# Supplementary material for: Genomic Assembly of Clinical Candida glabrata (Nakaseomyces glabrata) Isolates Reveals within-Species Structural Plasticity and Association with In Vitro Antifungal Susceptibility
Source: Microbiol Spectr. 2022 Nov 10;10(6):e01827-22. doi: 10.1128/spectrum.01827-22 (PMC9769630; doi:10.1128/spectrum.01827-22)
Supplement: Supplemental file 2 — Data Set S1. Download spectrum.01827-22-s0002.xlsx, XLSX file, 0.6 MB [file spectrum.01827-22-s0002.xlsx]

## Sheet: README
Data set S1
Results of Assemblytics analysis.
Each newly assembled genome was aligned against the three new references with nucmer (-maxmatch -l 100 -c 500); then, the variants were filtered and analyzed with Assemblytics (unique seq length = 5000, max var size= 50000, min var size=50) (Nattesdad and Schatz 2016), and the variants were plotted with circos (Krzywinski et al. 2009)
The results of the analysis of each new assembly are reported in separated sheets of this data set file.
[S1]	coordinate of the first nucleotide in the sequence 1
[E1]	coordinate of the last nucleotide in the sequence 1
[S2]	coordinate of the first nucleotide in the sequence 2
[E2]	coordinate of the last nucleotide in the sequence 2
[LEN1]	length of the matching region in the sequence 1
[LEN 2]	length of the matching region in the sequence 2
[% IDY]	percentage of identity between sequences
[LEN R]	full length of the Reference sequence (sequence 1)
[LEN Q]	full length of the Query sequence (sequence 2)
[COV R]	Coverage % of the Reference sequence (sequence 1)
[COV Q]	Coverage % of the Query sequence (sequence 2)
[TAG1]	ID of the sequence 1
[TAG2]	ID of the sequence 2
orientation	orientation of the two sequences. 1= different orientation (the contig of the newly assembled genome is in the complementary referse); 2= same orientation
type	type of match; linear= no difference between the new assembly and the reference; inversion= inversion of the region in the new assembly; transposition= the region of the new assembly has a different location compared to the reference genome

## Sheet: CG_UHB_01
[S1]	[E1]	|	[S2]	[E2]	|	[LEN 1]	[LEN 2]	|	[% IDY]	|	[LEN R]	[LEN Q]	|	[COV R]	[COV Q]	|	[TAG1]	[TAG2]	|					orientation	type
19811	27969	|	18482	26848	|	8159	8367	|	90.86	|	491328	495620	|	1.66	1.69	|	NC_005967.2	utg000003l_pilon	|	8158	8366	1	1	2	linear
36152	40632	|	35162	39680	|	4481	4519	|	94.98	|	491328	495620	|	0.91	0.91	|	NC_005967.2	utg000003l_pilon	|	4480	4518	1	1	2	linear
45419	54153	|	44405	53237	|	8735	8833	|	93.58	|	491328	495620	|	1.78	1.78	|	NC_005967.2	utg000003l_pilon	|	8734	8832	1	1	2	linear
60405	64505	|	59566	63650	|	4101	4085	|	92.42	|	491328	495620	|	0.83	0.82	|	NC_005967.2	utg000003l_pilon	|	4100	4084	1	1	2	linear
77756	103872	|	83891	110235	|	26117	26345	|	94.9	|	491328	495620	|	5.32	5.32	|	NC_005967.2	utg000003l_pilon	|	26116	26344	1	1	2	linear
106764	114624	|	113089	121038	|	7861	7950	|	95.02	|	491328	495620	|	1.6	1.6	|	NC_005967.2	utg000003l_pilon	|	7860	7949	1	1	2	linear
116733	123614	|	123264	130294	|	6882	7031	|	89.59	|	491328	495620	|	1.4	1.42	|	NC_005967.2	utg000003l_pilon	|	6881	7030	1	1	2	linear
158101	187031	|	165895	195087	|	28931	29193	|	93.54	|	491328	495620	|	5.89	5.89	|	NC_005967.2	utg000003l_pilon	|	28930	29192	1	1	2	linear
187251	226361	|	195297	234758	|	39111	39462	|	94.66	|	491328	495620	|	7.96	7.96	|	NC_005967.2	utg000003l_pilon	|	39110	39461	1	1	2	linear
276921	279480	|	280338	282912	|	2560	2575	|	92.54	|	491328	495620	|	0.52	0.52	|	NC_005967.2	utg000003l_pilon	|	2559	2574	1	1	2	linear
292040	305470	|	295733	309319	|	13431	13587	|	94.03	|	491328	495620	|	2.73	2.74	|	NC_005967.2	utg000003l_pilon	|	13430	13586	1	1	2	linear
328732	342329	|	333112	346769	|	13598	13658	|	91.88	|	491328	495620	|	2.77	2.76	|	NC_005967.2	utg000003l_pilon	|	13597	13657	1	1	2	linear
348188	354281	|	352706	358783	|	6094	6078	|	95.44	|	491328	495620	|	1.24	1.23	|	NC_005967.2	utg000003l_pilon	|	6093	6077	1	1	2	linear
354407	360010	|	358901	364542	|	5604	5642	|	97.93	|	491328	495620	|	1.14	1.14	|	NC_005967.2	utg000003l_pilon	|	5603	5641	1	1	2	linear
363054	393897	|	367548	398446	|	30844	30899	|	95.46	|	491328	495620	|	6.28	6.23	|	NC_005967.2	utg000003l_pilon	|	30843	30898	1	1	2	linear
393996	401991	|	398448	406501	|	7996	8054	|	93.14	|	491328	495620	|	1.63	1.63	|	NC_005967.2	utg000003l_pilon	|	7995	8053	1	1	2	linear
411296	424635	|	416117	429464	|	13340	13348	|	95.2	|	491328	495620	|	2.72	2.69	|	NC_005967.2	utg000003l_pilon	|	13339	13347	1	1	2	linear
433938	435938	|	438833	440850	|	2001	2018	|	91.44	|	491328	495620	|	0.41	0.41	|	NC_005967.2	utg000003l_pilon	|	2000	2017	1	1	2	linear
443269	485651	|	448339	490778	|	42383	42440	|	96	|	491328	495620	|	8.63	8.56	|	NC_005967.2	utg000003l_pilon	|	42382	42439	1	1	2	linear
20234	32382	|	23935	36172	|	12149	12238	|	95.47	|	502101	480921	|	2.42	2.54	|	NC_005968.1	utg000012l_pilon	|	12148	12237	1	1	2	linear
32728	51126	|	36508	55122	|	18399	18615	|	93.2	|	502101	480921	|	3.66	3.87	|	NC_005968.1	utg000012l_pilon	|	18398	18614	1	1	2	linear
68222	71759	|	72509	76072	|	3538	3564	|	87.63	|	502101	480921	|	0.7	0.74	|	NC_005968.1	utg000012l_pilon	|	3537	3563	1	1	2	linear
91830	95704	|	96291	100234	|	3875	3944	|	91.56	|	502101	480921	|	0.77	0.82	|	NC_005968.1	utg000012l_pilon	|	3874	3943	1	1	2	linear
113766	118668	|	118356	123328	|	4903	4973	|	91.22	|	502101	480921	|	0.98	1.03	|	NC_005968.1	utg000012l_pilon	|	4902	4972	1	1	2	linear
123859	131247	|	128758	136175	|	7389	7418	|	94.61	|	502101	480921	|	1.47	1.54	|	NC_005968.1	utg000012l_pilon	|	7388	7417	1	1	2	linear
132336	166126	|	137227	171204	|	33791	33978	|	95.79	|	502101	480921	|	6.73	7.07	|	NC_005968.1	utg000012l_pilon	|	33790	33977	1	1	2	linear
174162	204599	|	178960	209651	|	30438	30692	|	94.28	|	502101	480921	|	6.06	6.38	|	NC_005968.1	utg000012l_pilon	|	30437	30691	1	1	2	linear
208168	211655	|	213264	216759	|	3488	3496	|	92.87	|	502101	480921	|	0.69	0.73	|	NC_005968.1	utg000012l_pilon	|	3487	3495	1	1	2	linear
225908	235106	|	231320	240596	|	9199	9277	|	90.57	|	502101	480921	|	1.83	1.93	|	NC_005968.1	utg000012l_pilon	|	9198	9276	1	1	2	linear
239471	262569	|	245018	268398	|	23099	23381	|	92.59	|	502101	480921	|	4.6	4.86	|	NC_005968.1	utg000012l_pilon	|	23098	23380	1	1	2	linear
263659	267802	|	269464	273635	|	4144	4172	|	91	|	502101	480921	|	0.83	0.87	|	NC_005968.1	utg000012l_pilon	|	4143	4171	1	1	2	linear
268578	273621	|	274446	279582	|	5044	5137	|	91.02	|	502101	480921	|	1	1.07	|	NC_005968.1	utg000012l_pilon	|	5043	5136	1	1	2	linear
281672	291030	|	287720	297125	|	9359	9406	|	95.49	|	502101	480921	|	1.86	1.96	|	NC_005968.1	utg000012l_pilon	|	9358	9405	1	1	2	linear
291147	301125	|	297258	307333	|	9979	10076	|	93.94	|	502101	480921	|	1.99	2.1	|	NC_005968.1	utg000012l_pilon	|	9978	10075	1	1	2	linear
303959	315000	|	310137	321247	|	11042	11111	|	94.73	|	502101	480921	|	2.2	2.31	|	NC_005968.1	utg000012l_pilon	|	11041	11110	1	1	2	linear
326468	338937	|	332789	345344	|	12470	12556	|	90.64	|	502101	480921	|	2.48	2.61	|	NC_005968.1	utg000012l_pilon	|	12469	12555	1	1	2	linear
361293	366469	|	367589	372802	|	5177	5214	|	88.97	|	502101	480921	|	1.03	1.08	|	NC_005968.1	utg000012l_pilon	|	5176	5213	1	1	2	linear
375810	393582	|	382202	400018	|	17773	17817	|	95.37	|	502101	480921	|	3.54	3.7	|	NC_005968.1	utg000012l_pilon	|	17772	17816	1	1	2	linear
412677	418545	|	420003	425935	|	5869	5933	|	91.37	|	502101	480921	|	1.17	1.23	|	NC_005968.1	utg000012l_pilon	|	5868	5932	1	1	2	linear
419377	423116	|	426833	430622	|	3740	3790	|	92.32	|	502101	480921	|	0.74	0.79	|	NC_005968.1	utg000012l_pilon	|	3739	3789	1	1	2	linear
427318	430273	|	434907	437916	|	2956	3010	|	91.79	|	502101	480921	|	0.59	0.63	|	NC_005968.1	utg000012l_pilon	|	2955	3009	1	1	2	linear
435191	451716	|	442902	459419	|	16526	16518	|	95.6	|	502101	480921	|	3.29	3.43	|	NC_005968.1	utg000012l_pilon	|	16525	16517	1	1	2	linear
23831	29143	|	26013	31383	|	5313	5371	|	91.79	|	558804	575616	|	0.95	0.93	|	NC_006026.1	utg000011l_pilon	|	5312	5370	1	1	2	linear
31175	40330	|	33348	42584	|	9156	9237	|	92.71	|	558804	575616	|	1.64	1.6	|	NC_006026.1	utg000011l_pilon	|	9155	9236	1	1	2	linear
41336	62130	|	43616	64754	|	20795	21139	|	93.02	|	558804	575616	|	3.72	3.67	|	NC_006026.1	utg000011l_pilon	|	20794	21138	1	1	2	linear
62260	65753	|	64864	68421	|	3494	3558	|	90.54	|	558804	575616	|	0.63	0.62	|	NC_006026.1	utg000011l_pilon	|	3493	3557	1	1	2	linear
71682	81889	|	74434	84738	|	10208	10305	|	93.45	|	558804	575616	|	1.83	1.79	|	NC_006026.1	utg000011l_pilon	|	10207	10304	1	1	2	linear
122999	140920	|	132472	150660	|	17922	18189	|	91.22	|	558804	575616	|	3.21	3.16	|	NC_006026.1	utg000011l_pilon	|	17921	18188	1	1	2	linear
144824	151899	|	154571	161729	|	7076	7159	|	86.63	|	558804	575616	|	1.27	1.24	|	NC_006026.1	utg000011l_pilon	|	7075	7158	1	1	2	linear
196873	212477	|	204910	220614	|	15605	15705	|	91.61	|	558804	575616	|	2.79	2.73	|	NC_006026.1	utg000011l_pilon	|	15604	15704	1	1	2	linear
224474	234979	|	232451	242950	|	10506	10500	|	91.4	|	558804	575616	|	1.88	1.82	|	NC_006026.1	utg000011l_pilon	|	10505	10499	1	1	2	linear
248659	253076	|	256882	261384	|	4418	4503	|	93.33	|	558804	575616	|	0.79	0.78	|	NC_006026.1	utg000011l_pilon	|	4417	4502	1	1	2	linear
264182	266595	|	272711	275164	|	2414	2454	|	87.13	|	558804	575616	|	0.43	0.43	|	NC_006026.1	utg000011l_pilon	|	2413	2453	1	1	2	linear
270076	275985	|	278652	284645	|	5910	5994	|	90.13	|	558804	575616	|	1.06	1.04	|	NC_006026.1	utg000011l_pilon	|	5909	5993	1	1	2	linear
297175	300344	|	306310	309503	|	3170	3194	|	93.63	|	558804	575616	|	0.57	0.55	|	NC_006026.1	utg000011l_pilon	|	3169	3193	1	1	2	linear
303836	309981	|	313169	319295	|	6146	6127	|	92.8	|	558804	575616	|	1.1	1.06	|	NC_006026.1	utg000011l_pilon	|	6145	6126	1	1	2	linear
317186	326630	|	326315	335915	|	9445	9601	|	94.97	|	558804	575616	|	1.69	1.67	|	NC_006026.1	utg000011l_pilon	|	9444	9600	1	1	2	linear
328117	333859	|	337515	343310	|	5743	5796	|	93.53	|	558804	575616	|	1.03	1.01	|	NC_006026.1	utg000011l_pilon	|	5742	5795	1	1	2	linear
334896	338635	|	344346	348166	|	3740	3821	|	90.64	|	558804	575616	|	0.67	0.66	|	NC_006026.1	utg000011l_pilon	|	3739	3820	1	1	2	linear
373471	379133	|	383612	389357	|	5663	5746	|	92.29	|	558804	575616	|	1.01	1	|	NC_006026.1	utg000011l_pilon	|	5662	5745	1	1	2	linear
414210	418351	|	424648	428809	|	4142	4162	|	97.25	|	558804	575616	|	0.74	0.72	|	NC_006026.1	utg000011l_pilon	|	4141	4161	1	1	2	linear
493138	499251	|	502624	508812	|	6114	6189	|	93.02	|	558804	575616	|	1.09	1.08	|	NC_006026.1	utg000011l_pilon	|	6113	6188	1	1	2	linear
499494	502302	|	509111	511953	|	2809	2843	|	95.87	|	558804	575616	|	0.5	0.49	|	NC_006026.1	utg000011l_pilon	|	2808	2842	1	1	2	linear
508177	514718	|	518049	524751	|	6542	6703	|	91.91	|	558804	575616	|	1.17	1.16	|	NC_006026.1	utg000011l_pilon	|	6541	6702	1	1	2	linear
514848	548805	|	524751	559163	|	33958	34413	|	93.72	|	558804	575616	|	6.08	5.98	|	NC_006026.1	utg000011l_pilon	|	33957	34412	1	1	2	linear
548813	554914	|	687696	693848	|	6102	6153	|	94.48	|	558804	698358	|	1.09	0.88	|	NC_006026.1	utg000001l_pilon	|	6101	6152	1	1	2	transposition
554914	558804	|	694035	697931	|	3891	3897	|	96.6	|	558804	698358	|	0.7	0.56	|	NC_006026.1	utg000001l_pilon	|	3890	3896	1	1	2	transposition
4108	6031	|	739868	737949	|	1924	1920	|	89.89	|	651701	750952	|	0.3	0.26	|	NC_006027.1	utg000009l_pilon	|	1923	-1919	1	0	1	transposition
19005	21702	|	724618	721873	|	2698	2746	|	92.32	|	651701	750952	|	0.41	0.37	|	NC_006027.1	utg000009l_pilon	|	2697	-2745	1	0	1	transposition
26138	36109	|	717525	707550	|	9972	9976	|	93.25	|	651701	750952	|	1.53	1.33	|	NC_006027.1	utg000009l_pilon	|	9971	-9975	1	0	1	transposition
37019	48049	|	625471	614444	|	11031	11028	|	92.7	|	651701	708597	|	1.69	1.56	|	NC_006027.1	utg000002l_pilon	|	11030	-11027	1	0	1	linear
105622	113044	|	556310	548842	|	7423	7469	|	94.26	|	651701	708597	|	1.14	1.05	|	NC_006027.1	utg000002l_pilon	|	7422	-7468	1	0	1	linear
114159	116076	|	547639	545661	|	1918	1979	|	91.5	|	651701	708597	|	0.29	0.28	|	NC_006027.1	utg000002l_pilon	|	1917	-1978	1	0	1	linear
130273	134679	|	531160	526735	|	4407	4426	|	91.86	|	651701	708597	|	0.68	0.62	|	NC_006027.1	utg000002l_pilon	|	4406	-4425	1	0	1	linear
151489	161039	|	509248	499538	|	9551	9711	|	90.19	|	651701	708597	|	1.47	1.37	|	NC_006027.1	utg000002l_pilon	|	9550	-9710	1	0	1	linear
163478	165955	|	497083	494597	|	2478	2487	|	90.46	|	651701	708597	|	0.38	0.35	|	NC_006027.1	utg000002l_pilon	|	2477	-2486	1	0	1	linear
171643	187804	|	488884	472604	|	16162	16281	|	92.8	|	651701	708597	|	2.48	2.3	|	NC_006027.1	utg000002l_pilon	|	16161	-16280	1	0	1	linear
188229	198336	|	472195	461974	|	10108	10222	|	91.49	|	651701	708597	|	1.55	1.44	|	NC_006027.1	utg000002l_pilon	|	10107	-10221	1	0	1	linear
232838	242643	|	427342	417454	|	9806	9889	|	91.68	|	651701	708597	|	1.5	1.4	|	NC_006027.1	utg000002l_pilon	|	9805	-9888	1	0	1	linear
246679	252235	|	413322	407646	|	5557	5677	|	89.84	|	651701	708597	|	0.85	0.8	|	NC_006027.1	utg000002l_pilon	|	5556	-5676	1	0	1	linear
255607	257931	|	404058	401720	|	2325	2339	|	90.99	|	651701	708597	|	0.36	0.33	|	NC_006027.1	utg000002l_pilon	|	2324	-2338	1	0	1	linear
261282	266743	|	398253	392682	|	5462	5572	|	90.38	|	651701	708597	|	0.84	0.79	|	NC_006027.1	utg000002l_pilon	|	5461	-5571	1	0	1	linear
301021	306963	|	357913	351935	|	5943	5979	|	92.8	|	651701	708597	|	0.91	0.84	|	NC_006027.1	utg000002l_pilon	|	5942	-5978	1	0	1	linear
311241	318234	|	347633	340534	|	6994	7100	|	92.07	|	651701	708597	|	1.07	1	|	NC_006027.1	utg000002l_pilon	|	6993	-7099	1	0	1	linear
323026	340008	|	335556	318435	|	16983	17122	|	92.34	|	651701	708597	|	2.61	2.42	|	NC_006027.1	utg000002l_pilon	|	16982	-17121	1	0	1	linear
342631	352590	|	315798	305734	|	9960	10065	|	93.21	|	651701	708597	|	1.53	1.42	|	NC_006027.1	utg000002l_pilon	|	9959	-10064	1	0	1	linear
360938	378492	|	297279	279634	|	17555	17646	|	94.51	|	651701	708597	|	2.69	2.49	|	NC_006027.1	utg000002l_pilon	|	17554	-17645	1	0	1	linear
397280	403656	|	260659	254203	|	6377	6457	|	92.63	|	651701	708597	|	0.98	0.91	|	NC_006027.1	utg000002l_pilon	|	6376	-6456	1	0	1	linear
404963	409242	|	252860	248514	|	4280	4347	|	91.4	|	651701	708597	|	0.66	0.61	|	NC_006027.1	utg000002l_pilon	|	4279	-4346	1	0	1	linear
413564	431611	|	244581	226259	|	18048	18323	|	91.77	|	651701	708597	|	2.77	2.59	|	NC_006027.1	utg000002l_pilon	|	18047	-18322	1	0	1	linear
433226	440536	|	224641	217284	|	7311	7358	|	92.96	|	651701	708597	|	1.12	1.04	|	NC_006027.1	utg000002l_pilon	|	7310	-7357	1	0	1	linear
454297	458632	|	203278	198961	|	4336	4318	|	93.84	|	651701	708597	|	0.67	0.61	|	NC_006027.1	utg000002l_pilon	|	4335	-4317	1	0	1	linear
460193	468200	|	197400	189332	|	8008	8069	|	90.8	|	651701	708597	|	1.23	1.14	|	NC_006027.1	utg000002l_pilon	|	8007	-8068	1	0	1	linear
470945	483583	|	186600	173842	|	12639	12759	|	95.42	|	651701	708597	|	1.94	1.8	|	NC_006027.1	utg000002l_pilon	|	12638	-12758	1	0	1	linear
491746	517653	|	166435	140531	|	25908	25905	|	92.47	|	651701	708597	|	3.98	3.66	|	NC_006027.1	utg000002l_pilon	|	25907	-25904	1	0	1	linear
528294	530612	|	130204	127866	|	2319	2339	|	95	|	651701	708597	|	0.36	0.33	|	NC_006027.1	utg000002l_pilon	|	2318	-2338	1	0	1	linear
534570	535951	|	123834	122457	|	1382	1378	|	92.71	|	651701	708597	|	0.21	0.19	|	NC_006027.1	utg000002l_pilon	|	1381	-1377	1	0	1	linear
538595	552153	|	119749	106020	|	13559	13730	|	95.26	|	651701	708597	|	2.08	1.94	|	NC_006027.1	utg000002l_pilon	|	13558	-13729	1	0	1	linear
560783	575610	|	97244	82543	|	14828	14702	|	93.92	|	651701	708597	|	2.28	2.07	|	NC_006027.1	utg000002l_pilon	|	14827	-14701	1	0	1	linear
579521	588386	|	79586	70652	|	8866	8935	|	94.29	|	651701	708597	|	1.36	1.26	|	NC_006027.1	utg000002l_pilon	|	8865	-8934	1	0	1	linear
593600	595947	|	65145	62778	|	2348	2368	|	89.46	|	651701	708597	|	0.36	0.33	|	NC_006027.1	utg000002l_pilon	|	2347	-2367	1	0	1	linear
609124	614498	|	49403	44005	|	5375	5399	|	93.22	|	651701	708597	|	0.82	0.76	|	NC_006027.1	utg000002l_pilon	|	5374	-5398	1	0	1	linear
627946	630921	|	30352	27327	|	2976	3026	|	92.84	|	651701	708597	|	0.46	0.43	|	NC_006027.1	utg000002l_pilon	|	2975	-3025	1	0	1	linear
634409	638990	|	23808	19248	|	4582	4561	|	90.68	|	651701	708597	|	0.7	0.64	|	NC_006027.1	utg000002l_pilon	|	4581	-4560	1	0	1	linear
639279	648449	|	18935	9699	|	9171	9237	|	90.98	|	651701	708597	|	1.41	1.3	|	NC_006027.1	utg000002l_pilon	|	9170	-9236	1	0	1	linear
18232	21712	|	670025	666547	|	3481	3479	|	94.79	|	687738	698358	|	0.51	0.5	|	NC_006028.2	utg000001l_pilon	|	3480	-3478	1	0	1	linear
61305	65161	|	625726	621832	|	3857	3895	|	89.52	|	687738	698358	|	0.56	0.56	|	NC_006028.2	utg000001l_pilon	|	3856	-3894	1	0	1	linear
67661	77627	|	619271	609168	|	9967	10104	|	94.47	|	687738	698358	|	1.45	1.45	|	NC_006028.2	utg000001l_pilon	|	9966	-10103	1	0	1	linear
77743	85716	|	609162	601071	|	7974	8092	|	91.68	|	687738	698358	|	1.16	1.16	|	NC_006028.2	utg000001l_pilon	|	7973	-8091	1	0	1	linear
90075	96966	|	596605	589652	|	6892	6954	|	92.89	|	687738	698358	|	1	1	|	NC_006028.2	utg000001l_pilon	|	6891	-6953	1	0	1	linear
126206	132449	|	561015	554783	|	6244	6233	|	91.59	|	687738	698358	|	0.91	0.89	|	NC_006028.2	utg000001l_pilon	|	6243	-6232	1	0	1	linear
149585	152654	|	537532	534477	|	3070	3056	|	92.03	|	687738	698358	|	0.45	0.44	|	NC_006028.2	utg000001l_pilon	|	3069	-3055	1	0	1	linear
172713	179148	|	512392	505951	|	6436	6442	|	95.7	|	687738	698358	|	0.94	0.92	|	NC_006028.2	utg000001l_pilon	|	6435	-6441	1	0	1	linear
179237	212098	|	505838	472600	|	32862	33239	|	93.97	|	687738	698358	|	4.78	4.76	|	NC_006028.2	utg000001l_pilon	|	32861	-33238	1	0	1	linear
217938	243867	|	466603	440383	|	25930	26221	|	94.01	|	687738	698358	|	3.77	3.75	|	NC_006028.2	utg000001l_pilon	|	25929	-26220	1	0	1	linear
252649	259592	|	431407	424340	|	6944	7068	|	93.29	|	687738	698358	|	1.01	1.01	|	NC_006028.2	utg000001l_pilon	|	6943	-7067	1	0	1	linear
261087	273488	|	422801	410175	|	12402	12627	|	92.43	|	687738	698358	|	1.8	1.81	|	NC_006028.2	utg000001l_pilon	|	12401	-12626	1	0	1	linear
273998	283355	|	409771	400370	|	9358	9402	|	94.02	|	687738	698358	|	1.36	1.35	|	NC_006028.2	utg000001l_pilon	|	9357	-9401	1	0	1	linear
295800	313667	|	387369	369425	|	17868	17945	|	93.2	|	687738	698358	|	2.6	2.57	|	NC_006028.2	utg000001l_pilon	|	17867	-17944	1	0	1	linear
314791	359850	|	368286	323148	|	45060	45139	|	94.93	|	687738	698358	|	6.55	6.46	|	NC_006028.2	utg000001l_pilon	|	45059	-45138	1	0	1	linear
360869	363880	|	322168	319127	|	3012	3042	|	92.43	|	687738	698358	|	0.44	0.44	|	NC_006028.2	utg000001l_pilon	|	3011	-3041	1	0	1	linear
364031	391324	|	319061	291525	|	27294	27537	|	94.5	|	687738	698358	|	3.97	3.94	|	NC_006028.2	utg000001l_pilon	|	27293	-27536	1	0	1	linear
393832	425271	|	289063	257462	|	31440	31602	|	94.06	|	687738	698358	|	4.57	4.53	|	NC_006028.2	utg000001l_pilon	|	31439	-31601	1	0	1	linear
428253	440643	|	254582	242069	|	12391	12514	|	92.04	|	687738	698358	|	1.8	1.79	|	NC_006028.2	utg000001l_pilon	|	12390	-12513	1	0	1	linear
440988	449291	|	241718	233348	|	8304	8371	|	92.98	|	687738	698358	|	1.21	1.2	|	NC_006028.2	utg000001l_pilon	|	8303	-8370	1	0	1	linear
452051	473772	|	230572	208853	|	21722	21720	|	94.69	|	687738	698358	|	3.16	3.11	|	NC_006028.2	utg000001l_pilon	|	21721	-21719	1	0	1	linear
476600	506589	|	206100	176048	|	29990	30053	|	94.74	|	687738	698358	|	4.36	4.3	|	NC_006028.2	utg000001l_pilon	|	29989	-30052	1	0	1	linear
510639	518037	|	174101	166609	|	7399	7493	|	93.61	|	687738	698358	|	1.08	1.07	|	NC_006028.2	utg000001l_pilon	|	7398	-7492	1	0	1	linear
519905	531140	|	164827	153482	|	11236	11346	|	92.25	|	687738	698358	|	1.63	1.62	|	NC_006028.2	utg000001l_pilon	|	11235	-11345	1	0	1	linear
531249	544925	|	153383	139491	|	13677	13893	|	92.41	|	687738	698358	|	1.99	1.99	|	NC_006028.2	utg000001l_pilon	|	13676	-13892	1	0	1	linear
566565	571807	|	117585	112282	|	5243	5304	|	93.8	|	687738	698358	|	0.76	0.76	|	NC_006028.2	utg000001l_pilon	|	5242	-5303	1	0	1	linear
572042	576310	|	112044	107729	|	4269	4316	|	95.62	|	687738	698358	|	0.62	0.62	|	NC_006028.2	utg000001l_pilon	|	4268	-4315	1	0	1	linear
576813	578193	|	107259	105856	|	1381	1404	|	93.91	|	687738	698358	|	0.2	0.2	|	NC_006028.2	utg000001l_pilon	|	1380	-1403	1	0	1	linear
578639	585881	|	105451	98066	|	7243	7386	|	92.09	|	687738	698358	|	1.05	1.06	|	NC_006028.2	utg000001l_pilon	|	7242	-7385	1	0	1	linear
586210	592058	|	97717	91781	|	5849	5937	|	89.85	|	687738	698358	|	0.85	0.85	|	NC_006028.2	utg000001l_pilon	|	5848	-5936	1	0	1	linear
592682	596378	|	91156	87526	|	3697	3631	|	92.08	|	687738	698358	|	0.54	0.52	|	NC_006028.2	utg000001l_pilon	|	3696	-3630	1	0	1	linear
603116	635766	|	80697	47743	|	32651	32955	|	93.6	|	687738	698358	|	4.75	4.72	|	NC_006028.2	utg000001l_pilon	|	32650	-32954	1	0	1	linear
636048	643882	|	47545	39574	|	7835	7972	|	91.64	|	687738	698358	|	1.14	1.14	|	NC_006028.2	utg000001l_pilon	|	7834	-7971	1	0	1	linear
644368	671166	|	39130	12028	|	26799	27103	|	93.54	|	687738	698358	|	3.9	3.88	|	NC_006028.2	utg000001l_pilon	|	26798	-27102	1	0	1	linear
673575	678573	|	9652	4670	|	4999	4983	|	93.95	|	687738	698358	|	0.73	0.71	|	NC_006028.2	utg000001l_pilon	|	4998	-4982	1	0	1	linear
3232	12327	|	932057	922804	|	9096	9254	|	91.3	|	927101	1992118	|	0.98	0.46	|	NC_006029.1	utg000005l_pilon	|	9095	-9253	1	0	1	linear
13583	17941	|	921613	917197	|	4359	4417	|	92.65	|	927101	1992118	|	0.47	0.22	|	NC_006029.1	utg000005l_pilon	|	4358	-4416	1	0	1	linear
21135	45126	|	913997	889847	|	23992	24151	|	94.71	|	927101	1992118	|	2.59	1.21	|	NC_006029.1	utg000005l_pilon	|	23991	-24150	1	0	1	linear
80170	88398	|	854897	846586	|	8229	8312	|	92.34	|	927101	1992118	|	0.89	0.42	|	NC_006029.1	utg000005l_pilon	|	8228	-8311	1	0	1	linear
89057	105285	|	845956	829538	|	16229	16419	|	93.65	|	927101	1992118	|	1.75	0.82	|	NC_006029.1	utg000005l_pilon	|	16228	-16418	1	0	1	linear
119555	121141	|	815014	813420	|	1587	1595	|	96.58	|	927101	1992118	|	0.17	0.08	|	NC_006029.1	utg000005l_pilon	|	1586	-1594	1	0	1	linear
123574	145142	|	810952	789143	|	21569	21810	|	94.11	|	927101	1992118	|	2.33	1.09	|	NC_006029.1	utg000005l_pilon	|	21568	-21809	1	0	1	linear
153303	166251	|	780967	767881	|	12949	13087	|	92.75	|	927101	1992118	|	1.4	0.66	|	NC_006029.1	utg000005l_pilon	|	12948	-13086	1	0	1	linear
167899	171932	|	766271	762199	|	4034	4073	|	95.64	|	927101	1992118	|	0.44	0.2	|	NC_006029.1	utg000005l_pilon	|	4033	-4072	1	0	1	linear
174713	179029	|	759384	755013	|	4317	4372	|	92.36	|	927101	1992118	|	0.47	0.22	|	NC_006029.1	utg000005l_pilon	|	4316	-4371	1	0	1	linear
186361	192373	|	747512	741424	|	6013	6089	|	92	|	927101	1992118	|	0.65	0.31	|	NC_006029.1	utg000005l_pilon	|	6012	-6088	1	0	1	linear
196217	210540	|	737485	722952	|	14324	14534	|	91.22	|	927101	1992118	|	1.55	0.73	|	NC_006029.1	utg000005l_pilon	|	14323	-14533	1	0	1	linear
211640	232085	|	721874	701290	|	20446	20585	|	94.13	|	927101	1992118	|	2.21	1.03	|	NC_006029.1	utg000005l_pilon	|	20445	-20584	1	0	1	linear
233273	263495	|	700091	669694	|	30223	30398	|	96.74	|	927101	1992118	|	3.26	1.53	|	NC_006029.1	utg000005l_pilon	|	30222	-30397	1	0	1	linear
264669	268784	|	668512	664326	|	4116	4187	|	93.54	|	927101	1992118	|	0.44	0.21	|	NC_006029.1	utg000005l_pilon	|	4115	-4186	1	0	1	linear
275356	284242	|	657665	648633	|	8887	9033	|	93.25	|	927101	1992118	|	0.96	0.45	|	NC_006029.1	utg000005l_pilon	|	8886	-9032	1	0	1	linear
284341	288418	|	648523	644411	|	4078	4113	|	95.44	|	927101	1992118	|	0.44	0.21	|	NC_006029.1	utg000005l_pilon	|	4077	-4112	1	0	1	linear
306338	312687	|	625984	619578	|	6350	6407	|	89.45	|	927101	1992118	|	0.68	0.32	|	NC_006029.1	utg000005l_pilon	|	6349	-6406	1	0	1	linear
328061	335112	|	603840	596662	|	7052	7179	|	91.17	|	927101	1992118	|	0.76	0.36	|	NC_006029.1	utg000005l_pilon	|	7051	-7178	1	0	1	linear
349907	355105	|	581486	576213	|	5199	5274	|	91.06	|	927101	1992118	|	0.56	0.26	|	NC_006029.1	utg000005l_pilon	|	5198	-5273	1	0	1	linear
355474	362288	|	575814	568930	|	6815	6885	|	95.19	|	927101	1992118	|	0.74	0.35	|	NC_006029.1	utg000005l_pilon	|	6814	-6884	1	0	1	linear
380812	404107	|	550025	526516	|	23296	23510	|	92.55	|	927101	1992118	|	2.51	1.18	|	NC_006029.1	utg000005l_pilon	|	23295	-23509	1	0	1	linear
427736	432803	|	501394	496244	|	5068	5151	|	92.4	|	927101	1992118	|	0.55	0.26	|	NC_006029.1	utg000005l_pilon	|	5067	-5150	1	0	1	linear
436140	444952	|	492885	484012	|	8813	8874	|	92.71	|	927101	1992118	|	0.95	0.45	|	NC_006029.1	utg000005l_pilon	|	8812	-8873	1	0	1	linear
448484	461412	|	480382	467230	|	12929	13153	|	90.23	|	927101	1992118	|	1.39	0.66	|	NC_006029.1	utg000005l_pilon	|	12928	-13152	1	0	1	linear
486764	495582	|	442117	433235	|	8819	8883	|	90.53	|	927101	1992118	|	0.95	0.45	|	NC_006029.1	utg000005l_pilon	|	8818	-8882	1	0	1	linear
506010	512454	|	423018	416511	|	6445	6508	|	94.64	|	927101	1992118	|	0.7	0.33	|	NC_006029.1	utg000005l_pilon	|	6444	-6507	1	0	1	linear
512575	518448	|	416381	410477	|	5874	5905	|	94.37	|	927101	1992118	|	0.63	0.3	|	NC_006029.1	utg000005l_pilon	|	5873	-5904	1	0	1	linear
544271	571130	|	384188	357309	|	26860	26880	|	92.62	|	927101	1992118	|	2.9	1.35	|	NC_006029.1	utg000005l_pilon	|	26859	-26879	1	0	1	linear
590541	616241	|	337453	311620	|	25701	25834	|	93.91	|	927101	1992118	|	2.77	1.3	|	NC_006029.1	utg000005l_pilon	|	25700	-25833	1	0	1	linear
616499	624796	|	311489	303143	|	8298	8347	|	94.21	|	927101	1992118	|	0.9	0.42	|	NC_006029.1	utg000005l_pilon	|	8297	-8346	1	0	1	linear
627447	632560	|	300482	295345	|	5114	5138	|	91.46	|	927101	1992118	|	0.55	0.26	|	NC_006029.1	utg000005l_pilon	|	5113	-5137	1	0	1	linear
635365	640896	|	292442	286850	|	5532	5593	|	89.68	|	927101	1992118	|	0.6	0.28	|	NC_006029.1	utg000005l_pilon	|	5531	-5592	1	0	1	linear
653296	656988	|	273903	270170	|	3693	3734	|	94.92	|	927101	1992118	|	0.4	0.19	|	NC_006029.1	utg000005l_pilon	|	3692	-3733	1	0	1	linear
666806	695939	|	260275	230775	|	29134	29501	|	93.25	|	927101	1992118	|	3.14	1.48	|	NC_006029.1	utg000005l_pilon	|	29133	-29500	1	0	1	linear
697921	723802	|	228772	202654	|	25882	26119	|	93.41	|	927101	1992118	|	2.79	1.31	|	NC_006029.1	utg000005l_pilon	|	25881	-26118	1	0	1	linear
762763	786903	|	163584	139415	|	24141	24170	|	94.28	|	927101	1992118	|	2.6	1.21	|	NC_006029.1	utg000005l_pilon	|	24140	-24169	1	0	1	linear
822841	847389	|	103705	79066	|	24549	24640	|	93.26	|	927101	1992118	|	2.65	1.24	|	NC_006029.1	utg000005l_pilon	|	24548	-24639	1	0	1	linear
867171	883603	|	58919	42522	|	16433	16398	|	93.26	|	927101	1992118	|	1.77	0.82	|	NC_006029.1	utg000005l_pilon	|	16432	-16397	1	0	1	linear
888515	895331	|	37572	30626	|	6817	6947	|	93.63	|	927101	1992118	|	0.74	0.35	|	NC_006029.1	utg000005l_pilon	|	6816	-6946	1	0	1	linear
897938	903085	|	27987	22680	|	5148	5308	|	90.41	|	927101	1992118	|	0.56	0.27	|	NC_006029.1	utg000005l_pilon	|	5147	-5307	1	0	1	linear
907895	912580	|	17688	12988	|	4686	4701	|	97.34	|	927101	1992118	|	0.51	0.24	|	NC_006029.1	utg000005l_pilon	|	4685	-4700	1	0	1	linear
22794	28329	|	24530	30120	|	5536	5591	|	87.74	|	992211	997342	|	0.56	0.56	|	NC_006030.1	utg000010l_pilon	|	5535	5590	1	1	2	linear
29421	41443	|	31202	43335	|	12023	12134	|	93.68	|	992211	997342	|	1.21	1.22	|	NC_006030.1	utg000010l_pilon	|	12022	12133	1	1	2	linear
48812	54566	|	50887	56703	|	5755	5817	|	91.72	|	992211	997342	|	0.58	0.58	|	NC_006030.1	utg000010l_pilon	|	5754	5816	1	1	2	linear
56242	66431	|	58379	68671	|	10190	10293	|	95.4	|	992211	997342	|	1.03	1.03	|	NC_006030.1	utg000010l_pilon	|	10189	10292	1	1	2	linear
116765	155396	|	119671	158593	|	38632	38923	|	94.52	|	992211	997342	|	3.89	3.9	|	NC_006030.1	utg000010l_pilon	|	38631	38922	1	1	2	linear
158498	171445	|	161843	174851	|	12948	13009	|	91.37	|	992211	997342	|	1.3	1.3	|	NC_006030.1	utg000010l_pilon	|	12947	13008	1	1	2	linear
172160	191069	|	175628	194656	|	18910	19029	|	96.21	|	992211	997342	|	1.91	1.91	|	NC_006030.1	utg000010l_pilon	|	18909	19028	1	1	2	linear
192875	199402	|	196502	203098	|	6528	6597	|	94.85	|	992211	997342	|	0.66	0.66	|	NC_006030.1	utg000010l_pilon	|	6527	6596	1	1	2	linear
201171	209881	|	204862	213757	|	8711	8896	|	92.71	|	992211	997342	|	0.88	0.89	|	NC_006030.1	utg000010l_pilon	|	8710	8895	1	1	2	linear
213007	214272	|	216922	218184	|	1266	1263	|	96.48	|	992211	997342	|	0.13	0.13	|	NC_006030.1	utg000010l_pilon	|	1265	1262	1	1	2	linear
252691	256126	|	255756	259342	|	3436	3587	|	88.71	|	992211	997342	|	0.35	0.36	|	NC_006030.1	utg000010l_pilon	|	3435	3586	1	1	2	linear
282307	291130	|	286107	294914	|	8824	8808	|	92.62	|	992211	997342	|	0.89	0.88	|	NC_006030.1	utg000010l_pilon	|	8823	8807	1	1	2	linear
313940	332945	|	318087	337244	|	19006	19158	|	94.06	|	992211	997342	|	1.92	1.92	|	NC_006030.1	utg000010l_pilon	|	19005	19157	1	1	2	linear
333043	350141	|	337245	354427	|	17099	17183	|	94.12	|	992211	997342	|	1.72	1.72	|	NC_006030.1	utg000010l_pilon	|	17098	17182	1	1	2	linear
351822	357328	|	356189	361774	|	5507	5586	|	90.28	|	992211	997342	|	0.56	0.56	|	NC_006030.1	utg000010l_pilon	|	5506	5585	1	1	2	linear
379004	387799	|	383944	392735	|	8796	8792	|	92.35	|	992211	997342	|	0.89	0.88	|	NC_006030.1	utg000010l_pilon	|	8795	8791	1	1	2	linear
388925	395274	|	393845	400258	|	6350	6414	|	93.76	|	992211	997342	|	0.64	0.64	|	NC_006030.1	utg000010l_pilon	|	6349	6413	1	1	2	linear
399579	401953	|	404482	406897	|	2375	2416	|	93.4	|	992211	997342	|	0.24	0.24	|	NC_006030.1	utg000010l_pilon	|	2374	2415	1	1	2	linear
403984	412402	|	408002	416605	|	8419	8604	|	89.95	|	992211	997342	|	0.85	0.86	|	NC_006030.1	utg000010l_pilon	|	8418	8603	1	1	2	linear
418752	424447	|	423099	428749	|	5696	5651	|	94.3	|	992211	997342	|	0.57	0.57	|	NC_006030.1	utg000010l_pilon	|	5695	5650	1	1	2	linear
424696	439927	|	429009	444287	|	15232	15279	|	95.75	|	992211	997342	|	1.54	1.53	|	NC_006030.1	utg000010l_pilon	|	15231	15278	1	1	2	linear
473297	480395	|	477731	484894	|	7099	7164	|	96.12	|	992211	997342	|	0.72	0.72	|	NC_006030.1	utg000010l_pilon	|	7098	7163	1	1	2	linear
484916	489753	|	489414	494278	|	4838	4865	|	93.46	|	992211	997342	|	0.49	0.49	|	NC_006030.1	utg000010l_pilon	|	4837	4864	1	1	2	linear
538846	545250	|	543752	550251	|	6405	6500	|	94.24	|	992211	997342	|	0.65	0.65	|	NC_006030.1	utg000010l_pilon	|	6404	6499	1	1	2	linear
548620	551362	|	553672	556465	|	2743	2794	|	92.21	|	992211	997342	|	0.28	0.28	|	NC_006030.1	utg000010l_pilon	|	2742	2793	1	1	2	linear
552228	559810	|	557381	565005	|	7583	7625	|	94.54	|	992211	997342	|	0.76	0.76	|	NC_006030.1	utg000010l_pilon	|	7582	7624	1	1	2	linear
562764	565376	|	568004	570657	|	2613	2654	|	92.5	|	992211	997342	|	0.26	0.27	|	NC_006030.1	utg000010l_pilon	|	2612	2653	1	1	2	linear
565926	576843	|	571100	582207	|	10918	11108	|	92.27	|	992211	997342	|	1.1	1.11	|	NC_006030.1	utg000010l_pilon	|	10917	11107	1	1	2	linear
580569	594484	|	586050	600031	|	13916	13982	|	93.04	|	992211	997342	|	1.4	1.4	|	NC_006030.1	utg000010l_pilon	|	13915	13981	1	1	2	linear
594895	611694	|	600379	617263	|	16800	16885	|	95.11	|	992211	997342	|	1.69	1.69	|	NC_006030.1	utg000010l_pilon	|	16799	16884	1	1	2	linear
628134	648943	|	633756	654816	|	20810	21061	|	94.13	|	992211	997342	|	2.1	2.11	|	NC_006030.1	utg000010l_pilon	|	20809	21060	1	1	2	linear
651991	663811	|	657986	669846	|	11821	11861	|	96.39	|	992211	997342	|	1.19	1.19	|	NC_006030.1	utg000010l_pilon	|	11820	11860	1	1	2	linear
673521	677623	|	679482	683612	|	4103	4131	|	93.05	|	992211	997342	|	0.41	0.41	|	NC_006030.1	utg000010l_pilon	|	4102	4130	1	1	2	linear
704912	709271	|	704289	708692	|	4360	4404	|	92	|	992211	997342	|	0.44	0.44	|	NC_006030.1	utg000010l_pilon	|	4359	4403	1	1	2	linear
729557	740348	|	728670	739539	|	10792	10870	|	93.77	|	992211	997342	|	1.09	1.09	|	NC_006030.1	utg000010l_pilon	|	10791	10869	1	1	2	linear
745780	775385	|	745009	774717	|	29606	29709	|	93.58	|	992211	997342	|	2.98	2.98	|	NC_006030.1	utg000010l_pilon	|	29605	29708	1	1	2	linear
778610	815576	|	777765	814990	|	36967	37226	|	92.85	|	992211	997342	|	3.73	3.73	|	NC_006030.1	utg000010l_pilon	|	36966	37225	1	1	2	linear
815716	819118	|	815125	818553	|	3403	3429	|	92.88	|	992211	997342	|	0.34	0.34	|	NC_006030.1	utg000010l_pilon	|	3402	3428	1	1	2	linear
819245	827687	|	818678	827215	|	8443	8538	|	94.19	|	992211	997342	|	0.85	0.86	|	NC_006030.1	utg000010l_pilon	|	8442	8537	1	1	2	linear
837578	839729	|	837208	839380	|	2152	2173	|	91.95	|	992211	997342	|	0.22	0.22	|	NC_006030.1	utg000010l_pilon	|	2151	2172	1	1	2	linear
843710	854587	|	843402	854387	|	10878	10986	|	95.54	|	992211	997342	|	1.1	1.1	|	NC_006030.1	utg000010l_pilon	|	10877	10985	1	1	2	linear
859378	863063	|	859288	862998	|	3686	3711	|	93.41	|	992211	997342	|	0.37	0.37	|	NC_006030.1	utg000010l_pilon	|	3685	3710	1	1	2	linear
863431	865732	|	863396	865715	|	2302	2320	|	92.06	|	992211	997342	|	0.23	0.23	|	NC_006030.1	utg000010l_pilon	|	2301	2319	1	1	2	linear
869371	875540	|	869361	875523	|	6170	6163	|	90.38	|	992211	997342	|	0.62	0.62	|	NC_006030.1	utg000010l_pilon	|	6169	6162	1	1	2	linear
875702	888017	|	875703	888126	|	12316	12424	|	94.59	|	992211	997342	|	1.24	1.25	|	NC_006030.1	utg000010l_pilon	|	12315	12423	1	1	2	linear
901152	909656	|	901694	910269	|	8505	8576	|	89.53	|	992211	997342	|	0.86	0.86	|	NC_006030.1	utg000010l_pilon	|	8504	8575	1	1	2	linear
943852	946127	|	945201	947514	|	2276	2314	|	91.81	|	992211	997342	|	0.23	0.23	|	NC_006030.1	utg000010l_pilon	|	2275	2313	1	1	2	linear
953280	957326	|	954516	958581	|	4047	4066	|	93.35	|	992211	997342	|	0.41	0.41	|	NC_006030.1	utg000010l_pilon	|	4046	4065	1	1	2	linear
962554	968293	|	963825	969600	|	5740	5776	|	93.02	|	992211	997342	|	0.58	0.58	|	NC_006030.1	utg000010l_pilon	|	5739	5775	1	1	2	linear
18573	46459	|	21455	49743	|	27887	28289	|	92.87	|	1050361	418999	|	2.65	6.75	|	NC_006031.1	utg000008l_pilon	|	27886	28288	1	1	2	linear
64957	67804	|	68960	71797	|	2848	2838	|	94.79	|	1050361	418999	|	0.27	0.68	|	NC_006031.1	utg000008l_pilon	|	2847	2837	1	1	2	linear
74399	78899	|	78584	83125	|	4501	4542	|	91.31	|	1050361	418999	|	0.43	1.08	|	NC_006031.1	utg000008l_pilon	|	4500	4541	1	1	2	linear
79920	106970	|	84135	111232	|	27051	27098	|	95.8	|	1050361	418999	|	2.58	6.47	|	NC_006031.1	utg000008l_pilon	|	27050	27097	1	1	2	linear
114400	126194	|	118775	130640	|	11795	11866	|	94.56	|	1050361	418999	|	1.12	2.83	|	NC_006031.1	utg000008l_pilon	|	11794	11865	1	1	2	linear
128255	133437	|	132741	137916	|	5183	5176	|	90.16	|	1050361	418999	|	0.49	1.24	|	NC_006031.1	utg000008l_pilon	|	5182	5175	1	1	2	linear
171106	172914	|	176448	178292	|	1809	1845	|	93.1	|	1050361	418999	|	0.17	0.44	|	NC_006031.1	utg000008l_pilon	|	1808	1844	1	1	2	linear
188051	189800	|	198016	199762	|	1750	1747	|	93.6	|	1050361	418999	|	0.17	0.42	|	NC_006031.1	utg000008l_pilon	|	1749	1746	1	1	2	linear
208881	222420	|	219222	232806	|	13540	13585	|	91.78	|	1050361	418999	|	1.29	3.24	|	NC_006031.1	utg000008l_pilon	|	13539	13584	1	1	2	linear
238956	246458	|	249814	257412	|	7503	7599	|	92.4	|	1050361	418999	|	0.71	1.81	|	NC_006031.1	utg000008l_pilon	|	7502	7598	1	1	2	linear
246603	253052	|	257480	263999	|	6450	6520	|	93.37	|	1050361	418999	|	0.61	1.56	|	NC_006031.1	utg000008l_pilon	|	6449	6519	1	1	2	linear
254057	268667	|	265054	279842	|	14611	14789	|	93.29	|	1050361	418999	|	1.39	3.53	|	NC_006031.1	utg000008l_pilon	|	14610	14788	1	1	2	linear
275321	281261	|	286636	292642	|	5941	6007	|	90.43	|	1050361	418999	|	0.57	1.43	|	NC_006031.1	utg000008l_pilon	|	5940	6006	1	1	2	linear
297547	302892	|	308966	314447	|	5346	5482	|	90.36	|	1050361	418999	|	0.51	1.31	|	NC_006031.1	utg000008l_pilon	|	5345	5481	1	1	2	linear
310450	318675	|	322272	330515	|	8226	8244	|	95.66	|	1050361	418999	|	0.78	1.97	|	NC_006031.1	utg000008l_pilon	|	8225	8243	1	1	2	linear
320922	328771	|	332849	340796	|	7850	7948	|	94.01	|	1050361	418999	|	0.75	1.9	|	NC_006031.1	utg000008l_pilon	|	7849	7947	1	1	2	linear
335890	338950	|	348004	351075	|	3061	3072	|	93.37	|	1050361	418999	|	0.29	0.73	|	NC_006031.1	utg000008l_pilon	|	3060	3071	1	1	2	linear
343360	355156	|	355487	367330	|	11797	11844	|	92.29	|	1050361	418999	|	1.12	2.83	|	NC_006031.1	utg000008l_pilon	|	11796	11843	1	1	2	linear
357007	364508	|	369092	376602	|	7502	7511	|	93.69	|	1050361	418999	|	0.71	1.79	|	NC_006031.1	utg000008l_pilon	|	7501	7510	1	1	2	linear
365253	373818	|	377457	386095	|	8566	8639	|	95.4	|	1050361	418999	|	0.82	2.06	|	NC_006031.1	utg000008l_pilon	|	8565	8638	1	1	2	linear
375981	381186	|	388337	393561	|	5206	5225	|	96.22	|	1050361	418999	|	0.5	1.25	|	NC_006031.1	utg000008l_pilon	|	5205	5224	1	1	2	linear
400510	405103	|	412949	417602	|	4594	4654	|	88.54	|	1050361	418999	|	0.44	1.11	|	NC_006031.1	utg000008l_pilon	|	4593	4653	1	1	2	linear
410103	427717	|	11213	28955	|	17615	17743	|	94.44	|	1050361	651860	|	1.68	2.72	|	NC_006031.1	utg000014l_pilon	|	17614	17742	1	1	2	linear
430684	453027	|	31828	54426	|	22344	22599	|	94.91	|	1050361	651860	|	2.13	3.47	|	NC_006031.1	utg000014l_pilon	|	22343	22598	1	1	2	linear
477834	484855	|	80037	87122	|	7022	7086	|	92.19	|	1050361	651860	|	0.67	1.09	|	NC_006031.1	utg000014l_pilon	|	7021	7085	1	1	2	linear
485243	489311	|	87546	91686	|	4069	4141	|	90.02	|	1050361	651860	|	0.39	0.64	|	NC_006031.1	utg000014l_pilon	|	4068	4140	1	1	2	linear
504727	547692	|	107088	150225	|	42966	43138	|	94.01	|	1050361	651860	|	4.09	6.62	|	NC_006031.1	utg000014l_pilon	|	42965	43137	1	1	2	linear
556370	558404	|	158895	160972	|	2035	2078	|	93.54	|	1050361	651860	|	0.19	0.32	|	NC_006031.1	utg000014l_pilon	|	2034	2077	1	1	2	linear
560357	569580	|	162971	172281	|	9224	9311	|	92.78	|	1050361	651860	|	0.88	1.43	|	NC_006031.1	utg000014l_pilon	|	9223	9310	1	1	2	linear
573807	586785	|	176676	189802	|	12979	13127	|	95.35	|	1050361	651860	|	1.24	2.01	|	NC_006031.1	utg000014l_pilon	|	12978	13126	1	1	2	linear
589980	600980	|	193125	204133	|	11001	11009	|	94.16	|	1050361	651860	|	1.05	1.69	|	NC_006031.1	utg000014l_pilon	|	11000	11008	1	1	2	linear
633812	638663	|	237550	242522	|	4852	4973	|	89.61	|	1050361	651860	|	0.46	0.76	|	NC_006031.1	utg000014l_pilon	|	4851	4972	1	1	2	linear
638782	654773	|	242645	258722	|	15992	16078	|	93.43	|	1050361	651860	|	1.52	2.47	|	NC_006031.1	utg000014l_pilon	|	15991	16077	1	1	2	linear
661000	684134	|	264886	288187	|	23135	23302	|	95.36	|	1050361	651860	|	2.2	3.57	|	NC_006031.1	utg000014l_pilon	|	23134	23301	1	1	2	linear
687968	718448	|	292131	323104	|	30481	30974	|	93.07	|	1050361	651860	|	2.9	4.75	|	NC_006031.1	utg000014l_pilon	|	30480	30973	1	1	2	linear
724483	734529	|	329426	339564	|	10047	10139	|	92.51	|	1050361	651860	|	0.96	1.56	|	NC_006031.1	utg000014l_pilon	|	10046	10138	1	1	2	linear
753014	757732	|	358272	363092	|	4719	4821	|	94.56	|	1050361	651860	|	0.45	0.74	|	NC_006031.1	utg000014l_pilon	|	4718	4820	1	1	2	linear
759602	777368	|	364840	382888	|	17767	18049	|	93.09	|	1050361	651860	|	1.69	2.77	|	NC_006031.1	utg000014l_pilon	|	17766	18048	1	1	2	linear
777576	801371	|	383125	407085	|	23796	23961	|	93.16	|	1050361	651860	|	2.27	3.68	|	NC_006031.1	utg000014l_pilon	|	23795	23960	1	1	2	linear
809956	815631	|	415674	421518	|	5676	5845	|	88.74	|	1050361	651860	|	0.54	0.9	|	NC_006031.1	utg000014l_pilon	|	5675	5844	1	1	2	linear
836172	839356	|	443953	447187	|	3185	3235	|	91.57	|	1050361	651860	|	0.3	0.5	|	NC_006031.1	utg000014l_pilon	|	3184	3234	1	1	2	linear
845121	858259	|	453178	466277	|	13139	13100	|	89.7	|	1050361	651860	|	1.25	2.01	|	NC_006031.1	utg000014l_pilon	|	13138	13099	1	1	2	linear
876145	889207	|	483931	497012	|	13063	13082	|	90.03	|	1050361	651860	|	1.24	2.01	|	NC_006031.1	utg000014l_pilon	|	13062	13081	1	1	2	linear
894468	903272	|	502411	511324	|	8805	8914	|	93.16	|	1050361	651860	|	0.84	1.37	|	NC_006031.1	utg000014l_pilon	|	8804	8913	1	1	2	linear
904486	910020	|	512605	518173	|	5535	5569	|	95.42	|	1050361	651860	|	0.53	0.85	|	NC_006031.1	utg000014l_pilon	|	5534	5568	1	1	2	linear
915956	920901	|	524409	529461	|	4946	5053	|	87.85	|	1050361	651860	|	0.47	0.78	|	NC_006031.1	utg000014l_pilon	|	4945	5052	1	1	2	linear
930464	935560	|	539254	544390	|	5097	5137	|	93.49	|	1050361	651860	|	0.49	0.79	|	NC_006031.1	utg000014l_pilon	|	5096	5136	1	1	2	linear
939587	961893	|	548322	570703	|	22307	22382	|	94.57	|	1050361	651860	|	2.12	3.43	|	NC_006031.1	utg000014l_pilon	|	22306	22381	1	1	2	linear
988191	992772	|	597432	602016	|	4582	4585	|	94.88	|	1050361	651860	|	0.44	0.7	|	NC_006031.1	utg000014l_pilon	|	4581	4584	1	1	2	linear
1010251	1016928	|	619526	626257	|	6678	6732	|	96.01	|	1050361	651860	|	0.64	1.03	|	NC_006031.1	utg000014l_pilon	|	6677	6731	1	1	2	linear
1019864	1035410	|	629129	644732	|	15547	15604	|	94.58	|	1050361	651860	|	1.48	2.39	|	NC_006031.1	utg000014l_pilon	|	15546	15603	1	1	2	linear
6323	9664	|	6880	10232	|	3342	3353	|	89.34	|	1100349	1876742	|	0.3	0.18	|	NC_006032.2	utg000007l_pilon	|	3341	3352	1	1	2	transposition
19055	26274	|	19621	26907	|	7220	7287	|	94.32	|	1100349	1876742	|	0.66	0.39	|	NC_006032.2	utg000007l_pilon	|	7219	7286	1	1	2	transposition
69490	73299	|	70215	74038	|	3810	3824	|	88.21	|	1100349	1876742	|	0.35	0.2	|	NC_006032.2	utg000007l_pilon	|	3809	3823	1	1	2	transposition
73557	91019	|	74283	91852	|	17463	17570	|	92.7	|	1100349	1876742	|	1.59	0.94	|	NC_006032.2	utg000007l_pilon	|	17462	17569	1	1	2	transposition
99584	111959	|	100632	113126	|	12376	12495	|	95.43	|	1100349	1876742	|	1.12	0.67	|	NC_006032.2	utg000007l_pilon	|	12375	12494	1	1	2	transposition
112876	151144	|	113992	152301	|	38269	38310	|	96.24	|	1100349	1876742	|	3.48	2.04	|	NC_006032.2	utg000007l_pilon	|	38268	38309	1	1	2	transposition
162071	193302	|	163418	194873	|	31232	31456	|	94.72	|	1100349	1876742	|	2.84	1.68	|	NC_006032.2	utg000007l_pilon	|	31231	31455	1	1	2	transposition
197058	240355	|	198784	242321	|	43298	43538	|	96.12	|	1100349	1876742	|	3.93	2.32	|	NC_006032.2	utg000007l_pilon	|	43297	43537	1	1	2	transposition
244488	259488	|	246339	261447	|	15001	15109	|	94	|	1100349	1876742	|	1.36	0.81	|	NC_006032.2	utg000007l_pilon	|	15000	15108	1	1	2	transposition
297974	300038	|	300500	302588	|	2065	2089	|	91.89	|	1100349	1876742	|	0.19	0.11	|	NC_006032.2	utg000007l_pilon	|	2064	2088	1	1	2	transposition
301799	315614	|	304337	318218	|	13816	13882	|	95.99	|	1100349	1876742	|	1.26	0.74	|	NC_006032.2	utg000007l_pilon	|	13815	13881	1	1	2	transposition
316733	327137	|	319351	329842	|	10405	10492	|	91.23	|	1100349	1876742	|	0.95	0.56	|	NC_006032.2	utg000007l_pilon	|	10404	10491	1	1	2	transposition
329216	353218	|	331929	356125	|	24003	24197	|	93.13	|	1100349	1876742	|	2.18	1.29	|	NC_006032.2	utg000007l_pilon	|	24002	24196	1	1	2	transposition
353213	363751	|	361739	372271	|	10539	10533	|	96.14	|	1100349	1876742	|	0.96	0.56	|	NC_006032.2	utg000007l_pilon	|	10538	10532	1	1	2	transposition
376126	381257	|	384896	390137	|	5132	5242	|	92.41	|	1100349	1876742	|	0.47	0.28	|	NC_006032.2	utg000007l_pilon	|	5131	5241	1	1	2	transposition
397393	403145	|	406663	412527	|	5753	5865	|	91.78	|	1100349	1876742	|	0.52	0.31	|	NC_006032.2	utg000007l_pilon	|	5752	5864	1	1	2	transposition
421931	428590	|	432345	439184	|	6660	6840	|	91.66	|	1100349	1876742	|	0.61	0.36	|	NC_006032.2	utg000007l_pilon	|	6659	6839	1	1	2	transposition
430371	437611	|	440991	448445	|	7241	7455	|	87.91	|	1100349	1876742	|	0.66	0.4	|	NC_006032.2	utg000007l_pilon	|	7240	7454	1	1	2	transposition
438152	441781	|	449025	452726	|	3630	3702	|	90.53	|	1100349	1876742	|	0.33	0.2	|	NC_006032.2	utg000007l_pilon	|	3629	3701	1	1	2	transposition
446491	472962	|	457527	484308	|	26472	26782	|	93.23	|	1100349	1876742	|	2.41	1.43	|	NC_006032.2	utg000007l_pilon	|	26471	26781	1	1	2	transposition
492471	496070	|	659208	655566	|	3600	3643	|	92.74	|	1100349	750952	|	0.33	0.49	|	NC_006032.2	utg000009l_pilon	|	3599	-3642	1	0	1	linear
496955	518709	|	654636	632798	|	21755	21839	|	94.78	|	1100349	750952	|	1.98	2.91	|	NC_006032.2	utg000009l_pilon	|	21754	-21838	1	0	1	linear
520342	523600	|	631071	627751	|	3259	3321	|	90.95	|	1100349	750952	|	0.3	0.44	|	NC_006032.2	utg000009l_pilon	|	3258	-3320	1	0	1	linear
546170	555999	|	604838	594909	|	9830	9930	|	93.9	|	1100349	750952	|	0.89	1.32	|	NC_006032.2	utg000009l_pilon	|	9829	-9929	1	0	1	linear
557694	581592	|	593226	569213	|	23899	24014	|	93.88	|	1100349	750952	|	2.17	3.2	|	NC_006032.2	utg000009l_pilon	|	23898	-24013	1	0	1	linear
583938	585962	|	566827	564760	|	2025	2068	|	90.62	|	1100349	750952	|	0.18	0.28	|	NC_006032.2	utg000009l_pilon	|	2024	-2067	1	0	1	linear
608533	619545	|	542413	531328	|	11013	11086	|	93.12	|	1100349	750952	|	1	1.48	|	NC_006032.2	utg000009l_pilon	|	11012	-11085	1	0	1	linear
620617	621963	|	530296	528912	|	1347	1385	|	93.82	|	1100349	750952	|	0.12	0.18	|	NC_006032.2	utg000009l_pilon	|	1346	-1384	1	0	1	linear
629822	637764	|	520905	512903	|	7943	8003	|	94.47	|	1100349	750952	|	0.72	1.07	|	NC_006032.2	utg000009l_pilon	|	7942	-8002	1	0	1	linear
637872	648886	|	512794	501623	|	11015	11172	|	92.89	|	1100349	750952	|	1	1.49	|	NC_006032.2	utg000009l_pilon	|	11014	-11171	1	0	1	linear
652856	656862	|	497500	493400	|	4007	4101	|	92.96	|	1100349	750952	|	0.36	0.55	|	NC_006032.2	utg000009l_pilon	|	4006	-4100	1	0	1	linear
667042	681351	|	482919	468380	|	14310	14540	|	92.13	|	1100349	750952	|	1.3	1.94	|	NC_006032.2	utg000009l_pilon	|	14309	-14539	1	0	1	linear
718036	754622	|	427296	390378	|	36587	36919	|	94.26	|	1100349	750952	|	3.33	4.92	|	NC_006032.2	utg000009l_pilon	|	36586	-36918	1	0	1	linear
755317	758053	|	389682	386891	|	2737	2792	|	91.17	|	1100349	750952	|	0.25	0.37	|	NC_006032.2	utg000009l_pilon	|	2736	-2791	1	0	1	linear
765811	778016	|	379181	366825	|	12206	12357	|	94.86	|	1100349	750952	|	1.11	1.65	|	NC_006032.2	utg000009l_pilon	|	12205	-12356	1	0	1	linear
808521	809308	|	335505	334701	|	788	805	|	93.97	|	1100349	750952	|	0.07	0.11	|	NC_006032.2	utg000009l_pilon	|	787	-804	1	0	1	linear
812564	824212	|	331449	319805	|	11649	11645	|	91.47	|	1100349	750952	|	1.06	1.55	|	NC_006032.2	utg000009l_pilon	|	11648	-11644	1	0	1	linear
842284	856033	|	301792	288022	|	13750	13771	|	95.67	|	1100349	750952	|	1.25	1.83	|	NC_006032.2	utg000009l_pilon	|	13749	-13770	1	0	1	linear
887889	907430	|	255430	235757	|	19542	19674	|	93.52	|	1100349	750952	|	1.78	2.62	|	NC_006032.2	utg000009l_pilon	|	19541	-19673	1	0	1	linear
916176	926859	|	226921	216149	|	10684	10773	|	91.47	|	1100349	750952	|	0.97	1.43	|	NC_006032.2	utg000009l_pilon	|	10683	-10772	1	0	1	linear
948653	960836	|	193790	181493	|	12184	12298	|	93.77	|	1100349	750952	|	1.11	1.64	|	NC_006032.2	utg000009l_pilon	|	12183	-12297	1	0	1	linear
991584	995540	|	139655	135732	|	3957	3924	|	90.67	|	1100349	750952	|	0.36	0.52	|	NC_006032.2	utg000009l_pilon	|	3956	-3923	1	0	1	linear
1004787	1012355	|	121788	114169	|	7569	7620	|	91.05	|	1100349	750952	|	0.69	1.01	|	NC_006032.2	utg000009l_pilon	|	7568	-7619	1	0	1	linear
1026632	1038723	|	86412	74195	|	12092	12218	|	93.12	|	1100349	750952	|	1.1	1.63	|	NC_006032.2	utg000009l_pilon	|	12091	-12217	1	0	1	linear
1038988	1046232	|	73826	66542	|	7245	7285	|	93.18	|	1100349	750952	|	0.66	0.97	|	NC_006032.2	utg000009l_pilon	|	7244	-7284	1	0	1	linear
1091485	1099085	|	1215667	1223422	|	7601	7756	|	88.35	|	1100349	1234668	|	0.69	0.63	|	NC_006032.2	utg000004l_pilon	|	7600	7755	1	1	2	transposition
14645	19816	|	1206002	1200778	|	5172	5225	|	89.24	|	1195132	1234668	|	0.43	0.42	|	NC_006033.2	utg000004l_pilon	|	5171	-5224	1	0	1	linear
20010	22700	|	1200597	1197875	|	2691	2723	|	94.46	|	1195132	1234668	|	0.23	0.22	|	NC_006033.2	utg000004l_pilon	|	2690	-2722	1	0	1	linear
23185	27205	|	1197454	1193377	|	4021	4078	|	95.46	|	1195132	1234668	|	0.34	0.33	|	NC_006033.2	utg000004l_pilon	|	4020	-4077	1	0	1	linear
27429	30827	|	1193141	1189730	|	3399	3412	|	95.3	|	1195132	1234668	|	0.28	0.28	|	NC_006033.2	utg000004l_pilon	|	3398	-3411	1	0	1	linear
32789	59186	|	1187718	1160881	|	26398	26838	|	93.34	|	1195132	1234668	|	2.21	2.17	|	NC_006033.2	utg000004l_pilon	|	26397	-26837	1	0	1	linear
60064	70923	|	1160111	1149074	|	10860	11038	|	94.53	|	1195132	1234668	|	0.91	0.89	|	NC_006033.2	utg000004l_pilon	|	10859	-11037	1	0	1	linear
74497	83488	|	1145498	1136412	|	8992	9087	|	91.79	|	1195132	1234668	|	0.75	0.74	|	NC_006033.2	utg000004l_pilon	|	8991	-9086	1	0	1	linear
102824	107790	|	1116498	1111488	|	4967	5011	|	93.37	|	1195132	1234668	|	0.42	0.41	|	NC_006033.2	utg000004l_pilon	|	4966	-5010	1	0	1	linear
130064	138231	|	1088541	1080341	|	8168	8201	|	95.74	|	1195132	1234668	|	0.68	0.66	|	NC_006033.2	utg000004l_pilon	|	8167	-8200	1	0	1	linear
138653	148163	|	1079983	1070442	|	9511	9542	|	96.32	|	1195132	1234668	|	0.8	0.77	|	NC_006033.2	utg000004l_pilon	|	9510	-9541	1	0	1	linear
180269	183006	|	1033247	1030453	|	2738	2795	|	92.02	|	1195132	1234668	|	0.23	0.23	|	NC_006033.2	utg000004l_pilon	|	2737	-2794	1	0	1	linear
187912	199246	|	1025350	1013884	|	11335	11467	|	92.49	|	1195132	1234668	|	0.95	0.93	|	NC_006033.2	utg000004l_pilon	|	11334	-11466	1	0	1	linear
222381	236961	|	990774	976089	|	14581	14686	|	94.28	|	1195132	1234668	|	1.22	1.19	|	NC_006033.2	utg000004l_pilon	|	14580	-14685	1	0	1	linear
241301	246034	|	971796	967040	|	4734	4757	|	94.33	|	1195132	1234668	|	0.4	0.39	|	NC_006033.2	utg000004l_pilon	|	4733	-4756	1	0	1	linear
247468	250913	|	965541	962044	|	3446	3498	|	92.75	|	1195132	1234668	|	0.29	0.28	|	NC_006033.2	utg000004l_pilon	|	3445	-3497	1	0	1	linear
255522	267097	|	957131	945513	|	11576	11619	|	94.37	|	1195132	1234668	|	0.97	0.94	|	NC_006033.2	utg000004l_pilon	|	11575	-11618	1	0	1	linear
267315	270748	|	945301	941840	|	3434	3462	|	95.41	|	1195132	1234668	|	0.29	0.28	|	NC_006033.2	utg000004l_pilon	|	3433	-3461	1	0	1	linear
272990	287015	|	939741	925613	|	14026	14129	|	95.86	|	1195132	1234668	|	1.17	1.14	|	NC_006033.2	utg000004l_pilon	|	14025	-14128	1	0	1	linear
288638	293293	|	924040	919333	|	4656	4708	|	91.56	|	1195132	1234668	|	0.39	0.38	|	NC_006033.2	utg000004l_pilon	|	4655	-4707	1	0	1	linear
302078	307963	|	910558	904546	|	5886	6013	|	91.66	|	1195132	1234668	|	0.49	0.49	|	NC_006033.2	utg000004l_pilon	|	5885	-6012	1	0	1	linear
328972	333132	|	883039	878845	|	4161	4195	|	96.63	|	1195132	1234668	|	0.35	0.34	|	NC_006033.2	utg000004l_pilon	|	4160	-4194	1	0	1	linear
359891	402069	|	851610	809309	|	42179	42302	|	95.43	|	1195132	1234668	|	3.53	3.43	|	NC_006033.2	utg000004l_pilon	|	42178	-42301	1	0	1	linear
404386	417396	|	807000	793744	|	13011	13257	|	93.71	|	1195132	1234668	|	1.09	1.07	|	NC_006033.2	utg000004l_pilon	|	13010	-13256	1	0	1	linear
417679	423424	|	793446	787603	|	5746	5844	|	94.38	|	1195132	1234668	|	0.48	0.47	|	NC_006033.2	utg000004l_pilon	|	5745	-5843	1	0	1	linear
423530	434211	|	787476	776692	|	10682	10785	|	93.82	|	1195132	1234668	|	0.89	0.87	|	NC_006033.2	utg000004l_pilon	|	10681	-10784	1	0	1	linear
441778	470798	|	768981	739706	|	29021	29276	|	94.89	|	1195132	1234668	|	2.43	2.37	|	NC_006033.2	utg000004l_pilon	|	29020	-29275	1	0	1	linear
484069	485939	|	725935	724037	|	1871	1899	|	93.75	|	1195132	1234668	|	0.16	0.15	|	NC_006033.2	utg000004l_pilon	|	1870	-1898	1	0	1	linear
490492	496751	|	709261	702967	|	6260	6295	|	89.3	|	1195132	1234668	|	0.52	0.51	|	NC_006033.2	utg000004l_pilon	|	6259	-6294	1	0	1	linear
526176	532481	|	673524	667163	|	6306	6362	|	91.86	|	1195132	1234668	|	0.53	0.52	|	NC_006033.2	utg000004l_pilon	|	6305	-6361	1	0	1	linear
540083	543309	|	659584	656334	|	3227	3251	|	91.5	|	1195132	1234668	|	0.27	0.26	|	NC_006033.2	utg000004l_pilon	|	3226	-3250	1	0	1	linear
543449	547537	|	656193	652067	|	4089	4127	|	89.14	|	1195132	1234668	|	0.34	0.33	|	NC_006033.2	utg000004l_pilon	|	4088	-4126	1	0	1	linear
583426	610385	|	614829	587656	|	26960	27174	|	92.97	|	1195132	1234668	|	2.26	2.2	|	NC_006033.2	utg000004l_pilon	|	26959	-27173	1	0	1	linear
618477	636135	|	579518	561652	|	17659	17867	|	93.98	|	1195132	1234668	|	1.48	1.45	|	NC_006033.2	utg000004l_pilon	|	17658	-17866	1	0	1	linear
637422	649146	|	560302	548470	|	11725	11833	|	92.82	|	1195132	1234668	|	0.98	0.96	|	NC_006033.2	utg000004l_pilon	|	11724	-11832	1	0	1	linear
649313	686613	|	548296	510856	|	37301	37441	|	95.27	|	1195132	1234668	|	3.12	3.03	|	NC_006033.2	utg000004l_pilon	|	37300	-37440	1	0	1	linear
689881	710523	|	507306	486530	|	20643	20777	|	93.02	|	1195132	1234668	|	1.73	1.68	|	NC_006033.2	utg000004l_pilon	|	20642	-20776	1	0	1	linear
713473	721943	|	483664	475137	|	8471	8528	|	93.8	|	1195132	1234668	|	0.71	0.69	|	NC_006033.2	utg000004l_pilon	|	8470	-8527	1	0	1	linear
723030	737151	|	474057	459814	|	14122	14244	|	91.89	|	1195132	1234668	|	1.18	1.15	|	NC_006033.2	utg000004l_pilon	|	14121	-14243	1	0	1	linear
774140	787989	|	420848	406983	|	13850	13866	|	97.28	|	1195132	1234668	|	1.16	1.12	|	NC_006033.2	utg000004l_pilon	|	13849	-13865	1	0	1	linear
793602	800555	|	401655	394555	|	6954	7101	|	93.88	|	1195132	1234668	|	0.58	0.58	|	NC_006033.2	utg000004l_pilon	|	6953	-7100	1	0	1	linear
808318	812957	|	386734	381957	|	4640	4778	|	90.22	|	1195132	1234668	|	0.39	0.39	|	NC_006033.2	utg000004l_pilon	|	4639	-4777	1	0	1	linear
819124	826095	|	375715	368575	|	6972	7141	|	90.4	|	1195132	1234668	|	0.58	0.58	|	NC_006033.2	utg000004l_pilon	|	6971	-7140	1	0	1	linear
829060	838703	|	365518	355794	|	9644	9725	|	91.81	|	1195132	1234668	|	0.81	0.79	|	NC_006033.2	utg000004l_pilon	|	9643	-9724	1	0	1	linear
896984	904245	|	296493	289036	|	7262	7458	|	89.87	|	1195132	1234668	|	0.61	0.6	|	NC_006033.2	utg000004l_pilon	|	7261	-7457	1	0	1	linear
916900	922985	|	276336	270213	|	6086	6124	|	93.8	|	1195132	1234668	|	0.51	0.5	|	NC_006033.2	utg000004l_pilon	|	6085	-6123	1	0	1	linear
925176	933274	|	267940	259758	|	8099	8183	|	87.66	|	1195132	1234668	|	0.68	0.66	|	NC_006033.2	utg000004l_pilon	|	8098	-8182	1	0	1	linear
954576	968855	|	238367	223896	|	14280	14472	|	93.29	|	1195132	1234668	|	1.19	1.17	|	NC_006033.2	utg000004l_pilon	|	14279	-14471	1	0	1	linear
980590	992771	|	212267	199927	|	12182	12341	|	92.55	|	1195132	1234668	|	1.02	1	|	NC_006033.2	utg000004l_pilon	|	12181	-12340	1	0	1	linear
1038945	1061672	|	152578	129552	|	22728	23027	|	94.14	|	1195132	1234668	|	1.9	1.87	|	NC_006033.2	utg000004l_pilon	|	22727	-23026	1	0	1	linear
1061865	1111125	|	129346	79665	|	49261	49682	|	93.26	|	1195132	1234668	|	4.12	4.02	|	NC_006033.2	utg000004l_pilon	|	49260	-49681	1	0	1	linear
1115061	1130627	|	75640	59871	|	15567	15770	|	92.87	|	1195132	1234668	|	1.3	1.28	|	NC_006033.2	utg000004l_pilon	|	15566	-15769	1	0	1	linear
1130818	1135812	|	59696	54755	|	4995	4942	|	90.59	|	1195132	1234668	|	0.42	0.4	|	NC_006033.2	utg000004l_pilon	|	4994	-4941	1	0	1	linear
1153093	1157187	|	37326	33205	|	4095	4122	|	95.77	|	1195132	1234668	|	0.34	0.33	|	NC_006033.2	utg000004l_pilon	|	4094	-4121	1	0	1	linear
1157950	1162854	|	32448	27512	|	4905	4937	|	94.45	|	1195132	1234668	|	0.41	0.4	|	NC_006033.2	utg000004l_pilon	|	4904	-4936	1	0	1	linear
4095	9719	|	5958	11597	|	5625	5640	|	94.3	|	1302831	285924	|	0.43	1.97	|	NC_006034.2	utg000013l_pilon	|	5624	5639	1	1	2	linear
11087	15086	|	12790	16863	|	4000	4074	|	91.38	|	1302831	285924	|	0.31	1.42	|	NC_006034.2	utg000013l_pilon	|	3999	4073	1	1	2	linear
25640	31423	|	26622	32507	|	5784	5886	|	89.06	|	1302831	285924	|	0.44	2.06	|	NC_006034.2	utg000013l_pilon	|	5783	5885	1	1	2	linear
34114	37951	|	35184	39061	|	3838	3878	|	89.36	|	1302831	285924	|	0.29	1.36	|	NC_006034.2	utg000013l_pilon	|	3837	3877	1	1	2	linear
38999	40503	|	40141	41658	|	1505	1518	|	94.46	|	1302831	285924	|	0.12	0.53	|	NC_006034.2	utg000013l_pilon	|	1504	1517	1	1	2	linear
41256	43251	|	42401	44396	|	1996	1996	|	93.78	|	1302831	285924	|	0.15	0.7	|	NC_006034.2	utg000013l_pilon	|	1995	1995	1	1	2	linear
53843	62480	|	54793	63490	|	8638	8698	|	95.08	|	1302831	285924	|	0.66	3.04	|	NC_006034.2	utg000013l_pilon	|	8637	8697	1	1	2	linear
68775	83514	|	69716	84451	|	14740	14736	|	96.39	|	1302831	285924	|	1.13	5.15	|	NC_006034.2	utg000013l_pilon	|	14739	14735	1	1	2	linear
111190	119229	|	112549	120611	|	8040	8063	|	92.88	|	1302831	285924	|	0.62	2.82	|	NC_006034.2	utg000013l_pilon	|	8039	8062	1	1	2	linear
123960	133845	|	125169	135264	|	9886	10096	|	92.03	|	1302831	285924	|	0.76	3.53	|	NC_006034.2	utg000013l_pilon	|	9885	10095	1	1	2	linear
135539	144842	|	137012	146478	|	9304	9467	|	92.37	|	1302831	285924	|	0.71	3.31	|	NC_006034.2	utg000013l_pilon	|	9303	9466	1	1	2	linear
174763	203335	|	176600	205274	|	28573	28675	|	92.14	|	1302831	285924	|	2.19	10.03	|	NC_006034.2	utg000013l_pilon	|	28572	28674	1	1	2	linear
249663	254509	|	256988	261875	|	4847	4888	|	92.33	|	1302831	285924	|	0.37	1.71	|	NC_006034.2	utg000013l_pilon	|	4846	4887	1	1	2	linear
272914	282679	|	947492	957217	|	9766	9726	|	94.65	|	1302831	1992118	|	0.75	0.49	|	NC_006034.2	utg000005l_pilon	|	9765	9725	1	1	2	transposition
299579	310659	|	974463	985639	|	11081	11177	|	94.91	|	1302831	1992118	|	0.85	0.56	|	NC_006034.2	utg000005l_pilon	|	11080	11176	1	1	2	transposition
310800	316061	|	985762	991096	|	5262	5335	|	93.65	|	1302831	1992118	|	0.4	0.27	|	NC_006034.2	utg000005l_pilon	|	5261	5334	1	1	2	transposition
319801	335334	|	994839	1010497	|	15534	15659	|	93.65	|	1302831	1992118	|	1.19	0.79	|	NC_006034.2	utg000005l_pilon	|	15533	15658	1	1	2	transposition
342612	360208	|	1017926	1035728	|	17597	17803	|	93.92	|	1302831	1992118	|	1.35	0.89	|	NC_006034.2	utg000005l_pilon	|	17596	17802	1	1	2	transposition
360510	370935	|	1035995	1046450	|	10426	10456	|	93.64	|	1302831	1992118	|	0.8	0.52	|	NC_006034.2	utg000005l_pilon	|	10425	10455	1	1	2	transposition
408781	414824	|	1085250	1091436	|	6044	6187	|	88.57	|	1302831	1992118	|	0.46	0.31	|	NC_006034.2	utg000005l_pilon	|	6043	6186	1	1	2	transposition
415410	423026	|	1092563	1100381	|	7617	7819	|	91.66	|	1302831	1992118	|	0.58	0.39	|	NC_006034.2	utg000005l_pilon	|	7616	7818	1	1	2	transposition
431460	447739	|	1108802	1125098	|	16280	16297	|	92.95	|	1302831	1992118	|	1.25	0.82	|	NC_006034.2	utg000005l_pilon	|	16279	16296	1	1	2	transposition
471923	476394	|	1149703	1154264	|	4472	4562	|	88.59	|	1302831	1992118	|	0.34	0.23	|	NC_006034.2	utg000005l_pilon	|	4471	4561	1	1	2	transposition
476746	478145	|	1154628	1156067	|	1400	1440	|	90.16	|	1302831	1992118	|	0.11	0.07	|	NC_006034.2	utg000005l_pilon	|	1399	1439	1	1	2	transposition
495834	498259	|	1174062	1176500	|	2426	2439	|	93.98	|	1302831	1992118	|	0.19	0.12	|	NC_006034.2	utg000005l_pilon	|	2425	2438	1	1	2	transposition
499662	515571	|	1177423	1193628	|	15910	16206	|	92.25	|	1302831	1992118	|	1.22	0.81	|	NC_006034.2	utg000005l_pilon	|	15909	16205	1	1	2	transposition
541276	560815	|	1219701	1239434	|	19540	19734	|	94.48	|	1302831	1992118	|	1.5	0.99	|	NC_006034.2	utg000005l_pilon	|	19539	19733	1	1	2	transposition
575251	578415	|	1254160	1257387	|	3165	3228	|	91.28	|	1302831	1992118	|	0.24	0.16	|	NC_006034.2	utg000005l_pilon	|	3164	3227	1	1	2	transposition
579771	587133	|	1258763	1266181	|	7363	7419	|	91.37	|	1302831	1992118	|	0.57	0.37	|	NC_006034.2	utg000005l_pilon	|	7362	7418	1	1	2	transposition
593699	600462	|	1272799	1279680	|	6764	6882	|	90.68	|	1302831	1992118	|	0.52	0.35	|	NC_006034.2	utg000005l_pilon	|	6763	6881	1	1	2	transposition
601699	627743	|	1280964	1307406	|	26045	26443	|	93.37	|	1302831	1992118	|	2	1.33	|	NC_006034.2	utg000005l_pilon	|	26044	26442	1	1	2	transposition
630981	648107	|	1310667	1327999	|	17127	17333	|	94.45	|	1302831	1992118	|	1.31	0.87	|	NC_006034.2	utg000005l_pilon	|	17126	17332	1	1	2	transposition
650433	658792	|	1330376	1338797	|	8360	8422	|	96.54	|	1302831	1992118	|	0.64	0.42	|	NC_006034.2	utg000005l_pilon	|	8359	8421	1	1	2	transposition
658997	668686	|	1339042	1348677	|	9690	9636	|	90.18	|	1302831	1992118	|	0.74	0.48	|	NC_006034.2	utg000005l_pilon	|	9689	9635	1	1	2	transposition
669530	703385	|	1349512	1383788	|	33856	34277	|	93.11	|	1302831	1992118	|	2.6	1.72	|	NC_006034.2	utg000005l_pilon	|	33855	34276	1	1	2	transposition
703506	743965	|	1383902	1424419	|	40460	40518	|	93.96	|	1302831	1992118	|	3.11	2.03	|	NC_006034.2	utg000005l_pilon	|	40459	40517	1	1	2	transposition
744158	763151	|	1424491	1443606	|	18994	19116	|	95.88	|	1302831	1992118	|	1.46	0.96	|	NC_006034.2	utg000005l_pilon	|	18993	19115	1	1	2	transposition
770302	780104	|	1450742	1460624	|	9803	9883	|	92.17	|	1302831	1992118	|	0.75	0.5	|	NC_006034.2	utg000005l_pilon	|	9802	9882	1	1	2	transposition
797773	800630	|	1478415	1481288	|	2858	2874	|	90.63	|	1302831	1992118	|	0.22	0.14	|	NC_006034.2	utg000005l_pilon	|	2857	2873	1	1	2	transposition
805514	820690	|	1486146	1501552	|	15177	15407	|	93.32	|	1302831	1992118	|	1.16	0.77	|	NC_006034.2	utg000005l_pilon	|	15176	15406	1	1	2	transposition
821295	824744	|	1502235	1505737	|	3450	3503	|	94.11	|	1302831	1992118	|	0.26	0.18	|	NC_006034.2	utg000005l_pilon	|	3449	3502	1	1	2	transposition
830721	842314	|	1511769	1523394	|	11594	11626	|	91.58	|	1302831	1992118	|	0.89	0.58	|	NC_006034.2	utg000005l_pilon	|	11593	11625	1	1	2	transposition
871897	873462	|	1553442	1554997	|	1566	1556	|	90.47	|	1302831	1992118	|	0.12	0.08	|	NC_006034.2	utg000005l_pilon	|	1565	1555	1	1	2	transposition
882012	885034	|	1563845	1566910	|	3023	3066	|	89.22	|	1302831	1992118	|	0.23	0.15	|	NC_006034.2	utg000005l_pilon	|	3022	3065	1	1	2	transposition
909767	912659	|	1592306	1595238	|	2893	2933	|	88.45	|	1302831	1992118	|	0.22	0.15	|	NC_006034.2	utg000005l_pilon	|	2892	2932	1	1	2	transposition
916587	937015	|	1599242	1619847	|	20429	20606	|	94.2	|	1302831	1992118	|	1.57	1.03	|	NC_006034.2	utg000005l_pilon	|	20428	20605	1	1	2	transposition
937175	942669	|	1619981	1625543	|	5495	5563	|	96.04	|	1302831	1992118	|	0.42	0.28	|	NC_006034.2	utg000005l_pilon	|	5494	5562	1	1	2	transposition
942915	962778	|	1625778	1645716	|	19864	19939	|	93.87	|	1302831	1992118	|	1.52	1	|	NC_006034.2	utg000005l_pilon	|	19863	19938	1	1	2	transposition
992524	1009820	|	1676080	1693615	|	17297	17536	|	92.06	|	1302831	1992118	|	1.33	0.88	|	NC_006034.2	utg000005l_pilon	|	17296	17535	1	1	2	transposition
1010519	1032226	|	1694306	1716196	|	21708	21891	|	94.18	|	1302831	1992118	|	1.67	1.1	|	NC_006034.2	utg000005l_pilon	|	21707	21890	1	1	2	transposition
1053061	1054743	|	1737503	1739200	|	1683	1698	|	94.06	|	1302831	1992118	|	0.13	0.09	|	NC_006034.2	utg000005l_pilon	|	1682	1697	1	1	2	transposition
1058103	1062716	|	1742524	1747182	|	4614	4659	|	95.69	|	1302831	1992118	|	0.35	0.23	|	NC_006034.2	utg000005l_pilon	|	4613	4658	1	1	2	transposition
1091747	1115600	|	1776364	1800395	|	23854	24032	|	92.53	|	1302831	1992118	|	1.83	1.21	|	NC_006034.2	utg000005l_pilon	|	23853	24031	1	1	2	transposition
1126189	1145456	|	1810941	1830345	|	19268	19405	|	95.15	|	1302831	1992118	|	1.48	0.97	|	NC_006034.2	utg000005l_pilon	|	19267	19404	1	1	2	transposition
1146207	1158465	|	1831046	1843374	|	12259	12329	|	93.74	|	1302831	1992118	|	0.94	0.62	|	NC_006034.2	utg000005l_pilon	|	12258	12328	1	1	2	transposition
1186523	1205588	|	1872024	1891211	|	19066	19188	|	94.55	|	1302831	1992118	|	1.46	0.96	|	NC_006034.2	utg000005l_pilon	|	19065	19187	1	1	2	transposition
1207556	1211874	|	1893256	1897648	|	4319	4393	|	93.1	|	1302831	1992118	|	0.33	0.22	|	NC_006034.2	utg000005l_pilon	|	4318	4392	1	1	2	transposition
1214392	1224890	|	1900124	1910835	|	10499	10712	|	89.91	|	1302831	1992118	|	0.81	0.54	|	NC_006034.2	utg000005l_pilon	|	10498	10711	1	1	2	transposition
1225360	1252972	|	1911349	1939124	|	27613	27776	|	93.23	|	1302831	1992118	|	2.12	1.39	|	NC_006034.2	utg000005l_pilon	|	27612	27775	1	1	2	transposition
8901	15542	|	696073	689290	|	6642	6784	|	91.91	|	1455689	708597	|	0.46	0.96	|	NC_006035.2	utg000002l_pilon	|	6641	-6783	1	0	1	transposition
26011	44636	|	677750	658913	|	18626	18838	|	92.59	|	1455689	708597	|	1.28	2.66	|	NC_006035.2	utg000002l_pilon	|	18625	-18837	1	0	1	transposition
47573	58403	|	655922	644946	|	10831	10977	|	94.59	|	1455689	708597	|	0.74	1.55	|	NC_006035.2	utg000002l_pilon	|	10830	-10976	1	0	1	transposition
76575	83315	|	707542	700753	|	6741	6790	|	93.51	|	1455689	750952	|	0.46	0.9	|	NC_006035.2	utg000009l_pilon	|	6740	-6789	1	0	1	transposition
83666	92131	|	700414	691918	|	8466	8497	|	94.51	|	1455689	750952	|	0.58	1.13	|	NC_006035.2	utg000009l_pilon	|	8465	-8496	1	0	1	transposition
107540	115653	|	676598	668438	|	8114	8161	|	95.37	|	1455689	750952	|	0.56	1.09	|	NC_006035.2	utg000009l_pilon	|	8113	-8160	1	0	1	transposition
142518	150482	|	521766	529816	|	7965	8051	|	90.35	|	1455689	1876742	|	0.55	0.43	|	NC_006035.2	utg000007l_pilon	|	7964	8050	1	1	2	linear
161901	163811	|	541421	543346	|	1911	1926	|	90.57	|	1455689	1876742	|	0.13	0.1	|	NC_006035.2	utg000007l_pilon	|	1910	1925	1	1	2	linear
197140	202491	|	578070	583461	|	5352	5392	|	90.36	|	1455689	1876742	|	0.37	0.29	|	NC_006035.2	utg000007l_pilon	|	5351	5391	1	1	2	linear
211501	219380	|	594977	602892	|	7880	7916	|	91.38	|	1455689	1876742	|	0.54	0.42	|	NC_006035.2	utg000007l_pilon	|	7879	7915	1	1	2	linear
219750	224482	|	603283	608028	|	4733	4746	|	93.91	|	1455689	1876742	|	0.33	0.25	|	NC_006035.2	utg000007l_pilon	|	4732	4745	1	1	2	linear
224936	229670	|	608477	613271	|	4735	4795	|	91.97	|	1455689	1876742	|	0.33	0.26	|	NC_006035.2	utg000007l_pilon	|	4734	4794	1	1	2	linear
233152	247898	|	616731	631536	|	14747	14806	|	93.51	|	1455689	1876742	|	1.01	0.79	|	NC_006035.2	utg000007l_pilon	|	14746	14805	1	1	2	linear
255223	261398	|	638842	645058	|	6176	6217	|	92.15	|	1455689	1876742	|	0.42	0.33	|	NC_006035.2	utg000007l_pilon	|	6175	6216	1	1	2	linear
295292	308275	|	679150	692224	|	12984	13075	|	93.04	|	1455689	1876742	|	0.89	0.7	|	NC_006035.2	utg000007l_pilon	|	12983	13074	1	1	2	linear
312733	320666	|	1327636	1319660	|	7934	7977	|	94.95	|	1455689	1876742	|	0.55	0.43	|	NC_006035.2	utg000007l_pilon	|	7933	-7976	1	0	1	inversion
322559	339352	|	1317781	1300802	|	16794	16980	|	93.87	|	1455689	1876742	|	1.15	0.9	|	NC_006035.2	utg000007l_pilon	|	16793	-16979	1	0	1	inversion
341264	357717	|	1299235	1282586	|	16454	16650	|	92.73	|	1455689	1876742	|	1.13	0.89	|	NC_006035.2	utg000007l_pilon	|	16453	-16649	1	0	1	inversion
371595	384426	|	1268427	1255536	|	12832	12892	|	92.51	|	1455689	1876742	|	0.88	0.69	|	NC_006035.2	utg000007l_pilon	|	12831	-12891	1	0	1	inversion
385555	391425	|	1254410	1248532	|	5871	5879	|	90.54	|	1455689	1876742	|	0.4	0.31	|	NC_006035.2	utg000007l_pilon	|	5870	-5878	1	0	1	inversion
393470	396507	|	1246459	1243337	|	3038	3123	|	91.23	|	1455689	1876742	|	0.21	0.17	|	NC_006035.2	utg000007l_pilon	|	3037	-3122	1	0	1	inversion
396616	404606	|	1243213	1235117	|	7991	8097	|	90.83	|	1455689	1876742	|	0.55	0.43	|	NC_006035.2	utg000007l_pilon	|	7990	-8096	1	0	1	inversion
408556	416712	|	1231080	1222843	|	8157	8238	|	95.1	|	1455689	1876742	|	0.56	0.44	|	NC_006035.2	utg000007l_pilon	|	8156	-8237	1	0	1	inversion
429817	437808	|	1210013	1201924	|	7992	8090	|	93.04	|	1455689	1876742	|	0.55	0.43	|	NC_006035.2	utg000007l_pilon	|	7991	-8089	1	0	1	inversion
443214	456805	|	1196456	1182824	|	13592	13633	|	94.42	|	1455689	1876742	|	0.93	0.73	|	NC_006035.2	utg000007l_pilon	|	13591	-13632	1	0	1	inversion
460764	473545	|	1178719	1165774	|	12782	12946	|	93.47	|	1455689	1876742	|	0.88	0.69	|	NC_006035.2	utg000007l_pilon	|	12781	-12945	1	0	1	inversion
473754	479579	|	1165567	1159685	|	5826	5883	|	94.62	|	1455689	1876742	|	0.4	0.31	|	NC_006035.2	utg000007l_pilon	|	5825	-5882	1	0	1	inversion
480030	485492	|	1159227	1153736	|	5463	5492	|	90.38	|	1455689	1876742	|	0.38	0.29	|	NC_006035.2	utg000007l_pilon	|	5462	-5491	1	0	1	inversion
486655	518430	|	1152545	1120646	|	31776	31900	|	94.6	|	1455689	1876742	|	2.18	1.7	|	NC_006035.2	utg000007l_pilon	|	31775	-31899	1	0	1	inversion
523181	529840	|	1115758	1109048	|	6660	6711	|	91.9	|	1455689	1876742	|	0.46	0.36	|	NC_006035.2	utg000007l_pilon	|	6659	-6710	1	0	1	inversion
533507	569128	|	1105255	1069344	|	35622	35912	|	94.55	|	1455689	1876742	|	2.45	1.91	|	NC_006035.2	utg000007l_pilon	|	35621	-35911	1	0	1	inversion
573929	579509	|	1064513	1058884	|	5581	5630	|	92.93	|	1455689	1876742	|	0.38	0.3	|	NC_006035.2	utg000007l_pilon	|	5580	-5629	1	0	1	inversion
593415	599929	|	1044629	1037964	|	6515	6666	|	91.15	|	1455689	1876742	|	0.45	0.36	|	NC_006035.2	utg000007l_pilon	|	6514	-6665	1	0	1	inversion
600079	608243	|	1037802	1029562	|	8165	8241	|	93.83	|	1455689	1876742	|	0.56	0.44	|	NC_006035.2	utg000007l_pilon	|	8164	-8240	1	0	1	inversion
655426	662720	|	981420	973998	|	7295	7423	|	93.97	|	1455689	1876742	|	0.5	0.4	|	NC_006035.2	utg000007l_pilon	|	7294	-7422	1	0	1	inversion
665494	667441	|	971185	969224	|	1948	1962	|	92.77	|	1455689	1876742	|	0.13	0.1	|	NC_006035.2	utg000007l_pilon	|	1947	-1961	1	0	1	inversion
667559	679386	|	969106	957139	|	11828	11968	|	93.35	|	1455689	1876742	|	0.81	0.64	|	NC_006035.2	utg000007l_pilon	|	11827	-11967	1	0	1	inversion
719117	726854	|	917452	909624	|	7738	7829	|	91.53	|	1455689	1876742	|	0.53	0.42	|	NC_006035.2	utg000007l_pilon	|	7737	-7828	1	0	1	inversion
767039	780623	|	869228	855580	|	13585	13649	|	95.48	|	1455689	1876742	|	0.93	0.73	|	NC_006035.2	utg000007l_pilon	|	13584	-13648	1	0	1	inversion
780735	786735	|	855437	849436	|	6001	6002	|	95.07	|	1455689	1876742	|	0.41	0.32	|	NC_006035.2	utg000007l_pilon	|	6000	-6001	1	0	1	inversion
786870	791472	|	849294	844667	|	4603	4628	|	89	|	1455689	1876742	|	0.32	0.25	|	NC_006035.2	utg000007l_pilon	|	4602	-4627	1	0	1	inversion
793982	813511	|	842084	822322	|	19530	19763	|	93.58	|	1455689	1876742	|	1.34	1.05	|	NC_006035.2	utg000007l_pilon	|	19529	-19762	1	0	1	inversion
813609	821450	|	822213	814289	|	7842	7925	|	91.52	|	1455689	1876742	|	0.54	0.42	|	NC_006035.2	utg000007l_pilon	|	7841	-7924	1	0	1	inversion
858850	866255	|	775446	767975	|	7406	7472	|	94.48	|	1455689	1876742	|	0.51	0.4	|	NC_006035.2	utg000007l_pilon	|	7405	-7471	1	0	1	inversion
866742	870056	|	767740	764420	|	3315	3321	|	94.27	|	1455689	1876742	|	0.23	0.18	|	NC_006035.2	utg000007l_pilon	|	3314	-3320	1	0	1	inversion
893378	927014	|	740649	706713	|	33637	33937	|	93.93	|	1455689	1876742	|	2.31	1.81	|	NC_006035.2	utg000007l_pilon	|	33636	-33936	1	0	1	inversion
929290	936752	|	704423	696865	|	7463	7559	|	92.85	|	1455689	1876742	|	0.51	0.4	|	NC_006035.2	utg000007l_pilon	|	7462	-7558	1	0	1	inversion
943500	950870	|	1335328	1342843	|	7371	7516	|	94.14	|	1455689	1876742	|	0.51	0.4	|	NC_006035.2	utg000007l_pilon	|	7370	7515	1	1	2	linear
952925	970221	|	1344869	1362342	|	17297	17474	|	94.79	|	1455689	1876742	|	1.19	0.93	|	NC_006035.2	utg000007l_pilon	|	17296	17473	1	1	2	linear
979142	995243	|	1371262	1387357	|	16102	16096	|	92.4	|	1455689	1876742	|	1.11	0.86	|	NC_006035.2	utg000007l_pilon	|	16101	16095	1	1	2	linear
1024707	1026270	|	1416682	1418243	|	1564	1562	|	93.1	|	1455689	1876742	|	0.11	0.08	|	NC_006035.2	utg000007l_pilon	|	1563	1561	1	1	2	linear
1030598	1041249	|	1422598	1433390	|	10652	10793	|	93.43	|	1455689	1876742	|	0.73	0.58	|	NC_006035.2	utg000007l_pilon	|	10651	10792	1	1	2	linear
1041658	1050070	|	1433776	1442263	|	8413	8488	|	93.7	|	1455689	1876742	|	0.58	0.45	|	NC_006035.2	utg000007l_pilon	|	8412	8487	1	1	2	linear
1050401	1066379	|	1442629	1458772	|	15979	16144	|	91.96	|	1455689	1876742	|	1.1	0.86	|	NC_006035.2	utg000007l_pilon	|	15978	16143	1	1	2	linear
1072231	1073907	|	1482245	1483924	|	1677	1680	|	92.05	|	1455689	1876742	|	0.12	0.09	|	NC_006035.2	utg000007l_pilon	|	1676	1679	1	1	2	linear
1087748	1091777	|	1499222	1503293	|	4030	4072	|	94.43	|	1455689	1876742	|	0.28	0.22	|	NC_006035.2	utg000007l_pilon	|	4029	4071	1	1	2	linear
1167621	1176554	|	1580336	1589299	|	8934	8964	|	92.89	|	1455689	1876742	|	0.61	0.48	|	NC_006035.2	utg000007l_pilon	|	8933	8963	1	1	2	linear
1190020	1206066	|	1602762	1618871	|	16047	16110	|	95.25	|	1455689	1876742	|	1.1	0.86	|	NC_006035.2	utg000007l_pilon	|	16046	16109	1	1	2	linear
1208360	1209517	|	1621042	1622200	|	1158	1159	|	96.48	|	1455689	1876742	|	0.08	0.06	|	NC_006035.2	utg000007l_pilon	|	1157	1158	1	1	2	linear
1213948	1218051	|	1626326	1630406	|	4104	4081	|	93.9	|	1455689	1876742	|	0.28	0.22	|	NC_006035.2	utg000007l_pilon	|	4103	4080	1	1	2	linear
1223801	1237915	|	1635854	1649992	|	14115	14139	|	95.44	|	1455689	1876742	|	0.97	0.75	|	NC_006035.2	utg000007l_pilon	|	14114	14138	1	1	2	linear
1271142	1275029	|	1684362	1688307	|	3888	3946	|	90.88	|	1455689	1876742	|	0.27	0.21	|	NC_006035.2	utg000007l_pilon	|	3887	3945	1	1	2	linear
1275870	1295258	|	1689132	1708527	|	19389	19396	|	93.74	|	1455689	1876742	|	1.33	1.03	|	NC_006035.2	utg000007l_pilon	|	19388	19395	1	1	2	linear
1300222	1310674	|	1713540	1724149	|	10453	10610	|	93.61	|	1455689	1876742	|	0.72	0.57	|	NC_006035.2	utg000007l_pilon	|	10452	10609	1	1	2	linear
1320103	1332654	|	1733894	1746567	|	12552	12674	|	94.78	|	1455689	1876742	|	0.86	0.68	|	NC_006035.2	utg000007l_pilon	|	12551	12673	1	1	2	linear
1337734	1343042	|	1751645	1757000	|	5309	5356	|	96.26	|	1455689	1876742	|	0.36	0.29	|	NC_006035.2	utg000007l_pilon	|	5308	5355	1	1	2	linear
1374420	1379552	|	1788994	1794182	|	5133	5189	|	89	|	1455689	1876742	|	0.35	0.28	|	NC_006035.2	utg000007l_pilon	|	5132	5188	1	1	2	linear
1394342	1399557	|	1809450	1814639	|	5216	5190	|	91.71	|	1455689	1876742	|	0.36	0.28	|	NC_006035.2	utg000007l_pilon	|	5215	5189	1	1	2	linear
1402185	1423624	|	1817322	1838859	|	21440	21538	|	94.37	|	1455689	1876742	|	1.47	1.15	|	NC_006035.2	utg000007l_pilon	|	21439	21537	1	1	2	linear
1439455	1448623	|	9560	480	|	9169	9081	|	91.96	|	1455689	1426179	|	0.63	0.64	|	NC_006035.2	utg000006l_pilon	|	9168	-9080	1	0	1	transposition
15257	34334	|	1407093	1387902	|	19078	19192	|	93.56	|	1402899	1426179	|	1.36	1.35	|	NC_006036.2	utg000006l_pilon	|	19077	-19191	1	0	1	linear
39820	47616	|	1382592	1374713	|	7797	7880	|	94.2	|	1402899	1426179	|	0.56	0.55	|	NC_006036.2	utg000006l_pilon	|	7796	-7879	1	0	1	linear
48245	51911	|	1374136	1370443	|	3667	3694	|	93.37	|	1402899	1426179	|	0.26	0.26	|	NC_006036.2	utg000006l_pilon	|	3666	-3693	1	0	1	linear
56129	62882	|	1366067	1359295	|	6754	6773	|	95.65	|	1402899	1426179	|	0.48	0.47	|	NC_006036.2	utg000006l_pilon	|	6753	-6772	1	0	1	linear
73755	75803	|	1348236	1346137	|	2049	2100	|	89.97	|	1402899	1426179	|	0.15	0.15	|	NC_006036.2	utg000006l_pilon	|	2048	-2099	1	0	1	linear
77122	84550	|	1344764	1337060	|	7429	7705	|	88.68	|	1402899	1426179	|	0.53	0.54	|	NC_006036.2	utg000006l_pilon	|	7428	-7704	1	0	1	linear
99736	114275	|	1321479	1306915	|	14540	14565	|	93.98	|	1402899	1426179	|	1.04	1.02	|	NC_006036.2	utg000006l_pilon	|	14539	-14564	1	0	1	linear
115343	126025	|	1305819	1294993	|	10683	10827	|	92.11	|	1402899	1426179	|	0.76	0.76	|	NC_006036.2	utg000006l_pilon	|	10682	-10826	1	0	1	linear
130484	139424	|	1290538	1281529	|	8941	9010	|	92.49	|	1402899	1426179	|	0.64	0.63	|	NC_006036.2	utg000006l_pilon	|	8940	-9009	1	0	1	linear
152003	167998	|	1268586	1252561	|	15996	16026	|	94.74	|	1402899	1426179	|	1.14	1.12	|	NC_006036.2	utg000006l_pilon	|	15995	-16025	1	0	1	linear
177745	183387	|	1243114	1237428	|	5643	5687	|	93.43	|	1402899	1426179	|	0.4	0.4	|	NC_006036.2	utg000006l_pilon	|	5642	-5686	1	0	1	linear
186187	195890	|	1234592	1224846	|	9704	9747	|	95.09	|	1402899	1426179	|	0.69	0.68	|	NC_006036.2	utg000006l_pilon	|	9703	-9746	1	0	1	linear
196210	205106	|	1224490	1215462	|	8897	9029	|	93.92	|	1402899	1426179	|	0.63	0.63	|	NC_006036.2	utg000006l_pilon	|	8896	-9028	1	0	1	linear
206776	216791	|	1213832	1203717	|	10016	10116	|	94	|	1402899	1426179	|	0.71	0.71	|	NC_006036.2	utg000006l_pilon	|	10015	-10115	1	0	1	linear
232927	240699	|	1187334	1179415	|	7773	7920	|	90.26	|	1402899	1426179	|	0.55	0.56	|	NC_006036.2	utg000006l_pilon	|	7772	-7919	1	0	1	linear
243152	255251	|	1176872	1164630	|	12100	12243	|	93.28	|	1402899	1426179	|	0.86	0.86	|	NC_006036.2	utg000006l_pilon	|	12099	-12242	1	0	1	linear
261506	294219	|	1158346	1125509	|	32714	32838	|	96.37	|	1402899	1426179	|	2.33	2.3	|	NC_006036.2	utg000006l_pilon	|	32713	-32837	1	0	1	linear
313991	322167	|	1105507	1097254	|	8177	8254	|	92	|	1402899	1426179	|	0.58	0.58	|	NC_006036.2	utg000006l_pilon	|	8176	-8253	1	0	1	linear
327900	330703	|	1091426	1088576	|	2804	2851	|	91.95	|	1402899	1426179	|	0.2	0.2	|	NC_006036.2	utg000006l_pilon	|	2803	-2850	1	0	1	linear
332717	344604	|	1086501	1074477	|	11888	12025	|	91.47	|	1402899	1426179	|	0.85	0.84	|	NC_006036.2	utg000006l_pilon	|	11887	-12024	1	0	1	linear
371265	373723	|	1047178	1044697	|	2459	2482	|	91.78	|	1402899	1426179	|	0.18	0.17	|	NC_006036.2	utg000006l_pilon	|	2458	-2481	1	0	1	linear
403441	406979	|	1014633	1011080	|	3539	3554	|	92.08	|	1402899	1426179	|	0.25	0.25	|	NC_006036.2	utg000006l_pilon	|	3538	-3553	1	0	1	linear
418053	425270	|	999827	992554	|	7218	7274	|	89.51	|	1402899	1426179	|	0.51	0.51	|	NC_006036.2	utg000006l_pilon	|	7217	-7273	1	0	1	linear
438308	439154	|	979359	978498	|	847	862	|	95.02	|	1402899	1426179	|	0.06	0.06	|	NC_006036.2	utg000006l_pilon	|	846	-861	1	0	1	linear
450386	458402	|	967167	958977	|	8017	8191	|	91.82	|	1402899	1426179	|	0.57	0.57	|	NC_006036.2	utg000006l_pilon	|	8016	-8190	1	0	1	linear
468712	478138	|	948620	939146	|	9427	9475	|	90.35	|	1402899	1426179	|	0.67	0.66	|	NC_006036.2	utg000006l_pilon	|	9426	-9474	1	0	1	linear
480074	495138	|	936819	921658	|	15065	15162	|	95.86	|	1402899	1426179	|	1.07	1.06	|	NC_006036.2	utg000006l_pilon	|	15064	-15161	1	0	1	linear
495285	547731	|	921529	868718	|	52447	52812	|	95.51	|	1402899	1426179	|	3.74	3.7	|	NC_006036.2	utg000006l_pilon	|	52446	-52811	1	0	1	linear
551190	555807	|	865214	860560	|	4618	4655	|	91.85	|	1402899	1426179	|	0.33	0.33	|	NC_006036.2	utg000006l_pilon	|	4617	-4654	1	0	1	linear
569953	580075	|	846478	836241	|	10123	10238	|	94.43	|	1402899	1426179	|	0.72	0.72	|	NC_006036.2	utg000006l_pilon	|	10122	-10237	1	0	1	linear
580296	597354	|	835865	818679	|	17059	17187	|	93.39	|	1402899	1426179	|	1.22	1.21	|	NC_006036.2	utg000006l_pilon	|	17058	-17186	1	0	1	linear
610069	614525	|	805750	801252	|	4457	4499	|	96.07	|	1402899	1426179	|	0.32	0.32	|	NC_006036.2	utg000006l_pilon	|	4456	-4498	1	0	1	linear
614807	621505	|	800988	794203	|	6699	6786	|	92.58	|	1402899	1426179	|	0.48	0.48	|	NC_006036.2	utg000006l_pilon	|	6698	-6785	1	0	1	linear
647480	653218	|	768091	762347	|	5739	5745	|	94.04	|	1402899	1426179	|	0.41	0.4	|	NC_006036.2	utg000006l_pilon	|	5738	-5744	1	0	1	linear
670052	686959	|	745128	728092	|	16908	17037	|	95.43	|	1402899	1426179	|	1.21	1.19	|	NC_006036.2	utg000006l_pilon	|	16907	-17036	1	0	1	linear
699766	731724	|	715438	683183	|	31959	32256	|	94.49	|	1402899	1426179	|	2.28	2.26	|	NC_006036.2	utg000006l_pilon	|	31958	-32255	1	0	1	linear
747558	755021	|	667059	659527	|	7464	7533	|	94.35	|	1402899	1426179	|	0.53	0.53	|	NC_006036.2	utg000006l_pilon	|	7463	-7532	1	0	1	linear
772889	783370	|	641924	631391	|	10482	10534	|	94.25	|	1402899	1426179	|	0.75	0.74	|	NC_006036.2	utg000006l_pilon	|	10481	-10533	1	0	1	linear
783372	813389	|	630987	600731	|	30018	30257	|	93.98	|	1402899	1426179	|	2.14	2.12	|	NC_006036.2	utg000006l_pilon	|	30017	-30256	1	0	1	linear
814318	820438	|	599680	593472	|	6121	6209	|	90.79	|	1402899	1426179	|	0.44	0.44	|	NC_006036.2	utg000006l_pilon	|	6120	-6208	1	0	1	linear
837190	841529	|	576109	571668	|	4340	4442	|	93.33	|	1402899	1426179	|	0.31	0.31	|	NC_006036.2	utg000006l_pilon	|	4339	-4441	1	0	1	linear
905685	912527	|	507061	500173	|	6843	6889	|	92.73	|	1402899	1426179	|	0.49	0.48	|	NC_006036.2	utg000006l_pilon	|	6842	-6888	1	0	1	linear
943418	946670	|	468689	465395	|	3253	3295	|	91.28	|	1402899	1426179	|	0.23	0.23	|	NC_006036.2	utg000006l_pilon	|	3252	-3294	1	0	1	linear
958777	965060	|	453341	446981	|	6284	6361	|	91.42	|	1402899	1426179	|	0.45	0.45	|	NC_006036.2	utg000006l_pilon	|	6283	-6360	1	0	1	linear
966108	985002	|	445910	426832	|	18895	19079	|	94.44	|	1402899	1426179	|	1.35	1.34	|	NC_006036.2	utg000006l_pilon	|	18894	-19078	1	0	1	linear
987309	998050	|	424522	413715	|	10742	10808	|	95.83	|	1402899	1426179	|	0.77	0.76	|	NC_006036.2	utg000006l_pilon	|	10741	-10807	1	0	1	linear
998519	1001930	|	413330	409929	|	3412	3402	|	94.5	|	1402899	1426179	|	0.24	0.24	|	NC_006036.2	utg000006l_pilon	|	3411	-3401	1	0	1	linear
1003892	1012859	|	407984	398955	|	8968	9030	|	91.83	|	1402899	1426179	|	0.64	0.63	|	NC_006036.2	utg000006l_pilon	|	8967	-9029	1	0	1	linear
1041496	1043816	|	369687	367342	|	2321	2346	|	89.33	|	1402899	1426179	|	0.17	0.16	|	NC_006036.2	utg000006l_pilon	|	2320	-2345	1	0	1	linear
1050709	1060578	|	360237	350272	|	9870	9966	|	94.04	|	1402899	1426179	|	0.7	0.7	|	NC_006036.2	utg000006l_pilon	|	9869	-9965	1	0	1	linear
1071799	1073879	|	339012	336950	|	2081	2063	|	94.22	|	1402899	1426179	|	0.15	0.14	|	NC_006036.2	utg000006l_pilon	|	2080	-2062	1	0	1	linear
1076072	1082003	|	334799	328913	|	5932	5887	|	90.98	|	1402899	1426179	|	0.42	0.41	|	NC_006036.2	utg000006l_pilon	|	5931	-5886	1	0	1	linear
1100067	1109396	|	310834	301473	|	9330	9362	|	93.86	|	1402899	1426179	|	0.67	0.66	|	NC_006036.2	utg000006l_pilon	|	9329	-9361	1	0	1	linear
1109682	1121638	|	301187	289191	|	11957	11997	|	93.01	|	1402899	1426179	|	0.85	0.84	|	NC_006036.2	utg000006l_pilon	|	11956	-11996	1	0	1	linear
1121949	1134524	|	288987	276347	|	12576	12641	|	92.22	|	1402899	1426179	|	0.9	0.89	|	NC_006036.2	utg000006l_pilon	|	12575	-12640	1	0	1	linear
1149364	1165896	|	261089	244402	|	16533	16688	|	94.22	|	1402899	1426179	|	1.18	1.17	|	NC_006036.2	utg000006l_pilon	|	16532	-16687	1	0	1	linear
1184830	1188144	|	225084	221730	|	3315	3355	|	92.94	|	1402899	1426179	|	0.24	0.24	|	NC_006036.2	utg000006l_pilon	|	3314	-3354	1	0	1	linear
1193226	1200849	|	216545	208954	|	7624	7592	|	93.41	|	1402899	1426179	|	0.54	0.53	|	NC_006036.2	utg000006l_pilon	|	7623	-7591	1	0	1	linear
1202161	1221923	|	207580	187780	|	19763	19801	|	93.69	|	1402899	1426179	|	1.41	1.39	|	NC_006036.2	utg000006l_pilon	|	19762	-19800	1	0	1	linear
1238915	1273538	|	170146	135057	|	34624	35090	|	92.23	|	1402899	1426179	|	2.47	2.46	|	NC_006036.2	utg000006l_pilon	|	34623	-35089	1	0	1	linear
1275341	1282380	|	133194	125961	|	7040	7234	|	92.35	|	1402899	1426179	|	0.5	0.51	|	NC_006036.2	utg000006l_pilon	|	7039	-7233	1	0	1	linear
1292106	1295962	|	115998	112124	|	3857	3875	|	91.62	|	1402899	1426179	|	0.27	0.27	|	NC_006036.2	utg000006l_pilon	|	3856	-3874	1	0	1	linear
1320653	1331601	|	86751	75672	|	10949	11080	|	92.04	|	1402899	1426179	|	0.78	0.78	|	NC_006036.2	utg000006l_pilon	|	10948	-11079	1	0	1	linear
1340230	1390226	|	66959	16759	|	49997	50201	|	95.89	|	1402899	1426179	|	3.56	3.52	|	NC_006036.2	utg000006l_pilon	|	49996	-50200	1	0	1	linear

## Sheet: CG_UHB_02
[S1]	[E1]	|	[S2]	[E2]	|	[LEN 1]	[LEN 2]	|	[% IDY]	|	[LEN R]	[LEN Q]	|	[COV R]	[COV Q]	|	[TAG1]	[TAG2]	|					orientation	type
2	11195	|	17372	6218	|	11194	11155	|	98.48	|	20063	35417	|	55.79	31.5	|	NC_004691.1	tig00000024_pilon	|	11193	-11154	1	0	1	linear
4341	10648	|	6254	1	|	6308	6254	|	97.78	|	20063	35417	|	31.44	17.66	|	NC_004691.1	tig00000024_pilon	|	6307	-6253	1	0	1	linear
5459	20061	|	31948	17368	|	14603	14581	|	99.16	|	20063	35417	|	72.79	41.17	|	NC_004691.1	tig00000024_pilon	|	14602	-14580	1	0	1	linear
14059	134205	|	477526	357513	|	120147	120014	|	99.12	|	491328	492990	|	24.45	24.34	|	NC_005967.2	tig00000022_pilon	|	120146	-120013	1	0	1	linear
134036	239192	|	357541	252435	|	105157	105107	|	98.67	|	491328	492990	|	21.4	21.32	|	NC_005967.2	tig00000022_pilon	|	105156	-105106	1	0	1	linear
249987	251393	|	247674	246270	|	1407	1405	|	95.53	|	491328	492990	|	0.29	0.28	|	NC_005967.2	tig00000022_pilon	|	1406	-1404	1	0	1	linear
251821	484556	|	245836	13616	|	232736	232221	|	98.64	|	491328	492990	|	47.37	47.1	|	NC_005967.2	tig00000022_pilon	|	232735	-232220	1	0	1	linear
489657	491328	|	12000	10342	|	1672	1659	|	95.06	|	491328	492990	|	0.34	0.34	|	NC_005967.2	tig00000022_pilon	|	1671	-1658	1	0	1	linear
1	112907	|	2261	114861	|	112907	112601	|	98.83	|	502101	510982	|	22.49	22.04	|	NC_005968.1	tig00000020_pilon	|	112906	112600	1	1	2	linear
113766	500793	|	115534	502114	|	387028	386581	|	99.29	|	502101	510982	|	77.08	75.65	|	NC_005968.1	tig00000020_pilon	|	387027	386580	1	1	2	linear
501084	502101	|	507025	508039	|	1018	1015	|	98.33	|	502101	510982	|	0.2	0.2	|	NC_005968.1	tig00000020_pilon	|	1017	1014	1	1	2	linear
11552	22024	|	558376	547988	|	10473	10389	|	98.6	|	558804	572539	|	1.87	1.81	|	NC_006026.1	tig00000019_pilon	|	10472	-10388	1	0	1	linear
20094	85476	|	547522	482259	|	65383	65264	|	98.79	|	558804	572539	|	11.7	11.4	|	NC_006026.1	tig00000019_pilon	|	65382	-65263	1	0	1	linear
107104	115213	|	476477	468381	|	8110	8097	|	98.13	|	558804	572539	|	1.45	1.41	|	NC_006026.1	tig00000019_pilon	|	8109	-8096	1	0	1	linear
116677	193211	|	437845	361336	|	76535	76510	|	98.95	|	558804	572539	|	13.7	13.36	|	NC_006026.1	tig00000019_pilon	|	76534	-76509	1	0	1	linear
194605	490275	|	362272	67180	|	295671	295093	|	98.98	|	558804	572539	|	52.91	51.54	|	NC_006026.1	tig00000019_pilon	|	295670	-295092	1	0	1	linear
490457	557894	|	67318	1	|	67438	67318	|	99.22	|	558804	572539	|	12.07	11.76	|	NC_006026.1	tig00000019_pilon	|	67437	-67317	1	0	1	linear
3877	36109	|	1408928	1376791	|	32233	32138	|	99.24	|	651701	1425518	|	4.95	2.25	|	NC_006027.1	tig00000002_pilon	|	32232	-32137	1	0	1	transposition
36110	276322	|	89448	329407	|	240213	239960	|	99.19	|	651701	709991	|	36.86	33.8	|	NC_006027.1	tig00000016_pilon	|	240212	239959	1	1	2	linear
277758	489872	|	330841	542640	|	212115	211800	|	98.97	|	651701	709991	|	32.55	29.83	|	NC_006027.1	tig00000016_pilon	|	212114	211799	1	1	2	linear
490968	575803	|	543161	627972	|	84836	84812	|	98.88	|	651701	709991	|	13.02	11.95	|	NC_006027.1	tig00000016_pilon	|	84835	84811	1	1	2	linear
576767	588386	|	627967	639575	|	11620	11609	|	99.15	|	651701	709991	|	1.78	1.64	|	NC_006027.1	tig00000016_pilon	|	11619	11608	1	1	2	linear
588078	651700	|	639483	702910	|	63623	63428	|	99.06	|	651701	709991	|	9.76	8.93	|	NC_006027.1	tig00000016_pilon	|	63622	63427	1	1	2	linear
1	3430	|	954159	950740	|	3430	3420	|	97.7	|	687738	955523	|	0.5	0.36	|	NC_006028.2	tig00008742_pilon	|	3429	-3419	1	0	1	transposition
19057	54901	|	12089	47898	|	35845	35810	|	99.04	|	687738	678947	|	5.21	5.27	|	NC_006028.2	tig00000014_pilon	|	35844	35809	1	1	2	linear
54998	163491	|	47900	156175	|	108494	108276	|	98.93	|	687738	678947	|	15.78	15.95	|	NC_006028.2	tig00000014_pilon	|	108493	108275	1	1	2	linear
163715	508475	|	157303	501445	|	344761	344143	|	99.11	|	687738	678947	|	50.13	50.69	|	NC_006028.2	tig00000014_pilon	|	344760	344142	1	1	2	linear
510639	666999	|	501525	657759	|	156361	156235	|	99.12	|	687738	678947	|	22.74	23.01	|	NC_006028.2	tig00000014_pilon	|	156360	156234	1	1	2	linear
672533	680726	|	662336	670425	|	8194	8090	|	97.05	|	687738	678947	|	1.19	1.19	|	NC_006028.2	tig00000014_pilon	|	8193	8089	1	1	2	linear
682268	687738	|	672325	677768	|	5471	5444	|	98.63	|	687738	678947	|	0.8	0.8	|	NC_006028.2	tig00000014_pilon	|	5470	5443	1	1	2	linear
3233	106681	|	930313	827039	|	103449	103275	|	99.54	|	927101	955523	|	11.16	10.81	|	NC_006029.1	tig00008742_pilon	|	103448	-103274	1	0	1	linear
106806	288392	|	827012	645582	|	181587	181431	|	98.9	|	927101	955523	|	19.59	18.99	|	NC_006029.1	tig00008742_pilon	|	181586	-181430	1	0	1	linear
290075	837828	|	643262	96358	|	547754	546905	|	99.18	|	927101	955523	|	59.08	57.24	|	NC_006029.1	tig00008742_pilon	|	547753	-546904	1	0	1	linear
837340	927101	|	96354	6621	|	89762	89734	|	98.95	|	927101	955523	|	9.68	9.39	|	NC_006029.1	tig00008742_pilon	|	89761	-89733	1	0	1	linear
1	1546	|	510885	509343	|	1546	1543	|	94.41	|	992211	510982	|	0.16	0.3	|	NC_006030.1	tig00000020_pilon	|	1545	-1542	1	0	1	transposition
551	3941	|	709250	705866	|	3391	3385	|	96.76	|	992211	709991	|	0.34	0.48	|	NC_006030.1	tig00000016_pilon	|	3390	-3384	1	0	1	transposition
4057	395101	|	9474	399959	|	391045	390486	|	98.99	|	992211	992927	|	39.41	39.33	|	NC_006030.1	tig00000012_pilon	|	391044	390485	1	1	2	linear
395437	403019	|	399959	407544	|	7583	7586	|	99.1	|	992211	992927	|	0.76	0.76	|	NC_006030.1	tig00000012_pilon	|	7582	7585	1	1	2	linear
403984	562886	|	407540	566227	|	158903	158688	|	99.02	|	992211	992927	|	16.02	15.98	|	NC_006030.1	tig00000012_pilon	|	158902	158687	1	1	2	linear
563048	677639	|	566227	680712	|	114592	114486	|	99.03	|	992211	992927	|	11.55	11.53	|	NC_006030.1	tig00000012_pilon	|	114591	114485	1	1	2	linear
684207	990552	|	680708	986601	|	306346	305894	|	99.01	|	992211	992927	|	30.88	30.81	|	NC_006030.1	tig00000012_pilon	|	306345	305893	1	1	2	linear
5027	254299	|	1050742	801894	|	249273	248849	|	99.14	|	1050361	1060973	|	23.73	23.45	|	NC_006031.1	tig00000008_pilon	|	249272	-248848	1	0	1	linear
254331	406760	|	802132	649865	|	152430	152268	|	98.91	|	1050361	1060973	|	14.51	14.35	|	NC_006031.1	tig00000008_pilon	|	152429	-152267	1	0	1	linear
404428	861047	|	645953	189793	|	456620	456161	|	99.13	|	1050361	1060973	|	43.47	42.99	|	NC_006031.1	tig00000008_pilon	|	456619	-456160	1	0	1	linear
861053	938341	|	189559	112446	|	77289	77114	|	98.7	|	1050361	1060973	|	7.36	7.27	|	NC_006031.1	tig00000008_pilon	|	77288	-77113	1	0	1	linear
939291	1045029	|	111586	6018	|	105739	105569	|	98.98	|	1050361	1060973	|	10.07	9.95	|	NC_006031.1	tig00000008_pilon	|	105738	-105568	1	0	1	linear
5562	12902	|	5241	12536	|	7341	7296	|	97.63	|	1100349	1139324	|	0.67	0.64	|	NC_006032.2	tig00000006_pilon	|	7340	7295	1	1	2	linear
13287	329189	|	12390	328004	|	315903	315615	|	99.14	|	1100349	1139324	|	28.71	27.7	|	NC_006032.2	tig00000006_pilon	|	315902	315614	1	1	2	linear
329258	699262	|	327821	697287	|	370005	369467	|	99.2	|	1100349	1139324	|	33.63	32.43	|	NC_006032.2	tig00000006_pilon	|	370004	369466	1	1	2	linear
689235	707344	|	687285	705374	|	18110	18090	|	98.99	|	1100349	1139324	|	1.65	1.59	|	NC_006032.2	tig00000006_pilon	|	18109	18089	1	1	2	linear
704952	960431	|	703252	958274	|	255480	255023	|	99.02	|	1100349	1139324	|	23.22	22.38	|	NC_006032.2	tig00000006_pilon	|	255479	255022	1	1	2	linear
962703	982088	|	962693	981937	|	19386	19245	|	98.08	|	1100349	1139324	|	1.76	1.69	|	NC_006032.2	tig00000006_pilon	|	19385	19244	1	1	2	linear
972324	995774	|	978504	1001848	|	23451	23345	|	97.95	|	1100349	1139324	|	2.13	2.05	|	NC_006032.2	tig00000006_pilon	|	23450	23344	1	1	2	linear
995215	1005113	|	999498	1009407	|	9899	9910	|	97.17	|	1100349	1139324	|	0.9	0.87	|	NC_006032.2	tig00000006_pilon	|	9898	9909	1	1	2	linear
1003538	1014873	|	1018022	1029340	|	11336	11319	|	99.68	|	1100349	1139324	|	1.03	0.99	|	NC_006032.2	tig00000006_pilon	|	11335	11318	1	1	2	linear
1014379	1017100	|	1039346	1042066	|	2722	2721	|	97.39	|	1100349	1139324	|	0.25	0.24	|	NC_006032.2	tig00000006_pilon	|	2721	2720	1	1	2	linear
1025083	1085585	|	1055657	1116070	|	60503	60414	|	98.89	|	1100349	1139324	|	5.5	5.3	|	NC_006032.2	tig00000006_pilon	|	60502	60413	1	1	2	linear
2741	159464	|	1231836	1075420	|	156724	156417	|	99.03	|	1195132	1237579	|	13.11	12.64	|	NC_006033.2	tig00000005_pilon	|	156723	-156416	1	0	1	linear
159647	165663	|	1075420	1069421	|	6017	6000	|	99.19	|	1195132	1237579	|	0.5	0.48	|	NC_006033.2	tig00000005_pilon	|	6016	-5999	1	0	1	linear
168465	171084	|	1051359	1048957	|	2620	2403	|	86.76	|	1195132	1237579	|	0.22	0.19	|	NC_006033.2	tig00000005_pilon	|	2619	-2402	1	0	1	linear
168891	171084	|	1067084	1064819	|	2194	2266	|	85.52	|	1195132	1237579	|	0.18	0.18	|	NC_006033.2	tig00000005_pilon	|	2193	-2265	1	0	1	linear
171084	175366	|	1046240	1041932	|	4283	4309	|	98.4	|	1195132	1237579	|	0.36	0.35	|	NC_006033.2	tig00000005_pilon	|	4282	-4308	1	0	1	linear
175933	255115	|	1041147	962116	|	79183	79032	|	98.68	|	1195132	1237579	|	6.63	6.39	|	NC_006033.2	tig00000005_pilon	|	79182	-79031	1	0	1	linear
255484	294549	|	961869	922871	|	39066	38999	|	98.74	|	1195132	1237579	|	3.27	3.15	|	NC_006033.2	tig00000005_pilon	|	39065	-38998	1	0	1	linear
294723	490472	|	922871	727330	|	195750	195542	|	99.24	|	1195132	1237579	|	16.38	15.8	|	NC_006033.2	tig00000005_pilon	|	195749	-195541	1	0	1	linear
490474	491366	|	716892	716000	|	893	893	|	100	|	1195132	1237579	|	0.07	0.07	|	NC_006033.2	tig00000005_pilon	|	892	-892	1	0	1	linear
490474	491366	|	719220	718328	|	893	893	|	100	|	1195132	1237579	|	0.07	0.07	|	NC_006033.2	tig00000005_pilon	|	892	-892	1	0	1	linear
491647	1163864	|	710118	38807	|	672218	671312	|	99.21	|	1195132	1237579	|	56.25	54.24	|	NC_006033.2	tig00000005_pilon	|	672217	-671311	1	0	1	linear
1162667	1174486	|	33996	22264	|	11820	11733	|	97.43	|	1195132	1237579	|	0.99	0.95	|	NC_006033.2	tig00000005_pilon	|	11819	-11732	1	0	1	linear
1175274	1189831	|	1442561	1457063	|	14558	14503	|	98.87	|	1195132	1467590	|	1.22	0.99	|	NC_006033.2	tig00000001_pilon	|	14557	14502	1	1	2	transposition
416	15305	|	1	14870	|	14890	14870	|	98.89	|	1302831	1301913	|	1.14	1.14	|	NC_006034.2	tig00000004_pilon	|	14889	14869	1	1	2	linear
17833	89252	|	17341	88727	|	71420	71387	|	99.54	|	1302831	1301913	|	5.48	5.48	|	NC_006034.2	tig00000004_pilon	|	71419	71386	1	1	2	linear
89403	203335	|	88755	202482	|	113933	113728	|	99.01	|	1302831	1301913	|	8.75	8.74	|	NC_006034.2	tig00000004_pilon	|	113932	113727	1	1	2	linear
203335	338600	|	202573	337567	|	135266	134995	|	99.26	|	1302831	1301913	|	10.38	10.37	|	NC_006034.2	tig00000004_pilon	|	135265	134994	1	1	2	linear
338600	1299189	|	337654	1296749	|	960590	959096	|	99.13	|	1302831	1301913	|	73.73	73.67	|	NC_006034.2	tig00000004_pilon	|	960589	959095	1	1	2	linear
3473	19412	|	15538	31367	|	15940	15830	|	97.93	|	1455689	709991	|	1.1	2.23	|	NC_006035.2	tig00000016_pilon	|	15939	15829	1	1	2	transposition
19708	22800	|	32272	35382	|	3093	3111	|	94.84	|	1455689	709991	|	0.21	0.44	|	NC_006035.2	tig00000016_pilon	|	3092	3110	1	1	2	transposition
25860	76577	|	38753	89444	|	50718	50692	|	98.58	|	1455689	709991	|	3.48	7.14	|	NC_006035.2	tig00000016_pilon	|	50717	50691	1	1	2	transposition
76575	644380	|	1376783	809591	|	567806	567193	|	99.35	|	1455689	1425518	|	39.01	39.79	|	NC_006035.2	tig00000002_pilon	|	567805	-567192	1	0	1	linear
644380	1066347	|	809479	388293	|	421968	421187	|	99.35	|	1455689	1425518	|	28.99	29.55	|	NC_006035.2	tig00000002_pilon	|	421967	-421186	1	0	1	linear
1068072	1086660	|	383576	364995	|	18589	18582	|	99.09	|	1455689	1425518	|	1.28	1.3	|	NC_006035.2	tig00000002_pilon	|	18588	-18581	1	0	1	linear
1086851	1424087	|	363901	26989	|	337237	336913	|	99.14	|	1455689	1425518	|	23.17	23.63	|	NC_006035.2	tig00000002_pilon	|	337236	-336912	1	0	1	linear
1439449	1455689	|	55499	39380	|	16241	16120	|	97.76	|	1455689	1467590	|	1.12	1.1	|	NC_006035.2	tig00000001_pilon	|	16240	-16119	1	0	1	transposition
1444581	1454613	|	17903	8091	|	10033	9813	|	96.75	|	1455689	1467590	|	0.69	0.67	|	NC_006035.2	tig00000001_pilon	|	10032	-9812	1	0	1	transposition
1444581	1454947	|	28650	18417	|	10367	10234	|	97.82	|	1455689	1467590	|	0.71	0.7	|	NC_006035.2	tig00000001_pilon	|	10366	-10233	1	0	1	transposition
1444581	1455689	|	39491	28534	|	11109	10958	|	97.61	|	1455689	1467590	|	0.76	0.75	|	NC_006035.2	tig00000001_pilon	|	11108	-10957	1	0	1	transposition
1444581	1455689	|	11422	22422	|	11109	11001	|	97.85	|	1455689	58794	|	0.76	18.71	|	NC_006035.2	tig00000025_pilon	|	11108	11000	1	1	2	transposition
1444581	1455689	|	22309	33333	|	11109	11025	|	98.17	|	1455689	58794	|	0.76	18.75	|	NC_006035.2	tig00000025_pilon	|	11108	11024	1	1	2	linear
1444581	1455689	|	33213	44175	|	11109	10963	|	97.69	|	1455689	58794	|	0.76	18.65	|	NC_006035.2	tig00000025_pilon	|	11108	10962	1	1	2	linear
1444581	1454618	|	44060	53933	|	10038	9874	|	97.26	|	1455689	58794	|	0.69	16.79	|	NC_006035.2	tig00000025_pilon	|	10037	9873	1	1	2	linear
1444614	1455689	|	661	11542	|	11076	10882	|	96.8	|	1455689	58794	|	0.76	18.51	|	NC_006035.2	tig00000025_pilon	|	11075	10881	1	1	2	linear
1	12515	|	9410	21817	|	12515	12408	|	96.87	|	1402899	1237579	|	0.89	1	|	NC_006036.2	tig00000005_pilon	|	12514	12407	1	1	2	transposition
12710	35829	|	1441776	1418707	|	23120	23070	|	98.97	|	1402899	1467590	|	1.65	1.57	|	NC_006036.2	tig00000001_pilon	|	23119	-23069	1	0	1	linear
35973	342222	|	1418676	1112591	|	306250	306086	|	99.12	|	1402899	1467590	|	21.83	20.86	|	NC_006036.2	tig00000001_pilon	|	306249	-306085	1	0	1	linear
342156	765156	|	1112603	690155	|	423001	422449	|	99.16	|	1402899	1467590	|	30.15	28.79	|	NC_006036.2	tig00000001_pilon	|	423000	-422448	1	0	1	linear
765337	953358	|	690155	502476	|	188022	187680	|	98.96	|	1402899	1467590	|	13.4	12.79	|	NC_006036.2	tig00000001_pilon	|	188021	-187679	1	0	1	linear
953879	1386101	|	502085	70589	|	432223	431497	|	99.35	|	1402899	1467590	|	30.81	29.4	|	NC_006036.2	tig00000001_pilon	|	432222	-431496	1	0	1	linear
1383995	1395329	|	70590	59307	|	11335	11284	|	97.89	|	1402899	1467590	|	0.81	0.77	|	NC_006036.2	tig00000001_pilon	|	11334	-11283	1	0	1	linear

## Sheet: CG_UHB_03
[S1]	[E1]	|	[S2]	[E2]	|	[LEN 1]	[LEN 2]	|	[% IDY]	|	[LEN R]	[LEN Q]	|	[COV R]	[COV Q]	|	[TAG1]	[TAG2]	|					orientation	type
1	4103	|	4000	8149	|	4103	4150	|	92.56	|	20063	8151	|	20.45	50.91	|	NC_004691.1	utg000015l_pilon	|	4102	4149	1	1	2	linear
16100	20063	|	1	3999	|	3964	3999	|	93.55	|	20063	8151	|	19.76	49.06	|	NC_004691.1	utg000015l_pilon	|	3963	3998	1	1	2	linear
3337	8200	|	475807	470926	|	4864	4882	|	94.63	|	491328	489713	|	0.99	1	|	NC_005967.2	utg000013l_pilon	|	4863	-4881	1	0	1	linear
8485	23887	|	470751	455304	|	15403	15448	|	97.65	|	491328	489713	|	3.13	3.15	|	NC_005967.2	utg000013l_pilon	|	15402	-15447	1	0	1	linear
23994	32953	|	455300	446284	|	8960	9017	|	95.96	|	491328	489713	|	1.82	1.84	|	NC_005967.2	utg000013l_pilon	|	8959	-9016	1	0	1	linear
37152	45664	|	442120	433566	|	8513	8555	|	94.56	|	491328	489713	|	1.73	1.75	|	NC_005967.2	utg000013l_pilon	|	8512	-8554	1	0	1	linear
46788	56697	|	432443	422451	|	9910	9993	|	94.07	|	491328	489713	|	2.02	2.04	|	NC_005967.2	utg000013l_pilon	|	9909	-9992	1	0	1	linear
58251	73585	|	420885	405564	|	15335	15322	|	95.14	|	491328	489713	|	3.12	3.13	|	NC_005967.2	utg000013l_pilon	|	15334	-15321	1	0	1	linear
75389	92513	|	403861	386753	|	17125	17109	|	95.81	|	491328	489713	|	3.49	3.49	|	NC_005967.2	utg000013l_pilon	|	17124	-17108	1	0	1	linear
93720	100431	|	385521	378740	|	6712	6782	|	94.74	|	491328	489713	|	1.37	1.38	|	NC_005967.2	utg000013l_pilon	|	6711	-6781	1	0	1	linear
119773	129323	|	359544	349895	|	9551	9650	|	90.19	|	491328	489713	|	1.94	1.97	|	NC_005967.2	utg000013l_pilon	|	9550	-9649	1	0	1	linear
149296	205105	|	329646	273720	|	55810	55927	|	94.19	|	491328	489713	|	11.36	11.42	|	NC_005967.2	utg000013l_pilon	|	55809	-55926	1	0	1	linear
224638	228975	|	253731	249381	|	4338	4351	|	87.69	|	491328	489713	|	0.88	0.89	|	NC_005967.2	utg000013l_pilon	|	4337	-4350	1	0	1	linear
274424	283322	|	213537	204530	|	8899	9008	|	90.99	|	491328	489713	|	1.81	1.84	|	NC_005967.2	utg000013l_pilon	|	8898	-9007	1	0	1	linear
287319	289239	|	200301	198354	|	1921	1948	|	92.1	|	491328	489713	|	0.39	0.4	|	NC_005967.2	utg000013l_pilon	|	1920	-1947	1	0	1	linear
292183	294964	|	195196	192345	|	2782	2852	|	91.1	|	491328	489713	|	0.57	0.58	|	NC_005967.2	utg000013l_pilon	|	2781	-2851	1	0	1	linear
329474	335695	|	158014	151820	|	6222	6195	|	95.06	|	491328	489713	|	1.27	1.27	|	NC_005967.2	utg000013l_pilon	|	6221	-6194	1	0	1	linear
336143	338216	|	151358	149245	|	2074	2114	|	88.82	|	491328	489713	|	0.42	0.43	|	NC_005967.2	utg000013l_pilon	|	2073	-2113	1	0	1	linear
338305	350028	|	149129	137320	|	11724	11810	|	93.63	|	491328	489713	|	2.39	2.41	|	NC_005967.2	utg000013l_pilon	|	11723	-11809	1	0	1	linear
352863	359163	|	134445	128095	|	6301	6351	|	94.03	|	491328	489713	|	1.28	1.3	|	NC_005967.2	utg000013l_pilon	|	6300	-6350	1	0	1	linear
361488	367403	|	125741	119782	|	5916	5960	|	89.72	|	491328	489713	|	1.2	1.22	|	NC_005967.2	utg000013l_pilon	|	5915	-5959	1	0	1	linear
388336	396687	|	98486	90057	|	8352	8430	|	94.21	|	491328	489713	|	1.7	1.72	|	NC_005967.2	utg000013l_pilon	|	8351	-8429	1	0	1	linear
397067	406043	|	89674	80566	|	8977	9109	|	92.02	|	491328	489713	|	1.83	1.86	|	NC_005967.2	utg000013l_pilon	|	8976	-9108	1	0	1	linear
407465	413714	|	79121	72749	|	6250	6373	|	89.67	|	491328	489713	|	1.27	1.3	|	NC_005967.2	utg000013l_pilon	|	6249	-6372	1	0	1	linear
444783	455389	|	41339	30729	|	10607	10611	|	97.02	|	491328	489713	|	2.16	2.17	|	NC_005967.2	utg000013l_pilon	|	10606	-10610	1	0	1	linear
457617	477553	|	28636	8559	|	19937	20078	|	93.31	|	491328	489713	|	4.06	4.1	|	NC_005967.2	utg000013l_pilon	|	19936	-20077	1	0	1	linear
478774	484538	|	7338	1539	|	5765	5800	|	91.7	|	491328	489713	|	1.17	1.18	|	NC_005967.2	utg000013l_pilon	|	5764	-5799	1	0	1	linear
9021	54703	|	11968	57744	|	45683	45777	|	96.91	|	502101	509492	|	9.1	8.98	|	NC_005968.1	utg000001l_pilon	|	45682	45776	1	1	2	linear
55213	60861	|	58272	63997	|	5649	5726	|	91.04	|	502101	509492	|	1.13	1.12	|	NC_005968.1	utg000001l_pilon	|	5648	5725	1	1	2	linear
66025	72305	|	69339	75596	|	6281	6258	|	94.95	|	502101	509492	|	1.25	1.23	|	NC_005968.1	utg000001l_pilon	|	6280	6257	1	1	2	linear
84629	88353	|	87909	91707	|	3725	3799	|	89.95	|	502101	509492	|	0.74	0.75	|	NC_005968.1	utg000001l_pilon	|	3724	3798	1	1	2	linear
90115	103802	|	93463	107132	|	13688	13670	|	95.62	|	502101	509492	|	2.73	2.68	|	NC_005968.1	utg000001l_pilon	|	13687	13669	1	1	2	linear
108510	112191	|	111986	115674	|	3682	3689	|	90.32	|	502101	509492	|	0.73	0.72	|	NC_005968.1	utg000001l_pilon	|	3681	3688	1	1	2	linear
121429	134386	|	124812	137813	|	12958	13002	|	93.24	|	502101	509492	|	2.58	2.55	|	NC_005968.1	utg000001l_pilon	|	12957	13001	1	1	2	linear
134835	165140	|	138246	168765	|	30306	30520	|	94.58	|	502101	509492	|	6.04	5.99	|	NC_005968.1	utg000001l_pilon	|	30305	30519	1	1	2	linear
165646	171696	|	169116	175191	|	6051	6076	|	96.26	|	502101	509492	|	1.21	1.19	|	NC_005968.1	utg000001l_pilon	|	6050	6075	1	1	2	linear
176621	186069	|	180097	189518	|	9449	9422	|	94.45	|	502101	509492	|	1.88	1.85	|	NC_005968.1	utg000001l_pilon	|	9448	9421	1	1	2	linear
192728	209089	|	196306	212643	|	16362	16338	|	94.02	|	502101	509492	|	3.26	3.21	|	NC_005968.1	utg000001l_pilon	|	16361	16337	1	1	2	linear
209459	216649	|	212937	220280	|	7191	7344	|	90.48	|	502101	509492	|	1.43	1.44	|	NC_005968.1	utg000001l_pilon	|	7190	7343	1	1	2	linear
231559	237081	|	235438	240984	|	5523	5547	|	91.56	|	502101	509492	|	1.1	1.09	|	NC_005968.1	utg000001l_pilon	|	5522	5546	1	1	2	linear
246500	277386	|	250447	281429	|	30887	30983	|	95.61	|	502101	509492	|	6.15	6.08	|	NC_005968.1	utg000001l_pilon	|	30886	30982	1	1	2	linear
279500	299465	|	283618	303464	|	19966	19847	|	93.35	|	502101	509492	|	3.98	3.9	|	NC_005968.1	utg000001l_pilon	|	19965	19846	1	1	2	linear
301584	312957	|	305513	316951	|	11374	11439	|	93.78	|	502101	509492	|	2.27	2.25	|	NC_005968.1	utg000001l_pilon	|	11373	11438	1	1	2	linear
316973	319325	|	321030	323388	|	2353	2359	|	89.41	|	502101	509492	|	0.47	0.46	|	NC_005968.1	utg000001l_pilon	|	2352	2358	1	1	2	linear
319482	331065	|	323519	335140	|	11584	11622	|	93.7	|	502101	509492	|	2.31	2.28	|	NC_005968.1	utg000001l_pilon	|	11583	11621	1	1	2	linear
333570	355006	|	337615	359142	|	21437	21528	|	93.5	|	502101	509492	|	4.27	4.23	|	NC_005968.1	utg000001l_pilon	|	21436	21527	1	1	2	linear
355688	369080	|	359828	373314	|	13393	13487	|	94.73	|	502101	509492	|	2.67	2.65	|	NC_005968.1	utg000001l_pilon	|	13392	13486	1	1	2	linear
369522	388822	|	373752	393109	|	19301	19358	|	94.63	|	502101	509492	|	3.84	3.8	|	NC_005968.1	utg000001l_pilon	|	19300	19357	1	1	2	linear
392551	395365	|	396907	399713	|	2815	2807	|	96.96	|	502101	509492	|	0.56	0.55	|	NC_005968.1	utg000001l_pilon	|	2814	2806	1	1	2	linear
404373	413907	|	408342	417792	|	9535	9451	|	92.77	|	502101	509492	|	1.9	1.85	|	NC_005968.1	utg000001l_pilon	|	9534	9450	1	1	2	linear
418955	449994	|	422776	453787	|	31040	31012	|	94.98	|	502101	509492	|	6.18	6.09	|	NC_005968.1	utg000001l_pilon	|	31039	31011	1	1	2	linear
454521	465895	|	458437	469931	|	11375	11495	|	92.72	|	502101	509492	|	2.27	2.26	|	NC_005968.1	utg000001l_pilon	|	11374	11494	1	1	2	linear
467829	495272	|	471824	499381	|	27444	27558	|	94.41	|	502101	509492	|	5.47	5.41	|	NC_005968.1	utg000001l_pilon	|	27443	27557	1	1	2	linear
496565	500242	|	500639	504353	|	3678	3715	|	93.34	|	502101	509492	|	0.73	0.73	|	NC_005968.1	utg000001l_pilon	|	3677	3714	1	1	2	linear
18005	20489	|	20384	22895	|	2485	2512	|	91.68	|	558804	597455	|	0.44	0.42	|	NC_006026.1	utg000011l_pilon	|	2484	2511	1	1	2	linear
20502	25119	|	26675	31338	|	4618	4664	|	89.66	|	558804	597455	|	0.83	0.78	|	NC_006026.1	utg000011l_pilon	|	4617	4663	1	1	2	linear
34553	39575	|	40807	45874	|	5023	5068	|	89.89	|	558804	597455	|	0.9	0.85	|	NC_006026.1	utg000011l_pilon	|	5022	5067	1	1	2	linear
39678	60352	|	45998	66653	|	20675	20656	|	97.13	|	558804	597455	|	3.7	3.46	|	NC_006026.1	utg000011l_pilon	|	20674	20655	1	1	2	linear
63848	69338	|	70178	75701	|	5491	5524	|	94.4	|	558804	597455	|	0.98	0.92	|	NC_006026.1	utg000011l_pilon	|	5490	5523	1	1	2	linear
72356	80184	|	78736	86554	|	7829	7819	|	97.26	|	558804	597455	|	1.4	1.31	|	NC_006026.1	utg000011l_pilon	|	7828	7818	1	1	2	linear
93256	96852	|	90622	94297	|	3597	3676	|	91.1	|	558804	597455	|	0.64	0.62	|	NC_006026.1	utg000011l_pilon	|	3596	3675	1	1	2	linear
102562	106720	|	105429	109587	|	4159	4159	|	89.87	|	558804	597455	|	0.74	0.7	|	NC_006026.1	utg000011l_pilon	|	4158	4158	1	1	2	linear
108911	111610	|	121393	124112	|	2700	2720	|	93.8	|	558804	597455	|	0.48	0.46	|	NC_006026.1	utg000011l_pilon	|	2699	2719	1	1	2	linear
117737	126778	|	152278	161330	|	9042	9053	|	96.2	|	558804	597455	|	1.62	1.52	|	NC_006026.1	utg000011l_pilon	|	9041	9052	1	1	2	linear
134775	145177	|	167562	178087	|	10403	10526	|	92.58	|	558804	597455	|	1.86	1.76	|	NC_006026.1	utg000011l_pilon	|	10402	10525	1	1	2	linear
147484	151782	|	180455	184766	|	4299	4312	|	89.53	|	558804	597455	|	0.77	0.72	|	NC_006026.1	utg000011l_pilon	|	4298	4311	1	1	2	linear
154942	164832	|	187914	197815	|	9891	9902	|	95.52	|	558804	597455	|	1.77	1.66	|	NC_006026.1	utg000011l_pilon	|	9890	9901	1	1	2	linear
170494	188117	|	203446	221182	|	17624	17737	|	92.13	|	558804	597455	|	3.15	2.97	|	NC_006026.1	utg000011l_pilon	|	17623	17736	1	1	2	linear
193168	196451	|	226335	229658	|	3284	3324	|	91.68	|	558804	597455	|	0.59	0.56	|	NC_006026.1	utg000011l_pilon	|	3283	3323	1	1	2	linear
196617	210109	|	229826	243481	|	13493	13656	|	90.41	|	558804	597455	|	2.41	2.29	|	NC_006026.1	utg000011l_pilon	|	13492	13655	1	1	2	linear
241227	250126	|	274376	283376	|	8900	9001	|	92.03	|	558804	597455	|	1.59	1.51	|	NC_006026.1	utg000011l_pilon	|	8899	9000	1	1	2	linear
264986	267928	|	298411	301394	|	2943	2984	|	92.76	|	558804	597455	|	0.53	0.5	|	NC_006026.1	utg000011l_pilon	|	2942	2983	1	1	2	linear
270191	276149	|	303696	309685	|	5959	5990	|	92.07	|	558804	597455	|	1.07	1	|	NC_006026.1	utg000011l_pilon	|	5958	5989	1	1	2	linear
276994	278610	|	310535	312162	|	1617	1628	|	91.51	|	558804	597455	|	0.29	0.27	|	NC_006026.1	utg000011l_pilon	|	1616	1627	1	1	2	linear
284060	288838	|	317831	322720	|	4779	4890	|	90.91	|	558804	597455	|	0.86	0.82	|	NC_006026.1	utg000011l_pilon	|	4778	4889	1	1	2	linear
298487	308525	|	332495	342681	|	10039	10187	|	89.03	|	558804	597455	|	1.8	1.71	|	NC_006026.1	utg000011l_pilon	|	10038	10186	1	1	2	linear
313065	315365	|	347344	349653	|	2301	2310	|	91.07	|	558804	597455	|	0.41	0.39	|	NC_006026.1	utg000011l_pilon	|	2300	2309	1	1	2	linear
327839	332078	|	362446	366757	|	4240	4312	|	89.13	|	558804	597455	|	0.76	0.72	|	NC_006026.1	utg000011l_pilon	|	4239	4311	1	1	2	linear
361357	378848	|	396877	414487	|	17492	17611	|	95.86	|	558804	597455	|	3.13	2.95	|	NC_006026.1	utg000011l_pilon	|	17491	17610	1	1	2	linear
379931	388939	|	415593	424632	|	9009	9040	|	93.87	|	558804	597455	|	1.61	1.51	|	NC_006026.1	utg000011l_pilon	|	9008	9039	1	1	2	linear
402130	425751	|	437971	461649	|	23622	23679	|	95.68	|	558804	597455	|	4.23	3.96	|	NC_006026.1	utg000011l_pilon	|	23621	23678	1	1	2	linear
431129	443231	|	467056	479309	|	12103	12254	|	91.9	|	558804	597455	|	2.17	2.05	|	NC_006026.1	utg000011l_pilon	|	12102	12253	1	1	2	linear
444923	447816	|	480977	483887	|	2894	2911	|	92.12	|	558804	597455	|	0.52	0.49	|	NC_006026.1	utg000011l_pilon	|	2893	2910	1	1	2	linear
448797	467758	|	484849	503869	|	18962	19021	|	92.25	|	558804	597455	|	3.39	3.18	|	NC_006026.1	utg000011l_pilon	|	18961	19020	1	1	2	linear
473602	479906	|	509723	516093	|	6305	6371	|	92.59	|	558804	597455	|	1.13	1.07	|	NC_006026.1	utg000011l_pilon	|	6304	6370	1	1	2	linear
480018	489360	|	516209	525619	|	9343	9411	|	94.22	|	558804	597455	|	1.67	1.58	|	NC_006026.1	utg000011l_pilon	|	9342	9410	1	1	2	linear
490920	497268	|	527563	533927	|	6349	6365	|	97.17	|	558804	597455	|	1.14	1.07	|	NC_006026.1	utg000011l_pilon	|	6348	6364	1	1	2	linear
518569	525735	|	555365	562577	|	7167	7213	|	89.87	|	558804	597455	|	1.28	1.21	|	NC_006026.1	utg000011l_pilon	|	7166	7212	1	1	2	linear
538547	543527	|	575557	580586	|	4981	5030	|	91.9	|	558804	597455	|	0.89	0.84	|	NC_006026.1	utg000011l_pilon	|	4980	5029	1	1	2	linear
543642	558804	|	580695	595924	|	15163	15230	|	90.06	|	558804	597455	|	2.71	2.55	|	NC_006026.1	utg000011l_pilon	|	15162	15229	1	1	2	linear
1261	3841	|	189872	187294	|	2581	2579	|	92.34	|	651701	192298	|	0.4	1.34	|	NC_006027.1	utg000014l_pilon	|	2580	-2578	1	0	1	transposition
38561	50593	|	620704	608579	|	12033	12126	|	91.68	|	651701	701938	|	1.85	1.73	|	NC_006027.1	utg000012l_pilon	|	12032	-12125	1	0	1	linear
58626	60070	|	600634	599189	|	1445	1446	|	89.39	|	651701	701938	|	0.22	0.21	|	NC_006027.1	utg000012l_pilon	|	1444	-1445	1	0	1	linear
78380	114143	|	580687	544715	|	35764	35973	|	92.34	|	651701	701938	|	5.49	5.12	|	NC_006027.1	utg000012l_pilon	|	35763	-35972	1	0	1	linear
130258	148766	|	528137	509634	|	18509	18504	|	95.56	|	651701	701938	|	2.84	2.64	|	NC_006027.1	utg000012l_pilon	|	18508	-18503	1	0	1	linear
158764	162452	|	499474	495756	|	3689	3719	|	87.65	|	651701	701938	|	0.57	0.53	|	NC_006027.1	utg000012l_pilon	|	3688	-3718	1	0	1	linear
164679	173704	|	493520	484511	|	9026	9010	|	88.97	|	651701	701938	|	1.38	1.28	|	NC_006027.1	utg000012l_pilon	|	9025	-9009	1	0	1	linear
198841	207406	|	459215	450539	|	8566	8677	|	90.13	|	651701	701938	|	1.31	1.24	|	NC_006027.1	utg000012l_pilon	|	8565	-8676	1	0	1	linear
220230	231242	|	437714	426624	|	11013	11091	|	93.47	|	651701	701938	|	1.69	1.58	|	NC_006027.1	utg000012l_pilon	|	11012	-11090	1	0	1	linear
245985	255971	|	411681	401620	|	9987	10062	|	92.22	|	651701	701938	|	1.53	1.43	|	NC_006027.1	utg000012l_pilon	|	9986	-10061	1	0	1	linear
257406	258834	|	400065	398629	|	1429	1437	|	98.47	|	651701	701938	|	0.22	0.2	|	NC_006027.1	utg000012l_pilon	|	1428	-1436	1	0	1	linear
259160	262052	|	398389	395496	|	2893	2894	|	97.63	|	651701	701938	|	0.44	0.41	|	NC_006027.1	utg000012l_pilon	|	2892	-2893	1	0	1	linear
262466	273289	|	395162	384270	|	10824	10893	|	92.9	|	651701	701938	|	1.66	1.55	|	NC_006027.1	utg000012l_pilon	|	10823	-10892	1	0	1	linear
292434	297155	|	365077	360394	|	4722	4684	|	95.04	|	651701	701938	|	0.72	0.67	|	NC_006027.1	utg000012l_pilon	|	4721	-4683	1	0	1	linear
297275	306953	|	360293	350488	|	9679	9806	|	92.69	|	651701	701938	|	1.49	1.4	|	NC_006027.1	utg000012l_pilon	|	9678	-9805	1	0	1	linear
309627	322065	|	347733	335235	|	12439	12499	|	92.48	|	651701	701938	|	1.91	1.78	|	NC_006027.1	utg000012l_pilon	|	12438	-12498	1	0	1	linear
336297	341139	|	320874	315997	|	4843	4878	|	93.03	|	651701	701938	|	0.74	0.69	|	NC_006027.1	utg000012l_pilon	|	4842	-4877	1	0	1	linear
360189	365399	|	297022	291809	|	5211	5214	|	92.57	|	651701	701938	|	0.8	0.74	|	NC_006027.1	utg000012l_pilon	|	5210	-5213	1	0	1	linear
371668	377848	|	285597	279391	|	6181	6207	|	89.85	|	651701	701938	|	0.95	0.88	|	NC_006027.1	utg000012l_pilon	|	6180	-6206	1	0	1	linear
384762	387258	|	272294	269694	|	2497	2601	|	88.72	|	651701	701938	|	0.38	0.37	|	NC_006027.1	utg000012l_pilon	|	2496	-2600	1	0	1	linear
389010	392616	|	267893	264221	|	3607	3673	|	89.43	|	651701	701938	|	0.55	0.52	|	NC_006027.1	utg000012l_pilon	|	3606	-3672	1	0	1	linear
421859	439257	|	234576	217194	|	17399	17383	|	96.82	|	651701	701938	|	2.67	2.48	|	NC_006027.1	utg000012l_pilon	|	17398	-17382	1	0	1	linear
440021	444262	|	216551	212301	|	4242	4251	|	97.52	|	651701	701938	|	0.65	0.61	|	NC_006027.1	utg000012l_pilon	|	4241	-4250	1	0	1	linear
445236	489232	|	211292	167013	|	43997	44280	|	92.76	|	651701	701938	|	6.75	6.31	|	NC_006027.1	utg000012l_pilon	|	43996	-44279	1	0	1	linear
490968	495964	|	165366	160308	|	4997	5059	|	94.97	|	651701	701938	|	0.77	0.72	|	NC_006027.1	utg000012l_pilon	|	4996	-5058	1	0	1	linear
496928	501068	|	159303	155134	|	4141	4170	|	92.5	|	651701	701938	|	0.64	0.59	|	NC_006027.1	utg000012l_pilon	|	4140	-4169	1	0	1	linear
546524	552688	|	109555	103417	|	6165	6139	|	91.56	|	651701	701938	|	0.95	0.87	|	NC_006027.1	utg000012l_pilon	|	6164	-6138	1	0	1	linear
552792	555227	|	103309	100867	|	2436	2443	|	92.94	|	651701	701938	|	0.37	0.35	|	NC_006027.1	utg000012l_pilon	|	2435	-2442	1	0	1	linear
555337	563760	|	100766	92390	|	8424	8377	|	89.28	|	651701	701938	|	1.29	1.19	|	NC_006027.1	utg000012l_pilon	|	8423	-8376	1	0	1	linear
569478	574654	|	86748	81568	|	5177	5181	|	90.16	|	651701	701938	|	0.79	0.74	|	NC_006027.1	utg000012l_pilon	|	5176	-5180	1	0	1	linear
582100	584596	|	75112	72646	|	2497	2467	|	90.62	|	651701	701938	|	0.38	0.35	|	NC_006027.1	utg000012l_pilon	|	2496	-2466	1	0	1	linear
604097	607024	|	52935	50007	|	2928	2929	|	91.95	|	651701	701938	|	0.45	0.42	|	NC_006027.1	utg000012l_pilon	|	2927	-2928	1	0	1	linear
618163	621074	|	38652	35742	|	2912	2911	|	94.79	|	651701	701938	|	0.45	0.41	|	NC_006027.1	utg000012l_pilon	|	2911	-2910	1	0	1	linear
626344	651700	|	30528	5092	|	25357	25437	|	95.97	|	651701	701938	|	3.89	3.62	|	NC_006027.1	utg000012l_pilon	|	25356	-25436	1	0	1	linear
19100	54857	|	676129	640303	|	35758	35827	|	96.95	|	687738	681198	|	5.2	5.26	|	NC_006028.2	utg000007l_pilon	|	35757	-35826	1	0	1	linear
54971	77404	|	640292	617840	|	22434	22453	|	96.14	|	687738	681198	|	3.26	3.3	|	NC_006028.2	utg000007l_pilon	|	22433	-22452	1	0	1	linear
105406	110776	|	588447	583054	|	5371	5394	|	90.59	|	687738	681198	|	0.78	0.79	|	NC_006028.2	utg000007l_pilon	|	5370	-5393	1	0	1	linear
110895	126940	|	582940	566951	|	16046	15990	|	92.41	|	687738	681198	|	2.33	2.35	|	NC_006028.2	utg000007l_pilon	|	16045	-15989	1	0	1	linear
127397	130808	|	566531	563114	|	3412	3418	|	91.48	|	687738	681198	|	0.5	0.5	|	NC_006028.2	utg000007l_pilon	|	3411	-3417	1	0	1	linear
143053	162414	|	550665	531220	|	19362	19446	|	95.09	|	687738	681198	|	2.82	2.85	|	NC_006028.2	utg000007l_pilon	|	19361	-19445	1	0	1	linear
187801	206446	|	503223	484495	|	18646	18729	|	96.43	|	687738	681198	|	2.71	2.75	|	NC_006028.2	utg000007l_pilon	|	18645	-18728	1	0	1	linear
206579	215608	|	484393	475265	|	9030	9129	|	94.49	|	687738	681198	|	1.31	1.34	|	NC_006028.2	utg000007l_pilon	|	9029	-9128	1	0	1	linear
218677	225554	|	472347	465498	|	6878	6850	|	90.28	|	687738	681198	|	1	1.01	|	NC_006028.2	utg000007l_pilon	|	6877	-6849	1	0	1	linear
246681	249214	|	443895	441337	|	2534	2559	|	93.28	|	687738	681198	|	0.37	0.38	|	NC_006028.2	utg000007l_pilon	|	2533	-2558	1	0	1	linear
250899	253460	|	439552	436994	|	2562	2559	|	90.57	|	687738	681198	|	0.37	0.38	|	NC_006028.2	utg000007l_pilon	|	2561	-2558	1	0	1	linear
272603	290895	|	417839	399476	|	18293	18364	|	92.91	|	687738	681198	|	2.66	2.7	|	NC_006028.2	utg000007l_pilon	|	18292	-18363	1	0	1	linear
304290	323462	|	385820	366680	|	19173	19141	|	97.66	|	687738	681198	|	2.79	2.81	|	NC_006028.2	utg000007l_pilon	|	19172	-19140	1	0	1	linear
326163	336458	|	363971	353656	|	10296	10316	|	96.37	|	687738	681198	|	1.5	1.51	|	NC_006028.2	utg000007l_pilon	|	10295	-10315	1	0	1	linear
336681	353205	|	353439	336862	|	16525	16578	|	94.66	|	687738	681198	|	2.4	2.43	|	NC_006028.2	utg000007l_pilon	|	16524	-16577	1	0	1	linear
355778	358913	|	334405	331284	|	3136	3122	|	90.42	|	687738	681198	|	0.46	0.46	|	NC_006028.2	utg000007l_pilon	|	3135	-3121	1	0	1	linear
361554	364543	|	328576	325580	|	2990	2997	|	95.37	|	687738	681198	|	0.43	0.44	|	NC_006028.2	utg000007l_pilon	|	2989	-2996	1	0	1	linear
373219	390838	|	316933	299176	|	17620	17758	|	93.41	|	687738	681198	|	2.56	2.61	|	NC_006028.2	utg000007l_pilon	|	17619	-17757	1	0	1	linear
392274	411030	|	297772	278978	|	18757	18795	|	94.4	|	687738	681198	|	2.73	2.76	|	NC_006028.2	utg000007l_pilon	|	18756	-18794	1	0	1	linear
416377	427125	|	273475	262712	|	10749	10764	|	93.72	|	687738	681198	|	1.56	1.58	|	NC_006028.2	utg000007l_pilon	|	10748	-10763	1	0	1	linear
427917	434732	|	261875	254978	|	6816	6898	|	93.29	|	687738	681198	|	0.99	1.01	|	NC_006028.2	utg000007l_pilon	|	6815	-6897	1	0	1	linear
481419	508153	|	207872	181054	|	26735	26819	|	95.63	|	687738	681198	|	3.89	3.94	|	NC_006028.2	utg000007l_pilon	|	26734	-26818	1	0	1	linear
508225	514743	|	182437	175854	|	6519	6584	|	91.21	|	687738	681198	|	0.95	0.97	|	NC_006028.2	utg000007l_pilon	|	6518	-6583	1	0	1	linear
527482	575569	|	163119	114831	|	48088	48289	|	95.41	|	687738	681198	|	6.99	7.09	|	NC_006028.2	utg000007l_pilon	|	48087	-48288	1	0	1	linear
579500	589806	|	110796	100388	|	10307	10409	|	92.38	|	687738	681198	|	1.5	1.53	|	NC_006028.2	utg000007l_pilon	|	10306	-10408	1	0	1	linear
593390	597324	|	96774	92810	|	3935	3965	|	92.35	|	687738	681198	|	0.57	0.58	|	NC_006028.2	utg000007l_pilon	|	3934	-3964	1	0	1	linear
599350	602028	|	90799	88096	|	2679	2704	|	90.04	|	687738	681198	|	0.39	0.4	|	NC_006028.2	utg000007l_pilon	|	2678	-2703	1	0	1	linear
616196	618248	|	73497	71439	|	2053	2059	|	91.96	|	687738	681198	|	0.3	0.3	|	NC_006028.2	utg000007l_pilon	|	2052	-2058	1	0	1	linear
635362	643557	|	54557	46335	|	8196	8223	|	95.54	|	687738	681198	|	1.19	1.21	|	NC_006028.2	utg000007l_pilon	|	8195	-8222	1	0	1	linear
647793	650831	|	42001	38901	|	3039	3101	|	93.03	|	687738	681198	|	0.44	0.46	|	NC_006028.2	utg000007l_pilon	|	3038	-3100	1	0	1	linear
651643	667201	|	38051	22418	|	15559	15634	|	94.28	|	687738	681198	|	2.26	2.3	|	NC_006028.2	utg000007l_pilon	|	15558	-15633	1	0	1	linear
667211	670673	|	22280	18790	|	3463	3491	|	92.8	|	687738	681198	|	0.5	0.51	|	NC_006028.2	utg000007l_pilon	|	3462	-3490	1	0	1	linear
673419	679436	|	16511	10369	|	6018	6143	|	89.73	|	687738	681198	|	0.88	0.9	|	NC_006028.2	utg000007l_pilon	|	6017	-6142	1	0	1	linear
682988	684810	|	6707	4870	|	1823	1838	|	91.91	|	687738	681198	|	0.27	0.27	|	NC_006028.2	utg000007l_pilon	|	1822	-1837	1	0	1	linear
685248	687738	|	4450	1953	|	2491	2498	|	96.43	|	687738	681198	|	0.36	0.37	|	NC_006028.2	utg000007l_pilon	|	2490	-2497	1	0	1	linear
3281	11059	|	709782	701890	|	7779	7893	|	92.59	|	927101	730280	|	0.84	1.08	|	NC_006029.1	utg000002l_pilon	|	7778	-7892	1	0	1	linear
21562	26083	|	691076	686558	|	4522	4519	|	90.43	|	927101	730280	|	0.49	0.62	|	NC_006029.1	utg000002l_pilon	|	4521	-4518	1	0	1	linear
33502	43495	|	679022	668907	|	9994	10116	|	93.06	|	927101	730280	|	1.08	1.39	|	NC_006029.1	utg000002l_pilon	|	9993	-10115	1	0	1	linear
45502	72188	|	666815	640039	|	26687	26777	|	94.82	|	927101	730280	|	2.88	3.67	|	NC_006029.1	utg000002l_pilon	|	26686	-26776	1	0	1	linear
74194	78231	|	638004	633910	|	4038	4095	|	92.4	|	927101	730280	|	0.44	0.56	|	NC_006029.1	utg000002l_pilon	|	4037	-4094	1	0	1	linear
79225	87430	|	632880	624662	|	8206	8219	|	92.44	|	927101	730280	|	0.89	1.13	|	NC_006029.1	utg000002l_pilon	|	8205	-8218	1	0	1	linear
90330	101604	|	621777	610485	|	11275	11293	|	95.28	|	927101	730280	|	1.22	1.55	|	NC_006029.1	utg000002l_pilon	|	11274	-11292	1	0	1	linear
104523	111065	|	607566	600995	|	6543	6572	|	91.68	|	927101	730280	|	0.71	0.9	|	NC_006029.1	utg000002l_pilon	|	6542	-6571	1	0	1	linear
121200	124738	|	590847	587269	|	3539	3579	|	92.59	|	927101	730280	|	0.38	0.49	|	NC_006029.1	utg000002l_pilon	|	3538	-3578	1	0	1	linear
125847	129549	|	586140	582337	|	3703	3804	|	89.25	|	927101	730280	|	0.4	0.52	|	NC_006029.1	utg000002l_pilon	|	3702	-3803	1	0	1	linear
137267	139075	|	574558	572737	|	1809	1822	|	98.19	|	927101	730280	|	0.2	0.25	|	NC_006029.1	utg000002l_pilon	|	1808	-1821	1	0	1	linear
154066	157149	|	557550	554401	|	3084	3150	|	92.83	|	927101	730280	|	0.33	0.43	|	NC_006029.1	utg000002l_pilon	|	3083	-3149	1	0	1	linear
158681	163165	|	552842	548305	|	4485	4538	|	91.54	|	927101	730280	|	0.48	0.62	|	NC_006029.1	utg000002l_pilon	|	4484	-4537	1	0	1	linear
179365	181248	|	531894	530001	|	1884	1894	|	92.6	|	927101	730280	|	0.2	0.26	|	NC_006029.1	utg000002l_pilon	|	1883	-1893	1	0	1	linear
186143	187563	|	525031	523590	|	1421	1442	|	94.49	|	927101	730280	|	0.15	0.2	|	NC_006029.1	utg000002l_pilon	|	1420	-1441	1	0	1	linear
187950	219732	|	523255	491454	|	31783	31802	|	94.14	|	927101	730280	|	3.43	4.35	|	NC_006029.1	utg000002l_pilon	|	31782	-31801	1	0	1	linear
220339	226453	|	490760	484496	|	6115	6265	|	86.22	|	927101	730280	|	0.66	0.86	|	NC_006029.1	utg000002l_pilon	|	6114	-6264	1	0	1	linear
232366	256044	|	478635	454822	|	23679	23814	|	93.58	|	927101	730280	|	2.55	3.26	|	NC_006029.1	utg000002l_pilon	|	23678	-23813	1	0	1	linear
265754	268744	|	444913	441851	|	2991	3063	|	86.46	|	927101	730280	|	0.32	0.42	|	NC_006029.1	utg000002l_pilon	|	2990	-3062	1	0	1	linear
270365	288585	|	440259	421951	|	18221	18309	|	92.54	|	927101	730280	|	1.97	2.51	|	NC_006029.1	utg000002l_pilon	|	18220	-18308	1	0	1	linear
306042	321175	|	404337	389048	|	15134	15290	|	92.07	|	927101	730280	|	1.63	2.09	|	NC_006029.1	utg000002l_pilon	|	15133	-15289	1	0	1	linear
322880	340712	|	387296	369337	|	17833	17960	|	94.1	|	927101	730280	|	1.92	2.46	|	NC_006029.1	utg000002l_pilon	|	17832	-17959	1	0	1	linear
345907	363997	|	364355	346257	|	18091	18099	|	95.2	|	927101	730280	|	1.95	2.48	|	NC_006029.1	utg000002l_pilon	|	18090	-18098	1	0	1	linear
368314	375878	|	341832	334270	|	7565	7563	|	94.34	|	927101	730280	|	0.82	1.04	|	NC_006029.1	utg000002l_pilon	|	7564	-7562	1	0	1	linear
386313	389491	|	323832	320620	|	3179	3213	|	93.96	|	927101	730280	|	0.34	0.44	|	NC_006029.1	utg000002l_pilon	|	3178	-3212	1	0	1	linear
398069	406456	|	311912	303537	|	8388	8376	|	90.72	|	927101	730280	|	0.9	1.15	|	NC_006029.1	utg000002l_pilon	|	8387	-8375	1	0	1	linear
408495	417873	|	301490	292114	|	9379	9377	|	89.89	|	927101	730280	|	1.01	1.28	|	NC_006029.1	utg000002l_pilon	|	9378	-9376	1	0	1	linear
441420	459733	|	270882	252425	|	18314	18458	|	93.52	|	927101	730280	|	1.98	2.53	|	NC_006029.1	utg000002l_pilon	|	18313	-18457	1	0	1	linear
465314	474582	|	246663	237121	|	9269	9543	|	90.03	|	927101	730280	|	1	1.31	|	NC_006029.1	utg000002l_pilon	|	9268	-9542	1	0	1	linear
487968	499801	|	223754	211991	|	11834	11764	|	94.17	|	927101	730280	|	1.28	1.61	|	NC_006029.1	utg000002l_pilon	|	11833	-11763	1	0	1	linear
526024	532106	|	185306	179186	|	6083	6121	|	96	|	927101	730280	|	0.66	0.84	|	NC_006029.1	utg000002l_pilon	|	6082	-6120	1	0	1	linear
534929	545254	|	176422	166142	|	10326	10281	|	96.5	|	927101	730280	|	1.11	1.41	|	NC_006029.1	utg000002l_pilon	|	10325	-10280	1	0	1	linear
566515	567968	|	144921	143467	|	1454	1455	|	97	|	927101	730280	|	0.16	0.2	|	NC_006029.1	utg000002l_pilon	|	1453	-1454	1	0	1	linear
568086	592878	|	143353	118541	|	24793	24813	|	96.01	|	927101	730280	|	2.67	3.4	|	NC_006029.1	utg000002l_pilon	|	24792	-24812	1	0	1	linear
593441	610230	|	118004	101262	|	16790	16743	|	96.17	|	927101	730280	|	1.81	2.29	|	NC_006029.1	utg000002l_pilon	|	16789	-16742	1	0	1	linear
612916	620858	|	98608	90603	|	7943	8006	|	94.75	|	927101	730280	|	0.86	1.1	|	NC_006029.1	utg000002l_pilon	|	7942	-8005	1	0	1	linear
632838	678991	|	78359	32085	|	46154	46275	|	96.58	|	927101	730280	|	4.98	6.34	|	NC_006029.1	utg000002l_pilon	|	46153	-46274	1	0	1	linear
679100	688751	|	31965	22266	|	9652	9700	|	92.65	|	927101	730280	|	1.04	1.33	|	NC_006029.1	utg000002l_pilon	|	9651	-9699	1	0	1	linear
691209	705918	|	19752	4985	|	14710	14768	|	93.4	|	927101	730280	|	1.59	2.02	|	NC_006029.1	utg000002l_pilon	|	14709	-14767	1	0	1	linear
748588	774228	|	1538	27249	|	25641	25712	|	95.26	|	927101	192298	|	2.77	13.37	|	NC_006029.1	utg000014l_pilon	|	25640	25711	1	1	2	linear
778551	786196	|	31574	39296	|	7646	7723	|	92.17	|	927101	192298	|	0.82	4.02	|	NC_006029.1	utg000014l_pilon	|	7645	7722	1	1	2	linear
786321	788647	|	39298	41628	|	2327	2331	|	94.25	|	927101	192298	|	0.25	1.21	|	NC_006029.1	utg000014l_pilon	|	2326	2330	1	1	2	linear
791381	795765	|	44349	48761	|	4385	4413	|	91.36	|	927101	192298	|	0.47	2.29	|	NC_006029.1	utg000014l_pilon	|	4384	4412	1	1	2	linear
804090	805187	|	56881	57994	|	1098	1114	|	95.72	|	927101	192298	|	0.12	0.58	|	NC_006029.1	utg000014l_pilon	|	1097	1113	1	1	2	linear
805378	815854	|	58182	68655	|	10477	10474	|	91.9	|	927101	192298	|	1.13	5.45	|	NC_006029.1	utg000014l_pilon	|	10476	10473	1	1	2	linear
842000	844406	|	95161	97584	|	2407	2424	|	91.13	|	927101	192298	|	0.26	1.26	|	NC_006029.1	utg000014l_pilon	|	2406	2423	1	1	2	linear
847294	856886	|	100469	110143	|	9593	9675	|	93.46	|	927101	192298	|	1.03	5.03	|	NC_006029.1	utg000014l_pilon	|	9592	9674	1	1	2	linear
860844	872264	|	114216	125590	|	11421	11375	|	93.5	|	927101	192298	|	1.23	5.92	|	NC_006029.1	utg000014l_pilon	|	11420	11374	1	1	2	linear
880659	927101	|	134197	180920	|	46443	46724	|	94.19	|	927101	192298	|	5.01	24.3	|	NC_006029.1	utg000014l_pilon	|	46442	46723	1	1	2	linear
1	1441	|	1146706	1145257	|	1441	1450	|	93.92	|	992211	1147541	|	0.15	0.13	|	NC_006030.1	utg000006l_pilon	|	1440	-1449	1	0	1	transposition
407	2999	|	730280	727703	|	2593	2578	|	92.52	|	992211	730280	|	0.26	0.35	|	NC_006030.1	utg000002l_pilon	|	2592	-2577	1	0	1	transposition
1400	3941	|	1334	3905	|	2542	2572	|	93.1	|	992211	701938	|	0.26	0.37	|	NC_006030.1	utg000012l_pilon	|	2541	2571	1	1	2	transposition
34837	48623	|	942276	928496	|	13787	13781	|	97.78	|	992211	964401	|	1.39	1.43	|	NC_006030.1	utg000004l_pilon	|	13786	-13780	1	0	1	linear
57250	83239	|	919698	893650	|	25990	26049	|	95.45	|	992211	964401	|	2.62	2.7	|	NC_006030.1	utg000004l_pilon	|	25989	-26048	1	0	1	linear
106392	116350	|	869954	859918	|	9959	10037	|	90.07	|	992211	964401	|	1	1.04	|	NC_006030.1	utg000004l_pilon	|	9958	-10036	1	0	1	linear
118280	148911	|	857950	827225	|	30632	30726	|	97.08	|	992211	964401	|	3.09	3.19	|	NC_006030.1	utg000004l_pilon	|	30631	-30725	1	0	1	linear
149026	156601	|	827109	819521	|	7576	7589	|	95.73	|	992211	964401	|	0.76	0.79	|	NC_006030.1	utg000004l_pilon	|	7575	-7588	1	0	1	linear
159519	163166	|	816635	812968	|	3648	3668	|	89.96	|	992211	964401	|	0.37	0.38	|	NC_006030.1	utg000004l_pilon	|	3647	-3667	1	0	1	linear
174232	176971	|	801812	799059	|	2740	2754	|	88.74	|	992211	964401	|	0.28	0.29	|	NC_006030.1	utg000004l_pilon	|	2739	-2753	1	0	1	linear
188921	191617	|	786927	784172	|	2697	2756	|	93.85	|	992211	964401	|	0.27	0.29	|	NC_006030.1	utg000004l_pilon	|	2696	-2755	1	0	1	linear
262732	267654	|	713210	708258	|	4923	4953	|	90.31	|	992211	964401	|	0.5	0.51	|	NC_006030.1	utg000004l_pilon	|	4922	-4952	1	0	1	linear
267829	284823	|	708087	690982	|	16995	17106	|	94.61	|	992211	964401	|	1.71	1.77	|	NC_006030.1	utg000004l_pilon	|	16994	-17105	1	0	1	linear
291861	307696	|	683793	667901	|	15836	15893	|	96.54	|	992211	964401	|	1.6	1.65	|	NC_006030.1	utg000004l_pilon	|	15835	-15892	1	0	1	linear
308543	311476	|	667403	664483	|	2934	2921	|	93.53	|	992211	964401	|	0.3	0.3	|	NC_006030.1	utg000004l_pilon	|	2933	-2920	1	0	1	linear
315206	320564	|	660618	655163	|	5359	5456	|	92.66	|	992211	964401	|	0.54	0.57	|	NC_006030.1	utg000004l_pilon	|	5358	-5455	1	0	1	linear
335724	344629	|	639547	630623	|	8906	8925	|	98.38	|	992211	964401	|	0.9	0.93	|	NC_006030.1	utg000004l_pilon	|	8905	-8924	1	0	1	linear
346461	369434	|	628812	605760	|	22974	23053	|	96.04	|	992211	964401	|	2.32	2.39	|	NC_006030.1	utg000004l_pilon	|	22973	-23052	1	0	1	linear
379719	392172	|	595767	583428	|	12454	12340	|	93.73	|	992211	964401	|	1.26	1.28	|	NC_006030.1	utg000004l_pilon	|	12453	-12339	1	0	1	linear
413210	432111	|	562936	543865	|	18902	19072	|	93.67	|	992211	964401	|	1.91	1.98	|	NC_006030.1	utg000004l_pilon	|	18901	-19071	1	0	1	linear
438663	459366	|	537526	516748	|	20704	20779	|	94.55	|	992211	964401	|	2.09	2.15	|	NC_006030.1	utg000004l_pilon	|	20703	-20778	1	0	1	linear
463263	475559	|	513078	500684	|	12297	12395	|	92.56	|	992211	964401	|	1.24	1.29	|	NC_006030.1	utg000004l_pilon	|	12296	-12394	1	0	1	linear
500354	504833	|	475556	471032	|	4480	4525	|	89.88	|	992211	964401	|	0.45	0.47	|	NC_006030.1	utg000004l_pilon	|	4479	-4524	1	0	1	linear
509089	562725	|	466759	413233	|	53637	53527	|	96.34	|	992211	964401	|	5.41	5.55	|	NC_006030.1	utg000004l_pilon	|	53636	-53526	1	0	1	linear
562895	570291	|	413162	405740	|	7397	7423	|	97.06	|	992211	964401	|	0.75	0.77	|	NC_006030.1	utg000004l_pilon	|	7396	-7422	1	0	1	linear
578679	618953	|	397229	356868	|	40275	40362	|	95.9	|	992211	964401	|	4.06	4.19	|	NC_006030.1	utg000004l_pilon	|	40274	-40361	1	0	1	linear
625648	628124	|	350143	347652	|	2477	2492	|	85.32	|	992211	964401	|	0.25	0.26	|	NC_006030.1	utg000004l_pilon	|	2476	-2491	1	0	1	linear
642748	666229	|	332664	309072	|	23482	23593	|	94.51	|	992211	964401	|	2.37	2.45	|	NC_006030.1	utg000004l_pilon	|	23481	-23592	1	0	1	linear
703713	718058	|	276908	262438	|	14346	14471	|	93.92	|	992211	964401	|	1.45	1.5	|	NC_006030.1	utg000004l_pilon	|	14345	-14470	1	0	1	linear
718398	748841	|	262193	231710	|	30444	30484	|	94.95	|	992211	964401	|	3.07	3.16	|	NC_006030.1	utg000004l_pilon	|	30443	-30483	1	0	1	linear
768820	774353	|	211325	205751	|	5534	5575	|	93.2	|	992211	964401	|	0.56	0.58	|	NC_006030.1	utg000004l_pilon	|	5533	-5574	1	0	1	linear
783658	785060	|	196196	194766	|	1403	1431	|	94.1	|	992211	964401	|	0.14	0.15	|	NC_006030.1	utg000004l_pilon	|	1402	-1430	1	0	1	linear
785999	788474	|	193800	191303	|	2476	2498	|	88.18	|	992211	964401	|	0.25	0.26	|	NC_006030.1	utg000004l_pilon	|	2475	-2497	1	0	1	linear
811200	813733	|	168756	166193	|	2534	2564	|	89.08	|	992211	964401	|	0.26	0.27	|	NC_006030.1	utg000004l_pilon	|	2533	-2563	1	0	1	linear
817595	823160	|	162387	156782	|	5566	5606	|	90.55	|	992211	964401	|	0.56	0.58	|	NC_006030.1	utg000004l_pilon	|	5565	-5605	1	0	1	linear
829480	833521	|	150367	146287	|	4042	4081	|	94.64	|	992211	964401	|	0.41	0.42	|	NC_006030.1	utg000004l_pilon	|	4041	-4080	1	0	1	linear
834502	856605	|	145317	123283	|	22104	22035	|	95.24	|	992211	964401	|	2.23	2.28	|	NC_006030.1	utg000004l_pilon	|	22103	-22034	1	0	1	linear
867843	872022	|	112043	107786	|	4180	4258	|	91.46	|	992211	964401	|	0.42	0.44	|	NC_006030.1	utg000004l_pilon	|	4179	-4257	1	0	1	linear
877851	931692	|	102025	48188	|	53842	53838	|	94.77	|	992211	964401	|	5.43	5.58	|	NC_006030.1	utg000004l_pilon	|	53841	-53837	1	0	1	linear
931931	932850	|	47983	47064	|	920	920	|	94.3	|	992211	964401	|	0.09	0.1	|	NC_006030.1	utg000004l_pilon	|	919	-919	1	0	1	linear
933717	936723	|	46200	43140	|	3007	3061	|	91.36	|	992211	964401	|	0.3	0.32	|	NC_006030.1	utg000004l_pilon	|	3006	-3060	1	0	1	linear
961570	971020	|	18429	8926	|	9451	9504	|	94.05	|	992211	964401	|	0.95	0.99	|	NC_006030.1	utg000004l_pilon	|	9450	-9503	1	0	1	linear
975119	977912	|	4612	1823	|	2794	2790	|	97.79	|	992211	964401	|	0.28	0.29	|	NC_006030.1	utg000004l_pilon	|	2793	-2789	1	0	1	linear
59487	68393	|	22394	31302	|	8907	8909	|	88.94	|	1050361	959105	|	0.85	0.93	|	NC_006031.1	utg000003l_pilon	|	8906	8908	1	1	2	linear
76915	84751	|	39892	47747	|	7837	7856	|	95.79	|	1050361	959105	|	0.75	0.82	|	NC_006031.1	utg000003l_pilon	|	7836	7855	1	1	2	linear
84808	91376	|	47892	54487	|	6569	6596	|	96.84	|	1050361	959105	|	0.63	0.69	|	NC_006031.1	utg000003l_pilon	|	6568	6595	1	1	2	linear
92195	112368	|	55339	75646	|	20174	20308	|	97.76	|	1050361	959105	|	1.92	2.12	|	NC_006031.1	utg000003l_pilon	|	20173	20307	1	1	2	linear
128519	131373	|	92376	95225	|	2855	2850	|	94.6	|	1050361	959105	|	0.27	0.3	|	NC_006031.1	utg000003l_pilon	|	2854	2849	1	1	2	linear
134698	153879	|	98599	117919	|	19182	19321	|	92.03	|	1050361	959105	|	1.83	2.01	|	NC_006031.1	utg000003l_pilon	|	19181	19320	1	1	2	linear
163124	166037	|	127264	130213	|	2914	2950	|	90.4	|	1050361	959105	|	0.28	0.31	|	NC_006031.1	utg000003l_pilon	|	2913	2949	1	1	2	linear
181403	196927	|	146065	161594	|	15525	15530	|	90.56	|	1050361	959105	|	1.48	1.62	|	NC_006031.1	utg000003l_pilon	|	15524	15529	1	1	2	linear
199756	204857	|	164184	169323	|	5102	5140	|	91.48	|	1050361	959105	|	0.49	0.54	|	NC_006031.1	utg000003l_pilon	|	5101	5139	1	1	2	linear
208674	212232	|	173161	176667	|	3559	3507	|	91.14	|	1050361	959105	|	0.34	0.37	|	NC_006031.1	utg000003l_pilon	|	3558	3506	1	1	2	linear
214938	231711	|	179306	196200	|	16774	16895	|	94.36	|	1050361	959105	|	1.6	1.76	|	NC_006031.1	utg000003l_pilon	|	16773	16894	1	1	2	linear
232011	247776	|	196502	212252	|	15766	15751	|	96.68	|	1050361	959105	|	1.5	1.64	|	NC_006031.1	utg000003l_pilon	|	15765	15750	1	1	2	linear
253125	265969	|	217540	230400	|	12845	12861	|	95.2	|	1050361	959105	|	1.22	1.34	|	NC_006031.1	utg000003l_pilon	|	12844	12860	1	1	2	linear
266448	274278	|	230883	238785	|	7831	7903	|	95.13	|	1050361	959105	|	0.75	0.82	|	NC_006031.1	utg000003l_pilon	|	7830	7902	1	1	2	linear
274701	308872	|	239246	273493	|	34172	34248	|	95.1	|	1050361	959105	|	3.25	3.57	|	NC_006031.1	utg000003l_pilon	|	34171	34247	1	1	2	linear
316772	326431	|	281465	291190	|	9660	9726	|	92.57	|	1050361	959105	|	0.92	1.01	|	NC_006031.1	utg000003l_pilon	|	9659	9725	1	1	2	linear
330463	333354	|	295245	298164	|	2892	2920	|	94.74	|	1050361	959105	|	0.28	0.3	|	NC_006031.1	utg000003l_pilon	|	2891	2919	1	1	2	linear
335535	337354	|	300354	302181	|	1820	1828	|	91.65	|	1050361	959105	|	0.17	0.19	|	NC_006031.1	utg000003l_pilon	|	1819	1827	1	1	2	linear
341676	356185	|	306599	321164	|	14510	14566	|	94.68	|	1050361	959105	|	1.38	1.52	|	NC_006031.1	utg000003l_pilon	|	14509	14565	1	1	2	linear
366475	374188	|	331537	339353	|	7714	7817	|	91.04	|	1050361	959105	|	0.73	0.82	|	NC_006031.1	utg000003l_pilon	|	7713	7816	1	1	2	linear
379336	401409	|	344672	366703	|	22074	22032	|	94.43	|	1050361	959105	|	2.1	2.3	|	NC_006031.1	utg000003l_pilon	|	22073	22031	1	1	2	linear
402947	405522	|	368269	370849	|	2576	2581	|	93.11	|	1050361	959105	|	0.25	0.27	|	NC_006031.1	utg000003l_pilon	|	2575	2580	1	1	2	linear
407397	424063	|	379115	395818	|	16667	16704	|	97.24	|	1050361	959105	|	1.59	1.74	|	NC_006031.1	utg000003l_pilon	|	16666	16703	1	1	2	linear
424294	433473	|	396164	405339	|	9180	9176	|	96.59	|	1050361	959105	|	0.87	0.96	|	NC_006031.1	utg000003l_pilon	|	9179	9175	1	1	2	linear
442483	443928	|	414208	415670	|	1446	1463	|	91.92	|	1050361	959105	|	0.14	0.15	|	NC_006031.1	utg000003l_pilon	|	1445	1462	1	1	2	linear
451557	461613	|	423503	433591	|	10057	10089	|	93.37	|	1050361	959105	|	0.96	1.05	|	NC_006031.1	utg000003l_pilon	|	10056	10088	1	1	2	linear
463350	481323	|	435290	453361	|	17974	18072	|	93.39	|	1050361	959105	|	1.71	1.88	|	NC_006031.1	utg000003l_pilon	|	17973	18071	1	1	2	linear
482521	508396	|	454536	480449	|	25876	25914	|	96.47	|	1050361	959105	|	2.46	2.7	|	NC_006031.1	utg000003l_pilon	|	25875	25913	1	1	2	linear
528781	533847	|	501277	506411	|	5067	5135	|	91.67	|	1050361	959105	|	0.48	0.54	|	NC_006031.1	utg000003l_pilon	|	5066	5134	1	1	2	linear
534090	560470	|	506570	533390	|	26381	26821	|	91.08	|	1050361	959105	|	2.51	2.8	|	NC_006031.1	utg000003l_pilon	|	26380	26820	1	1	2	linear
570964	574957	|	544083	548114	|	3994	4032	|	93.65	|	1050361	959105	|	0.38	0.42	|	NC_006031.1	utg000003l_pilon	|	3993	4031	1	1	2	linear
575070	588715	|	548235	561885	|	13646	13651	|	98.81	|	1050361	959105	|	1.3	1.42	|	NC_006031.1	utg000003l_pilon	|	13645	13650	1	1	2	linear
590733	594858	|	563888	568005	|	4126	4118	|	96.15	|	1050361	959105	|	0.39	0.43	|	NC_006031.1	utg000003l_pilon	|	4125	4117	1	1	2	linear
595403	613407	|	568449	586480	|	18005	18032	|	95.25	|	1050361	959105	|	1.71	1.88	|	NC_006031.1	utg000003l_pilon	|	18004	18031	1	1	2	linear
614886	660313	|	587904	633374	|	45428	45471	|	96.55	|	1050361	959105	|	4.32	4.74	|	NC_006031.1	utg000003l_pilon	|	45427	45470	1	1	2	linear
660512	695553	|	633542	668664	|	35042	35123	|	95.48	|	1050361	959105	|	3.34	3.66	|	NC_006031.1	utg000003l_pilon	|	35041	35122	1	1	2	linear
696020	711522	|	669152	684707	|	15503	15556	|	95.18	|	1050361	959105	|	1.48	1.62	|	NC_006031.1	utg000003l_pilon	|	15502	15555	1	1	2	linear
720934	746773	|	694153	720015	|	25840	25863	|	94.13	|	1050361	959105	|	2.46	2.7	|	NC_006031.1	utg000003l_pilon	|	25839	25862	1	1	2	linear
761930	767499	|	735287	740932	|	5570	5646	|	93.93	|	1050361	959105	|	0.53	0.59	|	NC_006031.1	utg000003l_pilon	|	5569	5645	1	1	2	linear
790802	802850	|	764608	776699	|	12049	12092	|	94.24	|	1050361	959105	|	1.15	1.26	|	NC_006031.1	utg000003l_pilon	|	12048	12091	1	1	2	linear
805161	806765	|	779048	780676	|	1605	1629	|	92.72	|	1050361	959105	|	0.15	0.17	|	NC_006031.1	utg000003l_pilon	|	1604	1628	1	1	2	linear
807206	813353	|	781113	787320	|	6148	6208	|	92.1	|	1050361	959105	|	0.59	0.65	|	NC_006031.1	utg000003l_pilon	|	6147	6207	1	1	2	linear
828058	830815	|	802414	805212	|	2758	2799	|	90.06	|	1050361	959105	|	0.26	0.29	|	NC_006031.1	utg000003l_pilon	|	2757	2798	1	1	2	linear
831210	839978	|	805608	814506	|	8769	8899	|	94.19	|	1050361	959105	|	0.83	0.93	|	NC_006031.1	utg000003l_pilon	|	8768	8898	1	1	2	linear
858490	861215	|	832807	835526	|	2726	2720	|	93.09	|	1050361	959105	|	0.26	0.28	|	NC_006031.1	utg000003l_pilon	|	2725	2719	1	1	2	linear
862589	892556	|	836834	866932	|	29968	30099	|	94.23	|	1050361	959105	|	2.85	3.14	|	NC_006031.1	utg000003l_pilon	|	29967	30098	1	1	2	linear
929592	932619	|	903957	906976	|	3028	3020	|	97.14	|	1050361	959105	|	0.29	0.31	|	NC_006031.1	utg000003l_pilon	|	3027	3019	1	1	2	linear
939581	944948	|	913868	919291	|	5368	5424	|	91.89	|	1050361	959105	|	0.51	0.57	|	NC_006031.1	utg000003l_pilon	|	5367	5423	1	1	2	linear
5690	9009	|	1139408	1136043	|	3320	3366	|	87.49	|	1100349	1147541	|	0.3	0.29	|	NC_006032.2	utg000006l_pilon	|	3319	-3365	1	0	1	linear
15309	20654	|	1129940	1124558	|	5346	5383	|	96.43	|	1100349	1147541	|	0.49	0.47	|	NC_006032.2	utg000006l_pilon	|	5345	-5382	1	0	1	linear
21015	21706	|	1124353	1123661	|	692	693	|	95.59	|	1100349	1147541	|	0.06	0.06	|	NC_006032.2	utg000006l_pilon	|	691	-692	1	0	1	linear
21935	32673	|	1123449	1112644	|	10739	10806	|	94.69	|	1100349	1147541	|	0.98	0.94	|	NC_006032.2	utg000006l_pilon	|	10738	-10805	1	0	1	linear
37727	43386	|	1107459	1101676	|	5660	5784	|	92.06	|	1100349	1147541	|	0.51	0.5	|	NC_006032.2	utg000006l_pilon	|	5659	-5783	1	0	1	linear
44630	46842	|	1100429	1098202	|	2213	2228	|	93.89	|	1100349	1147541	|	0.2	0.19	|	NC_006032.2	utg000006l_pilon	|	2212	-2227	1	0	1	linear
58181	58897	|	1086602	1085892	|	717	711	|	92.31	|	1100349	1147541	|	0.07	0.06	|	NC_006032.2	utg000006l_pilon	|	716	-710	1	0	1	linear
60270	66398	|	1084427	1078259	|	6129	6169	|	92.6	|	1100349	1147541	|	0.56	0.54	|	NC_006032.2	utg000006l_pilon	|	6128	-6168	1	0	1	linear
74124	76432	|	1070384	1068062	|	2309	2323	|	92.17	|	1100349	1147541	|	0.21	0.2	|	NC_006032.2	utg000006l_pilon	|	2308	-2322	1	0	1	linear
85201	89717	|	1059231	1054695	|	4517	4537	|	91.19	|	1100349	1147541	|	0.41	0.4	|	NC_006032.2	utg000006l_pilon	|	4516	-4536	1	0	1	linear
118847	120014	|	1025693	1024515	|	1168	1179	|	90.02	|	1100349	1147541	|	0.11	0.1	|	NC_006032.2	utg000006l_pilon	|	1167	-1178	1	0	1	linear
123190	124930	|	1021276	1019515	|	1741	1762	|	91.39	|	1100349	1147541	|	0.16	0.15	|	NC_006032.2	utg000006l_pilon	|	1740	-1761	1	0	1	linear
126973	128531	|	1017427	1015876	|	1559	1552	|	92.71	|	1100349	1147541	|	0.14	0.14	|	NC_006032.2	utg000006l_pilon	|	1558	-1551	1	0	1	linear
132303	134978	|	1012109	1009439	|	2676	2671	|	92.44	|	1100349	1147541	|	0.24	0.23	|	NC_006032.2	utg000006l_pilon	|	2675	-2670	1	0	1	linear
165086	175572	|	974718	964213	|	10487	10506	|	94.89	|	1100349	1147541	|	0.95	0.92	|	NC_006032.2	utg000006l_pilon	|	10486	-10505	1	0	1	linear
176619	184257	|	963101	955333	|	7639	7769	|	92.06	|	1100349	1147541	|	0.69	0.68	|	NC_006032.2	utg000006l_pilon	|	7638	-7768	1	0	1	linear
185659	207660	|	953924	931769	|	22002	22156	|	94.86	|	1100349	1147541	|	2	1.93	|	NC_006032.2	utg000006l_pilon	|	22001	-22155	1	0	1	linear
212940	219715	|	926460	919692	|	6776	6769	|	97.16	|	1100349	1147541	|	0.62	0.59	|	NC_006032.2	utg000006l_pilon	|	6775	-6768	1	0	1	linear
220579	229968	|	918838	909420	|	9390	9419	|	92.03	|	1100349	1147541	|	0.85	0.82	|	NC_006032.2	utg000006l_pilon	|	9389	-9418	1	0	1	linear
244984	258371	|	894156	880665	|	13388	13492	|	92.22	|	1100349	1147541	|	1.22	1.18	|	NC_006032.2	utg000006l_pilon	|	13387	-13491	1	0	1	linear
261863	267576	|	877068	871345	|	5714	5724	|	93.19	|	1100349	1147541	|	0.52	0.5	|	NC_006032.2	utg000006l_pilon	|	5713	-5723	1	0	1	linear
272137	292478	|	866944	846572	|	20342	20373	|	94.63	|	1100349	1147541	|	1.85	1.78	|	NC_006032.2	utg000006l_pilon	|	20341	-20372	1	0	1	linear
295791	315009	|	843159	823874	|	19219	19286	|	95.45	|	1100349	1147541	|	1.75	1.68	|	NC_006032.2	utg000006l_pilon	|	19218	-19285	1	0	1	linear
315124	326509	|	823761	812090	|	11386	11672	|	89.63	|	1100349	1147541	|	1.03	1.02	|	NC_006032.2	utg000006l_pilon	|	11385	-11671	1	0	1	linear
329268	345293	|	809285	793230	|	16026	16056	|	94.21	|	1100349	1147541	|	1.46	1.4	|	NC_006032.2	utg000006l_pilon	|	16025	-16055	1	0	1	linear
346415	347229	|	792142	791333	|	815	810	|	97.06	|	1100349	1147541	|	0.07	0.07	|	NC_006032.2	utg000006l_pilon	|	814	-809	1	0	1	linear
355079	364444	|	783542	774151	|	9366	9392	|	93.48	|	1100349	1147541	|	0.85	0.82	|	NC_006032.2	utg000006l_pilon	|	9365	-9391	1	0	1	linear
366682	372203	|	771964	766424	|	5522	5541	|	91.66	|	1100349	1147541	|	0.5	0.48	|	NC_006032.2	utg000006l_pilon	|	5521	-5540	1	0	1	linear
374786	389481	|	763855	749140	|	14696	14716	|	95.83	|	1100349	1147541	|	1.34	1.28	|	NC_006032.2	utg000006l_pilon	|	14695	-14715	1	0	1	linear
399067	400502	|	739476	737997	|	1436	1480	|	91.3	|	1100349	1147541	|	0.13	0.13	|	NC_006032.2	utg000006l_pilon	|	1435	-1479	1	0	1	linear
407256	415052	|	731133	723288	|	7797	7846	|	95.89	|	1100349	1147541	|	0.71	0.68	|	NC_006032.2	utg000006l_pilon	|	7796	-7845	1	0	1	linear
419480	498311	|	718820	639762	|	78832	79059	|	94.85	|	1100349	1147541	|	7.16	6.89	|	NC_006032.2	utg000006l_pilon	|	78831	-79058	1	0	1	linear
498970	501390	|	639084	636613	|	2421	2472	|	89.31	|	1100349	1147541	|	0.22	0.22	|	NC_006032.2	utg000006l_pilon	|	2420	-2471	1	0	1	linear
510500	518534	|	627344	619192	|	8035	8153	|	91.08	|	1100349	1147541	|	0.73	0.71	|	NC_006032.2	utg000006l_pilon	|	8034	-8152	1	0	1	linear
521215	529769	|	616443	607829	|	8555	8615	|	93.37	|	1100349	1147541	|	0.78	0.75	|	NC_006032.2	utg000006l_pilon	|	8554	-8614	1	0	1	linear
544963	546054	|	592138	591015	|	1092	1124	|	91.98	|	1100349	1147541	|	0.1	0.1	|	NC_006032.2	utg000006l_pilon	|	1091	-1123	1	0	1	linear
553006	555250	|	583829	581561	|	2245	2269	|	93.01	|	1100349	1147541	|	0.2	0.2	|	NC_006032.2	utg000006l_pilon	|	2244	-2268	1	0	1	linear
560064	564532	|	576733	572238	|	4469	4496	|	95.76	|	1100349	1147541	|	0.41	0.39	|	NC_006032.2	utg000006l_pilon	|	4468	-4495	1	0	1	linear
573198	603519	|	563432	532962	|	30322	30471	|	94.52	|	1100349	1147541	|	2.76	2.66	|	NC_006032.2	utg000006l_pilon	|	30321	-30470	1	0	1	linear
603928	612023	|	532556	524361	|	8096	8196	|	94.22	|	1100349	1147541	|	0.74	0.71	|	NC_006032.2	utg000006l_pilon	|	8095	-8195	1	0	1	linear
628514	638347	|	508047	498091	|	9834	9957	|	90.34	|	1100349	1147541	|	0.89	0.87	|	NC_006032.2	utg000006l_pilon	|	9833	-9956	1	0	1	linear
650231	653050	|	486149	483270	|	2820	2880	|	90.91	|	1100349	1147541	|	0.26	0.25	|	NC_006032.2	utg000006l_pilon	|	2819	-2879	1	0	1	linear
667787	670997	|	468360	465125	|	3211	3236	|	89.44	|	1100349	1147541	|	0.29	0.28	|	NC_006032.2	utg000006l_pilon	|	3210	-3235	1	0	1	linear
686698	697250	|	449549	438944	|	10553	10606	|	93.66	|	1100349	1147541	|	0.96	0.92	|	NC_006032.2	utg000006l_pilon	|	10552	-10605	1	0	1	linear
697612	707344	|	438684	428850	|	9733	9835	|	89.62	|	1100349	1147541	|	0.88	0.86	|	NC_006032.2	utg000006l_pilon	|	9732	-9834	1	0	1	linear
707344	722583	|	428711	413404	|	15240	15308	|	95.22	|	1100349	1147541	|	1.39	1.33	|	NC_006032.2	utg000006l_pilon	|	15239	-15307	1	0	1	linear
737868	754639	|	397824	381005	|	16772	16820	|	91.9	|	1100349	1147541	|	1.52	1.47	|	NC_006032.2	utg000006l_pilon	|	16771	-16819	1	0	1	linear
761560	785224	|	374015	350220	|	23665	23796	|	96.1	|	1100349	1147541	|	2.15	2.07	|	NC_006032.2	utg000006l_pilon	|	23664	-23795	1	0	1	linear
786820	790792	|	348600	344581	|	3973	4020	|	95.64	|	1100349	1147541	|	0.36	0.35	|	NC_006032.2	utg000006l_pilon	|	3972	-4019	1	0	1	linear
793082	794591	|	342277	340773	|	1510	1505	|	90.92	|	1100349	1147541	|	0.14	0.13	|	NC_006032.2	utg000006l_pilon	|	1509	-1504	1	0	1	linear
807903	839205	|	327254	295877	|	31303	31378	|	93.07	|	1100349	1147541	|	2.84	2.73	|	NC_006032.2	utg000006l_pilon	|	31302	-31377	1	0	1	linear
839306	854635	|	295752	280338	|	15330	15415	|	93.31	|	1100349	1147541	|	1.39	1.34	|	NC_006032.2	utg000006l_pilon	|	15329	-15414	1	0	1	linear
871053	873893	|	263722	260888	|	2841	2835	|	89.64	|	1100349	1147541	|	0.26	0.25	|	NC_006032.2	utg000006l_pilon	|	2840	-2834	1	0	1	linear
875085	876965	|	259713	257765	|	1881	1949	|	89.01	|	1100349	1147541	|	0.17	0.17	|	NC_006032.2	utg000006l_pilon	|	1880	-1948	1	0	1	linear
886230	906605	|	248594	228190	|	20376	20405	|	96.02	|	1100349	1147541	|	1.85	1.78	|	NC_006032.2	utg000006l_pilon	|	20375	-20404	1	0	1	linear
915957	921956	|	218730	212653	|	6000	6078	|	90.9	|	1100349	1147541	|	0.55	0.53	|	NC_006032.2	utg000006l_pilon	|	5999	-6077	1	0	1	linear
951795	959631	|	182719	174774	|	7837	7946	|	91.92	|	1100349	1147541	|	0.71	0.69	|	NC_006032.2	utg000006l_pilon	|	7836	-7945	1	0	1	linear
962357	977999	|	169886	154221	|	15643	15666	|	94.63	|	1100349	1147541	|	1.42	1.37	|	NC_006032.2	utg000006l_pilon	|	15642	-15665	1	0	1	linear
985776	987565	|	147424	145629	|	1790	1796	|	94.35	|	1100349	1147541	|	0.16	0.16	|	NC_006032.2	utg000006l_pilon	|	1789	-1795	1	0	1	linear
998189	1003027	|	135660	130826	|	4839	4835	|	92.3	|	1100349	1147541	|	0.44	0.42	|	NC_006032.2	utg000006l_pilon	|	4838	-4834	1	0	1	linear
1003538	1011538	|	123018	114991	|	8001	8028	|	93.85	|	1100349	1147541	|	0.73	0.7	|	NC_006032.2	utg000006l_pilon	|	8000	-8027	1	0	1	linear
1012209	1014875	|	114353	111717	|	2667	2637	|	88.25	|	1100349	1147541	|	0.24	0.23	|	NC_006032.2	utg000006l_pilon	|	2666	-2636	1	0	1	linear
1031454	1037058	|	78416	72785	|	5605	5632	|	94.57	|	1100349	1147541	|	0.51	0.49	|	NC_006032.2	utg000006l_pilon	|	5604	-5631	1	0	1	linear
1038983	1041670	|	70867	68152	|	2688	2716	|	91.2	|	1100349	1147541	|	0.24	0.24	|	NC_006032.2	utg000006l_pilon	|	2687	-2715	1	0	1	linear
1041838	1055413	|	68094	54421	|	13576	13674	|	91.29	|	1100349	1147541	|	1.23	1.19	|	NC_006032.2	utg000006l_pilon	|	13575	-13673	1	0	1	linear
1057251	1066663	|	52598	43194	|	9413	9405	|	95.46	|	1100349	1147541	|	0.86	0.82	|	NC_006032.2	utg000006l_pilon	|	9412	-9404	1	0	1	linear
1070494	1081534	|	39283	28260	|	11041	11024	|	96.64	|	1100349	1147541	|	1	0.96	|	NC_006032.2	utg000006l_pilon	|	11040	-11023	1	0	1	linear
1082030	1089838	|	27882	20080	|	7809	7803	|	96.54	|	1100349	1147541	|	0.71	0.68	|	NC_006032.2	utg000006l_pilon	|	7808	-7802	1	0	1	linear
1090096	1095092	|	19925	14850	|	4997	5076	|	92.93	|	1100349	1147541	|	0.45	0.44	|	NC_006032.2	utg000006l_pilon	|	4996	-5075	1	0	1	linear
1095496	1097734	|	14406	12152	|	2239	2255	|	92.57	|	1100349	1147541	|	0.2	0.2	|	NC_006032.2	utg000006l_pilon	|	2238	-2254	1	0	1	linear
2741	34483	|	1217135	1185323	|	31743	31813	|	97.42	|	1195132	1220868	|	2.66	2.61	|	NC_006033.2	utg000009l_pilon	|	31742	-31812	1	0	1	linear
39454	51195	|	1180293	1168476	|	11742	11818	|	89.76	|	1195132	1220868	|	0.98	0.97	|	NC_006033.2	utg000009l_pilon	|	11741	-11817	1	0	1	linear
51615	53258	|	1168060	1166426	|	1644	1635	|	95.3	|	1195132	1220868	|	0.14	0.13	|	NC_006033.2	utg000009l_pilon	|	1643	-1634	1	0	1	linear
54242	59361	|	1165428	1160230	|	5120	5199	|	91.63	|	1195132	1220868	|	0.43	0.43	|	NC_006033.2	utg000009l_pilon	|	5119	-5198	1	0	1	linear
61202	76611	|	1158443	1142877	|	15410	15567	|	94.15	|	1195132	1220868	|	1.29	1.28	|	NC_006033.2	utg000009l_pilon	|	15409	-15566	1	0	1	linear
76930	79648	|	1142552	1139760	|	2719	2793	|	90.52	|	1195132	1220868	|	0.23	0.23	|	NC_006033.2	utg000009l_pilon	|	2718	-2792	1	0	1	linear
83610	86640	|	1135671	1132604	|	3031	3068	|	89.65	|	1195132	1220868	|	0.25	0.25	|	NC_006033.2	utg000009l_pilon	|	3030	-3067	1	0	1	linear
96930	100612	|	1122022	1118212	|	3683	3811	|	87.34	|	1195132	1220868	|	0.31	0.31	|	NC_006033.2	utg000009l_pilon	|	3682	-3810	1	0	1	linear
126133	128574	|	1092038	1089595	|	2442	2444	|	90.05	|	1195132	1220868	|	0.2	0.2	|	NC_006033.2	utg000009l_pilon	|	2441	-2443	1	0	1	linear
133797	136991	|	1084344	1081123	|	3195	3222	|	86.63	|	1195132	1220868	|	0.27	0.26	|	NC_006033.2	utg000009l_pilon	|	3194	-3221	1	0	1	linear
140867	147606	|	1077330	1070585	|	6740	6746	|	92.45	|	1195132	1220868	|	0.56	0.55	|	NC_006033.2	utg000009l_pilon	|	6739	-6745	1	0	1	linear
155471	158856	|	1062702	1059277	|	3386	3426	|	95.84	|	1195132	1220868	|	0.28	0.28	|	NC_006033.2	utg000009l_pilon	|	3385	-3425	1	0	1	linear
159666	161281	|	1058487	1056880	|	1616	1608	|	96.13	|	1195132	1220868	|	0.14	0.13	|	NC_006033.2	utg000009l_pilon	|	1615	-1607	1	0	1	linear
195561	202874	|	1019577	1012285	|	7314	7293	|	93.6	|	1195132	1220868	|	0.61	0.6	|	NC_006033.2	utg000009l_pilon	|	7313	-7292	1	0	1	linear
204913	231782	|	1010201	983241	|	26870	26961	|	95.83	|	1195132	1220868	|	2.25	2.21	|	NC_006033.2	utg000009l_pilon	|	26869	-26960	1	0	1	linear
247390	250877	|	967178	963599	|	3488	3580	|	92.58	|	1195132	1220868	|	0.29	0.29	|	NC_006033.2	utg000009l_pilon	|	3487	-3579	1	0	1	linear
255736	276583	|	958678	937813	|	20848	20866	|	95.26	|	1195132	1220868	|	1.74	1.71	|	NC_006033.2	utg000009l_pilon	|	20847	-20865	1	0	1	linear
285125	292033	|	929245	922238	|	6909	7008	|	91.35	|	1195132	1220868	|	0.58	0.57	|	NC_006033.2	utg000009l_pilon	|	6908	-7007	1	0	1	linear
303994	308705	|	910254	905529	|	4712	4726	|	92.85	|	1195132	1220868	|	0.39	0.39	|	NC_006033.2	utg000009l_pilon	|	4711	-4725	1	0	1	linear
309549	316057	|	904703	898243	|	6509	6461	|	92.92	|	1195132	1220868	|	0.54	0.53	|	NC_006033.2	utg000009l_pilon	|	6508	-6460	1	0	1	linear
320949	322306	|	893363	892003	|	1358	1361	|	97.95	|	1195132	1220868	|	0.11	0.11	|	NC_006033.2	utg000009l_pilon	|	1357	-1360	1	0	1	linear
327609	343493	|	886516	870643	|	15885	15874	|	96.62	|	1195132	1220868	|	1.33	1.3	|	NC_006033.2	utg000009l_pilon	|	15884	-15873	1	0	1	linear
358866	372188	|	855118	841868	|	13323	13251	|	92.58	|	1195132	1220868	|	1.11	1.09	|	NC_006033.2	utg000009l_pilon	|	13322	-13250	1	0	1	linear
372623	413262	|	841492	801051	|	40640	40442	|	94.69	|	1195132	1220868	|	3.4	3.31	|	NC_006033.2	utg000009l_pilon	|	40639	-40441	1	0	1	linear
416656	421408	|	797683	792853	|	4753	4831	|	95.24	|	1195132	1220868	|	0.4	0.4	|	NC_006033.2	utg000009l_pilon	|	4752	-4830	1	0	1	linear
421824	433744	|	792402	780356	|	11921	12047	|	94.11	|	1195132	1220868	|	1	0.99	|	NC_006033.2	utg000009l_pilon	|	11920	-12046	1	0	1	linear
462299	463119	|	751468	750642	|	821	827	|	97.59	|	1195132	1220868	|	0.07	0.07	|	NC_006033.2	utg000009l_pilon	|	820	-826	1	0	1	linear
463831	474732	|	749917	738794	|	10902	11124	|	89.93	|	1195132	1220868	|	0.91	0.91	|	NC_006033.2	utg000009l_pilon	|	10901	-11123	1	0	1	linear
477524	480393	|	735950	733013	|	2870	2938	|	89.24	|	1195132	1220868	|	0.24	0.24	|	NC_006033.2	utg000009l_pilon	|	2869	-2937	1	0	1	linear
484907	489793	|	728390	723489	|	4887	4902	|	94.15	|	1195132	1220868	|	0.41	0.4	|	NC_006033.2	utg000009l_pilon	|	4886	-4901	1	0	1	linear
492680	498085	|	708835	703429	|	5406	5407	|	94.57	|	1195132	1220868	|	0.45	0.44	|	NC_006033.2	utg000009l_pilon	|	5405	-5406	1	0	1	linear
499607	507738	|	701894	693705	|	8132	8190	|	93.26	|	1195132	1220868	|	0.68	0.67	|	NC_006033.2	utg000009l_pilon	|	8131	-8189	1	0	1	linear
527334	553316	|	674137	647898	|	25983	26240	|	90.58	|	1195132	1220868	|	2.17	2.15	|	NC_006033.2	utg000009l_pilon	|	25982	-26239	1	0	1	linear
559881	568431	|	641279	632684	|	8551	8596	|	92.94	|	1195132	1220868	|	0.72	0.7	|	NC_006033.2	utg000009l_pilon	|	8550	-8595	1	0	1	linear
592705	617074	|	608443	584114	|	24370	24330	|	96.66	|	1195132	1220868	|	2.04	1.99	|	NC_006033.2	utg000009l_pilon	|	24369	-24329	1	0	1	linear
620744	662258	|	580525	538831	|	41515	41695	|	95.55	|	1195132	1220868	|	3.47	3.42	|	NC_006033.2	utg000009l_pilon	|	41514	-41694	1	0	1	linear
673045	682967	|	527831	517880	|	9923	9952	|	96.42	|	1195132	1220868	|	0.83	0.82	|	NC_006033.2	utg000009l_pilon	|	9922	-9951	1	0	1	linear
683463	695616	|	517447	505287	|	12154	12161	|	97.61	|	1195132	1220868	|	1.02	1	|	NC_006033.2	utg000009l_pilon	|	12153	-12160	1	0	1	linear
695790	702725	|	505111	498114	|	6936	6998	|	93.78	|	1195132	1220868	|	0.58	0.57	|	NC_006033.2	utg000009l_pilon	|	6935	-6997	1	0	1	linear
702987	719553	|	497849	481249	|	16567	16601	|	93.84	|	1195132	1220868	|	1.39	1.36	|	NC_006033.2	utg000009l_pilon	|	16566	-16600	1	0	1	linear
758167	762193	|	443065	438983	|	4027	4083	|	92.73	|	1195132	1220868	|	0.34	0.33	|	NC_006033.2	utg000009l_pilon	|	4026	-4082	1	0	1	linear
791379	793204	|	409122	407298	|	1826	1825	|	96.74	|	1195132	1220868	|	0.15	0.15	|	NC_006033.2	utg000009l_pilon	|	1825	-1824	1	0	1	linear
793906	826378	|	406493	374029	|	32473	32465	|	97.4	|	1195132	1220868	|	2.72	2.66	|	NC_006033.2	utg000009l_pilon	|	32472	-32464	1	0	1	linear
829673	844116	|	370752	356209	|	14444	14544	|	92.56	|	1195132	1220868	|	1.21	1.19	|	NC_006033.2	utg000009l_pilon	|	14443	-14543	1	0	1	linear
870853	884192	|	328676	315336	|	13340	13341	|	92.55	|	1195132	1220868	|	1.12	1.09	|	NC_006033.2	utg000009l_pilon	|	13339	-13340	1	0	1	linear
894203	898045	|	306119	302278	|	3843	3842	|	93.16	|	1195132	1220868	|	0.32	0.31	|	NC_006033.2	utg000009l_pilon	|	3842	-3841	1	0	1	linear
907144	924690	|	292923	275199	|	17547	17725	|	93.23	|	1195132	1220868	|	1.47	1.45	|	NC_006033.2	utg000009l_pilon	|	17546	-17724	1	0	1	linear
945117	951681	|	254613	247976	|	6565	6638	|	91.31	|	1195132	1220868	|	0.55	0.54	|	NC_006033.2	utg000009l_pilon	|	6564	-6637	1	0	1	linear
957351	964453	|	242413	235211	|	7103	7203	|	90.89	|	1195132	1220868	|	0.59	0.59	|	NC_006033.2	utg000009l_pilon	|	7102	-7202	1	0	1	linear
1009380	1016765	|	189470	181938	|	7386	7533	|	88.78	|	1195132	1220868	|	0.62	0.62	|	NC_006033.2	utg000009l_pilon	|	7385	-7532	1	0	1	linear
1021404	1040382	|	177236	158188	|	18979	19049	|	95.12	|	1195132	1220868	|	1.59	1.56	|	NC_006033.2	utg000009l_pilon	|	18978	-19048	1	0	1	linear
1054687	1070636	|	143688	127812	|	15950	15877	|	95.39	|	1195132	1220868	|	1.33	1.3	|	NC_006033.2	utg000009l_pilon	|	15949	-15876	1	0	1	linear
1072426	1082998	|	126060	115434	|	10573	10627	|	95.28	|	1195132	1220868	|	0.88	0.87	|	NC_006033.2	utg000009l_pilon	|	10572	-10626	1	0	1	linear
1084122	1085532	|	114258	112842	|	1411	1417	|	94.76	|	1195132	1220868	|	0.12	0.12	|	NC_006033.2	utg000009l_pilon	|	1410	-1416	1	0	1	linear
1086687	1089591	|	111645	108666	|	2905	2980	|	89.77	|	1195132	1220868	|	0.24	0.24	|	NC_006033.2	utg000009l_pilon	|	2904	-2979	1	0	1	linear
1091412	1094766	|	106866	103457	|	3355	3410	|	92.8	|	1195132	1220868	|	0.28	0.28	|	NC_006033.2	utg000009l_pilon	|	3354	-3409	1	0	1	linear
1114252	1118402	|	83313	79140	|	4151	4174	|	91.8	|	1195132	1220868	|	0.35	0.34	|	NC_006033.2	utg000009l_pilon	|	4150	-4173	1	0	1	linear
1123817	1135958	|	73616	61354	|	12142	12263	|	92.47	|	1195132	1220868	|	1.02	1	|	NC_006033.2	utg000009l_pilon	|	12141	-12262	1	0	1	linear
1139881	1162811	|	57463	34446	|	22931	23018	|	94.56	|	1195132	1220868	|	1.92	1.89	|	NC_006033.2	utg000009l_pilon	|	22930	-23017	1	0	1	linear
1168077	1173204	|	23599	18418	|	5128	5182	|	93.73	|	1195132	1220868	|	0.43	0.42	|	NC_006033.2	utg000009l_pilon	|	5127	-5181	1	0	1	linear
1185815	1188816	|	1415166	1418214	|	3002	3049	|	93.62	|	1195132	1427272	|	0.25	0.21	|	NC_006033.2	utg000005l_pilon	|	3001	3048	1	1	2	transposition
39603	47386	|	1273073	1265234	|	7784	7840	|	94.71	|	1302831	1297205	|	0.6	0.6	|	NC_006034.2	utg000010l_pilon	|	7783	-7839	1	0	1	linear
66349	77253	|	1245952	1235028	|	10905	10925	|	93.8	|	1302831	1297205	|	0.84	0.84	|	NC_006034.2	utg000010l_pilon	|	10904	-10924	1	0	1	linear
80618	87962	|	1231670	1224230	|	7345	7441	|	92.31	|	1302831	1297205	|	0.56	0.57	|	NC_006034.2	utg000010l_pilon	|	7344	-7440	1	0	1	linear
89035	102657	|	1223120	1209389	|	13623	13732	|	93.83	|	1302831	1297205	|	1.05	1.06	|	NC_006034.2	utg000010l_pilon	|	13622	-13731	1	0	1	linear
120226	122805	|	1191665	1189081	|	2580	2585	|	94.5	|	1302831	1297205	|	0.2	0.2	|	NC_006034.2	utg000010l_pilon	|	2579	-2584	1	0	1	linear
127182	142047	|	1184613	1169570	|	14866	15044	|	93.61	|	1302831	1297205	|	1.14	1.16	|	NC_006034.2	utg000010l_pilon	|	14865	-15043	1	0	1	linear
163188	165867	|	1148162	1145454	|	2680	2709	|	92.03	|	1302831	1297205	|	0.21	0.21	|	NC_006034.2	utg000010l_pilon	|	2679	-2708	1	0	1	linear
166242	167763	|	1145114	1143567	|	1522	1548	|	91.04	|	1302831	1297205	|	0.12	0.12	|	NC_006034.2	utg000010l_pilon	|	1521	-1547	1	0	1	linear
171599	203334	|	1139663	1107879	|	31736	31785	|	92.68	|	1302831	1297205	|	2.44	2.45	|	NC_006034.2	utg000010l_pilon	|	31735	-31784	1	0	1	linear
205500	208876	|	1105731	1102349	|	3377	3383	|	91.3	|	1302831	1297205	|	0.26	0.26	|	NC_006034.2	utg000010l_pilon	|	3376	-3382	1	0	1	linear
211472	225898	|	1099768	1085157	|	14427	14612	|	92.87	|	1302831	1297205	|	1.11	1.13	|	NC_006034.2	utg000010l_pilon	|	14426	-14611	1	0	1	linear
227936	234667	|	1083159	1076313	|	6732	6847	|	91.96	|	1302831	1297205	|	0.52	0.53	|	NC_006034.2	utg000010l_pilon	|	6731	-6846	1	0	1	linear
263848	267100	|	1046804	1043530	|	3253	3275	|	88.06	|	1302831	1297205	|	0.25	0.25	|	NC_006034.2	utg000010l_pilon	|	3252	-3274	1	0	1	linear
272470	280656	|	1038194	1030040	|	8187	8155	|	96.41	|	1302831	1297205	|	0.63	0.63	|	NC_006034.2	utg000010l_pilon	|	8186	-8154	1	0	1	linear
290152	310521	|	1020514	1000152	|	20370	20363	|	96.88	|	1302831	1297205	|	1.56	1.57	|	NC_006034.2	utg000010l_pilon	|	20369	-20362	1	0	1	linear
310819	318879	|	999851	991740	|	8061	8112	|	94.35	|	1302831	1297205	|	0.62	0.63	|	NC_006034.2	utg000010l_pilon	|	8060	-8111	1	0	1	linear
319126	321874	|	991467	988726	|	2749	2742	|	94.82	|	1302831	1297205	|	0.21	0.21	|	NC_006034.2	utg000010l_pilon	|	2748	-2741	1	0	1	linear
322008	325484	|	988596	985079	|	3477	3518	|	92.38	|	1302831	1297205	|	0.27	0.27	|	NC_006034.2	utg000010l_pilon	|	3476	-3517	1	0	1	linear
325694	338290	|	984848	972103	|	12597	12746	|	92.78	|	1302831	1297205	|	0.97	0.98	|	NC_006034.2	utg000010l_pilon	|	12596	-12745	1	0	1	linear
341023	371868	|	969338	938296	|	30846	31043	|	95.46	|	1302831	1297205	|	2.37	2.39	|	NC_006034.2	utg000010l_pilon	|	30845	-31042	1	0	1	linear
372041	379805	|	938103	930274	|	7765	7830	|	92.88	|	1302831	1297205	|	0.6	0.6	|	NC_006034.2	utg000010l_pilon	|	7764	-7829	1	0	1	linear
382534	387546	|	927485	922428	|	5013	5058	|	96.32	|	1302831	1297205	|	0.38	0.39	|	NC_006034.2	utg000010l_pilon	|	5012	-5057	1	0	1	linear
411862	423871	|	897655	885567	|	12010	12089	|	96.18	|	1302831	1297205	|	0.92	0.93	|	NC_006034.2	utg000010l_pilon	|	12009	-12088	1	0	1	linear
426240	464695	|	883340	844757	|	38456	38584	|	95.19	|	1302831	1297205	|	2.95	2.97	|	NC_006034.2	utg000010l_pilon	|	38455	-38583	1	0	1	linear
472850	498386	|	836762	810995	|	25537	25768	|	93.07	|	1302831	1297205	|	1.96	1.99	|	NC_006034.2	utg000010l_pilon	|	25536	-25767	1	0	1	linear
500827	507954	|	808575	801385	|	7128	7191	|	95.47	|	1302831	1297205	|	0.55	0.55	|	NC_006034.2	utg000010l_pilon	|	7127	-7190	1	0	1	linear
509173	514550	|	800191	794788	|	5378	5404	|	95.19	|	1302831	1297205	|	0.41	0.42	|	NC_006034.2	utg000010l_pilon	|	5377	-5403	1	0	1	linear
518471	521785	|	790750	787383	|	3315	3368	|	88.62	|	1302831	1297205	|	0.25	0.26	|	NC_006034.2	utg000010l_pilon	|	3314	-3367	1	0	1	linear
554599	560479	|	754055	748191	|	5881	5865	|	97.08	|	1302831	1297205	|	0.45	0.45	|	NC_006034.2	utg000010l_pilon	|	5880	-5864	1	0	1	linear
563966	569642	|	744640	738893	|	5677	5748	|	92.97	|	1302831	1297205	|	0.44	0.44	|	NC_006034.2	utg000010l_pilon	|	5676	-5747	1	0	1	linear
575367	582919	|	733096	725402	|	7553	7695	|	92.25	|	1302831	1297205	|	0.58	0.59	|	NC_006034.2	utg000010l_pilon	|	7552	-7694	1	0	1	linear
583249	600645	|	725130	707707	|	17397	17424	|	92.52	|	1302831	1297205	|	1.34	1.34	|	NC_006034.2	utg000010l_pilon	|	17396	-17423	1	0	1	linear
618287	644098	|	690605	664988	|	25812	25618	|	96.27	|	1302831	1297205	|	1.98	1.97	|	NC_006034.2	utg000010l_pilon	|	25811	-25617	1	0	1	linear
649236	662402	|	659849	646560	|	13167	13290	|	93.65	|	1302831	1297205	|	1.01	1.02	|	NC_006034.2	utg000010l_pilon	|	13166	-13289	1	0	1	linear
700298	705524	|	607419	602023	|	5227	5397	|	88.91	|	1302831	1297205	|	0.4	0.42	|	NC_006034.2	utg000010l_pilon	|	5226	-5396	1	0	1	linear
706131	713976	|	601631	593732	|	7846	7900	|	94.22	|	1302831	1297205	|	0.6	0.61	|	NC_006034.2	utg000010l_pilon	|	7845	-7899	1	0	1	linear
725105	742450	|	582579	565223	|	17346	17357	|	92.64	|	1302831	1297205	|	1.33	1.34	|	NC_006034.2	utg000010l_pilon	|	17345	-17356	1	0	1	linear
742769	759222	|	564931	548416	|	16454	16516	|	96.85	|	1302831	1297205	|	1.26	1.27	|	NC_006034.2	utg000010l_pilon	|	16453	-16515	1	0	1	linear
769488	776607	|	538141	531013	|	7120	7129	|	90.63	|	1302831	1297205	|	0.55	0.55	|	NC_006034.2	utg000010l_pilon	|	7119	-7128	1	0	1	linear
777643	778463	|	530054	529232	|	821	823	|	95.9	|	1302831	1297205	|	0.06	0.06	|	NC_006034.2	utg000010l_pilon	|	820	-822	1	0	1	linear
796057	799226	|	511666	508513	|	3170	3154	|	91.03	|	1302831	1297205	|	0.24	0.24	|	NC_006034.2	utg000010l_pilon	|	3169	-3153	1	0	1	linear
803969	838194	|	503866	469578	|	34226	34289	|	96.48	|	1302831	1297205	|	2.63	2.64	|	NC_006034.2	utg000010l_pilon	|	34225	-34288	1	0	1	linear
842109	850127	|	465623	457594	|	8019	8030	|	93.84	|	1302831	1297205	|	0.62	0.62	|	NC_006034.2	utg000010l_pilon	|	8018	-8029	1	0	1	linear
879155	897293	|	428391	410245	|	18139	18147	|	95.62	|	1302831	1297205	|	1.39	1.4	|	NC_006034.2	utg000010l_pilon	|	18138	-18146	1	0	1	linear
898444	901660	|	409143	405925	|	3217	3219	|	94.69	|	1302831	1297205	|	0.25	0.25	|	NC_006034.2	utg000010l_pilon	|	3216	-3218	1	0	1	linear
901806	904954	|	405816	402655	|	3149	3162	|	96.54	|	1302831	1297205	|	0.24	0.24	|	NC_006034.2	utg000010l_pilon	|	3148	-3161	1	0	1	linear
921923	936291	|	385390	370930	|	14369	14461	|	93.99	|	1302831	1297205	|	1.1	1.11	|	NC_006034.2	utg000010l_pilon	|	14368	-14460	1	0	1	linear
962795	986085	|	344148	320816	|	23291	23333	|	94.43	|	1302831	1297205	|	1.79	1.8	|	NC_006034.2	utg000010l_pilon	|	23290	-23332	1	0	1	linear
986245	1004049	|	320667	302961	|	17805	17707	|	93.86	|	1302831	1297205	|	1.37	1.37	|	NC_006034.2	utg000010l_pilon	|	17804	-17706	1	0	1	linear
1004395	1032140	|	302664	274978	|	27746	27687	|	95.03	|	1302831	1297205	|	2.13	2.13	|	NC_006034.2	utg000010l_pilon	|	27745	-27686	1	0	1	linear
1034362	1044231	|	272735	262891	|	9870	9845	|	98.48	|	1302831	1297205	|	0.76	0.76	|	NC_006034.2	utg000010l_pilon	|	9869	-9844	1	0	1	linear
1044414	1049627	|	262715	257514	|	5214	5202	|	96.47	|	1302831	1297205	|	0.4	0.4	|	NC_006034.2	utg000010l_pilon	|	5213	-5201	1	0	1	linear
1050098	1059484	|	257203	247835	|	9387	9369	|	94.77	|	1302831	1297205	|	0.72	0.72	|	NC_006034.2	utg000010l_pilon	|	9386	-9368	1	0	1	linear
1060693	1063089	|	246632	244202	|	2397	2431	|	94.14	|	1302831	1297205	|	0.18	0.19	|	NC_006034.2	utg000010l_pilon	|	2396	-2430	1	0	1	linear
1063488	1066885	|	244074	240658	|	3398	3417	|	95.14	|	1302831	1297205	|	0.26	0.26	|	NC_006034.2	utg000010l_pilon	|	3397	-3416	1	0	1	linear
1115609	1118297	|	190444	187720	|	2689	2725	|	93.26	|	1302831	1297205	|	0.21	0.21	|	NC_006034.2	utg000010l_pilon	|	2688	-2724	1	0	1	linear
1121151	1145635	|	184878	160344	|	24485	24535	|	94.75	|	1302831	1297205	|	1.88	1.89	|	NC_006034.2	utg000010l_pilon	|	24484	-24534	1	0	1	linear
1146288	1147719	|	159643	158171	|	1432	1473	|	90.42	|	1302831	1297205	|	0.11	0.11	|	NC_006034.2	utg000010l_pilon	|	1431	-1472	1	0	1	linear
1152403	1153217	|	153492	152675	|	815	818	|	97.09	|	1302831	1297205	|	0.06	0.06	|	NC_006034.2	utg000010l_pilon	|	814	-817	1	0	1	linear
1153400	1168929	|	152460	136756	|	15530	15705	|	92.78	|	1302831	1297205	|	1.19	1.21	|	NC_006034.2	utg000010l_pilon	|	15529	-15704	1	0	1	linear
1169029	1191441	|	136639	114040	|	22413	22600	|	95.27	|	1302831	1297205	|	1.72	1.74	|	NC_006034.2	utg000010l_pilon	|	22412	-22599	1	0	1	linear
1191941	1197905	|	113941	107955	|	5965	5987	|	90.69	|	1302831	1297205	|	0.46	0.46	|	NC_006034.2	utg000010l_pilon	|	5964	-5986	1	0	1	linear
1202518	1208353	|	103355	97509	|	5836	5847	|	92.13	|	1302831	1297205	|	0.45	0.45	|	NC_006034.2	utg000010l_pilon	|	5835	-5846	1	0	1	linear
1214727	1224662	|	91101	81123	|	9936	9979	|	94.88	|	1302831	1297205	|	0.76	0.77	|	NC_006034.2	utg000010l_pilon	|	9935	-9978	1	0	1	linear
1224934	1233653	|	80870	72134	|	8720	8737	|	95.06	|	1302831	1297205	|	0.67	0.67	|	NC_006034.2	utg000010l_pilon	|	8719	-8736	1	0	1	linear
1236699	1250457	|	69145	55368	|	13759	13778	|	95.46	|	1302831	1297205	|	1.06	1.06	|	NC_006034.2	utg000010l_pilon	|	13758	-13777	1	0	1	linear
1255849	1299396	|	49953	6333	|	43548	43621	|	94.32	|	1302831	1297205	|	3.34	3.36	|	NC_006034.2	utg000010l_pilon	|	43547	-43620	1	0	1	linear
1299260	1302802	|	5237	1606	|	3543	3632	|	92.91	|	1302831	1297205	|	0.27	0.28	|	NC_006034.2	utg000010l_pilon	|	3542	-3631	1	0	1	linear
3473	15225	|	694489	682795	|	11753	11695	|	93.88	|	1455689	701938	|	0.81	1.67	|	NC_006035.2	utg000012l_pilon	|	11752	-11694	1	0	1	transposition
29050	33239	|	671088	666894	|	4190	4195	|	95.37	|	1455689	701938	|	0.29	0.6	|	NC_006035.2	utg000012l_pilon	|	4189	-4194	1	0	1	transposition
33382	41175	|	666746	658912	|	7794	7835	|	95.71	|	1455689	701938	|	0.54	1.12	|	NC_006035.2	utg000012l_pilon	|	7793	-7834	1	0	1	transposition
41337	44828	|	658727	655192	|	3492	3536	|	92.26	|	1455689	701938	|	0.24	0.5	|	NC_006035.2	utg000012l_pilon	|	3491	-3535	1	0	1	transposition
49463	55163	|	650410	644666	|	5701	5745	|	91.41	|	1455689	701938	|	0.39	0.82	|	NC_006035.2	utg000012l_pilon	|	5700	-5744	1	0	1	transposition
55253	76577	|	644552	623157	|	21325	21396	|	94.3	|	1455689	701938	|	1.46	3.05	|	NC_006035.2	utg000012l_pilon	|	21324	-21395	1	0	1	transposition
116845	131766	|	1363358	1348085	|	14922	15274	|	90.7	|	1455689	1407565	|	1.03	1.09	|	NC_006035.2	utg000008l_pilon	|	14921	-15273	1	0	1	linear
134661	136734	|	1345203	1343087	|	2074	2117	|	94.13	|	1455689	1407565	|	0.14	0.15	|	NC_006035.2	utg000008l_pilon	|	2073	-2116	1	0	1	linear
138498	169132	|	1341307	1310645	|	30635	30663	|	97.92	|	1455689	1407565	|	2.1	2.18	|	NC_006035.2	utg000008l_pilon	|	30634	-30662	1	0	1	linear
173426	190968	|	1306330	1288652	|	17543	17679	|	93.28	|	1455689	1407565	|	1.21	1.26	|	NC_006035.2	utg000008l_pilon	|	17542	-17678	1	0	1	linear
191412	196598	|	1288577	1283336	|	5187	5242	|	93.56	|	1455689	1407565	|	0.36	0.37	|	NC_006035.2	utg000008l_pilon	|	5186	-5241	1	0	1	linear
205156	212409	|	1274651	1267363	|	7254	7289	|	89.8	|	1455689	1407565	|	0.5	0.52	|	NC_006035.2	utg000008l_pilon	|	7253	-7288	1	0	1	linear
219744	225207	|	1257275	1251781	|	5464	5495	|	92.45	|	1455689	1407565	|	0.38	0.39	|	NC_006035.2	utg000008l_pilon	|	5463	-5494	1	0	1	linear
225599	228529	|	1251421	1248449	|	2931	2973	|	92.26	|	1455689	1407565	|	0.2	0.21	|	NC_006035.2	utg000008l_pilon	|	2930	-2972	1	0	1	linear
229715	235928	|	1247197	1240871	|	6214	6327	|	93.95	|	1455689	1407565	|	0.43	0.45	|	NC_006035.2	utg000008l_pilon	|	6213	-6326	1	0	1	linear
236958	242160	|	1239807	1234535	|	5203	5273	|	87.1	|	1455689	1407565	|	0.36	0.37	|	NC_006035.2	utg000008l_pilon	|	5202	-5272	1	0	1	linear
245054	267591	|	1231775	1209183	|	22538	22593	|	95.96	|	1455689	1407565	|	1.55	1.61	|	NC_006035.2	utg000008l_pilon	|	22537	-22592	1	0	1	linear
279219	287712	|	1197423	1188914	|	8494	8510	|	89.63	|	1455689	1407565	|	0.58	0.6	|	NC_006035.2	utg000008l_pilon	|	8493	-8509	1	0	1	linear
298177	299880	|	1178512	1176809	|	1704	1704	|	90.07	|	1455689	1407565	|	0.12	0.12	|	NC_006035.2	utg000008l_pilon	|	1703	-1703	1	0	1	linear
301114	304096	|	1175580	1172629	|	2983	2952	|	90.52	|	1455689	1407565	|	0.2	0.21	|	NC_006035.2	utg000008l_pilon	|	2982	-2951	1	0	1	linear
306793	325070	|	1169939	1151720	|	18278	18220	|	96.5	|	1455689	1407565	|	1.26	1.29	|	NC_006035.2	utg000008l_pilon	|	18277	-18219	1	0	1	linear
343477	349886	|	1133388	1127082	|	6410	6307	|	89.44	|	1455689	1407565	|	0.44	0.45	|	NC_006035.2	utg000008l_pilon	|	6409	-6306	1	0	1	linear
351548	353344	|	1125536	1123749	|	1797	1788	|	91.86	|	1455689	1407565	|	0.12	0.13	|	NC_006035.2	utg000008l_pilon	|	1796	-1787	1	0	1	linear
357088	362096	|	1120163	1115132	|	5009	5032	|	93.68	|	1455689	1407565	|	0.34	0.36	|	NC_006035.2	utg000008l_pilon	|	5008	-5031	1	0	1	linear
366365	372959	|	1110724	1103929	|	6595	6796	|	89.54	|	1455689	1407565	|	0.45	0.48	|	NC_006035.2	utg000008l_pilon	|	6594	-6795	1	0	1	linear
378005	394887	|	1098672	1081736	|	16883	16937	|	93.26	|	1455689	1407565	|	1.16	1.2	|	NC_006035.2	utg000008l_pilon	|	16882	-16936	1	0	1	linear
398064	414071	|	1078772	1062616	|	16008	16157	|	95.97	|	1455689	1407565	|	1.1	1.15	|	NC_006035.2	utg000008l_pilon	|	16007	-16156	1	0	1	linear
433677	436504	|	1043978	1041122	|	2828	2857	|	90.89	|	1455689	1407565	|	0.19	0.2	|	NC_006035.2	utg000008l_pilon	|	2827	-2856	1	0	1	linear
436762	488950	|	1040938	988701	|	52189	52238	|	96.57	|	1455689	1407565	|	3.59	3.71	|	NC_006035.2	utg000008l_pilon	|	52188	-52237	1	0	1	linear
500487	577075	|	976881	900349	|	76589	76533	|	95.4	|	1455689	1407565	|	5.26	5.44	|	NC_006035.2	utg000008l_pilon	|	76588	-76532	1	0	1	linear
581890	596929	|	895285	880256	|	15040	15030	|	93.08	|	1455689	1407565	|	1.03	1.07	|	NC_006035.2	utg000008l_pilon	|	15039	-15029	1	0	1	linear
600002	612382	|	877116	864759	|	12381	12358	|	97.36	|	1455689	1407565	|	0.85	0.88	|	NC_006035.2	utg000008l_pilon	|	12380	-12357	1	0	1	linear
622471	644042	|	854680	833158	|	21572	21523	|	95.63	|	1455689	1407565	|	1.48	1.53	|	NC_006035.2	utg000008l_pilon	|	21571	-21522	1	0	1	linear
644372	685487	|	832724	791562	|	41116	41163	|	96.79	|	1455689	1407565	|	2.82	2.92	|	NC_006035.2	utg000008l_pilon	|	41115	-41162	1	0	1	linear
685986	696298	|	791369	781026	|	10313	10344	|	94.56	|	1455689	1407565	|	0.71	0.73	|	NC_006035.2	utg000008l_pilon	|	10312	-10343	1	0	1	linear
702553	716612	|	774712	760563	|	14060	14150	|	94.56	|	1455689	1407565	|	0.97	1.01	|	NC_006035.2	utg000008l_pilon	|	14059	-14149	1	0	1	linear
717322	718255	|	759836	758890	|	934	947	|	90.05	|	1455689	1407565	|	0.06	0.07	|	NC_006035.2	utg000008l_pilon	|	933	-946	1	0	1	linear
719745	725493	|	757436	751632	|	5749	5805	|	90.24	|	1455689	1407565	|	0.39	0.41	|	NC_006035.2	utg000008l_pilon	|	5748	-5804	1	0	1	linear
735038	743732	|	742226	733541	|	8695	8686	|	92.28	|	1455689	1407565	|	0.6	0.62	|	NC_006035.2	utg000008l_pilon	|	8694	-8685	1	0	1	linear
751918	768127	|	725446	709239	|	16210	16208	|	97.35	|	1455689	1407565	|	1.11	1.15	|	NC_006035.2	utg000008l_pilon	|	16209	-16207	1	0	1	linear
768550	789697	|	708852	687549	|	21148	21304	|	94.87	|	1455689	1407565	|	1.45	1.51	|	NC_006035.2	utg000008l_pilon	|	21147	-21303	1	0	1	linear
789907	794054	|	687313	683140	|	4148	4174	|	93.58	|	1455689	1407565	|	0.28	0.3	|	NC_006035.2	utg000008l_pilon	|	4147	-4173	1	0	1	linear
794222	811689	|	683057	665480	|	17468	17578	|	95.02	|	1455689	1407565	|	1.2	1.25	|	NC_006035.2	utg000008l_pilon	|	17467	-17577	1	0	1	linear
813895	825024	|	663344	652125	|	11130	11220	|	92.57	|	1455689	1407565	|	0.76	0.8	|	NC_006035.2	utg000008l_pilon	|	11129	-11219	1	0	1	linear
839533	842240	|	637485	634747	|	2708	2739	|	91.37	|	1455689	1407565	|	0.19	0.19	|	NC_006035.2	utg000008l_pilon	|	2707	-2738	1	0	1	linear
849873	882510	|	627204	594529	|	32638	32676	|	95.96	|	1455689	1407565	|	2.24	2.32	|	NC_006035.2	utg000008l_pilon	|	32637	-32675	1	0	1	linear
889303	911724	|	587497	565010	|	22422	22488	|	96.52	|	1455689	1407565	|	1.54	1.6	|	NC_006035.2	utg000008l_pilon	|	22421	-22487	1	0	1	linear
916626	924104	|	559909	552459	|	7479	7451	|	96.89	|	1455689	1407565	|	0.51	0.53	|	NC_006035.2	utg000008l_pilon	|	7478	-7450	1	0	1	linear
930317	933604	|	546095	542752	|	3288	3344	|	90.25	|	1455689	1407565	|	0.23	0.24	|	NC_006035.2	utg000008l_pilon	|	3287	-3343	1	0	1	linear
934513	945453	|	541822	530831	|	10941	10992	|	93.59	|	1455689	1407565	|	0.75	0.78	|	NC_006035.2	utg000008l_pilon	|	10940	-10991	1	0	1	linear
950898	965530	|	525386	510790	|	14633	14597	|	94.78	|	1455689	1407565	|	1.01	1.04	|	NC_006035.2	utg000008l_pilon	|	14632	-14596	1	0	1	linear
967677	994147	|	508734	482233	|	26471	26502	|	93.9	|	1455689	1407565	|	1.82	1.88	|	NC_006035.2	utg000008l_pilon	|	26470	-26501	1	0	1	linear
995664	999974	|	480637	476297	|	4311	4341	|	92.37	|	1455689	1407565	|	0.3	0.31	|	NC_006035.2	utg000008l_pilon	|	4310	-4340	1	0	1	linear
1009772	1011619	|	466476	464644	|	1848	1833	|	94.33	|	1455689	1407565	|	0.13	0.13	|	NC_006035.2	utg000008l_pilon	|	1847	-1832	1	0	1	linear
1016817	1048584	|	459399	427544	|	31768	31856	|	95.4	|	1455689	1407565	|	2.18	2.26	|	NC_006035.2	utg000008l_pilon	|	31767	-31855	1	0	1	linear
1050047	1060934	|	426109	415047	|	10888	11063	|	90.22	|	1455689	1407565	|	0.75	0.79	|	NC_006035.2	utg000008l_pilon	|	10887	-11062	1	0	1	linear
1068041	1079568	|	399082	387473	|	11528	11610	|	92.88	|	1455689	1407565	|	0.79	0.82	|	NC_006035.2	utg000008l_pilon	|	11527	-11609	1	0	1	linear
1089513	1105563	|	375783	359787	|	16051	15997	|	90.19	|	1455689	1407565	|	1.1	1.14	|	NC_006035.2	utg000008l_pilon	|	16050	-15996	1	0	1	linear
1106698	1110723	|	358710	354696	|	4026	4015	|	92.75	|	1455689	1407565	|	0.28	0.29	|	NC_006035.2	utg000008l_pilon	|	4025	-4014	1	0	1	linear
1127743	1153026	|	337678	312311	|	25284	25368	|	95.65	|	1455689	1407565	|	1.74	1.8	|	NC_006035.2	utg000008l_pilon	|	25283	-25367	1	0	1	linear
1170521	1173932	|	294242	290747	|	3412	3496	|	88.26	|	1455689	1407565	|	0.23	0.25	|	NC_006035.2	utg000008l_pilon	|	3411	-3495	1	0	1	linear
1177439	1182993	|	287256	281556	|	5555	5701	|	89.77	|	1455689	1407565	|	0.38	0.41	|	NC_006035.2	utg000008l_pilon	|	5554	-5700	1	0	1	linear
1195708	1213243	|	268492	250912	|	17536	17581	|	94.12	|	1455689	1407565	|	1.2	1.25	|	NC_006035.2	utg000008l_pilon	|	17535	-17580	1	0	1	linear
1214787	1219183	|	249327	244871	|	4397	4457	|	92.53	|	1455689	1407565	|	0.3	0.32	|	NC_006035.2	utg000008l_pilon	|	4396	-4456	1	0	1	linear
1227947	1229012	|	235910	234832	|	1066	1079	|	92.69	|	1455689	1407565	|	0.07	0.08	|	NC_006035.2	utg000008l_pilon	|	1065	-1078	1	0	1	linear
1247614	1257937	|	216199	205842	|	10324	10358	|	92.63	|	1455689	1407565	|	0.71	0.74	|	NC_006035.2	utg000008l_pilon	|	10323	-10357	1	0	1	linear
1260115	1263192	|	203679	200573	|	3078	3107	|	95.43	|	1455689	1407565	|	0.21	0.22	|	NC_006035.2	utg000008l_pilon	|	3077	-3106	1	0	1	linear
1271470	1282976	|	192199	180631	|	11507	11569	|	96.04	|	1455689	1407565	|	0.79	0.82	|	NC_006035.2	utg000008l_pilon	|	11506	-11568	1	0	1	linear
1288007	1292442	|	175521	171018	|	4436	4504	|	91.93	|	1455689	1407565	|	0.3	0.32	|	NC_006035.2	utg000008l_pilon	|	4435	-4503	1	0	1	linear
1293530	1296049	|	169901	167330	|	2520	2572	|	89.47	|	1455689	1407565	|	0.17	0.18	|	NC_006035.2	utg000008l_pilon	|	2519	-2571	1	0	1	linear
1296194	1305184	|	167194	158085	|	8991	9110	|	93.62	|	1455689	1407565	|	0.62	0.65	|	NC_006035.2	utg000008l_pilon	|	8990	-9109	1	0	1	linear
1305774	1325157	|	157466	138026	|	19384	19441	|	92.66	|	1455689	1407565	|	1.33	1.38	|	NC_006035.2	utg000008l_pilon	|	19383	-19440	1	0	1	linear
1325296	1362046	|	137903	101134	|	36751	36770	|	96.67	|	1455689	1407565	|	2.52	2.61	|	NC_006035.2	utg000008l_pilon	|	36750	-36769	1	0	1	linear
1363160	1368084	|	100009	95070	|	4925	4940	|	92.95	|	1455689	1407565	|	0.34	0.35	|	NC_006035.2	utg000008l_pilon	|	4924	-4939	1	0	1	linear
1376241	1379376	|	87019	83824	|	3136	3196	|	89.64	|	1455689	1407565	|	0.22	0.23	|	NC_006035.2	utg000008l_pilon	|	3135	-3195	1	0	1	linear
1398110	1405064	|	64435	57486	|	6955	6950	|	93.42	|	1455689	1407565	|	0.48	0.49	|	NC_006035.2	utg000008l_pilon	|	6954	-6949	1	0	1	linear
1405459	1411211	|	57178	51344	|	5753	5835	|	90.93	|	1455689	1407565	|	0.4	0.41	|	NC_006035.2	utg000008l_pilon	|	5752	-5834	1	0	1	linear
1445313	1446546	|	5520	4284	|	1234	1237	|	92.71	|	1455689	1407565	|	0.08	0.09	|	NC_006035.2	utg000008l_pilon	|	1233	-1236	1	0	1	linear
22470	69322	|	1393818	1346886	|	46853	46933	|	96.61	|	1402899	1427272	|	3.34	3.29	|	NC_006036.2	utg000005l_pilon	|	46852	-46932	1	0	1	linear
116110	128779	|	1299725	1286804	|	12670	12922	|	91.87	|	1402899	1427272	|	0.9	0.91	|	NC_006036.2	utg000005l_pilon	|	12669	-12921	1	0	1	linear
129329	142201	|	1286428	1273494	|	12873	12935	|	92.82	|	1402899	1427272	|	0.92	0.91	|	NC_006036.2	utg000005l_pilon	|	12872	-12934	1	0	1	linear
156281	160754	|	1259137	1254610	|	4474	4528	|	93.25	|	1402899	1427272	|	0.32	0.32	|	NC_006036.2	utg000005l_pilon	|	4473	-4527	1	0	1	linear
160855	161983	|	1254508	1253375	|	1129	1134	|	91.44	|	1402899	1427272	|	0.08	0.08	|	NC_006036.2	utg000005l_pilon	|	1128	-1133	1	0	1	linear
162254	166935	|	1253100	1248407	|	4682	4694	|	92.83	|	1402899	1427272	|	0.33	0.33	|	NC_006036.2	utg000005l_pilon	|	4681	-4693	1	0	1	linear
178769	194941	|	1236496	1220200	|	16173	16297	|	90.68	|	1402899	1427272	|	1.15	1.14	|	NC_006036.2	utg000005l_pilon	|	16172	-16296	1	0	1	linear
199729	202491	|	1215370	1212597	|	2763	2774	|	93.43	|	1402899	1427272	|	0.2	0.19	|	NC_006036.2	utg000005l_pilon	|	2762	-2773	1	0	1	linear
202893	213237	|	1212185	1201805	|	10345	10381	|	93.66	|	1402899	1427272	|	0.74	0.73	|	NC_006036.2	utg000005l_pilon	|	10344	-10380	1	0	1	linear
218044	248335	|	1196991	1166690	|	30292	30302	|	94.88	|	1402899	1427272	|	2.16	2.12	|	NC_006036.2	utg000005l_pilon	|	30291	-30301	1	0	1	linear
254973	268535	|	1159794	1146288	|	13563	13507	|	94.26	|	1402899	1427272	|	0.97	0.95	|	NC_006036.2	utg000005l_pilon	|	13562	-13506	1	0	1	linear
269217	282541	|	1145649	1132329	|	13325	13321	|	95.62	|	1402899	1427272	|	0.95	0.93	|	NC_006036.2	utg000005l_pilon	|	13324	-13320	1	0	1	linear
287222	300939	|	1127503	1113730	|	13718	13774	|	96.04	|	1402899	1427272	|	0.98	0.97	|	NC_006036.2	utg000005l_pilon	|	13717	-13773	1	0	1	linear
310946	315481	|	1103755	1099223	|	4536	4533	|	88.57	|	1402899	1427272	|	0.32	0.32	|	NC_006036.2	utg000005l_pilon	|	4535	-4532	1	0	1	linear
332006	337998	|	1082332	1076259	|	5993	6074	|	91.81	|	1402899	1427272	|	0.43	0.43	|	NC_006036.2	utg000005l_pilon	|	5992	-6073	1	0	1	linear
347289	357299	|	1066692	1056520	|	10011	10173	|	88.61	|	1402899	1427272	|	0.71	0.71	|	NC_006036.2	utg000005l_pilon	|	10010	-10172	1	0	1	linear
361995	371313	|	1051775	1042363	|	9319	9413	|	92.4	|	1402899	1427272	|	0.66	0.66	|	NC_006036.2	utg000005l_pilon	|	9318	-9412	1	0	1	linear
373379	374851	|	1040286	1038796	|	1473	1491	|	91.25	|	1402899	1427272	|	0.1	0.1	|	NC_006036.2	utg000005l_pilon	|	1472	-1490	1	0	1	linear
389524	391038	|	1023973	1022457	|	1515	1517	|	93.39	|	1402899	1427272	|	0.11	0.11	|	NC_006036.2	utg000005l_pilon	|	1514	-1516	1	0	1	linear
394710	411414	|	1018944	1002129	|	16705	16816	|	92.87	|	1402899	1427272	|	1.19	1.18	|	NC_006036.2	utg000005l_pilon	|	16704	-16815	1	0	1	linear
412580	414593	|	1000917	998879	|	2014	2039	|	91.04	|	1402899	1427272	|	0.14	0.14	|	NC_006036.2	utg000005l_pilon	|	2013	-2038	1	0	1	linear
415086	429267	|	998348	984137	|	14182	14212	|	97.42	|	1402899	1427272	|	1.01	1	|	NC_006036.2	utg000005l_pilon	|	14181	-14211	1	0	1	linear
429512	447065	|	983941	966403	|	17554	17539	|	95.6	|	1402899	1427272	|	1.25	1.23	|	NC_006036.2	utg000005l_pilon	|	17553	-17538	1	0	1	linear
448112	457328	|	965365	956101	|	9217	9265	|	91.42	|	1402899	1427272	|	0.66	0.65	|	NC_006036.2	utg000005l_pilon	|	9216	-9264	1	0	1	linear
464688	469668	|	948684	943662	|	4981	5023	|	90.03	|	1402899	1427272	|	0.36	0.35	|	NC_006036.2	utg000005l_pilon	|	4980	-5022	1	0	1	linear
476069	479906	|	937182	933300	|	3838	3883	|	90.62	|	1402899	1427272	|	0.27	0.27	|	NC_006036.2	utg000005l_pilon	|	3837	-3882	1	0	1	linear
480008	486086	|	933187	927037	|	6079	6151	|	93.66	|	1402899	1427272	|	0.43	0.43	|	NC_006036.2	utg000005l_pilon	|	6078	-6150	1	0	1	linear
501181	504346	|	911865	908699	|	3166	3167	|	88.73	|	1402899	1427272	|	0.23	0.22	|	NC_006036.2	utg000005l_pilon	|	3165	-3166	1	0	1	linear
509282	512806	|	903589	899980	|	3525	3610	|	89.3	|	1402899	1427272	|	0.25	0.25	|	NC_006036.2	utg000005l_pilon	|	3524	-3609	1	0	1	linear
512969	519825	|	899806	892829	|	6857	6978	|	90.23	|	1402899	1427272	|	0.49	0.49	|	NC_006036.2	utg000005l_pilon	|	6856	-6977	1	0	1	linear
524477	555681	|	888154	856940	|	31205	31215	|	93.92	|	1402899	1427272	|	2.22	2.19	|	NC_006036.2	utg000005l_pilon	|	31204	-31214	1	0	1	linear
563432	591785	|	849218	820500	|	28354	28719	|	92.55	|	1402899	1427272	|	2.02	2.01	|	NC_006036.2	utg000005l_pilon	|	28353	-28718	1	0	1	linear
595647	596781	|	816655	815524	|	1135	1132	|	92.63	|	1402899	1427272	|	0.08	0.08	|	NC_006036.2	utg000005l_pilon	|	1134	-1131	1	0	1	linear
598992	603023	|	813316	809284	|	4032	4033	|	92.26	|	1402899	1427272	|	0.29	0.28	|	NC_006036.2	utg000005l_pilon	|	4031	-4032	1	0	1	linear
603151	614447	|	809255	797896	|	11297	11360	|	94.02	|	1402899	1427272	|	0.81	0.8	|	NC_006036.2	utg000005l_pilon	|	11296	-11359	1	0	1	linear
614782	620773	|	797556	791532	|	5992	6025	|	92.39	|	1402899	1427272	|	0.43	0.42	|	NC_006036.2	utg000005l_pilon	|	5991	-6024	1	0	1	linear
621111	651393	|	791199	760924	|	30283	30276	|	97.32	|	1402899	1427272	|	2.16	2.12	|	NC_006036.2	utg000005l_pilon	|	30282	-30275	1	0	1	linear
659218	671084	|	752708	740853	|	11867	11856	|	93.47	|	1402899	1427272	|	0.85	0.83	|	NC_006036.2	utg000005l_pilon	|	11866	-11855	1	0	1	linear
677571	685572	|	734548	726565	|	8002	7984	|	93.71	|	1402899	1427272	|	0.57	0.56	|	NC_006036.2	utg000005l_pilon	|	8001	-7983	1	0	1	linear
690933	700060	|	721262	712081	|	9128	9182	|	94.63	|	1402899	1427272	|	0.65	0.64	|	NC_006036.2	utg000005l_pilon	|	9127	-9181	1	0	1	linear
721473	742354	|	690779	669778	|	20882	21002	|	94.07	|	1402899	1427272	|	1.49	1.47	|	NC_006036.2	utg000005l_pilon	|	20881	-21001	1	0	1	linear
742562	765171	|	669600	646930	|	22610	22671	|	94.79	|	1402899	1427272	|	1.61	1.59	|	NC_006036.2	utg000005l_pilon	|	22609	-22670	1	0	1	linear
765336	830376	|	646930	581861	|	65041	65070	|	96.82	|	1402899	1427272	|	4.64	4.56	|	NC_006036.2	utg000005l_pilon	|	65040	-65069	1	0	1	linear
831162	837746	|	581049	574340	|	6585	6710	|	90.22	|	1402899	1427272	|	0.47	0.47	|	NC_006036.2	utg000005l_pilon	|	6584	-6709	1	0	1	linear
842874	846255	|	569020	565617	|	3382	3404	|	89.04	|	1402899	1427272	|	0.24	0.24	|	NC_006036.2	utg000005l_pilon	|	3381	-3403	1	0	1	linear
848491	850218	|	563630	561911	|	1728	1720	|	89.65	|	1402899	1427272	|	0.12	0.12	|	NC_006036.2	utg000005l_pilon	|	1727	-1719	1	0	1	linear
907991	914820	|	502436	495531	|	6830	6906	|	91.3	|	1402899	1427272	|	0.49	0.48	|	NC_006036.2	utg000005l_pilon	|	6829	-6905	1	0	1	linear
916100	922861	|	494261	487392	|	6762	6870	|	90.69	|	1402899	1427272	|	0.48	0.48	|	NC_006036.2	utg000005l_pilon	|	6761	-6869	1	0	1	linear
937661	939344	|	471904	470245	|	1684	1660	|	94.76	|	1402899	1427272	|	0.12	0.12	|	NC_006036.2	utg000005l_pilon	|	1683	-1659	1	0	1	linear
948589	950742	|	461096	458945	|	2154	2152	|	95.59	|	1402899	1427272	|	0.15	0.15	|	NC_006036.2	utg000005l_pilon	|	2153	-2151	1	0	1	linear
953774	955094	|	456001	454665	|	1321	1337	|	89.51	|	1402899	1427272	|	0.09	0.09	|	NC_006036.2	utg000005l_pilon	|	1320	-1336	1	0	1	linear
987868	1027943	|	421609	381452	|	40076	40158	|	94.74	|	1402899	1427272	|	2.86	2.81	|	NC_006036.2	utg000005l_pilon	|	40075	-40157	1	0	1	linear
1028381	1031456	|	380996	377845	|	3076	3152	|	90.79	|	1402899	1427272	|	0.22	0.22	|	NC_006036.2	utg000005l_pilon	|	3075	-3151	1	0	1	linear
1050591	1056406	|	358116	352258	|	5816	5859	|	93.33	|	1402899	1427272	|	0.41	0.41	|	NC_006036.2	utg000005l_pilon	|	5815	-5858	1	0	1	linear
1056716	1060407	|	351936	348245	|	3692	3692	|	91.85	|	1402899	1427272	|	0.26	0.26	|	NC_006036.2	utg000005l_pilon	|	3691	-3691	1	0	1	linear
1061765	1065113	|	346826	343465	|	3349	3362	|	93.15	|	1402899	1427272	|	0.24	0.24	|	NC_006036.2	utg000005l_pilon	|	3348	-3361	1	0	1	linear
1076145	1079714	|	332330	328746	|	3570	3585	|	94.95	|	1402899	1427272	|	0.25	0.25	|	NC_006036.2	utg000005l_pilon	|	3569	-3584	1	0	1	linear
1081946	1094815	|	326467	313615	|	12870	12853	|	94.11	|	1402899	1427272	|	0.92	0.9	|	NC_006036.2	utg000005l_pilon	|	12869	-12852	1	0	1	linear
1094928	1097380	|	313495	311013	|	2453	2483	|	94.06	|	1402899	1427272	|	0.17	0.17	|	NC_006036.2	utg000005l_pilon	|	2452	-2482	1	0	1	linear
1101990	1102980	|	306260	305288	|	991	973	|	89.01	|	1402899	1427272	|	0.07	0.07	|	NC_006036.2	utg000005l_pilon	|	990	-972	1	0	1	linear
1103274	1128230	|	305034	280037	|	24957	24998	|	96.19	|	1402899	1427272	|	1.78	1.75	|	NC_006036.2	utg000005l_pilon	|	24956	-24997	1	0	1	linear
1130727	1133916	|	277485	274295	|	3190	3191	|	95.9	|	1402899	1427272	|	0.23	0.22	|	NC_006036.2	utg000005l_pilon	|	3189	-3190	1	0	1	linear
1134372	1144613	|	273959	263610	|	10242	10350	|	92.49	|	1402899	1427272	|	0.73	0.73	|	NC_006036.2	utg000005l_pilon	|	10241	-10349	1	0	1	linear
1185729	1199901	|	220461	206128	|	14173	14334	|	91.41	|	1402899	1427272	|	1.01	1	|	NC_006036.2	utg000005l_pilon	|	14172	-14333	1	0	1	linear
1203061	1204893	|	202872	201034	|	1833	1839	|	90.79	|	1402899	1427272	|	0.13	0.13	|	NC_006036.2	utg000005l_pilon	|	1832	-1838	1	0	1	linear
1205004	1216258	|	200933	189676	|	11255	11258	|	96.21	|	1402899	1427272	|	0.8	0.79	|	NC_006036.2	utg000005l_pilon	|	11254	-11257	1	0	1	linear
1217212	1243526	|	188763	162256	|	26315	26508	|	93.93	|	1402899	1427272	|	1.88	1.86	|	NC_006036.2	utg000005l_pilon	|	26314	-26507	1	0	1	linear
1256859	1264476	|	148262	140539	|	7618	7724	|	89.48	|	1402899	1427272	|	0.54	0.54	|	NC_006036.2	utg000005l_pilon	|	7617	-7723	1	0	1	linear
1290962	1294301	|	113864	110491	|	3340	3374	|	92.76	|	1402899	1427272	|	0.24	0.24	|	NC_006036.2	utg000005l_pilon	|	3339	-3373	1	0	1	linear
1299256	1310988	|	105462	93650	|	11733	11813	|	93.6	|	1402899	1427272	|	0.84	0.83	|	NC_006036.2	utg000005l_pilon	|	11732	-11812	1	0	1	linear
1312047	1332866	|	92634	71801	|	20820	20834	|	93.52	|	1402899	1427272	|	1.48	1.46	|	NC_006036.2	utg000005l_pilon	|	20819	-20833	1	0	1	linear
1333324	1342767	|	71342	61859	|	9444	9484	|	92.61	|	1402899	1427272	|	0.67	0.66	|	NC_006036.2	utg000005l_pilon	|	9443	-9483	1	0	1	linear
1347947	1378647	|	56578	25757	|	30701	30822	|	96.18	|	1402899	1427272	|	2.19	2.16	|	NC_006036.2	utg000005l_pilon	|	30700	-30821	1	0	1	linear
1379895	1383601	|	24481	20730	|	3707	3752	|	91.21	|	1402899	1427272	|	0.26	0.26	|	NC_006036.2	utg000005l_pilon	|	3706	-3751	1	0	1	linear
1383731	1400078	|	20599	4164	|	16348	16436	|	95.09	|	1402899	1427272	|	1.17	1.15	|	NC_006036.2	utg000005l_pilon	|	16347	-16435	1	0	1	linear

## Sheet: CG_UHB_04
[S1]	[E1]	|	[S2]	[E2]	|	[LEN 1]	[LEN 2]	|	[% IDY]	|	[LEN R]	[LEN Q]	|	[COV R]	[COV Q]	|	[TAG1]	[TAG2]	|					orientation	type
2454	7813	|	15975	21563	|	5360	5589	|	91.17	|	20063	22776	|	26.72	24.54	|	NC_004691.1	utg000014c_pilon	|	5359	5588	1	1	2	linear
23468	36639	|	16553	29926	|	13172	13374	|	93.47	|	491328	263139	|	2.68	5.08	|	NC_005967.2	utg000023l_pilon	|	13171	13373	1	1	2	linear
36753	40393	|	30018	33671	|	3641	3654	|	96.42	|	491328	263139	|	0.74	1.39	|	NC_005967.2	utg000023l_pilon	|	3640	3653	1	1	2	linear
42164	49632	|	35455	43036	|	7469	7582	|	93.89	|	491328	263139	|	1.52	2.88	|	NC_005967.2	utg000023l_pilon	|	7468	7581	1	1	2	linear
50934	52557	|	44382	46059	|	1624	1678	|	91.54	|	491328	263139	|	0.33	0.64	|	NC_005967.2	utg000023l_pilon	|	1623	1677	1	1	2	linear
60449	67994	|	54327	62133	|	7546	7807	|	90.72	|	491328	263139	|	1.54	2.97	|	NC_005967.2	utg000023l_pilon	|	7545	7806	1	1	2	linear
68133	70600	|	62295	64834	|	2468	2540	|	94.24	|	491328	263139	|	0.5	0.97	|	NC_005967.2	utg000023l_pilon	|	2467	2539	1	1	2	linear
71671	73624	|	66016	68009	|	1954	1994	|	93.77	|	491328	263139	|	0.4	0.76	|	NC_005967.2	utg000023l_pilon	|	1953	1993	1	1	2	linear
78070	80594	|	72584	75223	|	2525	2640	|	90.96	|	491328	263139	|	0.51	1	|	NC_005967.2	utg000023l_pilon	|	2524	2639	1	1	2	linear
86900	89804	|	81799	84726	|	2905	2928	|	92.92	|	491328	263139	|	0.59	1.11	|	NC_005967.2	utg000023l_pilon	|	2904	2927	1	1	2	linear
102938	106761	|	98539	102432	|	3824	3894	|	90.13	|	491328	263139	|	0.78	1.48	|	NC_005967.2	utg000023l_pilon	|	3823	3893	1	1	2	linear
112250	113852	|	108111	109742	|	1603	1632	|	87.99	|	491328	263139	|	0.33	0.62	|	NC_005967.2	utg000023l_pilon	|	1602	1631	1	1	2	linear
120739	121966	|	116930	118180	|	1228	1251	|	91.07	|	491328	263139	|	0.25	0.48	|	NC_005967.2	utg000023l_pilon	|	1227	1250	1	1	2	linear
153685	154969	|	150784	152088	|	1285	1305	|	92.59	|	491328	263139	|	0.26	0.5	|	NC_005967.2	utg000023l_pilon	|	1284	1304	1	1	2	linear
199516	203342	|	197335	201242	|	3827	3908	|	90.51	|	491328	263139	|	0.78	1.49	|	NC_005967.2	utg000023l_pilon	|	3826	3907	1	1	2	linear
221145	239102	|	219647	237568	|	17958	17922	|	94.62	|	491328	263139	|	3.65	6.81	|	NC_005967.2	utg000023l_pilon	|	17957	17921	1	1	2	linear
250137	251275	|	239715	240851	|	1139	1137	|	97.98	|	491328	263139	|	0.23	0.43	|	NC_005967.2	utg000023l_pilon	|	1138	1136	1	1	2	linear
251876	255296	|	241456	244868	|	3421	3413	|	95.09	|	491328	263139	|	0.7	1.3	|	NC_005967.2	utg000023l_pilon	|	3420	3412	1	1	2	linear
257554	263720	|	247098	253319	|	6167	6222	|	92.49	|	491328	263139	|	1.26	2.36	|	NC_005967.2	utg000023l_pilon	|	6166	6221	1	1	2	linear
266159	273511	|	255777	263136	|	7353	7360	|	95.3	|	491328	263139	|	1.5	2.8	|	NC_005967.2	utg000023l_pilon	|	7352	7359	1	1	2	linear
292355	294114	|	269716	267922	|	1760	1795	|	94.79	|	491328	290919	|	0.36	0.62	|	NC_005967.2	utg000012l_pilon	|	1759	-1794	1	0	1	linear
296786	301693	|	265177	260154	|	4908	5024	|	92.52	|	491328	290919	|	1	1.73	|	NC_005967.2	utg000012l_pilon	|	4907	-5023	1	0	1	linear
302404	306142	|	259449	255685	|	3739	3765	|	94.32	|	491328	290919	|	0.76	1.29	|	NC_005967.2	utg000012l_pilon	|	3738	-3764	1	0	1	linear
308679	314108	|	253072	247503	|	5430	5570	|	93.87	|	491328	290919	|	1.11	1.91	|	NC_005967.2	utg000012l_pilon	|	5429	-5569	1	0	1	linear
318690	323171	|	242732	238139	|	4482	4594	|	90.79	|	491328	290919	|	0.91	1.58	|	NC_005967.2	utg000012l_pilon	|	4481	-4593	1	0	1	linear
328399	337271	|	232702	223589	|	8873	9114	|	91.91	|	491328	290919	|	1.81	3.13	|	NC_005967.2	utg000012l_pilon	|	8872	-9113	1	0	1	linear
26779	29611	|	358443	355527	|	2833	2917	|	91.82	|	502101	358443	|	0.56	0.81	|	NC_005968.1	utg000016l_pilon	|	2832	-2916	1	0	1	linear
30752	36992	|	354342	348073	|	6241	6270	|	94.5	|	502101	358443	|	1.24	1.75	|	NC_005968.1	utg000016l_pilon	|	6240	-6269	1	0	1	linear
37301	40633	|	347798	344469	|	3333	3330	|	93.58	|	502101	358443	|	0.66	0.93	|	NC_005968.1	utg000016l_pilon	|	3332	-3329	1	0	1	linear
43600	48402	|	341468	336568	|	4803	4901	|	92.67	|	502101	358443	|	0.96	1.37	|	NC_005968.1	utg000016l_pilon	|	4802	-4900	1	0	1	linear
50797	55298	|	334164	329547	|	4502	4618	|	90.49	|	502101	358443	|	0.9	1.29	|	NC_005968.1	utg000016l_pilon	|	4501	-4617	1	0	1	linear
56572	59656	|	328194	325083	|	3085	3112	|	94.09	|	502101	358443	|	0.61	0.87	|	NC_005968.1	utg000016l_pilon	|	3084	-3111	1	0	1	linear
60475	64328	|	324251	320273	|	3854	3979	|	90.54	|	502101	358443	|	0.77	1.11	|	NC_005968.1	utg000016l_pilon	|	3853	-3978	1	0	1	linear
64689	67265	|	320011	317395	|	2577	2617	|	95.44	|	502101	358443	|	0.51	0.73	|	NC_005968.1	utg000016l_pilon	|	2576	-2616	1	0	1	linear
67365	69713	|	317294	314893	|	2349	2402	|	93.73	|	502101	358443	|	0.47	0.67	|	NC_005968.1	utg000016l_pilon	|	2348	-2401	1	0	1	linear
71044	72576	|	313511	311916	|	1533	1596	|	90.56	|	502101	358443	|	0.31	0.45	|	NC_005968.1	utg000016l_pilon	|	1532	-1595	1	0	1	linear
74186	77230	|	310304	307255	|	3045	3050	|	92.42	|	502101	358443	|	0.61	0.85	|	NC_005968.1	utg000016l_pilon	|	3044	-3049	1	0	1	linear
78035	82365	|	307014	302603	|	4331	4412	|	92.7	|	502101	358443	|	0.86	1.23	|	NC_005968.1	utg000016l_pilon	|	4330	-4411	1	0	1	linear
125162	127041	|	258150	256261	|	1880	1890	|	97.94	|	502101	358443	|	0.37	0.53	|	NC_005968.1	utg000016l_pilon	|	1879	-1889	1	0	1	linear
128501	135071	|	254731	248066	|	6571	6666	|	93.52	|	502101	358443	|	1.31	1.86	|	NC_005968.1	utg000016l_pilon	|	6570	-6665	1	0	1	linear
139176	140566	|	244047	242622	|	1391	1426	|	90.97	|	502101	358443	|	0.28	0.4	|	NC_005968.1	utg000016l_pilon	|	1390	-1425	1	0	1	linear
148964	152582	|	234431	230768	|	3619	3664	|	96.11	|	502101	358443	|	0.72	1.02	|	NC_005968.1	utg000016l_pilon	|	3618	-3663	1	0	1	linear
157515	158901	|	225714	224321	|	1387	1394	|	96.72	|	502101	358443	|	0.28	0.39	|	NC_005968.1	utg000016l_pilon	|	1386	-1393	1	0	1	linear
169587	175359	|	213423	207631	|	5773	5793	|	90.2	|	502101	358443	|	1.15	1.62	|	NC_005968.1	utg000016l_pilon	|	5772	-5792	1	0	1	linear
177682	182143	|	205187	200580	|	4462	4608	|	92.51	|	502101	358443	|	0.89	1.29	|	NC_005968.1	utg000016l_pilon	|	4461	-4607	1	0	1	linear
183711	185263	|	198997	197398	|	1553	1600	|	92.06	|	502101	358443	|	0.31	0.45	|	NC_005968.1	utg000016l_pilon	|	1552	-1599	1	0	1	linear
203180	208152	|	178481	173342	|	4973	5140	|	90.36	|	502101	358443	|	0.99	1.43	|	NC_005968.1	utg000016l_pilon	|	4972	-5139	1	0	1	linear
208252	209663	|	173230	171768	|	1412	1463	|	92.13	|	502101	358443	|	0.28	0.41	|	NC_005968.1	utg000016l_pilon	|	1411	-1462	1	0	1	linear
212662	214585	|	168645	166684	|	1924	1962	|	90.61	|	502101	358443	|	0.38	0.55	|	NC_005968.1	utg000016l_pilon	|	1923	-1961	1	0	1	linear
217231	222527	|	163838	158477	|	5297	5362	|	95.88	|	502101	358443	|	1.05	1.5	|	NC_005968.1	utg000016l_pilon	|	5296	-5361	1	0	1	linear
224828	232393	|	156130	148414	|	7566	7717	|	93.04	|	502101	358443	|	1.51	2.15	|	NC_005968.1	utg000016l_pilon	|	7565	-7716	1	0	1	linear
235626	238256	|	145232	142545	|	2631	2688	|	93.78	|	502101	358443	|	0.52	0.75	|	NC_005968.1	utg000016l_pilon	|	2630	-2687	1	0	1	linear
239004	244091	|	141775	136585	|	5088	5191	|	92.38	|	502101	358443	|	1.01	1.45	|	NC_005968.1	utg000016l_pilon	|	5087	-5190	1	0	1	linear
258027	261132	|	121950	118713	|	3106	3238	|	89.81	|	502101	358443	|	0.62	0.9	|	NC_005968.1	utg000016l_pilon	|	3105	-3237	1	0	1	linear
261866	263300	|	117951	116489	|	1435	1463	|	95.31	|	502101	358443	|	0.29	0.41	|	NC_005968.1	utg000016l_pilon	|	1434	-1462	1	0	1	linear
263549	265353	|	116194	114335	|	1805	1860	|	94.58	|	502101	358443	|	0.36	0.52	|	NC_005968.1	utg000016l_pilon	|	1804	-1859	1	0	1	linear
267146	268330	|	112432	111228	|	1185	1205	|	95.79	|	502101	358443	|	0.24	0.34	|	NC_005968.1	utg000016l_pilon	|	1184	-1204	1	0	1	linear
268428	277800	|	111114	101533	|	9373	9582	|	92.85	|	502101	358443	|	1.87	2.67	|	NC_005968.1	utg000016l_pilon	|	9372	-9581	1	0	1	linear
281858	284339	|	97453	94942	|	2482	2512	|	94.38	|	502101	358443	|	0.49	0.7	|	NC_005968.1	utg000016l_pilon	|	2481	-2511	1	0	1	linear
284553	286633	|	94701	92566	|	2081	2136	|	91.88	|	502101	358443	|	0.41	0.6	|	NC_005968.1	utg000016l_pilon	|	2080	-2135	1	0	1	linear
288305	297398	|	90888	81600	|	9094	9289	|	90.05	|	502101	358443	|	1.81	2.59	|	NC_005968.1	utg000016l_pilon	|	9093	-9288	1	0	1	linear
301341	305077	|	77500	73668	|	3737	3833	|	94.04	|	502101	358443	|	0.74	1.07	|	NC_005968.1	utg000016l_pilon	|	3736	-3832	1	0	1	linear
309976	313396	|	68595	65060	|	3421	3536	|	92.73	|	502101	358443	|	0.68	0.99	|	NC_005968.1	utg000016l_pilon	|	3420	-3535	1	0	1	linear
322054	329209	|	56184	48902	|	7156	7283	|	91.79	|	502101	358443	|	1.43	2.03	|	NC_005968.1	utg000016l_pilon	|	7155	-7282	1	0	1	linear
329435	334430	|	48637	43611	|	4996	5027	|	93.07	|	502101	358443	|	1	1.4	|	NC_005968.1	utg000016l_pilon	|	4995	-5026	1	0	1	linear
337729	341254	|	40234	36578	|	3526	3657	|	88.79	|	502101	358443	|	0.7	1.02	|	NC_005968.1	utg000016l_pilon	|	3525	-3656	1	0	1	linear
346584	350848	|	30593	26280	|	4265	4314	|	92.81	|	502101	358443	|	0.85	1.2	|	NC_005968.1	utg000016l_pilon	|	4264	-4313	1	0	1	linear
364023	365533	|	12603	11075	|	1511	1529	|	97.13	|	502101	358443	|	0.3	0.43	|	NC_005968.1	utg000016l_pilon	|	1510	-1528	1	0	1	linear
387323	389245	|	36613	38592	|	1923	1980	|	89.8	|	502101	160154	|	0.38	1.24	|	NC_005968.1	utg000017l_pilon	|	1922	1979	1	1	2	linear
389907	393970	|	39252	43356	|	4064	4105	|	91.65	|	502101	160154	|	0.81	2.56	|	NC_005968.1	utg000017l_pilon	|	4063	4104	1	1	2	linear
397357	406941	|	46792	56544	|	9585	9753	|	93.3	|	502101	160154	|	1.91	6.09	|	NC_005968.1	utg000017l_pilon	|	9584	9752	1	1	2	linear
408364	411123	|	57816	60619	|	2760	2804	|	91.61	|	502101	160154	|	0.55	1.75	|	NC_005968.1	utg000017l_pilon	|	2759	2803	1	1	2	linear
425413	426957	|	75139	76712	|	1545	1574	|	95.25	|	502101	160154	|	0.31	0.98	|	NC_005968.1	utg000017l_pilon	|	1544	1573	1	1	2	linear
436200	453657	|	86039	103640	|	17458	17602	|	94.63	|	502101	160154	|	3.48	10.99	|	NC_005968.1	utg000017l_pilon	|	17457	17601	1	1	2	linear
21947	24344	|	11959	14389	|	2398	2431	|	95.66	|	558804	589406	|	0.43	0.41	|	NC_006026.1	utg000009l_pilon	|	2397	2430	1	1	2	linear
34641	39599	|	24722	29814	|	4959	5093	|	91.49	|	558804	589406	|	0.89	0.86	|	NC_006026.1	utg000009l_pilon	|	4958	5092	1	1	2	linear
79319	80662	|	71371	72737	|	1344	1367	|	95.48	|	558804	589406	|	0.24	0.23	|	NC_006026.1	utg000009l_pilon	|	1343	1366	1	1	2	linear
85353	87046	|	99238	100947	|	1694	1710	|	97.08	|	558804	589406	|	0.3	0.29	|	NC_006026.1	utg000009l_pilon	|	1693	1709	1	1	2	linear
102533	106521	|	88942	93003	|	3989	4062	|	92.52	|	558804	589406	|	0.71	0.69	|	NC_006026.1	utg000009l_pilon	|	3988	4061	1	1	2	linear
108680	111407	|	84531	87341	|	2728	2811	|	88.07	|	558804	589406	|	0.49	0.48	|	NC_006026.1	utg000009l_pilon	|	2727	2810	1	1	2	linear
156291	164516	|	177213	185637	|	8226	8425	|	93.99	|	558804	589406	|	1.47	1.43	|	NC_006026.1	utg000009l_pilon	|	8225	8424	1	1	2	linear
172144	174852	|	193572	196322	|	2709	2751	|	92.87	|	558804	589406	|	0.48	0.47	|	NC_006026.1	utg000009l_pilon	|	2708	2750	1	1	2	linear
179132	182009	|	200749	203640	|	2878	2892	|	95.78	|	558804	589406	|	0.52	0.49	|	NC_006026.1	utg000009l_pilon	|	2877	2891	1	1	2	linear
199688	201026	|	219468	220819	|	1339	1352	|	92.84	|	558804	589406	|	0.24	0.23	|	NC_006026.1	utg000009l_pilon	|	1338	1351	1	1	2	linear
205641	207891	|	225743	228049	|	2251	2307	|	90.07	|	558804	589406	|	0.4	0.39	|	NC_006026.1	utg000009l_pilon	|	2250	2306	1	1	2	linear
208399	216240	|	228575	236524	|	7842	7950	|	94.18	|	558804	589406	|	1.4	1.35	|	NC_006026.1	utg000009l_pilon	|	7841	7949	1	1	2	linear
240072	242558	|	261185	263775	|	2487	2591	|	88.34	|	558804	589406	|	0.45	0.44	|	NC_006026.1	utg000009l_pilon	|	2486	2590	1	1	2	linear
330610	334501	|	353618	357613	|	3892	3996	|	92.94	|	558804	589406	|	0.7	0.68	|	NC_006026.1	utg000009l_pilon	|	3891	3995	1	1	2	linear
366442	369039	|	389716	392355	|	2598	2640	|	95.1	|	558804	589406	|	0.46	0.45	|	NC_006026.1	utg000009l_pilon	|	2597	2639	1	1	2	linear
395692	398448	|	420203	423039	|	2757	2837	|	90.88	|	558804	589406	|	0.49	0.48	|	NC_006026.1	utg000009l_pilon	|	2756	2836	1	1	2	linear
407634	411871	|	432642	436942	|	4238	4301	|	92.93	|	558804	589406	|	0.76	0.73	|	NC_006026.1	utg000009l_pilon	|	4237	4300	1	1	2	linear
413896	417700	|	438994	442873	|	3805	3880	|	91.04	|	558804	589406	|	0.68	0.66	|	NC_006026.1	utg000009l_pilon	|	3804	3879	1	1	2	linear
422080	425397	|	447364	450691	|	3318	3328	|	91.84	|	558804	589406	|	0.59	0.56	|	NC_006026.1	utg000009l_pilon	|	3317	3327	1	1	2	linear
426120	430319	|	451376	455748	|	4200	4373	|	88.93	|	558804	589406	|	0.75	0.74	|	NC_006026.1	utg000009l_pilon	|	4199	4372	1	1	2	linear
438758	441206	|	464313	466774	|	2449	2462	|	89.25	|	558804	589406	|	0.44	0.42	|	NC_006026.1	utg000009l_pilon	|	2448	2461	1	1	2	linear
448794	453016	|	474385	478647	|	4223	4263	|	91.2	|	558804	589406	|	0.76	0.72	|	NC_006026.1	utg000009l_pilon	|	4222	4262	1	1	2	linear
454847	455707	|	480548	481423	|	861	876	|	93.22	|	558804	589406	|	0.15	0.15	|	NC_006026.1	utg000009l_pilon	|	860	875	1	1	2	linear
457649	459207	|	483483	485058	|	1559	1576	|	91.53	|	558804	589406	|	0.28	0.27	|	NC_006026.1	utg000009l_pilon	|	1558	1575	1	1	2	linear
473042	475727	|	499147	501863	|	2686	2717	|	95.8	|	558804	589406	|	0.48	0.46	|	NC_006026.1	utg000009l_pilon	|	2685	2716	1	1	2	linear
510689	513733	|	537789	540936	|	3045	3148	|	87.24	|	558804	589406	|	0.54	0.53	|	NC_006026.1	utg000009l_pilon	|	3044	3147	1	1	2	linear
522843	523711	|	550395	551276	|	869	882	|	96.72	|	558804	589406	|	0.16	0.15	|	NC_006026.1	utg000009l_pilon	|	868	881	1	1	2	linear
531698	536110	|	559569	564088	|	4413	4520	|	89.91	|	558804	589406	|	0.79	0.77	|	NC_006026.1	utg000009l_pilon	|	4412	4519	1	1	2	linear
541305	543338	|	569555	571661	|	2034	2107	|	91.18	|	558804	589406	|	0.36	0.36	|	NC_006026.1	utg000009l_pilon	|	2033	2106	1	1	2	linear
554035	555666	|	582874	584527	|	1632	1654	|	96.21	|	558804	589406	|	0.29	0.28	|	NC_006026.1	utg000009l_pilon	|	1631	1653	1	1	2	linear
9083	13800	|	9079	13827	|	4718	4749	|	95.58	|	651701	1465877	|	0.72	0.32	|	NC_006027.1	utg000005l_pilon	|	4717	4748	1	1	2	transposition
13963	17253	|	14002	17362	|	3291	3361	|	94.77	|	651701	1465877	|	0.5	0.23	|	NC_006027.1	utg000005l_pilon	|	3290	3360	1	1	2	transposition
22790	32945	|	22969	33206	|	10156	10238	|	93.8	|	651701	1465877	|	1.56	0.7	|	NC_006027.1	utg000005l_pilon	|	10155	10237	1	1	2	transposition
33316	34476	|	33590	34750	|	1161	1161	|	97.18	|	651701	1465877	|	0.18	0.08	|	NC_006027.1	utg000005l_pilon	|	1160	1160	1	1	2	transposition
38427	43237	|	73213	78138	|	4811	4926	|	93.25	|	651701	708429	|	0.74	0.7	|	NC_006027.1	utg000006l_pilon	|	4810	4925	1	1	2	linear
46853	48589	|	81812	83567	|	1737	1756	|	94.63	|	651701	708429	|	0.27	0.25	|	NC_006027.1	utg000006l_pilon	|	1736	1755	1	1	2	linear
63755	68142	|	99093	103476	|	4388	4384	|	95.79	|	651701	708429	|	0.67	0.62	|	NC_006027.1	utg000006l_pilon	|	4387	4383	1	1	2	linear
73896	77159	|	109518	112891	|	3264	3374	|	92.51	|	651701	708429	|	0.5	0.48	|	NC_006027.1	utg000006l_pilon	|	3263	3373	1	1	2	linear
82537	87274	|	118361	123145	|	4738	4785	|	93.48	|	651701	708429	|	0.73	0.68	|	NC_006027.1	utg000006l_pilon	|	4737	4784	1	1	2	linear
100379	102680	|	136237	138597	|	2302	2361	|	93.09	|	651701	708429	|	0.35	0.33	|	NC_006027.1	utg000006l_pilon	|	2301	2360	1	1	2	linear
103813	106784	|	139779	142797	|	2972	3019	|	95.36	|	651701	708429	|	0.46	0.43	|	NC_006027.1	utg000006l_pilon	|	2971	3018	1	1	2	linear
108156	116321	|	144179	152392	|	8166	8214	|	94.84	|	651701	708429	|	1.25	1.16	|	NC_006027.1	utg000006l_pilon	|	8165	8213	1	1	2	linear
116471	120737	|	152536	156822	|	4267	4287	|	96.16	|	651701	708429	|	0.65	0.61	|	NC_006027.1	utg000006l_pilon	|	4266	4286	1	1	2	linear
185823	187894	|	225520	227625	|	2072	2106	|	96.83	|	651701	708429	|	0.32	0.3	|	NC_006027.1	utg000006l_pilon	|	2071	2105	1	1	2	linear
188580	207355	|	228278	247166	|	18776	18889	|	96.53	|	651701	708429	|	2.88	2.67	|	NC_006027.1	utg000006l_pilon	|	18775	18888	1	1	2	linear
211743	215470	|	251763	255585	|	3728	3823	|	91.67	|	651701	708429	|	0.57	0.54	|	NC_006027.1	utg000006l_pilon	|	3727	3822	1	1	2	linear
229240	231440	|	269959	272189	|	2201	2231	|	90.98	|	651701	708429	|	0.34	0.31	|	NC_006027.1	utg000006l_pilon	|	2200	2230	1	1	2	linear
233538	240947	|	274302	281843	|	7410	7542	|	95.38	|	651701	708429	|	1.14	1.06	|	NC_006027.1	utg000006l_pilon	|	7409	7541	1	1	2	linear
242939	262046	|	283928	303089	|	19108	19162	|	97.29	|	651701	708429	|	2.93	2.7	|	NC_006027.1	utg000006l_pilon	|	19107	19161	1	1	2	linear
262225	274832	|	303173	315831	|	12608	12659	|	95.65	|	651701	708429	|	1.93	1.79	|	NC_006027.1	utg000006l_pilon	|	12607	12658	1	1	2	linear
282045	284178	|	322807	324970	|	2134	2164	|	96.13	|	651701	708429	|	0.33	0.31	|	NC_006027.1	utg000006l_pilon	|	2133	2163	1	1	2	linear
284578	291524	|	325220	332204	|	6947	6985	|	95.78	|	651701	708429	|	1.07	0.99	|	NC_006027.1	utg000006l_pilon	|	6946	6984	1	1	2	linear
292713	307377	|	333410	348268	|	14665	14859	|	95.32	|	651701	708429	|	2.25	2.1	|	NC_006027.1	utg000006l_pilon	|	14664	14858	1	1	2	linear
307965	310167	|	348890	351115	|	2203	2226	|	95.8	|	651701	708429	|	0.34	0.31	|	NC_006027.1	utg000006l_pilon	|	2202	2225	1	1	2	linear
310376	330174	|	351352	371527	|	19799	20176	|	93.78	|	651701	708429	|	3.04	2.85	|	NC_006027.1	utg000006l_pilon	|	19798	20175	1	1	2	linear
370158	378334	|	413354	421782	|	8177	8429	|	91.52	|	651701	708429	|	1.25	1.19	|	NC_006027.1	utg000006l_pilon	|	8176	8428	1	1	2	linear
390098	396272	|	433927	440188	|	6175	6262	|	92.42	|	651701	708429	|	0.95	0.88	|	NC_006027.1	utg000006l_pilon	|	6174	6261	1	1	2	linear
400593	401261	|	444568	445241	|	669	674	|	93.7	|	651701	708429	|	0.1	0.1	|	NC_006027.1	utg000006l_pilon	|	668	673	1	1	2	linear
406154	409024	|	450268	453201	|	2871	2934	|	91.62	|	651701	708429	|	0.44	0.41	|	NC_006027.1	utg000006l_pilon	|	2870	2933	1	1	2	linear
421766	425225	|	466256	469828	|	3460	3573	|	92.19	|	651701	708429	|	0.53	0.5	|	NC_006027.1	utg000006l_pilon	|	3459	3572	1	1	2	linear
442951	446370	|	488127	491621	|	3420	3495	|	92.93	|	651701	708429	|	0.52	0.49	|	NC_006027.1	utg000006l_pilon	|	3419	3494	1	1	2	linear
452915	453786	|	498464	499353	|	872	890	|	94.3	|	651701	708429	|	0.13	0.13	|	NC_006027.1	utg000006l_pilon	|	871	889	1	1	2	linear
465415	467606	|	511371	513609	|	2192	2239	|	90.91	|	651701	708429	|	0.34	0.32	|	NC_006027.1	utg000006l_pilon	|	2191	2238	1	1	2	linear
483364	488307	|	530333	535366	|	4944	5034	|	91.39	|	651701	708429	|	0.76	0.71	|	NC_006027.1	utg000006l_pilon	|	4943	5033	1	1	2	linear
497870	498933	|	544955	546030	|	1064	1076	|	91.33	|	651701	708429	|	0.16	0.15	|	NC_006027.1	utg000006l_pilon	|	1063	1075	1	1	2	linear
500591	506681	|	547769	553956	|	6091	6188	|	94.38	|	651701	708429	|	0.93	0.87	|	NC_006027.1	utg000006l_pilon	|	6090	6187	1	1	2	linear
508129	513263	|	555429	560674	|	5135	5246	|	91.6	|	651701	708429	|	0.79	0.74	|	NC_006027.1	utg000006l_pilon	|	5134	5245	1	1	2	linear
525902	528837	|	573672	576649	|	2936	2978	|	95.3	|	651701	708429	|	0.45	0.42	|	NC_006027.1	utg000006l_pilon	|	2935	2977	1	1	2	linear
531267	541216	|	579037	589152	|	9950	10116	|	94.86	|	651701	708429	|	1.53	1.43	|	NC_006027.1	utg000006l_pilon	|	9949	10115	1	1	2	linear
541777	542680	|	589702	590611	|	904	910	|	94.58	|	651701	708429	|	0.14	0.13	|	NC_006027.1	utg000006l_pilon	|	903	909	1	1	2	linear
545289	560172	|	593399	608551	|	14884	15153	|	94.49	|	651701	708429	|	2.28	2.14	|	NC_006027.1	utg000006l_pilon	|	14883	15152	1	1	2	linear
569773	575803	|	618544	624666	|	6031	6123	|	95.24	|	651701	708429	|	0.93	0.86	|	NC_006027.1	utg000006l_pilon	|	6030	6122	1	1	2	linear
576774	579290	|	624666	627270	|	2517	2605	|	92.98	|	651701	708429	|	0.39	0.37	|	NC_006027.1	utg000006l_pilon	|	2516	2604	1	1	2	linear
580449	581670	|	628546	629835	|	1222	1290	|	89.46	|	651701	708429	|	0.19	0.18	|	NC_006027.1	utg000006l_pilon	|	1221	1289	1	1	2	linear
583980	585053	|	632221	633308	|	1074	1088	|	93.28	|	651701	708429	|	0.16	0.15	|	NC_006027.1	utg000006l_pilon	|	1073	1087	1	1	2	linear
586024	588386	|	634338	636739	|	2363	2402	|	95.35	|	651701	708429	|	0.36	0.34	|	NC_006027.1	utg000006l_pilon	|	2362	2401	1	1	2	linear
588389	595850	|	637140	644830	|	7462	7691	|	90.5	|	651701	708429	|	1.15	1.09	|	NC_006027.1	utg000006l_pilon	|	7461	7690	1	1	2	linear
611406	614661	|	661006	664277	|	3256	3272	|	93.61	|	651701	708429	|	0.5	0.46	|	NC_006027.1	utg000006l_pilon	|	3255	3271	1	1	2	linear
614943	619122	|	664552	668824	|	4180	4273	|	92.73	|	651701	708429	|	0.64	0.6	|	NC_006027.1	utg000006l_pilon	|	4179	4272	1	1	2	linear
620367	622847	|	670077	672614	|	2481	2538	|	91.82	|	651701	708429	|	0.38	0.36	|	NC_006027.1	utg000006l_pilon	|	2480	2537	1	1	2	linear
629867	639204	|	680160	689558	|	9338	9399	|	93.76	|	651701	708429	|	1.43	1.33	|	NC_006027.1	utg000006l_pilon	|	9337	9398	1	1	2	linear
641795	648365	|	692310	698973	|	6571	6664	|	94.52	|	651701	708429	|	1.01	0.94	|	NC_006027.1	utg000006l_pilon	|	6570	6663	1	1	2	linear
90146	93080	|	205788	202788	|	2935	3001	|	92.77	|	687738	206167	|	0.43	1.46	|	NC_006028.2	utg000019l_pilon	|	2934	-3000	1	0	1	linear
94580	100031	|	201261	195705	|	5452	5557	|	94.69	|	687738	206167	|	0.79	2.7	|	NC_006028.2	utg000019l_pilon	|	5451	-5556	1	0	1	linear
101938	104009	|	193735	191673	|	2072	2063	|	94.69	|	687738	206167	|	0.3	1	|	NC_006028.2	utg000019l_pilon	|	2071	-2062	1	0	1	linear
106240	110339	|	188967	184709	|	4100	4259	|	88.24	|	687738	206167	|	0.6	2.07	|	NC_006028.2	utg000019l_pilon	|	4099	-4258	1	0	1	linear
111069	112333	|	183947	182658	|	1265	1290	|	93.48	|	687738	206167	|	0.18	0.63	|	NC_006028.2	utg000019l_pilon	|	1264	-1289	1	0	1	linear
112507	113865	|	182495	181131	|	1359	1365	|	96.5	|	687738	206167	|	0.2	0.66	|	NC_006028.2	utg000019l_pilon	|	1358	-1364	1	0	1	linear
115813	118088	|	179152	176836	|	2276	2317	|	92.71	|	687738	206167	|	0.33	1.12	|	NC_006028.2	utg000019l_pilon	|	2275	-2316	1	0	1	linear
139212	141689	|	155119	152594	|	2478	2526	|	92.61	|	687738	206167	|	0.36	1.23	|	NC_006028.2	utg000019l_pilon	|	2477	-2525	1	0	1	linear
164001	168411	|	126544	121982	|	4411	4563	|	91.27	|	687738	206167	|	0.64	2.21	|	NC_006028.2	utg000019l_pilon	|	4410	-4562	1	0	1	linear
207328	209343	|	81983	79918	|	2016	2066	|	88.85	|	687738	206167	|	0.29	1	|	NC_006028.2	utg000019l_pilon	|	2015	-2065	1	0	1	linear
212204	213849	|	77000	75325	|	1646	1676	|	94.85	|	687738	206167	|	0.24	0.81	|	NC_006028.2	utg000019l_pilon	|	1645	-1675	1	0	1	linear
218271	242802	|	70870	46011	|	24532	24860	|	93.05	|	687738	206167	|	3.57	12.06	|	NC_006028.2	utg000019l_pilon	|	24531	-24859	1	0	1	linear
242973	244941	|	45805	43823	|	1969	1983	|	96.74	|	687738	206167	|	0.29	0.96	|	NC_006028.2	utg000019l_pilon	|	1968	-1982	1	0	1	linear
245222	250666	|	43531	38066	|	5445	5466	|	95.84	|	687738	206167	|	0.79	2.65	|	NC_006028.2	utg000019l_pilon	|	5444	-5465	1	0	1	linear
250899	257005	|	37782	31639	|	6107	6144	|	97.73	|	687738	206167	|	0.89	2.98	|	NC_006028.2	utg000019l_pilon	|	6106	-6143	1	0	1	linear
262264	262980	|	26187	25456	|	717	732	|	95.78	|	687738	206167	|	0.1	0.36	|	NC_006028.2	utg000019l_pilon	|	716	-731	1	0	1	linear
271870	277268	|	16049	10459	|	5399	5591	|	91.28	|	687738	206167	|	0.79	2.71	|	NC_006028.2	utg000019l_pilon	|	5398	-5590	1	0	1	linear
381972	387247	|	24194	29449	|	5276	5256	|	94.69	|	687738	336878	|	0.77	1.56	|	NC_006028.2	utg000018l_pilon	|	5275	5255	1	1	2	linear
388153	393187	|	30387	35462	|	5035	5076	|	94.47	|	687738	336878	|	0.73	1.51	|	NC_006028.2	utg000018l_pilon	|	5034	5075	1	1	2	linear
394240	400982	|	36425	43276	|	6743	6852	|	92.95	|	687738	336878	|	0.98	2.03	|	NC_006028.2	utg000018l_pilon	|	6742	6851	1	1	2	linear
401639	403514	|	43995	45879	|	1876	1885	|	95.69	|	687738	336878	|	0.27	0.56	|	NC_006028.2	utg000018l_pilon	|	1875	1884	1	1	2	linear
478285	481944	|	123407	127124	|	3660	3718	|	89.93	|	687738	336878	|	0.53	1.1	|	NC_006028.2	utg000018l_pilon	|	3659	3717	1	1	2	linear
482047	486170	|	127230	131437	|	4124	4208	|	90.66	|	687738	336878	|	0.6	1.25	|	NC_006028.2	utg000018l_pilon	|	4123	4207	1	1	2	linear
495342	503093	|	140629	148506	|	7752	7878	|	94.2	|	687738	336878	|	1.13	2.34	|	NC_006028.2	utg000018l_pilon	|	7751	7877	1	1	2	linear
507951	511730	|	153496	157376	|	3780	3881	|	93.57	|	687738	336878	|	0.55	1.15	|	NC_006028.2	utg000018l_pilon	|	3779	3880	1	1	2	linear
512891	516946	|	158514	162622	|	4056	4109	|	95.05	|	687738	336878	|	0.59	1.22	|	NC_006028.2	utg000018l_pilon	|	4055	4108	1	1	2	linear
518973	521166	|	164699	166905	|	2194	2207	|	95.23	|	687738	336878	|	0.32	0.66	|	NC_006028.2	utg000018l_pilon	|	2193	2206	1	1	2	linear
522106	524758	|	167824	170492	|	2653	2669	|	91.43	|	687738	336878	|	0.39	0.79	|	NC_006028.2	utg000018l_pilon	|	2652	2668	1	1	2	linear
533071	535520	|	178969	181495	|	2450	2527	|	91.48	|	687738	336878	|	0.36	0.75	|	NC_006028.2	utg000018l_pilon	|	2449	2526	1	1	2	linear
537114	549579	|	183174	195775	|	12466	12602	|	95.1	|	687738	336878	|	1.81	3.74	|	NC_006028.2	utg000018l_pilon	|	12465	12601	1	1	2	linear
551333	553288	|	197557	199538	|	1956	1982	|	92.49	|	687738	336878	|	0.28	0.59	|	NC_006028.2	utg000018l_pilon	|	1955	1981	1	1	2	linear
553745	556037	|	199983	202280	|	2293	2298	|	95.01	|	687738	336878	|	0.33	0.68	|	NC_006028.2	utg000018l_pilon	|	2292	2297	1	1	2	linear
561978	566532	|	208300	212961	|	4555	4662	|	92.84	|	687738	336878	|	0.66	1.38	|	NC_006028.2	utg000018l_pilon	|	4554	4661	1	1	2	linear
567055	569582	|	213505	216024	|	2528	2520	|	95.5	|	687738	336878	|	0.37	0.75	|	NC_006028.2	utg000018l_pilon	|	2527	2519	1	1	2	linear
612028	615357	|	259330	262711	|	3330	3382	|	93.17	|	687738	336878	|	0.48	1	|	NC_006028.2	utg000018l_pilon	|	3329	3381	1	1	2	linear
618422	620163	|	265940	267734	|	1742	1795	|	93.63	|	687738	336878	|	0.25	0.53	|	NC_006028.2	utg000018l_pilon	|	1741	1794	1	1	2	linear
634753	637003	|	282644	284903	|	2251	2260	|	95.79	|	687738	336878	|	0.33	0.67	|	NC_006028.2	utg000018l_pilon	|	2250	2259	1	1	2	linear
3359	13533	|	340020	329717	|	10175	10304	|	96.4	|	927101	350757	|	1.1	2.94	|	NC_006029.1	utg000015l_pilon	|	10174	-10303	1	0	1	linear
13533	31415	|	329626	311544	|	17883	18083	|	94.18	|	927101	350757	|	1.93	5.16	|	NC_006029.1	utg000015l_pilon	|	17882	-18082	1	0	1	linear
31711	61770	|	311255	280804	|	30060	30452	|	95.56	|	927101	350757	|	3.24	8.68	|	NC_006029.1	utg000015l_pilon	|	30059	-30451	1	0	1	linear
63191	65623	|	279410	276954	|	2433	2457	|	95.85	|	927101	350757	|	0.26	0.7	|	NC_006029.1	utg000015l_pilon	|	2432	-2456	1	0	1	linear
69289	77885	|	273112	264380	|	8597	8733	|	93.65	|	927101	350757	|	0.93	2.49	|	NC_006029.1	utg000015l_pilon	|	8596	-8732	1	0	1	linear
77984	78739	|	264265	263487	|	756	779	|	94.25	|	927101	350757	|	0.08	0.22	|	NC_006029.1	utg000015l_pilon	|	755	-778	1	0	1	linear
79147	88391	|	263039	253631	|	9245	9409	|	93.73	|	927101	350757	|	1	2.68	|	NC_006029.1	utg000015l_pilon	|	9244	-9408	1	0	1	linear
89832	93293	|	252130	248654	|	3462	3477	|	97.2	|	927101	350757	|	0.37	0.99	|	NC_006029.1	utg000015l_pilon	|	3461	-3476	1	0	1	linear
94946	97435	|	247022	244494	|	2490	2529	|	93.18	|	927101	350757	|	0.27	0.72	|	NC_006029.1	utg000015l_pilon	|	2489	-2528	1	0	1	linear
122485	124245	|	217084	215325	|	1761	1760	|	95.62	|	927101	350757	|	0.19	0.5	|	NC_006029.1	utg000015l_pilon	|	1760	-1759	1	0	1	linear
126411	127352	|	213066	212121	|	942	946	|	98.84	|	927101	350757	|	0.1	0.27	|	NC_006029.1	utg000015l_pilon	|	941	-945	1	0	1	linear
127502	130983	|	211949	208418	|	3482	3532	|	93.59	|	927101	350757	|	0.38	1.01	|	NC_006029.1	utg000015l_pilon	|	3481	-3531	1	0	1	linear
132729	134084	|	206580	205215	|	1356	1366	|	95.2	|	927101	350757	|	0.15	0.39	|	NC_006029.1	utg000015l_pilon	|	1355	-1365	1	0	1	linear
136179	137590	|	203019	201549	|	1412	1471	|	87.58	|	927101	350757	|	0.15	0.42	|	NC_006029.1	utg000015l_pilon	|	1411	-1470	1	0	1	linear
139856	144847	|	199260	194165	|	4992	5096	|	92.4	|	927101	350757	|	0.54	1.45	|	NC_006029.1	utg000015l_pilon	|	4991	-5095	1	0	1	linear
164371	166018	|	174340	172674	|	1648	1667	|	94.99	|	927101	350757	|	0.18	0.48	|	NC_006029.1	utg000015l_pilon	|	1647	-1666	1	0	1	linear
166267	168431	|	172408	170233	|	2165	2176	|	96.02	|	927101	350757	|	0.23	0.62	|	NC_006029.1	utg000015l_pilon	|	2164	-2175	1	0	1	linear
168574	174154	|	170118	164418	|	5581	5701	|	91.4	|	927101	350757	|	0.6	1.63	|	NC_006029.1	utg000015l_pilon	|	5580	-5700	1	0	1	linear
223620	226523	|	113213	110231	|	2904	2983	|	92.04	|	927101	350757	|	0.31	0.85	|	NC_006029.1	utg000015l_pilon	|	2903	-2982	1	0	1	linear
250441	263977	|	85105	71295	|	13537	13811	|	93.41	|	927101	350757	|	1.46	3.94	|	NC_006029.1	utg000015l_pilon	|	13536	-13810	1	0	1	linear
268000	281391	|	67042	53616	|	13392	13427	|	97.48	|	927101	350757	|	1.44	3.83	|	NC_006029.1	utg000015l_pilon	|	13391	-13426	1	0	1	linear
281490	283948	|	53506	51019	|	2459	2488	|	92.53	|	927101	350757	|	0.27	0.71	|	NC_006029.1	utg000015l_pilon	|	2458	-2487	1	0	1	linear
316510	317641	|	17539	16406	|	1132	1134	|	94.7	|	927101	350757	|	0.12	0.32	|	NC_006029.1	utg000015l_pilon	|	1131	-1133	1	0	1	linear
318559	320164	|	15505	13877	|	1606	1629	|	94.39	|	927101	350757	|	0.17	0.46	|	NC_006029.1	utg000015l_pilon	|	1605	-1628	1	0	1	linear
335729	343065	|	221269	213765	|	7337	7505	|	94.39	|	927101	290919	|	0.79	2.58	|	NC_006029.1	utg000012l_pilon	|	7336	-7504	1	0	1	linear
343199	347100	|	213650	209601	|	3902	4050	|	89.66	|	927101	290919	|	0.42	1.39	|	NC_006029.1	utg000012l_pilon	|	3901	-4049	1	0	1	linear
347562	348691	|	209142	207994	|	1130	1149	|	94.72	|	927101	290919	|	0.12	0.39	|	NC_006029.1	utg000012l_pilon	|	1129	-1148	1	0	1	linear
357547	358766	|	198699	197475	|	1220	1225	|	97.32	|	927101	290919	|	0.13	0.42	|	NC_006029.1	utg000012l_pilon	|	1219	-1224	1	0	1	linear
362614	369264	|	193324	186555	|	6651	6770	|	92.99	|	927101	290919	|	0.72	2.33	|	NC_006029.1	utg000012l_pilon	|	6650	-6769	1	0	1	linear
374020	376476	|	181606	179092	|	2457	2515	|	91.99	|	927101	290919	|	0.27	0.86	|	NC_006029.1	utg000012l_pilon	|	2456	-2514	1	0	1	linear
396712	402354	|	157661	151797	|	5643	5865	|	90.48	|	927101	290919	|	0.61	2.02	|	NC_006029.1	utg000012l_pilon	|	5642	-5864	1	0	1	linear
407144	410792	|	146854	143039	|	3649	3816	|	90.95	|	927101	290919	|	0.39	1.31	|	NC_006029.1	utg000012l_pilon	|	3648	-3815	1	0	1	linear
419140	424118	|	134151	129049	|	4979	5103	|	90.4	|	927101	290919	|	0.54	1.75	|	NC_006029.1	utg000012l_pilon	|	4978	-5102	1	0	1	linear
432753	434116	|	120188	118808	|	1364	1381	|	95.83	|	927101	290919	|	0.15	0.47	|	NC_006029.1	utg000012l_pilon	|	1363	-1380	1	0	1	linear
434240	434946	|	118714	118002	|	707	713	|	95.81	|	927101	290919	|	0.08	0.25	|	NC_006029.1	utg000012l_pilon	|	706	-712	1	0	1	linear
450807	456320	|	101793	96214	|	5514	5580	|	91.53	|	927101	290919	|	0.59	1.92	|	NC_006029.1	utg000012l_pilon	|	5513	-5579	1	0	1	linear
457803	461779	|	94689	90619	|	3977	4071	|	93.61	|	927101	290919	|	0.43	1.4	|	NC_006029.1	utg000012l_pilon	|	3976	-4070	1	0	1	linear
461868	464424	|	90504	87947	|	2557	2558	|	98.17	|	927101	290919	|	0.28	0.88	|	NC_006029.1	utg000012l_pilon	|	2556	-2557	1	0	1	linear
466765	470236	|	85718	82208	|	3472	3511	|	94.48	|	927101	290919	|	0.37	1.21	|	NC_006029.1	utg000012l_pilon	|	3471	-3510	1	0	1	linear
474390	482033	|	77953	70227	|	7644	7727	|	93.6	|	927101	290919	|	0.82	2.66	|	NC_006029.1	utg000012l_pilon	|	7643	-7726	1	0	1	linear
491321	508177	|	60680	43685	|	16857	16996	|	93.29	|	927101	290919	|	1.82	5.84	|	NC_006029.1	utg000012l_pilon	|	16856	-16995	1	0	1	linear
521715	522895	|	30098	28919	|	1181	1180	|	97.15	|	927101	290919	|	0.13	0.41	|	NC_006029.1	utg000012l_pilon	|	1180	-1179	1	0	1	linear
526061	533409	|	25636	18182	|	7349	7455	|	95.57	|	927101	290919	|	0.79	2.56	|	NC_006029.1	utg000012l_pilon	|	7348	-7454	1	0	1	linear
691739	694760	|	38338	41399	|	3022	3062	|	93.25	|	927101	282138	|	0.33	1.09	|	NC_006029.1	utg000002l_pilon	|	3021	3061	1	1	2	linear
703425	705819	|	50418	52881	|	2395	2464	|	92.35	|	927101	282138	|	0.26	0.87	|	NC_006029.1	utg000002l_pilon	|	2394	2463	1	1	2	linear
707290	708830	|	54360	55934	|	1541	1575	|	91.41	|	927101	282138	|	0.17	0.56	|	NC_006029.1	utg000002l_pilon	|	1540	1574	1	1	2	linear
710475	714114	|	57632	61344	|	3640	3713	|	93.01	|	927101	282138	|	0.39	1.32	|	NC_006029.1	utg000002l_pilon	|	3639	3712	1	1	2	linear
717994	719402	|	65324	66751	|	1409	1428	|	90.6	|	927101	282138	|	0.15	0.51	|	NC_006029.1	utg000002l_pilon	|	1408	1427	1	1	2	linear
731421	732036	|	79395	80012	|	616	618	|	98.55	|	927101	282138	|	0.07	0.22	|	NC_006029.1	utg000002l_pilon	|	615	617	1	1	2	linear
732432	734933	|	80465	83016	|	2502	2552	|	91.13	|	927101	282138	|	0.27	0.9	|	NC_006029.1	utg000002l_pilon	|	2501	2551	1	1	2	linear
743546	745754	|	91940	94173	|	2209	2234	|	97.19	|	927101	282138	|	0.24	0.79	|	NC_006029.1	utg000002l_pilon	|	2208	2233	1	1	2	linear
745992	753603	|	94407	102181	|	7612	7775	|	93.57	|	927101	282138	|	0.82	2.76	|	NC_006029.1	utg000002l_pilon	|	7611	7774	1	1	2	linear
756405	761425	|	105059	110189	|	5021	5131	|	94.55	|	927101	282138	|	0.54	1.82	|	NC_006029.1	utg000002l_pilon	|	5020	5130	1	1	2	linear
763508	767865	|	112408	116858	|	4358	4451	|	95.2	|	927101	282138	|	0.47	1.58	|	NC_006029.1	utg000002l_pilon	|	4357	4450	1	1	2	linear
768448	770330	|	117459	119380	|	1883	1922	|	92.61	|	927101	282138	|	0.2	0.68	|	NC_006029.1	utg000002l_pilon	|	1882	1921	1	1	2	linear
770828	778820	|	119900	128017	|	7993	8118	|	93.84	|	927101	282138	|	0.86	2.88	|	NC_006029.1	utg000002l_pilon	|	7992	8117	1	1	2	linear
780700	784163	|	129957	133436	|	3464	3480	|	92.46	|	927101	282138	|	0.37	1.23	|	NC_006029.1	utg000002l_pilon	|	3463	3479	1	1	2	linear
784983	787127	|	134336	136534	|	2145	2199	|	94.54	|	927101	282138	|	0.23	0.78	|	NC_006029.1	utg000002l_pilon	|	2144	2198	1	1	2	linear
790115	793430	|	139592	142991	|	3316	3400	|	94.32	|	927101	282138	|	0.36	1.21	|	NC_006029.1	utg000002l_pilon	|	3315	3399	1	1	2	linear
795630	798450	|	145263	148166	|	2821	2904	|	91.44	|	927101	282138	|	0.3	1.03	|	NC_006029.1	utg000002l_pilon	|	2820	2903	1	1	2	linear
798800	802432	|	148380	152062	|	3633	3683	|	92.1	|	927101	282138	|	0.39	1.31	|	NC_006029.1	utg000002l_pilon	|	3632	3682	1	1	2	linear
816218	824301	|	166465	174627	|	8084	8163	|	95.14	|	927101	282138	|	0.87	2.89	|	NC_006029.1	utg000002l_pilon	|	8083	8162	1	1	2	linear
874652	876900	|	227034	229333	|	2249	2300	|	91.55	|	927101	282138	|	0.24	0.82	|	NC_006029.1	utg000002l_pilon	|	2248	2299	1	1	2	linear
887718	891787	|	240667	244801	|	4070	4135	|	95.69	|	927101	282138	|	0.44	1.47	|	NC_006029.1	utg000002l_pilon	|	4069	4134	1	1	2	linear
897105	900860	|	250378	254284	|	3756	3907	|	89.22	|	927101	282138	|	0.41	1.38	|	NC_006029.1	utg000002l_pilon	|	3755	3906	1	1	2	linear
10109	15481	|	16594	21985	|	5373	5392	|	96.87	|	992211	561233	|	0.54	0.96	|	NC_006030.1	utg000007l_pilon	|	5372	5391	1	1	2	linear
16646	24914	|	23102	31405	|	8269	8304	|	95.6	|	992211	561233	|	0.83	1.48	|	NC_006030.1	utg000007l_pilon	|	8268	8303	1	1	2	linear
25121	29336	|	31618	35892	|	4216	4275	|	93.01	|	992211	561233	|	0.42	0.76	|	NC_006030.1	utg000007l_pilon	|	4215	4274	1	1	2	linear
32103	42249	|	38632	48858	|	10147	10227	|	95.86	|	992211	561233	|	1.02	1.82	|	NC_006030.1	utg000007l_pilon	|	10146	10226	1	1	2	linear
42383	61489	|	48982	68208	|	19107	19227	|	97.09	|	992211	561233	|	1.93	3.43	|	NC_006030.1	utg000007l_pilon	|	19106	19226	1	1	2	linear
61662	73197	|	68341	79899	|	11536	11559	|	97.75	|	992211	561233	|	1.16	2.06	|	NC_006030.1	utg000007l_pilon	|	11535	11558	1	1	2	linear
75562	79224	|	81944	85644	|	3663	3701	|	91.87	|	992211	561233	|	0.37	0.66	|	NC_006030.1	utg000007l_pilon	|	3662	3700	1	1	2	linear
79562	86921	|	85937	93376	|	7360	7440	|	94.41	|	992211	561233	|	0.74	1.33	|	NC_006030.1	utg000007l_pilon	|	7359	7439	1	1	2	linear
138036	138939	|	147730	148646	|	904	917	|	92.49	|	992211	561233	|	0.09	0.16	|	NC_006030.1	utg000007l_pilon	|	903	916	1	1	2	linear
141090	143284	|	150781	153035	|	2195	2255	|	92.4	|	992211	561233	|	0.22	0.4	|	NC_006030.1	utg000007l_pilon	|	2194	2254	1	1	2	linear
151181	154501	|	161273	164650	|	3321	3378	|	93.25	|	992211	561233	|	0.33	0.6	|	NC_006030.1	utg000007l_pilon	|	3320	3377	1	1	2	linear
164678	166847	|	175269	177499	|	2170	2231	|	90.69	|	992211	561233	|	0.22	0.4	|	NC_006030.1	utg000007l_pilon	|	2169	2230	1	1	2	linear
178869	181023	|	190132	192337	|	2155	2206	|	88.46	|	992211	561233	|	0.22	0.39	|	NC_006030.1	utg000007l_pilon	|	2154	2205	1	1	2	linear
186640	189054	|	198080	200532	|	2415	2453	|	94.94	|	992211	561233	|	0.24	0.44	|	NC_006030.1	utg000007l_pilon	|	2414	2452	1	1	2	linear
211740	214989	|	224001	227350	|	3250	3350	|	91.96	|	992211	561233	|	0.33	0.6	|	NC_006030.1	utg000007l_pilon	|	3249	3349	1	1	2	linear
222996	225835	|	235688	238577	|	2840	2890	|	94.3	|	992211	561233	|	0.29	0.51	|	NC_006030.1	utg000007l_pilon	|	2839	2889	1	1	2	linear
230135	238157	|	243085	251326	|	8023	8242	|	92.72	|	992211	561233	|	0.81	1.47	|	NC_006030.1	utg000007l_pilon	|	8022	8241	1	1	2	linear
248616	250815	|	262255	264470	|	2200	2216	|	95.65	|	992211	561233	|	0.22	0.39	|	NC_006030.1	utg000007l_pilon	|	2199	2215	1	1	2	linear
255248	258618	|	268975	272402	|	3371	3428	|	94.82	|	992211	561233	|	0.34	0.61	|	NC_006030.1	utg000007l_pilon	|	3370	3427	1	1	2	linear
271461	279617	|	285725	294099	|	8157	8375	|	92.17	|	992211	561233	|	0.82	1.49	|	NC_006030.1	utg000007l_pilon	|	8156	8374	1	1	2	linear
279860	286476	|	294340	301063	|	6617	6724	|	95	|	992211	561233	|	0.67	1.2	|	NC_006030.1	utg000007l_pilon	|	6616	6723	1	1	2	linear
286623	290167	|	301221	304815	|	3545	3595	|	94.81	|	992211	561233	|	0.36	0.64	|	NC_006030.1	utg000007l_pilon	|	3544	3594	1	1	2	linear
298455	307076	|	313335	322124	|	8622	8790	|	92.23	|	992211	561233	|	0.87	1.57	|	NC_006030.1	utg000007l_pilon	|	8621	8789	1	1	2	linear
307839	311599	|	322902	326721	|	3761	3820	|	92.51	|	992211	561233	|	0.38	0.68	|	NC_006030.1	utg000007l_pilon	|	3760	3819	1	1	2	linear
319259	321299	|	334843	336924	|	2041	2082	|	93.89	|	992211	561233	|	0.21	0.37	|	NC_006030.1	utg000007l_pilon	|	2040	2081	1	1	2	linear
322509	328872	|	338240	344743	|	6364	6504	|	93.26	|	992211	561233	|	0.64	1.16	|	NC_006030.1	utg000007l_pilon	|	6363	6503	1	1	2	linear
362833	378751	|	381187	397287	|	15919	16101	|	93.86	|	992211	561233	|	1.6	2.87	|	NC_006030.1	utg000007l_pilon	|	15918	16100	1	1	2	linear
379740	386677	|	398406	405429	|	6938	7024	|	95.54	|	992211	561233	|	0.7	1.25	|	NC_006030.1	utg000007l_pilon	|	6937	7023	1	1	2	linear
387852	393575	|	406586	412348	|	5724	5763	|	94.97	|	992211	561233	|	0.58	1.03	|	NC_006030.1	utg000007l_pilon	|	5723	5762	1	1	2	linear
393822	401172	|	412601	420051	|	7351	7451	|	95.13	|	992211	561233	|	0.74	1.33	|	NC_006030.1	utg000007l_pilon	|	7350	7450	1	1	2	linear
404424	415273	|	422415	433328	|	10850	10914	|	95.3	|	992211	561233	|	1.09	1.94	|	NC_006030.1	utg000007l_pilon	|	10849	10913	1	1	2	linear
415641	418108	|	433774	436347	|	2468	2574	|	89.28	|	992211	561233	|	0.25	0.46	|	NC_006030.1	utg000007l_pilon	|	2467	2573	1	1	2	linear
421539	422857	|	439845	441183	|	1319	1339	|	93.83	|	992211	561233	|	0.13	0.24	|	NC_006030.1	utg000007l_pilon	|	1318	1338	1	1	2	linear
428032	432923	|	446531	451599	|	4892	5069	|	90.47	|	992211	561233	|	0.49	0.9	|	NC_006030.1	utg000007l_pilon	|	4891	5068	1	1	2	linear
433461	438639	|	452182	457468	|	5179	5287	|	94.41	|	992211	561233	|	0.52	0.94	|	NC_006030.1	utg000007l_pilon	|	5178	5286	1	1	2	linear
440827	447796	|	459612	466702	|	6970	7091	|	92.64	|	992211	561233	|	0.7	1.26	|	NC_006030.1	utg000007l_pilon	|	6969	7090	1	1	2	linear
463827	466140	|	483335	485712	|	2314	2378	|	91.53	|	992211	561233	|	0.23	0.42	|	NC_006030.1	utg000007l_pilon	|	2313	2377	1	1	2	linear
476470	478375	|	496538	498452	|	1906	1915	|	96.88	|	992211	561233	|	0.19	0.34	|	NC_006030.1	utg000007l_pilon	|	1905	1914	1	1	2	linear
479857	481797	|	499995	502025	|	1941	2031	|	89.58	|	992211	561233	|	0.2	0.36	|	NC_006030.1	utg000007l_pilon	|	1940	2030	1	1	2	linear
481914	484850	|	502043	505023	|	2937	2981	|	91.89	|	992211	561233	|	0.3	0.53	|	NC_006030.1	utg000007l_pilon	|	2936	2980	1	1	2	linear
484961	487073	|	505151	507300	|	2113	2150	|	92.9	|	992211	561233	|	0.21	0.38	|	NC_006030.1	utg000007l_pilon	|	2112	2149	1	1	2	linear
488449	491849	|	508762	512198	|	3401	3437	|	90.96	|	992211	561233	|	0.34	0.61	|	NC_006030.1	utg000007l_pilon	|	3400	3436	1	1	2	linear
496018	500161	|	516643	520861	|	4144	4219	|	93.68	|	992211	561233	|	0.42	0.75	|	NC_006030.1	utg000007l_pilon	|	4143	4218	1	1	2	linear
541261	550134	|	1	9042	|	8874	9042	|	93.27	|	992211	451562	|	0.89	2	|	NC_006030.1	utg000022l_pilon	|	8873	9041	1	1	2	linear
551277	553302	|	10214	12271	|	2026	2058	|	94.27	|	992211	451562	|	0.2	0.46	|	NC_006030.1	utg000022l_pilon	|	2025	2057	1	1	2	linear
553435	559524	|	12409	18566	|	6090	6158	|	95.13	|	992211	451562	|	0.61	1.36	|	NC_006030.1	utg000022l_pilon	|	6089	6157	1	1	2	linear
559668	562758	|	18682	21836	|	3091	3155	|	91.15	|	992211	451562	|	0.31	0.7	|	NC_006030.1	utg000022l_pilon	|	3090	3154	1	1	2	linear
565388	569091	|	24561	28344	|	3704	3784	|	90.81	|	992211	451562	|	0.37	0.84	|	NC_006030.1	utg000022l_pilon	|	3703	3783	1	1	2	linear
570283	576328	|	29611	35798	|	6046	6188	|	92.68	|	992211	451562	|	0.61	1.37	|	NC_006030.1	utg000022l_pilon	|	6045	6187	1	1	2	linear
592601	596064	|	52632	56137	|	3464	3506	|	95.79	|	992211	451562	|	0.35	0.78	|	NC_006030.1	utg000022l_pilon	|	3463	3505	1	1	2	linear
597518	601298	|	57655	61507	|	3781	3853	|	92.15	|	992211	451562	|	0.38	0.85	|	NC_006030.1	utg000022l_pilon	|	3780	3852	1	1	2	linear
601470	602912	|	61699	63160	|	1443	1462	|	90.86	|	992211	451562	|	0.15	0.32	|	NC_006030.1	utg000022l_pilon	|	1442	1461	1	1	2	linear
603764	613347	|	64058	73837	|	9584	9780	|	91.5	|	992211	451562	|	0.97	2.17	|	NC_006030.1	utg000022l_pilon	|	9583	9779	1	1	2	linear
627077	629918	|	87758	90720	|	2842	2963	|	89.18	|	992211	451562	|	0.29	0.66	|	NC_006030.1	utg000022l_pilon	|	2841	2962	1	1	2	linear
645984	647750	|	107392	109188	|	1767	1797	|	92.2	|	992211	451562	|	0.18	0.4	|	NC_006030.1	utg000022l_pilon	|	1766	1796	1	1	2	linear
649381	653633	|	110637	115092	|	4253	4456	|	91.48	|	992211	451562	|	0.43	0.99	|	NC_006030.1	utg000022l_pilon	|	4252	4455	1	1	2	linear
690308	698706	|	153939	162409	|	8399	8471	|	93.61	|	992211	451562	|	0.85	1.88	|	NC_006030.1	utg000022l_pilon	|	8398	8470	1	1	2	linear
698963	713673	|	162681	177478	|	14711	14798	|	92.73	|	992211	451562	|	1.48	3.28	|	NC_006030.1	utg000022l_pilon	|	14710	14797	1	1	2	linear
714732	718736	|	178541	182615	|	4005	4075	|	94.11	|	992211	451562	|	0.4	0.9	|	NC_006030.1	utg000022l_pilon	|	4004	4074	1	1	2	linear
719891	721753	|	183809	185730	|	1863	1922	|	93.26	|	992211	451562	|	0.19	0.43	|	NC_006030.1	utg000022l_pilon	|	1862	1921	1	1	2	linear
804211	805282	|	271579	272658	|	1072	1080	|	92.08	|	992211	451562	|	0.11	0.24	|	NC_006030.1	utg000022l_pilon	|	1071	1079	1	1	2	linear
836802	840451	|	305595	309357	|	3650	3763	|	90.25	|	992211	451562	|	0.37	0.83	|	NC_006030.1	utg000022l_pilon	|	3649	3762	1	1	2	linear
861373	866643	|	330867	336218	|	5271	5352	|	90.88	|	992211	451562	|	0.53	1.19	|	NC_006030.1	utg000022l_pilon	|	5270	5351	1	1	2	linear
867312	868606	|	336929	338238	|	1295	1310	|	94.53	|	992211	451562	|	0.13	0.29	|	NC_006030.1	utg000022l_pilon	|	1294	1309	1	1	2	linear
875661	880684	|	345594	350709	|	5024	5116	|	94.27	|	992211	451562	|	0.51	1.13	|	NC_006030.1	utg000022l_pilon	|	5023	5115	1	1	2	linear
882417	884576	|	352511	354754	|	2160	2244	|	90.12	|	992211	451562	|	0.22	0.5	|	NC_006030.1	utg000022l_pilon	|	2159	2243	1	1	2	linear
885034	887628	|	355219	357860	|	2595	2642	|	93.76	|	992211	451562	|	0.26	0.59	|	NC_006030.1	utg000022l_pilon	|	2594	2641	1	1	2	linear
900161	904096	|	370719	374691	|	3936	3973	|	94.01	|	992211	451562	|	0.4	0.88	|	NC_006030.1	utg000022l_pilon	|	3935	3972	1	1	2	linear
913496	914660	|	384406	385599	|	1165	1194	|	93.43	|	992211	451562	|	0.12	0.26	|	NC_006030.1	utg000022l_pilon	|	1164	1193	1	1	2	linear
920042	922474	|	391367	393831	|	2433	2465	|	90.57	|	992211	451562	|	0.25	0.55	|	NC_006030.1	utg000022l_pilon	|	2432	2464	1	1	2	linear
928251	933685	|	399710	405361	|	5435	5652	|	90.77	|	992211	451562	|	0.55	1.25	|	NC_006030.1	utg000022l_pilon	|	5434	5651	1	1	2	linear
937364	938554	|	409313	410558	|	1191	1246	|	93.99	|	992211	451562	|	0.12	0.28	|	NC_006030.1	utg000022l_pilon	|	1190	1245	1	1	2	linear
938751	940871	|	410765	412973	|	2121	2209	|	87.2	|	992211	451562	|	0.21	0.49	|	NC_006030.1	utg000022l_pilon	|	2120	2208	1	1	2	linear
959430	961665	|	432614	434925	|	2236	2312	|	91.51	|	992211	451562	|	0.23	0.51	|	NC_006030.1	utg000022l_pilon	|	2235	2311	1	1	2	linear
18090	19845	|	707526	705728	|	1756	1799	|	88.65	|	1050361	710912	|	0.17	0.25	|	NC_006031.1	utg000021l_pilon	|	1755	-1798	1	0	1	linear
28025	29701	|	697100	695398	|	1677	1703	|	91.73	|	1050361	710912	|	0.16	0.24	|	NC_006031.1	utg000021l_pilon	|	1676	-1702	1	0	1	linear
72195	76722	|	651466	646786	|	4528	4681	|	93.07	|	1050361	710912	|	0.43	0.66	|	NC_006031.1	utg000021l_pilon	|	4527	-4680	1	0	1	linear
118109	120083	|	604056	602048	|	1975	2009	|	91.08	|	1050361	710912	|	0.19	0.28	|	NC_006031.1	utg000021l_pilon	|	1974	-2008	1	0	1	linear
152886	159072	|	567743	561403	|	6187	6341	|	90.84	|	1050361	710912	|	0.59	0.89	|	NC_006031.1	utg000021l_pilon	|	6186	-6340	1	0	1	linear
160328	179247	|	560144	540840	|	18920	19305	|	94.33	|	1050361	710912	|	1.8	2.72	|	NC_006031.1	utg000021l_pilon	|	18919	-19304	1	0	1	linear
183107	189969	|	536714	529635	|	6863	7080	|	90.61	|	1050361	710912	|	0.65	1	|	NC_006031.1	utg000021l_pilon	|	6862	-7079	1	0	1	linear
197102	198689	|	522382	520780	|	1588	1603	|	94.2	|	1050361	710912	|	0.15	0.23	|	NC_006031.1	utg000021l_pilon	|	1587	-1602	1	0	1	linear
206198	207121	|	512949	512030	|	924	920	|	96.88	|	1050361	710912	|	0.09	0.13	|	NC_006031.1	utg000021l_pilon	|	923	-919	1	0	1	linear
212172	216710	|	506818	502195	|	4539	4624	|	92.47	|	1050361	710912	|	0.43	0.65	|	NC_006031.1	utg000021l_pilon	|	4538	-4623	1	0	1	linear
230241	230981	|	487871	487131	|	741	741	|	99.33	|	1050361	710912	|	0.07	0.1	|	NC_006031.1	utg000021l_pilon	|	740	-740	1	0	1	linear
235884	241090	|	482434	477214	|	5207	5221	|	95.74	|	1050361	710912	|	0.5	0.73	|	NC_006031.1	utg000021l_pilon	|	5206	-5220	1	0	1	linear
241298	243548	|	477119	474812	|	2251	2308	|	92.77	|	1050361	710912	|	0.21	0.32	|	NC_006031.1	utg000021l_pilon	|	2250	-2307	1	0	1	linear
244960	247159	|	473427	471245	|	2200	2183	|	87.92	|	1050361	710912	|	0.21	0.31	|	NC_006031.1	utg000021l_pilon	|	2199	-2182	1	0	1	linear
254475	257439	|	464166	461178	|	2965	2989	|	94.66	|	1050361	710912	|	0.28	0.42	|	NC_006031.1	utg000021l_pilon	|	2964	-2988	1	0	1	linear
276348	279852	|	442409	438864	|	3505	3546	|	94.1	|	1050361	710912	|	0.33	0.5	|	NC_006031.1	utg000021l_pilon	|	3504	-3545	1	0	1	linear
280234	281861	|	438464	436757	|	1628	1708	|	90.1	|	1050361	710912	|	0.15	0.24	|	NC_006031.1	utg000021l_pilon	|	1627	-1707	1	0	1	linear
282036	284909	|	436588	433606	|	2874	2983	|	84.75	|	1050361	710912	|	0.27	0.42	|	NC_006031.1	utg000021l_pilon	|	2873	-2982	1	0	1	linear
337075	339766	|	378634	375845	|	2692	2790	|	90.34	|	1050361	710912	|	0.26	0.39	|	NC_006031.1	utg000021l_pilon	|	2691	-2789	1	0	1	linear
348501	352956	|	366762	362258	|	4456	4505	|	90.48	|	1050361	710912	|	0.42	0.63	|	NC_006031.1	utg000021l_pilon	|	4455	-4504	1	0	1	linear
356140	362248	|	358907	352665	|	6109	6243	|	94.63	|	1050361	710912	|	0.58	0.88	|	NC_006031.1	utg000021l_pilon	|	6108	-6242	1	0	1	linear
362448	366083	|	352463	348759	|	3636	3705	|	92.81	|	1050361	710912	|	0.35	0.52	|	NC_006031.1	utg000021l_pilon	|	3635	-3704	1	0	1	linear
368095	369605	|	347091	345556	|	1511	1536	|	93.17	|	1050361	710912	|	0.14	0.22	|	NC_006031.1	utg000021l_pilon	|	1510	-1535	1	0	1	linear
375820	382732	|	339332	332363	|	6913	6970	|	94.75	|	1050361	710912	|	0.66	0.98	|	NC_006031.1	utg000021l_pilon	|	6912	-6969	1	0	1	linear
388011	392956	|	326985	322021	|	4946	4965	|	94.4	|	1050361	710912	|	0.47	0.7	|	NC_006031.1	utg000021l_pilon	|	4945	-4964	1	0	1	linear
419603	420449	|	286287	285436	|	847	852	|	98.24	|	1050361	710912	|	0.08	0.12	|	NC_006031.1	utg000021l_pilon	|	846	-851	1	0	1	linear
421163	423678	|	284686	282111	|	2516	2576	|	94.17	|	1050361	710912	|	0.24	0.36	|	NC_006031.1	utg000021l_pilon	|	2515	-2575	1	0	1	linear
424873	426941	|	280886	278746	|	2069	2141	|	89.3	|	1050361	710912	|	0.2	0.3	|	NC_006031.1	utg000021l_pilon	|	2068	-2140	1	0	1	linear
433842	440324	|	271585	264974	|	6483	6612	|	93.09	|	1050361	710912	|	0.62	0.93	|	NC_006031.1	utg000021l_pilon	|	6482	-6611	1	0	1	linear
442066	451588	|	263179	253519	|	9523	9661	|	91.61	|	1050361	710912	|	0.91	1.36	|	NC_006031.1	utg000021l_pilon	|	9522	-9660	1	0	1	linear
453061	454721	|	251990	250310	|	1661	1681	|	91.86	|	1050361	710912	|	0.16	0.24	|	NC_006031.1	utg000021l_pilon	|	1660	-1680	1	0	1	linear
457168	462561	|	247785	242353	|	5394	5433	|	94.07	|	1050361	710912	|	0.51	0.76	|	NC_006031.1	utg000021l_pilon	|	5393	-5432	1	0	1	linear
533577	539002	|	168550	162949	|	5426	5602	|	89.19	|	1050361	710912	|	0.52	0.79	|	NC_006031.1	utg000021l_pilon	|	5425	-5601	1	0	1	linear
541378	542546	|	160491	159299	|	1169	1193	|	94.9	|	1050361	710912	|	0.11	0.17	|	NC_006031.1	utg000021l_pilon	|	1168	-1192	1	0	1	linear
542717	545152	|	159095	156602	|	2436	2494	|	94.06	|	1050361	710912	|	0.23	0.35	|	NC_006031.1	utg000021l_pilon	|	2435	-2493	1	0	1	linear
546105	552549	|	155594	149039	|	6445	6556	|	92.54	|	1050361	710912	|	0.61	0.92	|	NC_006031.1	utg000021l_pilon	|	6444	-6555	1	0	1	linear
579340	584009	|	120632	115788	|	4670	4845	|	88.89	|	1050361	710912	|	0.44	0.68	|	NC_006031.1	utg000021l_pilon	|	4669	-4844	1	0	1	linear
596686	600856	|	102614	98304	|	4171	4311	|	91.96	|	1050361	710912	|	0.4	0.61	|	NC_006031.1	utg000021l_pilon	|	4170	-4310	1	0	1	linear
620276	623187	|	78136	75196	|	2912	2941	|	94.35	|	1050361	710912	|	0.28	0.41	|	NC_006031.1	utg000021l_pilon	|	2911	-2940	1	0	1	linear
634414	638605	|	63590	59275	|	4192	4316	|	92.82	|	1050361	710912	|	0.4	0.61	|	NC_006031.1	utg000021l_pilon	|	4191	-4315	1	0	1	linear
640053	641835	|	57764	55958	|	1783	1807	|	92.63	|	1050361	710912	|	0.17	0.25	|	NC_006031.1	utg000021l_pilon	|	1782	-1806	1	0	1	linear
646048	652229	|	51598	45260	|	6182	6339	|	92.53	|	1050361	710912	|	0.59	0.89	|	NC_006031.1	utg000021l_pilon	|	6181	-6338	1	0	1	linear
652783	654888	|	44676	42483	|	2106	2194	|	90.7	|	1050361	710912	|	0.2	0.31	|	NC_006031.1	utg000021l_pilon	|	2105	-2193	1	0	1	linear
679464	680624	|	17152	15985	|	1161	1168	|	91.76	|	1050361	710912	|	0.11	0.16	|	NC_006031.1	utg000021l_pilon	|	1160	-1167	1	0	1	linear
680743	681773	|	15862	14811	|	1031	1052	|	94.99	|	1050361	710912	|	0.1	0.15	|	NC_006031.1	utg000021l_pilon	|	1030	-1051	1	0	1	linear
685517	690188	|	10944	6226	|	4672	4719	|	94.01	|	1050361	710912	|	0.44	0.66	|	NC_006031.1	utg000021l_pilon	|	4671	-4718	1	0	1	linear
696229	697788	|	2012	3593	|	1560	1582	|	91.25	|	1050361	360312	|	0.15	0.44	|	NC_006031.1	utg000011l_pilon	|	1559	1581	1	1	2	linear
702154	709911	|	8283	16241	|	7758	7959	|	92.09	|	1050361	360312	|	0.74	2.21	|	NC_006031.1	utg000011l_pilon	|	7757	7958	1	1	2	linear
717471	721100	|	24225	27945	|	3630	3721	|	90.21	|	1050361	360312	|	0.35	1.03	|	NC_006031.1	utg000011l_pilon	|	3629	3720	1	1	2	linear
747655	751483	|	55697	59548	|	3829	3852	|	96.33	|	1050361	360312	|	0.36	1.07	|	NC_006031.1	utg000011l_pilon	|	3828	3851	1	1	2	linear
771641	780111	|	80197	88705	|	8471	8509	|	95.62	|	1050361	360312	|	0.81	2.36	|	NC_006031.1	utg000011l_pilon	|	8470	8508	1	1	2	linear
787158	788073	|	96011	96929	|	916	919	|	96.97	|	1050361	360312	|	0.09	0.26	|	NC_006031.1	utg000011l_pilon	|	915	918	1	1	2	linear
792183	796806	|	101090	105741	|	4624	4652	|	95.81	|	1050361	360312	|	0.44	1.29	|	NC_006031.1	utg000011l_pilon	|	4623	4651	1	1	2	linear
798758	801138	|	107736	110172	|	2381	2437	|	93.13	|	1050361	360312	|	0.23	0.68	|	NC_006031.1	utg000011l_pilon	|	2380	2436	1	1	2	linear
817040	821239	|	126710	131110	|	4200	4401	|	87.89	|	1050361	360312	|	0.4	1.22	|	NC_006031.1	utg000011l_pilon	|	4199	4400	1	1	2	linear
838189	839694	|	148886	150421	|	1506	1536	|	96.62	|	1050361	360312	|	0.14	0.43	|	NC_006031.1	utg000011l_pilon	|	1505	1535	1	1	2	linear
840104	844336	|	150886	155165	|	4233	4280	|	98.34	|	1050361	360312	|	0.4	1.19	|	NC_006031.1	utg000011l_pilon	|	4232	4279	1	1	2	linear
844915	846807	|	155658	157546	|	1893	1889	|	97.21	|	1050361	360312	|	0.18	0.52	|	NC_006031.1	utg000011l_pilon	|	1892	1888	1	1	2	linear
847126	852917	|	157738	163596	|	5792	5859	|	96.19	|	1050361	360312	|	0.55	1.63	|	NC_006031.1	utg000011l_pilon	|	5791	5858	1	1	2	linear
855750	857138	|	166506	167929	|	1389	1424	|	95.52	|	1050361	360312	|	0.13	0.4	|	NC_006031.1	utg000011l_pilon	|	1388	1423	1	1	2	linear
864034	866761	|	174795	177526	|	2728	2732	|	93.01	|	1050361	360312	|	0.26	0.76	|	NC_006031.1	utg000011l_pilon	|	2727	2731	1	1	2	linear
883154	884507	|	194093	195450	|	1354	1358	|	94.74	|	1050361	360312	|	0.13	0.38	|	NC_006031.1	utg000011l_pilon	|	1353	1357	1	1	2	linear
889929	895183	|	201235	206714	|	5255	5480	|	89.17	|	1050361	360312	|	0.5	1.52	|	NC_006031.1	utg000011l_pilon	|	5254	5479	1	1	2	linear
912676	922681	|	224063	234173	|	10006	10111	|	95.87	|	1050361	360312	|	0.95	2.81	|	NC_006031.1	utg000011l_pilon	|	10005	10110	1	1	2	linear
925122	932917	|	236834	244721	|	7796	7888	|	96.14	|	1050361	360312	|	0.74	2.19	|	NC_006031.1	utg000011l_pilon	|	7795	7887	1	1	2	linear
933908	936333	|	245651	248092	|	2426	2442	|	97.15	|	1050361	360312	|	0.23	0.68	|	NC_006031.1	utg000011l_pilon	|	2425	2441	1	1	2	linear
941934	959690	|	253845	271734	|	17757	17890	|	95.39	|	1050361	360312	|	1.69	4.97	|	NC_006031.1	utg000011l_pilon	|	17756	17889	1	1	2	linear
959816	966076	|	271842	278186	|	6261	6345	|	91.56	|	1050361	360312	|	0.6	1.76	|	NC_006031.1	utg000011l_pilon	|	6260	6344	1	1	2	linear
967046	975622	|	279132	287778	|	8577	8647	|	95.52	|	1050361	360312	|	0.82	2.4	|	NC_006031.1	utg000011l_pilon	|	8576	8646	1	1	2	linear
977261	981040	|	289518	293386	|	3780	3869	|	89.81	|	1050361	360312	|	0.36	1.07	|	NC_006031.1	utg000011l_pilon	|	3779	3868	1	1	2	linear
981548	983633	|	293881	295989	|	2086	2109	|	90.09	|	1050361	360312	|	0.2	0.59	|	NC_006031.1	utg000011l_pilon	|	2085	2108	1	1	2	linear
992428	996306	|	305218	309191	|	3879	3974	|	87.01	|	1050361	360312	|	0.37	1.1	|	NC_006031.1	utg000011l_pilon	|	3878	3973	1	1	2	linear
1000028	1002037	|	313044	315100	|	2010	2057	|	89.04	|	1050361	360312	|	0.19	0.57	|	NC_006031.1	utg000011l_pilon	|	2009	2056	1	1	2	linear
1016060	1026994	|	329771	340952	|	10935	11182	|	93.04	|	1050361	360312	|	1.04	3.1	|	NC_006031.1	utg000011l_pilon	|	10934	11181	1	1	2	linear
9604	13433	|	4513	8427	|	3830	3915	|	95.11	|	1100349	975300	|	0.35	0.4	|	NC_006032.2	utg000004l_pilon	|	3829	3914	1	1	2	linear
13433	20681	|	8611	15971	|	7249	7361	|	96.72	|	1100349	975300	|	0.66	0.75	|	NC_006032.2	utg000004l_pilon	|	7248	7360	1	1	2	linear
64171	67660	|	60259	63806	|	3490	3548	|	93.92	|	1100349	975300	|	0.32	0.36	|	NC_006032.2	utg000004l_pilon	|	3489	3547	1	1	2	linear
76570	77781	|	72701	73949	|	1212	1249	|	93.07	|	1100349	975300	|	0.11	0.13	|	NC_006032.2	utg000004l_pilon	|	1211	1248	1	1	2	linear
97888	104154	|	94357	100732	|	6267	6376	|	94.46	|	1100349	975300	|	0.57	0.65	|	NC_006032.2	utg000004l_pilon	|	6266	6375	1	1	2	linear
107153	111498	|	103807	108284	|	4346	4478	|	89.64	|	1100349	975300	|	0.39	0.46	|	NC_006032.2	utg000004l_pilon	|	4345	4477	1	1	2	linear
114996	120115	|	111882	117122	|	5120	5241	|	90.08	|	1100349	975300	|	0.47	0.54	|	NC_006032.2	utg000004l_pilon	|	5119	5240	1	1	2	linear
120228	122571	|	117235	119620	|	2344	2386	|	89.89	|	1100349	975300	|	0.21	0.24	|	NC_006032.2	utg000004l_pilon	|	2343	2385	1	1	2	linear
122670	133721	|	119741	131076	|	11052	11336	|	92.98	|	1100349	975300	|	1	1.16	|	NC_006032.2	utg000004l_pilon	|	11051	11335	1	1	2	linear
134457	141736	|	131876	139316	|	7280	7441	|	92.74	|	1100349	975300	|	0.66	0.76	|	NC_006032.2	utg000004l_pilon	|	7279	7440	1	1	2	linear
187770	190195	|	188297	190765	|	2426	2469	|	90.74	|	1100349	975300	|	0.22	0.25	|	NC_006032.2	utg000004l_pilon	|	2425	2468	1	1	2	linear
190369	196577	|	190978	197319	|	6209	6342	|	93.27	|	1100349	975300	|	0.56	0.65	|	NC_006032.2	utg000004l_pilon	|	6208	6341	1	1	2	linear
204599	205898	|	205766	207082	|	1300	1317	|	94.03	|	1100349	975300	|	0.12	0.14	|	NC_006032.2	utg000004l_pilon	|	1299	1316	1	1	2	linear
209637	213956	|	210971	215339	|	4320	4369	|	93.02	|	1100349	975300	|	0.39	0.45	|	NC_006032.2	utg000004l_pilon	|	4319	4368	1	1	2	linear
214083	215083	|	215489	216498	|	1001	1010	|	95.97	|	1100349	975300	|	0.09	0.1	|	NC_006032.2	utg000004l_pilon	|	1000	1009	1	1	2	linear
225339	231219	|	227160	233219	|	5881	6060	|	88.3	|	1100349	975300	|	0.53	0.62	|	NC_006032.2	utg000004l_pilon	|	5880	6059	1	1	2	linear
243991	249727	|	246670	252592	|	5737	5923	|	92.38	|	1100349	975300	|	0.52	0.61	|	NC_006032.2	utg000004l_pilon	|	5736	5922	1	1	2	linear
259662	263438	|	263012	266908	|	3777	3897	|	92.31	|	1100349	975300	|	0.34	0.4	|	NC_006032.2	utg000004l_pilon	|	3776	3896	1	1	2	linear
264098	265771	|	267657	269382	|	1674	1726	|	90.11	|	1100349	975300	|	0.15	0.18	|	NC_006032.2	utg000004l_pilon	|	1673	1725	1	1	2	linear
292815	296573	|	297268	300992	|	3759	3725	|	95.1	|	1100349	975300	|	0.34	0.38	|	NC_006032.2	utg000004l_pilon	|	3758	3724	1	1	2	linear
297663	298971	|	301795	303095	|	1309	1301	|	95.31	|	1100349	975300	|	0.12	0.13	|	NC_006032.2	utg000004l_pilon	|	1308	1300	1	1	2	linear
301580	306248	|	305493	310200	|	4669	4708	|	93.31	|	1100349	975300	|	0.42	0.48	|	NC_006032.2	utg000004l_pilon	|	4668	4707	1	1	2	linear
306661	307921	|	310636	311944	|	1261	1309	|	90.31	|	1100349	975300	|	0.11	0.13	|	NC_006032.2	utg000004l_pilon	|	1260	1308	1	1	2	linear
340591	342119	|	345482	347067	|	1529	1586	|	93.71	|	1100349	975300	|	0.14	0.16	|	NC_006032.2	utg000004l_pilon	|	1528	1585	1	1	2	linear
368030	369045	|	373428	374467	|	1016	1040	|	96.06	|	1100349	975300	|	0.09	0.11	|	NC_006032.2	utg000004l_pilon	|	1015	1039	1	1	2	linear
369711	371830	|	375143	377263	|	2120	2121	|	92.61	|	1100349	975300	|	0.19	0.22	|	NC_006032.2	utg000004l_pilon	|	2119	2120	1	1	2	linear
383941	385643	|	389752	391502	|	1703	1751	|	89.88	|	1100349	975300	|	0.15	0.18	|	NC_006032.2	utg000004l_pilon	|	1702	1750	1	1	2	linear
399776	401538	|	405941	407778	|	1763	1838	|	91.95	|	1100349	975300	|	0.16	0.19	|	NC_006032.2	utg000004l_pilon	|	1762	1837	1	1	2	linear
408647	410391	|	415181	416971	|	1745	1791	|	91.77	|	1100349	975300	|	0.16	0.18	|	NC_006032.2	utg000004l_pilon	|	1744	1790	1	1	2	linear
410689	423341	|	417254	430105	|	12653	12852	|	95.32	|	1100349	975300	|	1.15	1.32	|	NC_006032.2	utg000004l_pilon	|	12652	12851	1	1	2	linear
423868	429026	|	430671	435932	|	5159	5262	|	94.25	|	1100349	975300	|	0.47	0.54	|	NC_006032.2	utg000004l_pilon	|	5158	5261	1	1	2	linear
429402	443977	|	436317	451158	|	14576	14842	|	94.94	|	1100349	975300	|	1.32	1.52	|	NC_006032.2	utg000004l_pilon	|	14575	14841	1	1	2	linear
447699	452171	|	454802	459349	|	4473	4548	|	91.41	|	1100349	975300	|	0.41	0.47	|	NC_006032.2	utg000004l_pilon	|	4472	4547	1	1	2	linear
457564	461773	|	464923	469264	|	4210	4342	|	92.44	|	1100349	975300	|	0.38	0.45	|	NC_006032.2	utg000004l_pilon	|	4209	4341	1	1	2	linear
471776	474233	|	479515	482012	|	2458	2498	|	92.58	|	1100349	975300	|	0.22	0.26	|	NC_006032.2	utg000004l_pilon	|	2457	2497	1	1	2	linear
492779	494600	|	501716	503643	|	1822	1928	|	88.74	|	1100349	975300	|	0.17	0.2	|	NC_006032.2	utg000004l_pilon	|	1821	1927	1	1	2	linear
502190	506987	|	511527	516439	|	4798	4913	|	92.36	|	1100349	975300	|	0.44	0.5	|	NC_006032.2	utg000004l_pilon	|	4797	4912	1	1	2	linear
512556	515683	|	522185	525375	|	3128	3191	|	93.33	|	1100349	975300	|	0.28	0.33	|	NC_006032.2	utg000004l_pilon	|	3127	3190	1	1	2	linear
522576	530680	|	532618	540880	|	8105	8263	|	92.73	|	1100349	975300	|	0.74	0.85	|	NC_006032.2	utg000004l_pilon	|	8104	8262	1	1	2	linear
541218	545229	|	551729	555795	|	4012	4067	|	92	|	1100349	975300	|	0.36	0.42	|	NC_006032.2	utg000004l_pilon	|	4011	4066	1	1	2	linear
557398	558590	|	568555	569770	|	1193	1216	|	92.35	|	1100349	975300	|	0.11	0.12	|	NC_006032.2	utg000004l_pilon	|	1192	1215	1	1	2	linear
569569	574419	|	581337	586400	|	4851	5064	|	89.42	|	1100349	975300	|	0.44	0.52	|	NC_006032.2	utg000004l_pilon	|	4850	5063	1	1	2	linear
595936	597398	|	608303	609792	|	1463	1490	|	87.93	|	1100349	975300	|	0.13	0.15	|	NC_006032.2	utg000004l_pilon	|	1462	1489	1	1	2	linear
598075	607439	|	610473	619946	|	9365	9474	|	92.36	|	1100349	975300	|	0.85	0.97	|	NC_006032.2	utg000004l_pilon	|	9364	9473	1	1	2	linear
611299	619454	|	624013	632228	|	8156	8216	|	96.47	|	1100349	975300	|	0.74	0.84	|	NC_006032.2	utg000004l_pilon	|	8155	8215	1	1	2	linear
620770	626404	|	633621	639332	|	5635	5712	|	94.96	|	1100349	975300	|	0.51	0.59	|	NC_006032.2	utg000004l_pilon	|	5634	5711	1	1	2	linear
627889	632777	|	640902	645890	|	4889	4989	|	92.82	|	1100349	975300	|	0.44	0.51	|	NC_006032.2	utg000004l_pilon	|	4888	4988	1	1	2	linear
635336	639050	|	648495	652332	|	3715	3838	|	90.16	|	1100349	975300	|	0.34	0.39	|	NC_006032.2	utg000004l_pilon	|	3714	3837	1	1	2	linear
646494	649408	|	659865	662828	|	2915	2964	|	96.1	|	1100349	975300	|	0.26	0.3	|	NC_006032.2	utg000004l_pilon	|	2914	2963	1	1	2	linear
652736	676229	|	666217	690184	|	23494	23968	|	92.66	|	1100349	975300	|	2.14	2.46	|	NC_006032.2	utg000004l_pilon	|	23493	23967	1	1	2	linear
683335	684586	|	697509	698760	|	1252	1252	|	90.47	|	1100349	975300	|	0.11	0.13	|	NC_006032.2	utg000004l_pilon	|	1251	1251	1	1	2	linear
709997	712892	|	724002	726931	|	2896	2930	|	94.02	|	1100349	975300	|	0.26	0.3	|	NC_006032.2	utg000004l_pilon	|	2895	2929	1	1	2	linear
716191	729816	|	730310	744109	|	13626	13800	|	94.16	|	1100349	975300	|	1.24	1.41	|	NC_006032.2	utg000004l_pilon	|	13625	13799	1	1	2	linear
730493	731968	|	744856	746352	|	1476	1497	|	93.41	|	1100349	975300	|	0.13	0.15	|	NC_006032.2	utg000004l_pilon	|	1475	1496	1	1	2	linear
732193	733639	|	746555	748039	|	1447	1485	|	93.71	|	1100349	975300	|	0.13	0.15	|	NC_006032.2	utg000004l_pilon	|	1446	1484	1	1	2	linear
739051	744403	|	753488	758823	|	5353	5336	|	89.21	|	1100349	975300	|	0.49	0.55	|	NC_006032.2	utg000004l_pilon	|	5352	5335	1	1	2	linear
744642	749936	|	759030	764439	|	5295	5410	|	91.71	|	1100349	975300	|	0.48	0.55	|	NC_006032.2	utg000004l_pilon	|	5294	5409	1	1	2	linear
751489	754620	|	766055	769228	|	3132	3174	|	93.8	|	1100349	975300	|	0.28	0.33	|	NC_006032.2	utg000004l_pilon	|	3131	3173	1	1	2	linear
758252	762214	|	772888	776948	|	3963	4061	|	90.35	|	1100349	975300	|	0.36	0.42	|	NC_006032.2	utg000004l_pilon	|	3962	4060	1	1	2	linear
768333	770280	|	783282	785248	|	1948	1967	|	89.44	|	1100349	975300	|	0.18	0.2	|	NC_006032.2	utg000004l_pilon	|	1947	1966	1	1	2	linear
783935	785316	|	799421	800824	|	1382	1404	|	94.71	|	1100349	975300	|	0.13	0.14	|	NC_006032.2	utg000004l_pilon	|	1381	1403	1	1	2	linear
785687	786906	|	801209	802445	|	1220	1237	|	90.26	|	1100349	975300	|	0.11	0.13	|	NC_006032.2	utg000004l_pilon	|	1219	1236	1	1	2	linear
787788	793128	|	803445	808865	|	5341	5421	|	94.03	|	1100349	975300	|	0.49	0.56	|	NC_006032.2	utg000004l_pilon	|	5340	5420	1	1	2	linear
793368	795560	|	809153	811384	|	2193	2232	|	93.51	|	1100349	975300	|	0.2	0.23	|	NC_006032.2	utg000004l_pilon	|	2192	2231	1	1	2	linear
799795	807354	|	815746	823499	|	7560	7754	|	92.87	|	1100349	975300	|	0.69	0.8	|	NC_006032.2	utg000004l_pilon	|	7559	7753	1	1	2	linear
812389	816660	|	828672	832978	|	4272	4307	|	95.85	|	1100349	975300	|	0.39	0.44	|	NC_006032.2	utg000004l_pilon	|	4271	4306	1	1	2	linear
816834	818752	|	833128	835048	|	1919	1921	|	96.59	|	1100349	975300	|	0.17	0.2	|	NC_006032.2	utg000004l_pilon	|	1918	1920	1	1	2	linear
827639	834497	|	844135	851237	|	6859	7103	|	91.31	|	1100349	975300	|	0.62	0.73	|	NC_006032.2	utg000004l_pilon	|	6858	7102	1	1	2	linear
834616	837951	|	851361	854802	|	3336	3442	|	90.89	|	1100349	975300	|	0.3	0.35	|	NC_006032.2	utg000004l_pilon	|	3335	3441	1	1	2	linear
847545	852039	|	864585	869192	|	4495	4608	|	89.65	|	1100349	975300	|	0.41	0.47	|	NC_006032.2	utg000004l_pilon	|	4494	4607	1	1	2	linear
862371	864376	|	879720	881770	|	2006	2051	|	95.72	|	1100349	975300	|	0.18	0.21	|	NC_006032.2	utg000004l_pilon	|	2005	2050	1	1	2	linear
871218	875247	|	888855	893035	|	4030	4181	|	91.2	|	1100349	975300	|	0.37	0.43	|	NC_006032.2	utg000004l_pilon	|	4029	4180	1	1	2	linear
892713	897894	|	911178	916512	|	5182	5335	|	90.69	|	1100349	975300	|	0.47	0.55	|	NC_006032.2	utg000004l_pilon	|	5181	5334	1	1	2	linear
900752	905629	|	919698	924654	|	4878	4957	|	94.67	|	1100349	975300	|	0.44	0.51	|	NC_006032.2	utg000004l_pilon	|	4877	4956	1	1	2	linear
907729	912447	|	926899	931725	|	4719	4827	|	94.54	|	1100349	975300	|	0.43	0.49	|	NC_006032.2	utg000004l_pilon	|	4718	4826	1	1	2	linear
938468	940089	|	958496	960184	|	1622	1689	|	89.71	|	1100349	975300	|	0.15	0.17	|	NC_006032.2	utg000004l_pilon	|	1621	1688	1	1	2	linear
20354	33271	|	489595	476510	|	12918	13086	|	94.87	|	1195132	491024	|	1.08	2.67	|	NC_006033.2	utg000010l_pilon	|	12917	-13085	1	0	1	linear
34027	45373	|	475816	464349	|	11347	11468	|	93.3	|	1195132	491024	|	0.95	2.34	|	NC_006033.2	utg000010l_pilon	|	11346	-11467	1	0	1	linear
45527	69162	|	464238	440305	|	23636	23934	|	93.86	|	1195132	491024	|	1.98	4.87	|	NC_006033.2	utg000010l_pilon	|	23635	-23933	1	0	1	linear
73790	75991	|	435452	433242	|	2202	2211	|	96.15	|	1195132	491024	|	0.18	0.45	|	NC_006033.2	utg000010l_pilon	|	2201	-2210	1	0	1	linear
77355	81028	|	431790	428055	|	3674	3736	|	90.83	|	1195132	491024	|	0.31	0.76	|	NC_006033.2	utg000010l_pilon	|	3673	-3735	1	0	1	linear
85065	87079	|	423786	421688	|	2015	2099	|	91.26	|	1195132	491024	|	0.17	0.43	|	NC_006033.2	utg000010l_pilon	|	2014	-2098	1	0	1	linear
88002	91408	|	420729	417268	|	3407	3462	|	89.9	|	1195132	491024	|	0.29	0.71	|	NC_006033.2	utg000010l_pilon	|	3406	-3461	1	0	1	linear
106989	108842	|	400750	398850	|	1854	1901	|	90.66	|	1195132	491024	|	0.16	0.39	|	NC_006033.2	utg000010l_pilon	|	1853	-1900	1	0	1	linear
115979	117819	|	391527	389601	|	1841	1927	|	88.96	|	1195132	491024	|	0.15	0.39	|	NC_006033.2	utg000010l_pilon	|	1840	-1926	1	0	1	linear
125537	131493	|	381589	375483	|	5957	6107	|	89.76	|	1195132	491024	|	0.5	1.24	|	NC_006033.2	utg000010l_pilon	|	5956	-6106	1	0	1	linear
131765	135543	|	375142	371216	|	3779	3927	|	89.65	|	1195132	491024	|	0.32	0.8	|	NC_006033.2	utg000010l_pilon	|	3778	-3926	1	0	1	linear
176271	178584	|	327702	325294	|	2314	2409	|	91.81	|	1195132	491024	|	0.19	0.49	|	NC_006033.2	utg000010l_pilon	|	2313	-2408	1	0	1	linear
184588	187876	|	319005	315706	|	3289	3300	|	95.62	|	1195132	491024	|	0.28	0.67	|	NC_006033.2	utg000010l_pilon	|	3288	-3299	1	0	1	linear
189851	192825	|	313898	310944	|	2975	2955	|	94.11	|	1195132	491024	|	0.25	0.6	|	NC_006033.2	utg000010l_pilon	|	2974	-2954	1	0	1	linear
198411	199039	|	305418	304790	|	629	629	|	99.84	|	1195132	491024	|	0.05	0.13	|	NC_006033.2	utg000010l_pilon	|	628	-628	1	0	1	linear
207956	214151	|	295640	289312	|	6196	6329	|	93.11	|	1195132	491024	|	0.52	1.29	|	NC_006033.2	utg000010l_pilon	|	6195	-6328	1	0	1	linear
229418	231502	|	273619	271471	|	2085	2149	|	91.49	|	1195132	491024	|	0.17	0.44	|	NC_006033.2	utg000010l_pilon	|	2084	-2148	1	0	1	linear
239438	243542	|	263233	259017	|	4105	4217	|	93.55	|	1195132	491024	|	0.34	0.86	|	NC_006033.2	utg000010l_pilon	|	4104	-4216	1	0	1	linear
243674	245851	|	258863	256607	|	2178	2257	|	89.53	|	1195132	491024	|	0.18	0.46	|	NC_006033.2	utg000010l_pilon	|	2177	-2256	1	0	1	linear
262070	269506	|	239840	232304	|	7437	7537	|	95.43	|	1195132	491024	|	0.62	1.53	|	NC_006033.2	utg000010l_pilon	|	7436	-7536	1	0	1	linear
274016	280155	|	227677	221499	|	6140	6179	|	92.98	|	1195132	491024	|	0.51	1.26	|	NC_006033.2	utg000010l_pilon	|	6139	-6178	1	0	1	linear
299194	300448	|	202350	201073	|	1255	1278	|	90.9	|	1195132	491024	|	0.11	0.26	|	NC_006033.2	utg000010l_pilon	|	1254	-1277	1	0	1	linear
306169	309524	|	195149	191781	|	3356	3369	|	94.69	|	1195132	491024	|	0.28	0.69	|	NC_006033.2	utg000010l_pilon	|	3355	-3368	1	0	1	linear
310782	318184	|	190406	182875	|	7403	7532	|	92.78	|	1195132	491024	|	0.62	1.53	|	NC_006033.2	utg000010l_pilon	|	7402	-7531	1	0	1	linear
322541	325116	|	178456	175847	|	2576	2610	|	94.98	|	1195132	491024	|	0.22	0.53	|	NC_006033.2	utg000010l_pilon	|	2575	-2609	1	0	1	linear
326682	334400	|	174258	166283	|	7719	7976	|	90.42	|	1195132	491024	|	0.65	1.62	|	NC_006033.2	utg000010l_pilon	|	7718	-7975	1	0	1	linear
340227	342516	|	160088	157750	|	2290	2339	|	92.47	|	1195132	491024	|	0.19	0.48	|	NC_006033.2	utg000010l_pilon	|	2289	-2338	1	0	1	linear
358156	361075	|	141383	138428	|	2920	2956	|	95.39	|	1195132	491024	|	0.24	0.6	|	NC_006033.2	utg000010l_pilon	|	2919	-2955	1	0	1	linear
361452	363246	|	138020	136208	|	1795	1813	|	95.58	|	1195132	491024	|	0.15	0.37	|	NC_006033.2	utg000010l_pilon	|	1794	-1812	1	0	1	linear
367289	377022	|	132055	122157	|	9734	9899	|	92.58	|	1195132	491024	|	0.81	2.02	|	NC_006033.2	utg000010l_pilon	|	9733	-9898	1	0	1	linear
379873	381339	|	119252	117772	|	1467	1481	|	94.44	|	1195132	491024	|	0.12	0.3	|	NC_006033.2	utg000010l_pilon	|	1466	-1480	1	0	1	linear
417463	418479	|	80384	79331	|	1017	1054	|	91.24	|	1195132	491024	|	0.09	0.21	|	NC_006033.2	utg000010l_pilon	|	1016	-1053	1	0	1	linear
426390	428136	|	71167	69373	|	1747	1795	|	95.55	|	1195132	491024	|	0.15	0.37	|	NC_006033.2	utg000010l_pilon	|	1746	-1794	1	0	1	linear
430369	434573	|	67011	62737	|	4205	4275	|	93.54	|	1195132	491024	|	0.35	0.87	|	NC_006033.2	utg000010l_pilon	|	4204	-4274	1	0	1	linear
439515	442632	|	57624	54362	|	3118	3263	|	90.71	|	1195132	491024	|	0.26	0.66	|	NC_006033.2	utg000010l_pilon	|	3117	-3262	1	0	1	linear
442955	446148	|	54025	50766	|	3194	3260	|	93.5	|	1195132	491024	|	0.27	0.66	|	NC_006033.2	utg000010l_pilon	|	3193	-3259	1	0	1	linear
447990	450939	|	48840	45828	|	2950	3013	|	94.32	|	1195132	491024	|	0.25	0.61	|	NC_006033.2	utg000010l_pilon	|	2949	-3012	1	0	1	linear
456134	462041	|	40437	34460	|	5908	5978	|	93.42	|	1195132	491024	|	0.49	1.22	|	NC_006033.2	utg000010l_pilon	|	5907	-5977	1	0	1	linear
462431	467680	|	34034	28703	|	5250	5332	|	94.63	|	1195132	491024	|	0.44	1.09	|	NC_006033.2	utg000010l_pilon	|	5249	-5331	1	0	1	linear
468324	469164	|	28033	27192	|	841	842	|	93.36	|	1195132	491024	|	0.07	0.17	|	NC_006033.2	utg000010l_pilon	|	840	-841	1	0	1	linear
469431	470394	|	26952	25977	|	964	976	|	95.82	|	1195132	491024	|	0.08	0.2	|	NC_006033.2	utg000010l_pilon	|	963	-975	1	0	1	linear
482828	485418	|	12895	10229	|	2591	2667	|	90.22	|	1195132	491024	|	0.22	0.54	|	NC_006033.2	utg000010l_pilon	|	2590	-2666	1	0	1	linear
500972	506780	|	185103	179146	|	5809	5958	|	93.29	|	1195132	190731	|	0.49	3.12	|	NC_006033.2	utg000008l_pilon	|	5808	-5957	1	0	1	linear
509336	511387	|	176445	174319	|	2052	2127	|	91.27	|	1195132	190731	|	0.17	1.12	|	NC_006033.2	utg000008l_pilon	|	2051	-2126	1	0	1	linear
520370	523508	|	164499	161262	|	3139	3238	|	90.03	|	1195132	190731	|	0.26	1.7	|	NC_006033.2	utg000008l_pilon	|	3138	-3237	1	0	1	linear
525840	530473	|	158815	154045	|	4634	4771	|	89.74	|	1195132	190731	|	0.39	2.5	|	NC_006033.2	utg000008l_pilon	|	4633	-4770	1	0	1	linear
536466	538426	|	147623	145624	|	1961	2000	|	92.44	|	1195132	190731	|	0.16	1.05	|	NC_006033.2	utg000008l_pilon	|	1960	-1999	1	0	1	linear
559590	567238	|	123316	115532	|	7649	7785	|	94.04	|	1195132	190731	|	0.64	4.08	|	NC_006033.2	utg000008l_pilon	|	7648	-7784	1	0	1	linear
601330	605207	|	80690	76698	|	3878	3993	|	90.86	|	1195132	190731	|	0.32	2.09	|	NC_006033.2	utg000008l_pilon	|	3877	-3992	1	0	1	linear
608548	613204	|	73254	68500	|	4657	4755	|	93.29	|	1195132	190731	|	0.39	2.49	|	NC_006033.2	utg000008l_pilon	|	4656	-4754	1	0	1	linear
613348	624308	|	68363	57253	|	10961	11111	|	94.78	|	1195132	190731	|	0.92	5.83	|	NC_006033.2	utg000008l_pilon	|	10960	-11110	1	0	1	linear
645073	646992	|	35342	33338	|	1920	2005	|	85.78	|	1195132	190731	|	0.16	1.05	|	NC_006033.2	utg000008l_pilon	|	1919	-2004	1	0	1	linear
648435	668028	|	31807	11809	|	19594	19999	|	93.03	|	1195132	190731	|	1.64	10.49	|	NC_006033.2	utg000008l_pilon	|	19593	-19998	1	0	1	linear
668555	676082	|	11300	3553	|	7528	7748	|	92.55	|	1195132	190731	|	0.63	4.06	|	NC_006033.2	utg000008l_pilon	|	7527	-7747	1	0	1	linear
684538	694410	|	7057	17069	|	9873	10013	|	94.6	|	1195132	441167	|	0.83	2.27	|	NC_006033.2	utg000013l_pilon	|	9872	10012	1	1	2	linear
696484	700093	|	19157	22847	|	3610	3691	|	94.6	|	1195132	441167	|	0.3	0.84	|	NC_006033.2	utg000013l_pilon	|	3609	3690	1	1	2	linear
702400	704937	|	25294	27861	|	2538	2568	|	91.86	|	1195132	441167	|	0.21	0.58	|	NC_006033.2	utg000013l_pilon	|	2537	2567	1	1	2	linear
733688	737599	|	57419	61347	|	3912	3929	|	95.25	|	1195132	441167	|	0.33	0.89	|	NC_006033.2	utg000013l_pilon	|	3911	3928	1	1	2	linear
748854	749700	|	72754	73609	|	847	856	|	95.34	|	1195132	441167	|	0.07	0.19	|	NC_006033.2	utg000013l_pilon	|	846	855	1	1	2	linear
750454	752100	|	74383	76019	|	1647	1637	|	91.92	|	1195132	441167	|	0.14	0.37	|	NC_006033.2	utg000013l_pilon	|	1646	1636	1	1	2	linear
753543	757454	|	77503	81478	|	3912	3976	|	92.97	|	1195132	441167	|	0.33	0.9	|	NC_006033.2	utg000013l_pilon	|	3911	3975	1	1	2	linear
758542	759478	|	82562	83503	|	937	942	|	94.35	|	1195132	441167	|	0.08	0.21	|	NC_006033.2	utg000013l_pilon	|	936	941	1	1	2	linear
759756	767527	|	83796	91793	|	7772	7998	|	89.97	|	1195132	441167	|	0.65	1.81	|	NC_006033.2	utg000013l_pilon	|	7771	7997	1	1	2	linear
769544	773938	|	93920	98310	|	4395	4391	|	91.25	|	1195132	441167	|	0.37	1	|	NC_006033.2	utg000013l_pilon	|	4394	4390	1	1	2	linear
792229	793692	|	117266	118778	|	1464	1513	|	91.98	|	1195132	441167	|	0.12	0.34	|	NC_006033.2	utg000013l_pilon	|	1463	1512	1	1	2	linear
793810	795572	|	118902	120696	|	1763	1795	|	94.58	|	1195132	441167	|	0.15	0.41	|	NC_006033.2	utg000013l_pilon	|	1762	1794	1	1	2	linear
796769	798083	|	121894	123256	|	1315	1363	|	91.61	|	1195132	441167	|	0.11	0.31	|	NC_006033.2	utg000013l_pilon	|	1314	1362	1	1	2	linear
798692	803343	|	123866	128581	|	4652	4716	|	87.88	|	1195132	441167	|	0.39	1.07	|	NC_006033.2	utg000013l_pilon	|	4651	4715	1	1	2	linear
806629	808238	|	131917	133550	|	1610	1634	|	91.69	|	1195132	441167	|	0.13	0.37	|	NC_006033.2	utg000013l_pilon	|	1609	1633	1	1	2	linear
814532	816059	|	140040	141574	|	1528	1535	|	88.54	|	1195132	441167	|	0.13	0.35	|	NC_006033.2	utg000013l_pilon	|	1527	1534	1	1	2	linear
817434	819540	|	142969	145108	|	2107	2140	|	93.38	|	1195132	441167	|	0.18	0.49	|	NC_006033.2	utg000013l_pilon	|	2106	2139	1	1	2	linear
819641	822860	|	145217	148509	|	3220	3293	|	91.73	|	1195132	441167	|	0.27	0.75	|	NC_006033.2	utg000013l_pilon	|	3219	3292	1	1	2	linear
824652	826420	|	150367	152190	|	1769	1824	|	92.62	|	1195132	441167	|	0.15	0.41	|	NC_006033.2	utg000013l_pilon	|	1768	1823	1	1	2	linear
839380	842095	|	165466	168240	|	2716	2775	|	93.25	|	1195132	441167	|	0.23	0.63	|	NC_006033.2	utg000013l_pilon	|	2715	2774	1	1	2	linear
850095	859047	|	176424	185549	|	8953	9126	|	93.65	|	1195132	441167	|	0.75	2.07	|	NC_006033.2	utg000013l_pilon	|	8952	9125	1	1	2	linear
859253	864917	|	185762	191483	|	5665	5722	|	94.04	|	1195132	441167	|	0.47	1.3	|	NC_006033.2	utg000013l_pilon	|	5664	5721	1	1	2	linear
871014	872877	|	198008	199916	|	1864	1909	|	93.38	|	1195132	441167	|	0.16	0.43	|	NC_006033.2	utg000013l_pilon	|	1863	1908	1	1	2	linear
873788	882477	|	200824	209631	|	8690	8808	|	92.83	|	1195132	441167	|	0.73	2	|	NC_006033.2	utg000013l_pilon	|	8689	8807	1	1	2	linear
884037	892175	|	211199	219407	|	8139	8209	|	91.69	|	1195132	441167	|	0.68	1.86	|	NC_006033.2	utg000013l_pilon	|	8138	8208	1	1	2	linear
896551	913163	|	223944	240739	|	16613	16796	|	95.13	|	1195132	441167	|	1.39	3.81	|	NC_006033.2	utg000013l_pilon	|	16612	16795	1	1	2	linear
913257	938242	|	240846	266114	|	24986	25269	|	93.72	|	1195132	441167	|	2.09	5.73	|	NC_006033.2	utg000013l_pilon	|	24985	25268	1	1	2	linear
941578	943780	|	269455	271729	|	2203	2275	|	89.86	|	1195132	441167	|	0.18	0.52	|	NC_006033.2	utg000013l_pilon	|	2202	2274	1	1	2	linear
956938	960810	|	284940	288858	|	3873	3919	|	93.08	|	1195132	441167	|	0.32	0.89	|	NC_006033.2	utg000013l_pilon	|	3872	3918	1	1	2	linear
968312	971490	|	296415	299622	|	3179	3208	|	88.21	|	1195132	441167	|	0.27	0.73	|	NC_006033.2	utg000013l_pilon	|	3178	3207	1	1	2	linear
975511	976567	|	303773	304848	|	1057	1076	|	91.28	|	1195132	441167	|	0.09	0.24	|	NC_006033.2	utg000013l_pilon	|	1056	1075	1	1	2	linear
996757	1007388	|	325350	336072	|	10632	10723	|	95.87	|	1195132	441167	|	0.89	2.43	|	NC_006033.2	utg000013l_pilon	|	10631	10722	1	1	2	linear
1008496	1012159	|	337202	340953	|	3664	3752	|	93.48	|	1195132	441167	|	0.31	0.85	|	NC_006033.2	utg000013l_pilon	|	3663	3751	1	1	2	linear
1019175	1021698	|	348249	350850	|	2524	2602	|	88.61	|	1195132	441167	|	0.21	0.59	|	NC_006033.2	utg000013l_pilon	|	2523	2601	1	1	2	linear
1030034	1030763	|	359498	360227	|	730	730	|	94.47	|	1195132	441167	|	0.06	0.17	|	NC_006033.2	utg000013l_pilon	|	729	729	1	1	2	linear
1034414	1035674	|	363967	365271	|	1261	1305	|	89.95	|	1195132	441167	|	0.11	0.3	|	NC_006033.2	utg000013l_pilon	|	1260	1304	1	1	2	linear
1042322	1046699	|	372321	376853	|	4378	4533	|	91.02	|	1195132	441167	|	0.37	1.03	|	NC_006033.2	utg000013l_pilon	|	4377	4532	1	1	2	linear
1056866	1087024	|	387155	417684	|	30159	30530	|	94.96	|	1195132	441167	|	2.52	6.92	|	NC_006033.2	utg000013l_pilon	|	30158	30529	1	1	2	linear
1087631	1097773	|	418251	428532	|	10143	10282	|	94.91	|	1195132	441167	|	0.85	2.33	|	NC_006033.2	utg000013l_pilon	|	10142	10281	1	1	2	linear
1100065	1104865	|	430984	435829	|	4801	4846	|	96.22	|	1195132	441167	|	0.4	1.1	|	NC_006033.2	utg000013l_pilon	|	4800	4845	1	1	2	linear
1106427	1110112	|	437430	441167	|	3686	3738	|	94.72	|	1195132	441167	|	0.31	0.85	|	NC_006033.2	utg000013l_pilon	|	3685	3737	1	1	2	linear
11955	13236	|	4357	5696	|	1282	1340	|	90.67	|	1302831	616564	|	0.1	0.22	|	NC_006034.2	utg000020l_pilon	|	1281	1339	1	1	2	linear
24519	29863	|	18193	23647	|	5345	5455	|	93.79	|	1302831	616564	|	0.41	0.88	|	NC_006034.2	utg000020l_pilon	|	5344	5454	1	1	2	linear
47872	51052	|	41676	44968	|	3181	3293	|	93.89	|	1302831	616564	|	0.24	0.53	|	NC_006034.2	utg000020l_pilon	|	3180	3292	1	1	2	linear
52896	54051	|	46826	47999	|	1156	1174	|	93.27	|	1302831	616564	|	0.09	0.19	|	NC_006034.2	utg000020l_pilon	|	1155	1173	1	1	2	linear
54845	62299	|	48852	56404	|	7455	7553	|	95.92	|	1302831	616564	|	0.57	1.23	|	NC_006034.2	utg000020l_pilon	|	7454	7552	1	1	2	linear
63443	80330	|	57533	74770	|	16888	17238	|	93.57	|	1302831	616564	|	1.3	2.8	|	NC_006034.2	utg000020l_pilon	|	16887	17237	1	1	2	linear
82789	84651	|	77379	79266	|	1863	1888	|	92.6	|	1302831	616564	|	0.14	0.31	|	NC_006034.2	utg000020l_pilon	|	1862	1887	1	1	2	linear
90005	91677	|	84641	86343	|	1673	1703	|	89.61	|	1302831	616564	|	0.13	0.28	|	NC_006034.2	utg000020l_pilon	|	1672	1702	1	1	2	linear
99313	101598	|	94021	96349	|	2286	2329	|	91.86	|	1302831	616564	|	0.18	0.38	|	NC_006034.2	utg000020l_pilon	|	2285	2328	1	1	2	linear
104004	112012	|	98818	106989	|	8009	8172	|	91.57	|	1302831	616564	|	0.61	1.33	|	NC_006034.2	utg000020l_pilon	|	8008	8171	1	1	2	linear
112344	119185	|	107320	114225	|	6842	6906	|	95.57	|	1302831	616564	|	0.53	1.12	|	NC_006034.2	utg000020l_pilon	|	6841	6905	1	1	2	linear
120185	125647	|	115221	120808	|	5463	5588	|	93.94	|	1302831	616564	|	0.42	0.91	|	NC_006034.2	utg000020l_pilon	|	5462	5587	1	1	2	linear
125786	143733	|	120947	139109	|	17948	18163	|	94.77	|	1302831	616564	|	1.38	2.95	|	NC_006034.2	utg000020l_pilon	|	17947	18162	1	1	2	linear
146067	153072	|	141436	148423	|	7006	6988	|	95.56	|	1302831	616564	|	0.54	1.13	|	NC_006034.2	utg000020l_pilon	|	7005	6987	1	1	2	linear
209234	211728	|	208035	210589	|	2495	2555	|	90.27	|	1302831	616564	|	0.19	0.41	|	NC_006034.2	utg000020l_pilon	|	2494	2554	1	1	2	linear
213839	216136	|	212775	215097	|	2298	2323	|	92.14	|	1302831	616564	|	0.18	0.38	|	NC_006034.2	utg000020l_pilon	|	2297	2322	1	1	2	linear
219444	222047	|	218558	221262	|	2604	2705	|	87.53	|	1302831	616564	|	0.2	0.44	|	NC_006034.2	utg000020l_pilon	|	2603	2704	1	1	2	linear
244766	246079	|	244902	246223	|	1314	1322	|	90.53	|	1302831	616564	|	0.1	0.21	|	NC_006034.2	utg000020l_pilon	|	1313	1321	1	1	2	linear
261362	269195	|	261771	269809	|	7834	8039	|	93.97	|	1302831	616564	|	0.6	1.3	|	NC_006034.2	utg000020l_pilon	|	7833	8038	1	1	2	linear
276593	280188	|	277390	281059	|	3596	3670	|	94.85	|	1302831	616564	|	0.28	0.6	|	NC_006034.2	utg000020l_pilon	|	3595	3669	1	1	2	linear
280398	287956	|	281283	288979	|	7559	7697	|	93.19	|	1302831	616564	|	0.58	1.25	|	NC_006034.2	utg000020l_pilon	|	7558	7696	1	1	2	linear
291336	293097	|	292495	294322	|	1762	1828	|	88.86	|	1302831	616564	|	0.14	0.3	|	NC_006034.2	utg000020l_pilon	|	1761	1827	1	1	2	linear
294598	298489	|	295925	299937	|	3892	4013	|	89.8	|	1302831	616564	|	0.3	0.65	|	NC_006034.2	utg000020l_pilon	|	3891	4012	1	1	2	linear
312973	317283	|	314832	319207	|	4311	4376	|	93.22	|	1302831	616564	|	0.33	0.71	|	NC_006034.2	utg000020l_pilon	|	4310	4375	1	1	2	linear
320045	326396	|	322025	328486	|	6352	6462	|	93.57	|	1302831	616564	|	0.49	1.05	|	NC_006034.2	utg000020l_pilon	|	6351	6461	1	1	2	linear
326563	334083	|	328621	336245	|	7521	7625	|	95.1	|	1302831	616564	|	0.58	1.24	|	NC_006034.2	utg000020l_pilon	|	7520	7624	1	1	2	linear
339113	348702	|	341315	351106	|	9590	9792	|	92.05	|	1302831	616564	|	0.74	1.59	|	NC_006034.2	utg000020l_pilon	|	9589	9791	1	1	2	linear
354779	363253	|	357297	365895	|	8475	8599	|	93.9	|	1302831	616564	|	0.65	1.39	|	NC_006034.2	utg000020l_pilon	|	8474	8598	1	1	2	linear
363967	368186	|	366605	370883	|	4220	4279	|	93.64	|	1302831	616564	|	0.32	0.69	|	NC_006034.2	utg000020l_pilon	|	4219	4278	1	1	2	linear
373037	376277	|	375896	379276	|	3241	3381	|	91.78	|	1302831	616564	|	0.25	0.55	|	NC_006034.2	utg000020l_pilon	|	3240	3380	1	1	2	linear
384574	386817	|	387874	390120	|	2244	2247	|	93.06	|	1302831	616564	|	0.17	0.36	|	NC_006034.2	utg000020l_pilon	|	2243	2246	1	1	2	linear
387738	393552	|	391040	396982	|	5815	5943	|	94.76	|	1302831	616564	|	0.45	0.96	|	NC_006034.2	utg000020l_pilon	|	5814	5942	1	1	2	linear
406136	410440	|	410155	414586	|	4305	4432	|	90.18	|	1302831	616564	|	0.33	0.72	|	NC_006034.2	utg000020l_pilon	|	4304	4431	1	1	2	linear
456957	458991	|	463109	465154	|	2035	2046	|	95.26	|	1302831	616564	|	0.16	0.33	|	NC_006034.2	utg000020l_pilon	|	2034	2045	1	1	2	linear
488600	490243	|	495831	497519	|	1644	1689	|	89.45	|	1302831	616564	|	0.13	0.27	|	NC_006034.2	utg000020l_pilon	|	1643	1688	1	1	2	linear
497593	498609	|	505051	506064	|	1017	1014	|	96.78	|	1302831	616564	|	0.08	0.16	|	NC_006034.2	utg000020l_pilon	|	1016	1013	1	1	2	linear
501091	508868	|	508626	516499	|	7778	7874	|	94.14	|	1302831	616564	|	0.6	1.28	|	NC_006034.2	utg000020l_pilon	|	7777	7873	1	1	2	linear
509025	519873	|	516665	527656	|	10849	10992	|	94.94	|	1302831	616564	|	0.83	1.78	|	NC_006034.2	utg000020l_pilon	|	10848	10991	1	1	2	linear
531647	538361	|	539876	546651	|	6715	6776	|	95.78	|	1302831	616564	|	0.52	1.1	|	NC_006034.2	utg000020l_pilon	|	6714	6775	1	1	2	linear
538472	541190	|	546766	549526	|	2719	2761	|	95.39	|	1302831	616564	|	0.21	0.45	|	NC_006034.2	utg000020l_pilon	|	2718	2760	1	1	2	linear
551704	554316	|	560148	562725	|	2613	2578	|	90.62	|	1302831	616564	|	0.2	0.42	|	NC_006034.2	utg000020l_pilon	|	2612	2577	1	1	2	linear
574835	575708	|	15918	16798	|	874	881	|	94.83	|	1302831	630519	|	0.07	0.14	|	NC_006034.2	utg000001l_pilon	|	873	880	1	1	2	linear
603403	606288	|	612083	615070	|	2886	2988	|	88.5	|	1302831	616564	|	0.22	0.48	|	NC_006034.2	utg000020l_pilon	|	2885	2987	1	1	2	linear
615784	619284	|	57763	61288	|	3501	3526	|	91.29	|	1302831	630519	|	0.27	0.56	|	NC_006034.2	utg000001l_pilon	|	3500	3525	1	1	2	linear
620282	620847	|	62298	62868	|	566	571	|	98.42	|	1302831	630519	|	0.04	0.09	|	NC_006034.2	utg000001l_pilon	|	565	570	1	1	2	linear
625119	627066	|	67319	69271	|	1948	1953	|	90.35	|	1302831	630519	|	0.15	0.31	|	NC_006034.2	utg000001l_pilon	|	1947	1952	1	1	2	linear
650958	653394	|	93735	96236	|	2437	2502	|	93.89	|	1302831	630519	|	0.19	0.4	|	NC_006034.2	utg000001l_pilon	|	2436	2501	1	1	2	linear
653548	655887	|	96416	98853	|	2340	2438	|	91.72	|	1302831	630519	|	0.18	0.39	|	NC_006034.2	utg000001l_pilon	|	2339	2437	1	1	2	linear
669604	675156	|	113205	118994	|	5553	5790	|	90.59	|	1302831	630519	|	0.43	0.92	|	NC_006034.2	utg000001l_pilon	|	5552	5789	1	1	2	linear
679438	684101	|	123535	128324	|	4664	4790	|	91.7	|	1302831	630519	|	0.36	0.76	|	NC_006034.2	utg000001l_pilon	|	4663	4789	1	1	2	linear
703156	705278	|	148365	150644	|	2123	2280	|	87.83	|	1302831	630519	|	0.16	0.36	|	NC_006034.2	utg000001l_pilon	|	2122	2279	1	1	2	linear
714761	722063	|	160433	167828	|	7303	7396	|	93.14	|	1302831	630519	|	0.56	1.17	|	NC_006034.2	utg000001l_pilon	|	7302	7395	1	1	2	linear
736763	742330	|	183240	188947	|	5568	5708	|	90.77	|	1302831	630519	|	0.43	0.91	|	NC_006034.2	utg000001l_pilon	|	5567	5707	1	1	2	linear
744550	755880	|	191218	202729	|	11331	11512	|	94.37	|	1302831	630519	|	0.87	1.83	|	NC_006034.2	utg000001l_pilon	|	11330	11511	1	1	2	linear
799710	800642	|	248509	249455	|	933	947	|	93.72	|	1302831	630519	|	0.07	0.15	|	NC_006034.2	utg000001l_pilon	|	932	946	1	1	2	linear
827969	842932	|	276997	292206	|	14964	15210	|	94.76	|	1302831	630519	|	1.15	2.41	|	NC_006034.2	utg000001l_pilon	|	14963	15209	1	1	2	linear
853904	858483	|	303695	308348	|	4580	4654	|	94.95	|	1302831	630519	|	0.35	0.74	|	NC_006034.2	utg000001l_pilon	|	4579	4653	1	1	2	linear
872300	874454	|	322916	325132	|	2155	2217	|	87.72	|	1302831	630519	|	0.17	0.35	|	NC_006034.2	utg000001l_pilon	|	2154	2216	1	1	2	linear
881471	892439	|	332394	343623	|	10969	11230	|	90.73	|	1302831	630519	|	0.84	1.78	|	NC_006034.2	utg000001l_pilon	|	10968	11229	1	1	2	linear
903385	904064	|	355036	355717	|	680	682	|	98.24	|	1302831	630519	|	0.05	0.11	|	NC_006034.2	utg000001l_pilon	|	679	681	1	1	2	linear
918538	919335	|	370985	371802	|	798	818	|	93.57	|	1302831	630519	|	0.06	0.13	|	NC_006034.2	utg000001l_pilon	|	797	817	1	1	2	linear
971365	972952	|	424629	426276	|	1588	1648	|	92.7	|	1302831	630519	|	0.12	0.26	|	NC_006034.2	utg000001l_pilon	|	1587	1647	1	1	2	linear
983123	990349	|	436943	444303	|	7227	7361	|	92.54	|	1302831	630519	|	0.55	1.17	|	NC_006034.2	utg000001l_pilon	|	7226	7360	1	1	2	linear
993364	999755	|	447462	453991	|	6392	6530	|	92.32	|	1302831	630519	|	0.49	1.04	|	NC_006034.2	utg000001l_pilon	|	6391	6529	1	1	2	linear
1007778	1010669	|	462521	465533	|	2892	3013	|	90	|	1302831	630519	|	0.22	0.48	|	NC_006034.2	utg000001l_pilon	|	2891	3012	1	1	2	linear
1018416	1020259	|	473308	475214	|	1844	1907	|	89.64	|	1302831	630519	|	0.14	0.3	|	NC_006034.2	utg000001l_pilon	|	1843	1906	1	1	2	linear
1045521	1048814	|	501783	505173	|	3294	3391	|	90.1	|	1302831	630519	|	0.25	0.54	|	NC_006034.2	utg000001l_pilon	|	3293	3390	1	1	2	linear
1073305	1073915	|	530535	531142	|	611	608	|	98.86	|	1302831	630519	|	0.05	0.1	|	NC_006034.2	utg000001l_pilon	|	610	607	1	1	2	linear
1077869	1079869	|	535267	537300	|	2001	2034	|	89.56	|	1302831	630519	|	0.15	0.32	|	NC_006034.2	utg000001l_pilon	|	2000	2033	1	1	2	linear
1080641	1081657	|	538062	539081	|	1017	1020	|	97.65	|	1302831	630519	|	0.08	0.16	|	NC_006034.2	utg000001l_pilon	|	1016	1019	1	1	2	linear
1101680	1103813	|	559624	561822	|	2134	2199	|	89.74	|	1302831	630519	|	0.16	0.35	|	NC_006034.2	utg000001l_pilon	|	2133	2198	1	1	2	linear
1114180	1119166	|	572566	577691	|	4987	5126	|	90.03	|	1302831	630519	|	0.38	0.81	|	NC_006034.2	utg000001l_pilon	|	4986	5125	1	1	2	linear
1131116	1133099	|	590065	592094	|	1984	2030	|	94.46	|	1302831	630519	|	0.15	0.32	|	NC_006034.2	utg000001l_pilon	|	1983	2029	1	1	2	linear
1148249	1149591	|	607706	609099	|	1343	1394	|	89.25	|	1302831	630519	|	0.1	0.22	|	NC_006034.2	utg000001l_pilon	|	1342	1393	1	1	2	linear
1162348	1165347	|	622094	625173	|	3000	3080	|	87.18	|	1302831	630519	|	0.23	0.49	|	NC_006034.2	utg000001l_pilon	|	2999	3079	1	1	2	linear
1166878	1169729	|	626664	629563	|	2852	2900	|	94.14	|	1302831	630519	|	0.22	0.46	|	NC_006034.2	utg000001l_pilon	|	2851	2899	1	1	2	linear
10286	18189	|	2475	10440	|	7904	7966	|	97.22	|	1455689	708429	|	0.54	1.12	|	NC_006035.2	utg000006l_pilon	|	7903	7965	1	1	2	transposition
26011	36141	|	19495	29697	|	10131	10203	|	97.26	|	1455689	708429	|	0.7	1.44	|	NC_006035.2	utg000006l_pilon	|	10130	10202	1	1	2	transposition
36256	51159	|	29819	44760	|	14904	14942	|	97.57	|	1455689	708429	|	1.02	2.11	|	NC_006035.2	utg000006l_pilon	|	14903	14941	1	1	2	transposition
52557	60230	|	46128	53907	|	7674	7780	|	94.51	|	1455689	708429	|	0.53	1.1	|	NC_006035.2	utg000006l_pilon	|	7673	7779	1	1	2	transposition
60598	63931	|	54323	57732	|	3334	3410	|	92.94	|	1455689	708429	|	0.23	0.48	|	NC_006035.2	utg000006l_pilon	|	3333	3409	1	1	2	transposition
76575	81349	|	36386	41227	|	4775	4842	|	95.49	|	1455689	1465877	|	0.33	0.33	|	NC_006035.2	utg000005l_pilon	|	4774	4841	1	1	2	linear
81506	86925	|	41390	47016	|	5420	5627	|	89.8	|	1455689	1465877	|	0.37	0.38	|	NC_006035.2	utg000005l_pilon	|	5419	5626	1	1	2	linear
87723	88579	|	47834	48683	|	857	850	|	97.44	|	1455689	1465877	|	0.06	0.06	|	NC_006035.2	utg000005l_pilon	|	856	849	1	1	2	linear
88706	94980	|	48784	55106	|	6275	6323	|	95.3	|	1455689	1465877	|	0.43	0.43	|	NC_006035.2	utg000005l_pilon	|	6274	6322	1	1	2	linear
97497	101544	|	57688	61777	|	4048	4090	|	92.44	|	1455689	1465877	|	0.28	0.28	|	NC_006035.2	utg000005l_pilon	|	4047	4089	1	1	2	linear
104693	108423	|	64952	68768	|	3731	3817	|	92.2	|	1455689	1465877	|	0.26	0.26	|	NC_006035.2	utg000005l_pilon	|	3730	3816	1	1	2	linear
122293	123330	|	83177	84243	|	1038	1067	|	93.85	|	1455689	1465877	|	0.07	0.07	|	NC_006035.2	utg000005l_pilon	|	1037	1066	1	1	2	linear
135334	136428	|	97054	98161	|	1095	1108	|	95.87	|	1455689	1465877	|	0.08	0.08	|	NC_006035.2	utg000005l_pilon	|	1094	1107	1	1	2	linear
136643	140170	|	98412	102071	|	3528	3660	|	91.73	|	1455689	1465877	|	0.24	0.25	|	NC_006035.2	utg000005l_pilon	|	3527	3659	1	1	2	linear
158715	162836	|	120769	124904	|	4122	4136	|	95.06	|	1455689	1465877	|	0.28	0.28	|	NC_006035.2	utg000005l_pilon	|	4121	4135	1	1	2	linear
163570	172729	|	125715	135110	|	9160	9396	|	90.25	|	1455689	1465877	|	0.63	0.64	|	NC_006035.2	utg000005l_pilon	|	9159	9395	1	1	2	linear
176178	179279	|	138539	141647	|	3102	3109	|	94.81	|	1455689	1465877	|	0.21	0.21	|	NC_006035.2	utg000005l_pilon	|	3101	3108	1	1	2	linear
186071	194302	|	148681	157232	|	8232	8552	|	89.73	|	1455689	1465877	|	0.57	0.58	|	NC_006035.2	utg000005l_pilon	|	8231	8551	1	1	2	linear
219793	224662	|	184549	189496	|	4870	4948	|	94.18	|	1455689	1465877	|	0.33	0.34	|	NC_006035.2	utg000005l_pilon	|	4869	4947	1	1	2	linear
224894	232295	|	189736	197266	|	7402	7531	|	91.47	|	1455689	1465877	|	0.51	0.51	|	NC_006035.2	utg000005l_pilon	|	7401	7530	1	1	2	linear
234075	235700	|	199151	200804	|	1626	1654	|	93.48	|	1455689	1465877	|	0.11	0.11	|	NC_006035.2	utg000005l_pilon	|	1625	1653	1	1	2	linear
239868	248889	|	205005	214304	|	9022	9300	|	90.73	|	1455689	1465877	|	0.62	0.63	|	NC_006035.2	utg000005l_pilon	|	9021	9299	1	1	2	linear
251453	252740	|	216898	218207	|	1288	1310	|	94.47	|	1455689	1465877	|	0.09	0.09	|	NC_006035.2	utg000005l_pilon	|	1287	1309	1	1	2	linear
270663	272002	|	236800	238200	|	1340	1401	|	90.39	|	1455689	1465877	|	0.09	0.1	|	NC_006035.2	utg000005l_pilon	|	1339	1400	1	1	2	linear
273287	284975	|	239527	251371	|	11689	11845	|	90.92	|	1455689	1465877	|	0.8	0.81	|	NC_006035.2	utg000005l_pilon	|	11688	11844	1	1	2	linear
286260	290953	|	252599	257380	|	4694	4782	|	92.85	|	1455689	1465877	|	0.32	0.33	|	NC_006035.2	utg000005l_pilon	|	4693	4781	1	1	2	linear
306059	307401	|	272779	274140	|	1343	1362	|	92.07	|	1455689	1465877	|	0.09	0.09	|	NC_006035.2	utg000005l_pilon	|	1342	1361	1	1	2	linear
308108	309183	|	274856	275965	|	1076	1110	|	94.6	|	1455689	1465877	|	0.07	0.08	|	NC_006035.2	utg000005l_pilon	|	1075	1109	1	1	2	linear
309853	311607	|	276663	278447	|	1755	1785	|	93.19	|	1455689	1465877	|	0.12	0.12	|	NC_006035.2	utg000005l_pilon	|	1754	1784	1	1	2	linear
312747	314187	|	279645	281119	|	1441	1475	|	89.13	|	1455689	1465877	|	0.1	0.1	|	NC_006035.2	utg000005l_pilon	|	1440	1474	1	1	2	linear
320606	322259	|	287871	289529	|	1654	1659	|	97.9	|	1455689	1465877	|	0.11	0.11	|	NC_006035.2	utg000005l_pilon	|	1653	1658	1	1	2	linear
322522	335938	|	289834	303362	|	13417	13529	|	96.09	|	1455689	1465877	|	0.92	0.92	|	NC_006035.2	utg000005l_pilon	|	13416	13528	1	1	2	linear
361893	363913	|	331109	333210	|	2021	2102	|	90.49	|	1455689	1465877	|	0.14	0.14	|	NC_006035.2	utg000005l_pilon	|	2020	2101	1	1	2	linear
382255	385419	|	352095	355266	|	3165	3172	|	93.42	|	1455689	1465877	|	0.22	0.22	|	NC_006035.2	utg000005l_pilon	|	3164	3171	1	1	2	linear
385556	387006	|	355387	356808	|	1451	1422	|	94.33	|	1455689	1465877	|	0.1	0.1	|	NC_006035.2	utg000005l_pilon	|	1450	1421	1	1	2	linear
389771	392067	|	359488	361808	|	2297	2321	|	94.55	|	1455689	1465877	|	0.16	0.16	|	NC_006035.2	utg000005l_pilon	|	2296	2320	1	1	2	linear
392315	397132	|	362028	366926	|	4818	4899	|	94.78	|	1455689	1465877	|	0.33	0.33	|	NC_006035.2	utg000005l_pilon	|	4817	4898	1	1	2	linear
402489	403588	|	372313	373463	|	1100	1151	|	90.86	|	1455689	1465877	|	0.08	0.08	|	NC_006035.2	utg000005l_pilon	|	1099	1150	1	1	2	linear
404463	417138	|	374411	387266	|	12676	12856	|	95.44	|	1455689	1465877	|	0.87	0.88	|	NC_006035.2	utg000005l_pilon	|	12675	12855	1	1	2	linear
417770	426333	|	387887	396396	|	8564	8510	|	94.45	|	1455689	1465877	|	0.59	0.58	|	NC_006035.2	utg000005l_pilon	|	8563	8509	1	1	2	linear
426445	437296	|	396518	407542	|	10852	11025	|	91.21	|	1455689	1465877	|	0.75	0.75	|	NC_006035.2	utg000005l_pilon	|	10851	11024	1	1	2	linear
439233	445260	|	409558	415678	|	6028	6121	|	94.77	|	1455689	1465877	|	0.41	0.42	|	NC_006035.2	utg000005l_pilon	|	6027	6120	1	1	2	linear
445392	446759	|	415712	417090	|	1368	1379	|	95.11	|	1455689	1465877	|	0.09	0.09	|	NC_006035.2	utg000005l_pilon	|	1367	1378	1	1	2	linear
446914	450252	|	417261	420721	|	3339	3461	|	91.61	|	1455689	1465877	|	0.23	0.24	|	NC_006035.2	utg000005l_pilon	|	3338	3460	1	1	2	linear
451412	454529	|	421951	425130	|	3118	3180	|	88.8	|	1455689	1465877	|	0.21	0.22	|	NC_006035.2	utg000005l_pilon	|	3117	3179	1	1	2	linear
482834	486306	|	454222	457719	|	3473	3498	|	94.24	|	1455689	1465877	|	0.24	0.24	|	NC_006035.2	utg000005l_pilon	|	3472	3497	1	1	2	linear
523872	528510	|	496308	501041	|	4639	4734	|	93.28	|	1455689	1465877	|	0.32	0.32	|	NC_006035.2	utg000005l_pilon	|	4638	4733	1	1	2	linear
552314	553625	|	525729	527075	|	1312	1347	|	93.78	|	1455689	1465877	|	0.09	0.09	|	NC_006035.2	utg000005l_pilon	|	1311	1346	1	1	2	linear
576807	583562	|	551595	558623	|	6756	7029	|	90.83	|	1455689	1465877	|	0.46	0.48	|	NC_006035.2	utg000005l_pilon	|	6755	7028	1	1	2	linear
589150	596861	|	564349	572246	|	7712	7898	|	93.62	|	1455689	1465877	|	0.53	0.54	|	NC_006035.2	utg000005l_pilon	|	7711	7897	1	1	2	linear
598446	609307	|	574005	585138	|	10862	11134	|	92.23	|	1455689	1465877	|	0.75	0.76	|	NC_006035.2	utg000005l_pilon	|	10861	11133	1	1	2	linear
610246	613954	|	586120	589909	|	3709	3790	|	93.49	|	1455689	1465877	|	0.25	0.26	|	NC_006035.2	utg000005l_pilon	|	3708	3789	1	1	2	linear
614093	617567	|	590064	593643	|	3475	3580	|	91.04	|	1455689	1465877	|	0.24	0.24	|	NC_006035.2	utg000005l_pilon	|	3474	3579	1	1	2	linear
619340	626257	|	595420	602475	|	6918	7056	|	92.27	|	1455689	1465877	|	0.48	0.48	|	NC_006035.2	utg000005l_pilon	|	6917	7055	1	1	2	linear
644877	646525	|	621702	623359	|	1649	1658	|	97.96	|	1455689	1465877	|	0.11	0.11	|	NC_006035.2	utg000005l_pilon	|	1648	1657	1	1	2	linear
648234	652757	|	625123	629711	|	4524	4589	|	95.26	|	1455689	1465877	|	0.31	0.31	|	NC_006035.2	utg000005l_pilon	|	4523	4588	1	1	2	linear
657209	659659	|	634367	636879	|	2451	2513	|	92.33	|	1455689	1465877	|	0.17	0.17	|	NC_006035.2	utg000005l_pilon	|	2450	2512	1	1	2	linear
661494	668217	|	638731	645575	|	6724	6845	|	95.33	|	1455689	1465877	|	0.46	0.47	|	NC_006035.2	utg000005l_pilon	|	6723	6844	1	1	2	linear
671367	674195	|	648845	651717	|	2829	2873	|	96.32	|	1455689	1465877	|	0.19	0.2	|	NC_006035.2	utg000005l_pilon	|	2828	2872	1	1	2	linear
678664	683160	|	656084	660664	|	4497	4581	|	93.12	|	1455689	1465877	|	0.31	0.31	|	NC_006035.2	utg000005l_pilon	|	4496	4580	1	1	2	linear
691720	693494	|	669719	671534	|	1775	1816	|	93.99	|	1455689	1465877	|	0.12	0.12	|	NC_006035.2	utg000005l_pilon	|	1774	1815	1	1	2	linear
693646	696810	|	671683	674896	|	3165	3214	|	92.75	|	1455689	1465877	|	0.22	0.22	|	NC_006035.2	utg000005l_pilon	|	3164	3213	1	1	2	linear
721185	724665	|	700575	704208	|	3481	3634	|	87.64	|	1455689	1465877	|	0.24	0.25	|	NC_006035.2	utg000005l_pilon	|	3480	3633	1	1	2	linear
739271	748893	|	718846	728717	|	9623	9872	|	90.55	|	1455689	1465877	|	0.66	0.67	|	NC_006035.2	utg000005l_pilon	|	9622	9871	1	1	2	linear
755286	757366	|	735152	737250	|	2081	2099	|	95.7	|	1455689	1465877	|	0.14	0.14	|	NC_006035.2	utg000005l_pilon	|	2080	2098	1	1	2	linear
760931	761942	|	740952	741973	|	1012	1022	|	93.23	|	1455689	1465877	|	0.07	0.07	|	NC_006035.2	utg000005l_pilon	|	1011	1021	1	1	2	linear
774498	776527	|	755208	757356	|	2030	2149	|	88.91	|	1455689	1465877	|	0.14	0.15	|	NC_006035.2	utg000005l_pilon	|	2029	2148	1	1	2	linear
785544	788029	|	767024	769582	|	2486	2559	|	93.21	|	1455689	1465877	|	0.17	0.17	|	NC_006035.2	utg000005l_pilon	|	2485	2558	1	1	2	linear
806105	808617	|	788598	791182	|	2513	2585	|	93.33	|	1455689	1465877	|	0.17	0.18	|	NC_006035.2	utg000005l_pilon	|	2512	2584	1	1	2	linear
811997	813300	|	794557	795866	|	1304	1310	|	91.28	|	1455689	1465877	|	0.09	0.09	|	NC_006035.2	utg000005l_pilon	|	1303	1309	1	1	2	linear
813404	819696	|	795989	802400	|	6293	6412	|	94.7	|	1455689	1465877	|	0.43	0.44	|	NC_006035.2	utg000005l_pilon	|	6292	6411	1	1	2	linear
822167	823427	|	804967	806230	|	1261	1264	|	93.9	|	1455689	1465877	|	0.09	0.09	|	NC_006035.2	utg000005l_pilon	|	1260	1263	1	1	2	linear
823532	825657	|	806360	808519	|	2126	2160	|	92.23	|	1455689	1465877	|	0.15	0.15	|	NC_006035.2	utg000005l_pilon	|	2125	2159	1	1	2	linear
839747	844207	|	823095	827629	|	4461	4535	|	91.17	|	1455689	1465877	|	0.31	0.31	|	NC_006035.2	utg000005l_pilon	|	4460	4534	1	1	2	linear
851750	855554	|	835449	839340	|	3805	3892	|	93.5	|	1455689	1465877	|	0.26	0.27	|	NC_006035.2	utg000005l_pilon	|	3804	3891	1	1	2	linear
857661	861383	|	841492	845254	|	3723	3763	|	92.65	|	1455689	1465877	|	0.26	0.26	|	NC_006035.2	utg000005l_pilon	|	3722	3762	1	1	2	linear
865754	867576	|	849796	851659	|	1823	1864	|	93.56	|	1455689	1465877	|	0.13	0.13	|	NC_006035.2	utg000005l_pilon	|	1822	1863	1	1	2	linear
868200	869659	|	852228	853718	|	1460	1491	|	93.23	|	1455689	1465877	|	0.1	0.1	|	NC_006035.2	utg000005l_pilon	|	1459	1490	1	1	2	linear
870262	872525	|	854333	856631	|	2264	2299	|	92.76	|	1455689	1465877	|	0.16	0.16	|	NC_006035.2	utg000005l_pilon	|	2263	2298	1	1	2	linear
879892	904742	|	864319	889421	|	24851	25103	|	96.12	|	1455689	1465877	|	1.71	1.71	|	NC_006035.2	utg000005l_pilon	|	24850	25102	1	1	2	linear
906118	908394	|	890928	893257	|	2277	2330	|	90.05	|	1455689	1465877	|	0.16	0.16	|	NC_006035.2	utg000005l_pilon	|	2276	2329	1	1	2	linear
913605	924884	|	898734	910369	|	11280	11636	|	91.9	|	1455689	1465877	|	0.77	0.79	|	NC_006035.2	utg000005l_pilon	|	11279	11635	1	1	2	linear
932950	934585	|	918584	920246	|	1636	1663	|	91.76	|	1455689	1465877	|	0.11	0.11	|	NC_006035.2	utg000005l_pilon	|	1635	1662	1	1	2	linear
970459	971639	|	956790	957992	|	1181	1203	|	94.23	|	1455689	1465877	|	0.08	0.08	|	NC_006035.2	utg000005l_pilon	|	1180	1202	1	1	2	linear
971761	977172	|	958123	963633	|	5412	5511	|	94.58	|	1455689	1465877	|	0.37	0.38	|	NC_006035.2	utg000005l_pilon	|	5411	5510	1	1	2	linear
1015327	1017612	|	1002868	1005191	|	2286	2324	|	87.93	|	1455689	1465877	|	0.16	0.16	|	NC_006035.2	utg000005l_pilon	|	2285	2323	1	1	2	linear
1031390	1032680	|	1018893	1020201	|	1291	1309	|	94.77	|	1455689	1465877	|	0.09	0.09	|	NC_006035.2	utg000005l_pilon	|	1290	1308	1	1	2	linear
1033582	1034201	|	1021094	1021720	|	620	627	|	96.67	|	1455689	1465877	|	0.04	0.04	|	NC_006035.2	utg000005l_pilon	|	619	626	1	1	2	linear
1034336	1037705	|	1021871	1025348	|	3370	3478	|	89.91	|	1455689	1465877	|	0.23	0.24	|	NC_006035.2	utg000005l_pilon	|	3369	3477	1	1	2	linear
1037836	1044289	|	1025471	1032041	|	6454	6571	|	93.26	|	1455689	1465877	|	0.44	0.45	|	NC_006035.2	utg000005l_pilon	|	6453	6570	1	1	2	linear
1046320	1051523	|	1033870	1039217	|	5204	5348	|	91.1	|	1455689	1465877	|	0.36	0.36	|	NC_006035.2	utg000005l_pilon	|	5203	5347	1	1	2	linear
1053003	1055821	|	1040802	1043684	|	2819	2883	|	94.85	|	1455689	1465877	|	0.19	0.2	|	NC_006035.2	utg000005l_pilon	|	2818	2882	1	1	2	linear
1058687	1062213	|	1046790	1050442	|	3527	3653	|	90.2	|	1455689	1465877	|	0.24	0.25	|	NC_006035.2	utg000005l_pilon	|	3526	3652	1	1	2	linear
1065686	1066676	|	1054396	1055403	|	991	1008	|	94.48	|	1455689	1465877	|	0.07	0.07	|	NC_006035.2	utg000005l_pilon	|	990	1007	1	1	2	linear
1072950	1077539	|	1064087	1068757	|	4590	4671	|	92.58	|	1455689	1465877	|	0.32	0.32	|	NC_006035.2	utg000005l_pilon	|	4589	4670	1	1	2	linear
1077747	1078552	|	1068950	1069776	|	806	827	|	92.92	|	1455689	1465877	|	0.06	0.06	|	NC_006035.2	utg000005l_pilon	|	805	826	1	1	2	linear
1088699	1094523	|	1080870	1086817	|	5825	5948	|	90.89	|	1455689	1465877	|	0.4	0.41	|	NC_006035.2	utg000005l_pilon	|	5824	5947	1	1	2	linear
1100387	1104529	|	1092879	1097164	|	4143	4286	|	92.36	|	1455689	1465877	|	0.28	0.29	|	NC_006035.2	utg000005l_pilon	|	4142	4285	1	1	2	linear
1105307	1108820	|	1097893	1101542	|	3514	3650	|	91.92	|	1455689	1465877	|	0.24	0.25	|	NC_006035.2	utg000005l_pilon	|	3513	3649	1	1	2	linear
1130358	1134816	|	1123466	1127974	|	4459	4509	|	91.01	|	1455689	1465877	|	0.31	0.31	|	NC_006035.2	utg000005l_pilon	|	4458	4508	1	1	2	linear
1138652	1142618	|	1131932	1136047	|	3967	4116	|	89.47	|	1455689	1465877	|	0.27	0.28	|	NC_006035.2	utg000005l_pilon	|	3966	4115	1	1	2	linear
1143461	1145270	|	1136906	1138780	|	1810	1875	|	88.39	|	1455689	1465877	|	0.12	0.13	|	NC_006035.2	utg000005l_pilon	|	1809	1874	1	1	2	linear
1165030	1166956	|	1159139	1161100	|	1927	1962	|	93.74	|	1455689	1465877	|	0.13	0.13	|	NC_006035.2	utg000005l_pilon	|	1926	1961	1	1	2	linear
1167227	1168550	|	1161353	1162715	|	1324	1363	|	90.45	|	1455689	1465877	|	0.09	0.09	|	NC_006035.2	utg000005l_pilon	|	1323	1362	1	1	2	linear
1192065	1195337	|	1187315	1190703	|	3273	3389	|	87.12	|	1455689	1465877	|	0.22	0.23	|	NC_006035.2	utg000005l_pilon	|	3272	3388	1	1	2	linear
1196126	1197483	|	1191453	1192835	|	1358	1383	|	89.48	|	1455689	1465877	|	0.09	0.09	|	NC_006035.2	utg000005l_pilon	|	1357	1382	1	1	2	linear
1215703	1217297	|	1211972	1213600	|	1595	1629	|	94.58	|	1455689	1465877	|	0.11	0.11	|	NC_006035.2	utg000005l_pilon	|	1594	1628	1	1	2	linear
1238002	1243256	|	1235106	1240449	|	5255	5344	|	93.68	|	1455689	1465877	|	0.36	0.36	|	NC_006035.2	utg000005l_pilon	|	5254	5343	1	1	2	linear
1247867	1252343	|	1245386	1249989	|	4477	4604	|	89.48	|	1455689	1465877	|	0.31	0.31	|	NC_006035.2	utg000005l_pilon	|	4476	4603	1	1	2	linear
1252816	1256006	|	1250363	1253583	|	3191	3221	|	96.27	|	1455689	1465877	|	0.22	0.22	|	NC_006035.2	utg000005l_pilon	|	3190	3220	1	1	2	linear
1256261	1259678	|	1253816	1257208	|	3418	3393	|	94.08	|	1455689	1465877	|	0.23	0.23	|	NC_006035.2	utg000005l_pilon	|	3417	3392	1	1	2	linear
1264976	1265950	|	1262492	1263473	|	975	982	|	97.16	|	1455689	1465877	|	0.07	0.07	|	NC_006035.2	utg000005l_pilon	|	974	981	1	1	2	linear
1293066	1296534	|	1292085	1295657	|	3469	3573	|	90.01	|	1455689	1465877	|	0.24	0.24	|	NC_006035.2	utg000005l_pilon	|	3468	3572	1	1	2	linear
1310554	1315515	|	1310483	1315530	|	4962	5048	|	92.99	|	1455689	1465877	|	0.34	0.34	|	NC_006035.2	utg000005l_pilon	|	4961	5047	1	1	2	linear
1320656	1323687	|	1320787	1323859	|	3032	3073	|	92.01	|	1455689	1465877	|	0.21	0.21	|	NC_006035.2	utg000005l_pilon	|	3031	3072	1	1	2	linear
1344243	1346830	|	1345195	1347840	|	2588	2646	|	92.43	|	1455689	1465877	|	0.18	0.18	|	NC_006035.2	utg000005l_pilon	|	2587	2645	1	1	2	linear
1358694	1361945	|	1360418	1363714	|	3252	3297	|	95	|	1455689	1465877	|	0.22	0.22	|	NC_006035.2	utg000005l_pilon	|	3251	3296	1	1	2	linear
1362790	1365593	|	1364435	1367251	|	2804	2817	|	91.8	|	1455689	1465877	|	0.19	0.19	|	NC_006035.2	utg000005l_pilon	|	2803	2816	1	1	2	linear
1369154	1378464	|	1370656	1379967	|	9311	9312	|	93.76	|	1455689	1465877	|	0.64	0.64	|	NC_006035.2	utg000005l_pilon	|	9310	9311	1	1	2	linear
1378562	1379988	|	1380072	1381509	|	1427	1438	|	94.65	|	1455689	1465877	|	0.1	0.1	|	NC_006035.2	utg000005l_pilon	|	1426	1437	1	1	2	linear
1380312	1384589	|	1381832	1386182	|	4278	4351	|	89.61	|	1455689	1465877	|	0.29	0.3	|	NC_006035.2	utg000005l_pilon	|	4277	4350	1	1	2	linear
1390696	1405396	|	1392508	1407482	|	14701	14975	|	92.03	|	1455689	1465877	|	1.01	1.02	|	NC_006035.2	utg000005l_pilon	|	14700	14974	1	1	2	linear
1406421	1409310	|	1408524	1411467	|	2890	2944	|	92.39	|	1455689	1465877	|	0.2	0.2	|	NC_006035.2	utg000005l_pilon	|	2889	2943	1	1	2	linear
1426386	1429832	|	1429722	1433194	|	3447	3473	|	95.48	|	1455689	1465877	|	0.24	0.24	|	NC_006035.2	utg000005l_pilon	|	3446	3472	1	1	2	linear
1429927	1434726	|	1440214	1445148	|	4800	4935	|	93.54	|	1455689	1465877	|	0.33	0.34	|	NC_006035.2	utg000005l_pilon	|	4799	4934	1	1	2	linear
1436101	1437742	|	1446439	1448122	|	1642	1684	|	91.56	|	1455689	1465877	|	0.11	0.11	|	NC_006035.2	utg000005l_pilon	|	1641	1683	1	1	2	linear
1437120	1438385	|	1450256	1451540	|	1266	1285	|	95.76	|	1455689	1465877	|	0.09	0.09	|	NC_006035.2	utg000005l_pilon	|	1265	1284	1	1	2	linear
1446262	1447499	|	1464612	1465867	|	1238	1256	|	90.69	|	1455689	1465877	|	0.09	0.09	|	NC_006035.2	utg000005l_pilon	|	1237	1255	1	1	2	linear
93441	95369	|	504	2476	|	1929	1973	|	90.23	|	1402899	1345027	|	0.14	0.15	|	NC_006036.2	utg000003l_pilon	|	1928	1972	1	1	2	linear
107291	109238	|	14665	16610	|	1948	1946	|	95.74	|	1402899	1345027	|	0.14	0.14	|	NC_006036.2	utg000003l_pilon	|	1947	1945	1	1	2	linear
112057	116123	|	19533	23729	|	4067	4197	|	89.99	|	1402899	1345027	|	0.29	0.31	|	NC_006036.2	utg000003l_pilon	|	4066	4196	1	1	2	linear
116858	121091	|	24527	28884	|	4234	4358	|	91.53	|	1402899	1345027	|	0.3	0.32	|	NC_006036.2	utg000003l_pilon	|	4233	4357	1	1	2	linear
121315	129204	|	29136	37121	|	7890	7986	|	94.03	|	1402899	1345027	|	0.56	0.59	|	NC_006036.2	utg000003l_pilon	|	7889	7985	1	1	2	linear
130861	138087	|	38806	46165	|	7227	7360	|	93.25	|	1402899	1345027	|	0.52	0.55	|	NC_006036.2	utg000003l_pilon	|	7226	7359	1	1	2	linear
143326	151406	|	51449	59582	|	8081	8134	|	95.41	|	1402899	1345027	|	0.58	0.6	|	NC_006036.2	utg000003l_pilon	|	8080	8133	1	1	2	linear
174048	175482	|	83983	85466	|	1435	1484	|	92.76	|	1402899	1345027	|	0.1	0.11	|	NC_006036.2	utg000003l_pilon	|	1434	1483	1	1	2	linear
178968	181126	|	89042	91254	|	2159	2213	|	86.33	|	1402899	1345027	|	0.15	0.16	|	NC_006036.2	utg000003l_pilon	|	2158	2212	1	1	2	linear
187365	189592	|	97630	99900	|	2228	2271	|	95.57	|	1402899	1345027	|	0.16	0.17	|	NC_006036.2	utg000003l_pilon	|	2227	2270	1	1	2	linear
189794	193622	|	100105	104051	|	3829	3947	|	89.81	|	1402899	1345027	|	0.27	0.29	|	NC_006036.2	utg000003l_pilon	|	3828	3946	1	1	2	linear
195582	201886	|	106097	112473	|	6305	6377	|	96.5	|	1402899	1345027	|	0.45	0.47	|	NC_006036.2	utg000003l_pilon	|	6304	6376	1	1	2	linear
235731	270487	|	148910	184092	|	34757	35183	|	94.66	|	1402899	1345027	|	2.48	2.62	|	NC_006036.2	utg000003l_pilon	|	34756	35182	1	1	2	linear
271102	279359	|	184570	192902	|	8258	8333	|	93.88	|	1402899	1345027	|	0.59	0.62	|	NC_006036.2	utg000003l_pilon	|	8257	8332	1	1	2	linear
280544	285408	|	194088	198997	|	4865	4910	|	93.63	|	1402899	1345027	|	0.35	0.37	|	NC_006036.2	utg000003l_pilon	|	4864	4909	1	1	2	linear
285528	289399	|	199084	203060	|	3872	3977	|	92.7	|	1402899	1345027	|	0.28	0.3	|	NC_006036.2	utg000003l_pilon	|	3871	3976	1	1	2	linear
298160	301439	|	212155	215466	|	3280	3312	|	95.8	|	1402899	1345027	|	0.23	0.25	|	NC_006036.2	utg000003l_pilon	|	3279	3311	1	1	2	linear
306471	313436	|	220269	227573	|	6966	7305	|	90.37	|	1402899	1345027	|	0.5	0.54	|	NC_006036.2	utg000003l_pilon	|	6965	7304	1	1	2	linear
319193	322127	|	233958	236887	|	2935	2930	|	93.49	|	1402899	1345027	|	0.21	0.22	|	NC_006036.2	utg000003l_pilon	|	2934	2929	1	1	2	linear
322906	325410	|	237688	240210	|	2505	2523	|	91.43	|	1402899	1345027	|	0.18	0.19	|	NC_006036.2	utg000003l_pilon	|	2504	2522	1	1	2	linear
328250	329359	|	243163	244275	|	1110	1113	|	98.74	|	1402899	1345027	|	0.08	0.08	|	NC_006036.2	utg000003l_pilon	|	1109	1112	1	1	2	linear
336845	337995	|	252209	253381	|	1151	1173	|	94.81	|	1402899	1345027	|	0.08	0.09	|	NC_006036.2	utg000003l_pilon	|	1150	1172	1	1	2	linear
352387	353482	|	268625	269753	|	1096	1129	|	93.93	|	1402899	1345027	|	0.08	0.08	|	NC_006036.2	utg000003l_pilon	|	1095	1128	1	1	2	linear
365198	366689	|	281728	283248	|	1492	1521	|	95.94	|	1402899	1345027	|	0.11	0.11	|	NC_006036.2	utg000003l_pilon	|	1491	1520	1	1	2	linear
382115	385367	|	299444	302795	|	3253	3352	|	92.47	|	1402899	1345027	|	0.23	0.25	|	NC_006036.2	utg000003l_pilon	|	3252	3351	1	1	2	linear
395108	396077	|	313170	314155	|	970	986	|	95.86	|	1402899	1345027	|	0.07	0.07	|	NC_006036.2	utg000003l_pilon	|	969	985	1	1	2	linear
398640	402741	|	316889	321126	|	4102	4238	|	91.25	|	1402899	1345027	|	0.29	0.32	|	NC_006036.2	utg000003l_pilon	|	4101	4237	1	1	2	linear
403623	407765	|	322090	326360	|	4143	4271	|	91.3	|	1402899	1345027	|	0.3	0.32	|	NC_006036.2	utg000003l_pilon	|	4142	4270	1	1	2	linear
409168	412032	|	327814	330735	|	2865	2922	|	93.6	|	1402899	1345027	|	0.2	0.22	|	NC_006036.2	utg000003l_pilon	|	2864	2921	1	1	2	linear
412937	414259	|	331660	332974	|	1323	1315	|	93.38	|	1402899	1345027	|	0.09	0.1	|	NC_006036.2	utg000003l_pilon	|	1322	1314	1	1	2	linear
449269	451666	|	367680	370111	|	2398	2432	|	94.68	|	1402899	1345027	|	0.17	0.18	|	NC_006036.2	utg000003l_pilon	|	2397	2431	1	1	2	linear
451849	456254	|	370314	374864	|	4406	4551	|	90.24	|	1402899	1345027	|	0.31	0.34	|	NC_006036.2	utg000003l_pilon	|	4405	4550	1	1	2	linear
465521	467272	|	384517	386277	|	1752	1761	|	95.56	|	1402899	1345027	|	0.12	0.13	|	NC_006036.2	utg000003l_pilon	|	1751	1760	1	1	2	linear
471252	477000	|	390454	396375	|	5749	5922	|	91.1	|	1402899	1345027	|	0.41	0.44	|	NC_006036.2	utg000003l_pilon	|	5748	5921	1	1	2	linear
477355	484584	|	396731	404061	|	7230	7331	|	94.04	|	1402899	1345027	|	0.52	0.55	|	NC_006036.2	utg000003l_pilon	|	7229	7330	1	1	2	linear
485219	487471	|	404664	406919	|	2253	2256	|	94.07	|	1402899	1345027	|	0.16	0.17	|	NC_006036.2	utg000003l_pilon	|	2252	2255	1	1	2	linear
496899	507766	|	416715	427714	|	10868	11000	|	95.49	|	1402899	1345027	|	0.77	0.82	|	NC_006036.2	utg000003l_pilon	|	10867	10999	1	1	2	linear
507868	509738	|	427823	429720	|	1871	1898	|	94.41	|	1402899	1345027	|	0.13	0.14	|	NC_006036.2	utg000003l_pilon	|	1870	1897	1	1	2	linear
533240	538707	|	454087	459659	|	5468	5573	|	94.23	|	1402899	1345027	|	0.39	0.41	|	NC_006036.2	utg000003l_pilon	|	5467	5572	1	1	2	linear
539088	540710	|	460012	461655	|	1623	1644	|	94.05	|	1402899	1345027	|	0.12	0.12	|	NC_006036.2	utg000003l_pilon	|	1622	1643	1	1	2	linear
547406	549429	|	468542	470632	|	2024	2091	|	92.36	|	1402899	1345027	|	0.14	0.16	|	NC_006036.2	utg000003l_pilon	|	2023	2090	1	1	2	linear
560612	571130	|	482295	493063	|	10519	10769	|	90.65	|	1402899	1345027	|	0.75	0.8	|	NC_006036.2	utg000003l_pilon	|	10518	10768	1	1	2	linear
577174	581817	|	499425	504185	|	4644	4761	|	89.78	|	1402899	1345027	|	0.33	0.35	|	NC_006036.2	utg000003l_pilon	|	4643	4760	1	1	2	linear
590111	591730	|	512853	514512	|	1620	1660	|	90.4	|	1402899	1345027	|	0.12	0.12	|	NC_006036.2	utg000003l_pilon	|	1619	1659	1	1	2	linear
606060	607449	|	529517	530962	|	1390	1446	|	87.73	|	1402899	1345027	|	0.1	0.11	|	NC_006036.2	utg000003l_pilon	|	1389	1445	1	1	2	linear
616156	619045	|	540066	543117	|	2890	3052	|	89.26	|	1402899	1345027	|	0.21	0.23	|	NC_006036.2	utg000003l_pilon	|	2889	3051	1	1	2	linear
619140	624986	|	543243	549167	|	5847	5925	|	93.72	|	1402899	1345027	|	0.42	0.44	|	NC_006036.2	utg000003l_pilon	|	5846	5924	1	1	2	linear
625123	631943	|	549291	556144	|	6821	6854	|	94.92	|	1402899	1345027	|	0.49	0.51	|	NC_006036.2	utg000003l_pilon	|	6820	6853	1	1	2	linear
632087	635064	|	556154	559151	|	2978	2998	|	97.54	|	1402899	1345027	|	0.21	0.22	|	NC_006036.2	utg000003l_pilon	|	2977	2997	1	1	2	linear
693452	694358	|	621135	622080	|	907	946	|	90.36	|	1402899	1345027	|	0.06	0.07	|	NC_006036.2	utg000003l_pilon	|	906	945	1	1	2	linear
698778	700444	|	626724	628409	|	1667	1686	|	96.09	|	1402899	1345027	|	0.12	0.13	|	NC_006036.2	utg000003l_pilon	|	1666	1685	1	1	2	linear
708361	712831	|	636531	641177	|	4471	4647	|	88.27	|	1402899	1345027	|	0.32	0.35	|	NC_006036.2	utg000003l_pilon	|	4470	4646	1	1	2	linear
715552	718839	|	644023	647401	|	3288	3379	|	90	|	1402899	1345027	|	0.23	0.25	|	NC_006036.2	utg000003l_pilon	|	3287	3378	1	1	2	linear
721579	723442	|	650271	652203	|	1864	1933	|	87.98	|	1402899	1345027	|	0.13	0.14	|	NC_006036.2	utg000003l_pilon	|	1863	1932	1	1	2	linear
756696	763049	|	687516	693925	|	6354	6410	|	93.69	|	1402899	1345027	|	0.45	0.48	|	NC_006036.2	utg000003l_pilon	|	6353	6409	1	1	2	linear
765308	777822	|	696122	708658	|	12515	12537	|	96.58	|	1402899	1345027	|	0.89	0.93	|	NC_006036.2	utg000003l_pilon	|	12514	12536	1	1	2	linear
777969	783200	|	708808	714123	|	5232	5316	|	95.36	|	1402899	1345027	|	0.37	0.4	|	NC_006036.2	utg000003l_pilon	|	5231	5315	1	1	2	linear
792053	795864	|	723189	727100	|	3812	3912	|	91.68	|	1402899	1345027	|	0.27	0.29	|	NC_006036.2	utg000003l_pilon	|	3811	3911	1	1	2	linear
796093	798678	|	727287	729896	|	2586	2610	|	97.21	|	1402899	1345027	|	0.18	0.19	|	NC_006036.2	utg000003l_pilon	|	2585	2609	1	1	2	linear
798941	802894	|	730078	734154	|	3954	4077	|	93.02	|	1402899	1345027	|	0.28	0.3	|	NC_006036.2	utg000003l_pilon	|	3953	4076	1	1	2	linear
815371	819892	|	747385	751930	|	4522	4546	|	97.7	|	1402899	1345027	|	0.32	0.34	|	NC_006036.2	utg000003l_pilon	|	4521	4545	1	1	2	linear
862877	864544	|	797029	798746	|	1668	1718	|	93.24	|	1402899	1345027	|	0.12	0.13	|	NC_006036.2	utg000003l_pilon	|	1667	1717	1	1	2	linear
867549	868848	|	801846	803182	|	1300	1337	|	91.6	|	1402899	1345027	|	0.09	0.1	|	NC_006036.2	utg000003l_pilon	|	1299	1336	1	1	2	linear
892195	894167	|	827036	829031	|	1973	1996	|	91.41	|	1402899	1345027	|	0.14	0.15	|	NC_006036.2	utg000003l_pilon	|	1972	1995	1	1	2	linear
894480	898185	|	829313	833030	|	3706	3718	|	92.18	|	1402899	1345027	|	0.26	0.28	|	NC_006036.2	utg000003l_pilon	|	3705	3717	1	1	2	linear
898331	908909	|	833182	843831	|	10579	10650	|	94.76	|	1402899	1345027	|	0.75	0.79	|	NC_006036.2	utg000003l_pilon	|	10578	10649	1	1	2	linear
909427	915017	|	844295	849914	|	5591	5620	|	93.54	|	1402899	1345027	|	0.4	0.42	|	NC_006036.2	utg000003l_pilon	|	5590	5619	1	1	2	linear
927836	934971	|	863297	870682	|	7136	7386	|	88.19	|	1402899	1345027	|	0.51	0.55	|	NC_006036.2	utg000003l_pilon	|	7135	7385	1	1	2	linear
966003	967724	|	903267	905019	|	1722	1753	|	90.35	|	1402899	1345027	|	0.12	0.13	|	NC_006036.2	utg000003l_pilon	|	1721	1752	1	1	2	linear
968804	972320	|	906141	909672	|	3517	3532	|	94.76	|	1402899	1345027	|	0.25	0.26	|	NC_006036.2	utg000003l_pilon	|	3516	3531	1	1	2	linear
982735	983750	|	920637	921673	|	1016	1037	|	89.92	|	1402899	1345027	|	0.07	0.08	|	NC_006036.2	utg000003l_pilon	|	1015	1036	1	1	2	linear
991283	993143	|	929408	931282	|	1861	1875	|	94.17	|	1402899	1345027	|	0.13	0.14	|	NC_006036.2	utg000003l_pilon	|	1860	1874	1	1	2	linear
1004982	1006950	|	943585	945633	|	1969	2049	|	92.67	|	1402899	1345027	|	0.14	0.15	|	NC_006036.2	utg000003l_pilon	|	1968	2048	1	1	2	linear
1012797	1015110	|	951703	954065	|	2314	2363	|	92.38	|	1402899	1345027	|	0.16	0.18	|	NC_006036.2	utg000003l_pilon	|	2313	2362	1	1	2	linear
1017209	1018623	|	956269	957709	|	1415	1441	|	93.32	|	1402899	1345027	|	0.1	0.11	|	NC_006036.2	utg000003l_pilon	|	1414	1440	1	1	2	linear
1019901	1022495	|	959067	961691	|	2595	2625	|	96.51	|	1402899	1345027	|	0.18	0.2	|	NC_006036.2	utg000003l_pilon	|	2594	2624	1	1	2	linear
1022677	1033441	|	961873	972878	|	10765	11006	|	92.5	|	1402899	1345027	|	0.77	0.82	|	NC_006036.2	utg000003l_pilon	|	10764	11005	1	1	2	linear
1035480	1036958	|	974979	976467	|	1479	1489	|	94.49	|	1402899	1345027	|	0.11	0.11	|	NC_006036.2	utg000003l_pilon	|	1478	1488	1	1	2	linear
1041086	1043060	|	980597	982649	|	1975	2053	|	92.15	|	1402899	1345027	|	0.14	0.15	|	NC_006036.2	utg000003l_pilon	|	1974	2052	1	1	2	linear
1043716	1059906	|	983315	999631	|	16191	16317	|	94.68	|	1402899	1345027	|	1.15	1.21	|	NC_006036.2	utg000003l_pilon	|	16190	16316	1	1	2	linear
1060819	1062346	|	1000527	1002059	|	1528	1533	|	95.99	|	1402899	1345027	|	0.11	0.11	|	NC_006036.2	utg000003l_pilon	|	1527	1532	1	1	2	linear
1062528	1068135	|	1002240	1008004	|	5608	5765	|	93.1	|	1402899	1345027	|	0.4	0.43	|	NC_006036.2	utg000003l_pilon	|	5607	5764	1	1	2	linear
1095356	1096383	|	1035708	1036736	|	1028	1029	|	96.92	|	1402899	1345027	|	0.07	0.08	|	NC_006036.2	utg000003l_pilon	|	1027	1028	1	1	2	linear
1099492	1108591	|	1039813	1048989	|	9100	9177	|	92.26	|	1402899	1345027	|	0.65	0.68	|	NC_006036.2	utg000003l_pilon	|	9099	9176	1	1	2	linear
1108696	1110331	|	1049120	1050795	|	1636	1676	|	90.7	|	1402899	1345027	|	0.12	0.12	|	NC_006036.2	utg000003l_pilon	|	1635	1675	1	1	2	linear
1111538	1115660	|	1051947	1056101	|	4123	4155	|	92.82	|	1402899	1345027	|	0.29	0.31	|	NC_006036.2	utg000003l_pilon	|	4122	4154	1	1	2	linear
1115921	1119718	|	1056330	1060241	|	3798	3912	|	92.12	|	1402899	1345027	|	0.27	0.29	|	NC_006036.2	utg000003l_pilon	|	3797	3911	1	1	2	linear
1119886	1121691	|	1060389	1062220	|	1806	1832	|	93.2	|	1402899	1345027	|	0.13	0.14	|	NC_006036.2	utg000003l_pilon	|	1805	1831	1	1	2	linear
1135867	1139131	|	1076394	1079705	|	3265	3312	|	89.22	|	1402899	1345027	|	0.23	0.25	|	NC_006036.2	utg000003l_pilon	|	3264	3311	1	1	2	linear
1144362	1145756	|	1085164	1086602	|	1395	1439	|	93.85	|	1402899	1345027	|	0.1	0.11	|	NC_006036.2	utg000003l_pilon	|	1394	1438	1	1	2	linear
1145866	1152834	|	1086729	1093899	|	6969	7171	|	91.08	|	1402899	1345027	|	0.5	0.53	|	NC_006036.2	utg000003l_pilon	|	6968	7170	1	1	2	linear
1158787	1165175	|	1100199	1106771	|	6389	6573	|	90.69	|	1402899	1345027	|	0.46	0.49	|	NC_006036.2	utg000003l_pilon	|	6388	6572	1	1	2	linear
1168006	1170060	|	1109738	1111836	|	2055	2099	|	93.09	|	1402899	1345027	|	0.15	0.16	|	NC_006036.2	utg000003l_pilon	|	2054	2098	1	1	2	linear
1170811	1173585	|	1112606	1115430	|	2775	2825	|	93.72	|	1402899	1345027	|	0.2	0.21	|	NC_006036.2	utg000003l_pilon	|	2774	2824	1	1	2	linear
1175823	1179148	|	1117741	1121163	|	3326	3423	|	92.23	|	1402899	1345027	|	0.24	0.25	|	NC_006036.2	utg000003l_pilon	|	3325	3422	1	1	2	linear
1194833	1199009	|	1137113	1141403	|	4177	4291	|	90.31	|	1402899	1345027	|	0.3	0.32	|	NC_006036.2	utg000003l_pilon	|	4176	4290	1	1	2	linear
1201337	1212949	|	1143760	1155487	|	11613	11728	|	93.54	|	1402899	1345027	|	0.83	0.87	|	NC_006036.2	utg000003l_pilon	|	11612	11727	1	1	2	linear
1213546	1217349	|	1156040	1159852	|	3804	3813	|	96.6	|	1402899	1345027	|	0.27	0.28	|	NC_006036.2	utg000003l_pilon	|	3803	3812	1	1	2	linear
1217464	1220487	|	1159973	1163111	|	3024	3139	|	92.07	|	1402899	1345027	|	0.22	0.23	|	NC_006036.2	utg000003l_pilon	|	3023	3138	1	1	2	linear
1224937	1225690	|	1167790	1168551	|	754	762	|	96.99	|	1402899	1345027	|	0.05	0.06	|	NC_006036.2	utg000003l_pilon	|	753	761	1	1	2	linear
1226825	1229987	|	1169723	1172949	|	3163	3227	|	89.82	|	1402899	1345027	|	0.23	0.24	|	NC_006036.2	utg000003l_pilon	|	3162	3226	1	1	2	linear
1262420	1263998	|	1206539	1208130	|	1579	1592	|	94.11	|	1402899	1345027	|	0.11	0.12	|	NC_006036.2	utg000003l_pilon	|	1578	1591	1	1	2	linear
1264545	1269429	|	1208679	1213634	|	4885	4956	|	93.76	|	1402899	1345027	|	0.35	0.37	|	NC_006036.2	utg000003l_pilon	|	4884	4955	1	1	2	linear
1270257	1272900	|	1214501	1217175	|	2644	2675	|	91.76	|	1402899	1345027	|	0.19	0.2	|	NC_006036.2	utg000003l_pilon	|	2643	2674	1	1	2	linear
1273776	1277983	|	1218040	1222300	|	4208	4261	|	94.94	|	1402899	1345027	|	0.3	0.32	|	NC_006036.2	utg000003l_pilon	|	4207	4260	1	1	2	linear
1278942	1281907	|	1223292	1226268	|	2966	2977	|	93.57	|	1402899	1345027	|	0.21	0.22	|	NC_006036.2	utg000003l_pilon	|	2965	2976	1	1	2	linear
1385583	1396400	|	1333929	1345027	|	10818	11099	|	92.33	|	1402899	1345027	|	0.77	0.83	|	NC_006036.2	utg000003l_pilon	|	10817	11098	1	1	2	linear

## Sheet: CG_UHB_05
[S1]	[E1]	|	[S2]	[E2]	|	[LEN 1]	[LEN 2]	|	[% IDY]	|	[LEN R]	[LEN Q]	|	[COV R]	[COV Q]	|	[TAG1]	[TAG2]	|					orientation	type
50	5419	|	5437	1	|	5370	5437	|	90.77	|	20063	10292	|	26.77	52.83	|	NC_004691.1	utg000017l_pilon	|	5369	-5436	1	0	1	linear
7942	13723	|	5	5807	|	5782	5803	|	91.64	|	20063	5807	|	28.82	99.93	|	NC_004691.1	utg000014l_pilon	|	5781	5802	1	1	2	linear
15307	20061	|	10292	5490	|	4755	4803	|	93.75	|	20063	10292	|	23.7	46.67	|	NC_004691.1	utg000017l_pilon	|	4754	-4802	1	0	1	linear
16087	20055	|	4606	617	|	3969	3990	|	94.2	|	20063	4645	|	19.78	85.9	|	NC_004691.1	utg000016l_pilon	|	3968	-3989	1	0	1	linear
10919	13425	|	4355	6844	|	2507	2490	|	91.89	|	491328	486353	|	0.51	0.51	|	NC_005967.2	utg000015l_pilon	|	2506	2489	1	1	2	linear
16936	22689	|	12544	18318	|	5754	5775	|	93.16	|	491328	486353	|	1.17	1.19	|	NC_005967.2	utg000015l_pilon	|	5753	5774	1	1	2	linear
23186	45906	|	18827	41765	|	22721	22939	|	92.66	|	491328	486353	|	4.62	4.72	|	NC_005967.2	utg000015l_pilon	|	22720	22938	1	1	2	linear
46013	57961	|	41867	53794	|	11949	11928	|	96.07	|	491328	486353	|	2.43	2.45	|	NC_005967.2	utg000015l_pilon	|	11948	11927	1	1	2	linear
58633	89432	|	54481	85362	|	30800	30882	|	94.7	|	491328	486353	|	6.27	6.35	|	NC_005967.2	utg000015l_pilon	|	30799	30881	1	1	2	linear
89551	95841	|	85478	91795	|	6291	6318	|	93.53	|	491328	486353	|	1.28	1.3	|	NC_005967.2	utg000015l_pilon	|	6290	6317	1	1	2	linear
102604	106202	|	98628	102281	|	3599	3654	|	88	|	491328	486353	|	0.73	0.75	|	NC_005967.2	utg000015l_pilon	|	3598	3653	1	1	2	linear
116614	119295	|	112837	115536	|	2682	2700	|	94.76	|	491328	486353	|	0.55	0.56	|	NC_005967.2	utg000015l_pilon	|	2681	2699	1	1	2	linear
119753	129968	|	115921	126173	|	10216	10253	|	94.92	|	491328	486353	|	2.08	2.11	|	NC_005967.2	utg000015l_pilon	|	10215	10252	1	1	2	linear
137154	156828	|	133516	153380	|	19675	19865	|	92.2	|	491328	486353	|	4	4.08	|	NC_005967.2	utg000015l_pilon	|	19674	19864	1	1	2	linear
170873	186191	|	167755	183213	|	15319	15459	|	92.09	|	491328	486353	|	3.12	3.18	|	NC_005967.2	utg000015l_pilon	|	15318	15458	1	1	2	linear
199530	211880	|	196518	208914	|	12351	12397	|	93.62	|	491328	486353	|	2.51	2.55	|	NC_005967.2	utg000015l_pilon	|	12350	12396	1	1	2	linear
213729	230471	|	210886	227779	|	16743	16894	|	91.85	|	491328	486353	|	3.41	3.47	|	NC_005967.2	utg000015l_pilon	|	16742	16893	1	1	2	linear
266151	275568	|	257483	266938	|	9418	9456	|	93.1	|	491328	486353	|	1.92	1.94	|	NC_005967.2	utg000015l_pilon	|	9417	9455	1	1	2	linear
276662	281789	|	268023	273197	|	5128	5175	|	92.58	|	491328	486353	|	1.04	1.06	|	NC_005967.2	utg000015l_pilon	|	5127	5174	1	1	2	linear
294058	310366	|	285676	302064	|	16309	16389	|	92.25	|	491328	486353	|	3.32	3.37	|	NC_005967.2	utg000015l_pilon	|	16308	16388	1	1	2	linear
320491	323092	|	312485	315093	|	2602	2609	|	90.72	|	491328	486353	|	0.53	0.54	|	NC_005967.2	utg000015l_pilon	|	2601	2608	1	1	2	linear
326975	345488	|	318862	337537	|	18514	18676	|	90.98	|	491328	486353	|	3.77	3.84	|	NC_005967.2	utg000015l_pilon	|	18513	18675	1	1	2	linear
348822	396630	|	340842	388872	|	47809	48031	|	95.86	|	491328	486353	|	9.73	9.88	|	NC_005967.2	utg000015l_pilon	|	47808	48030	1	1	2	linear
405407	416489	|	397662	408791	|	11083	11130	|	90.59	|	491328	486353	|	2.26	2.29	|	NC_005967.2	utg000015l_pilon	|	11082	11129	1	1	2	linear
417481	424073	|	409781	416365	|	6593	6585	|	92.23	|	491328	486353	|	1.34	1.35	|	NC_005967.2	utg000015l_pilon	|	6592	6584	1	1	2	linear
438299	454491	|	430555	446820	|	16193	16266	|	91.85	|	491328	486353	|	3.3	3.34	|	NC_005967.2	utg000015l_pilon	|	16192	16265	1	1	2	linear
476366	484556	|	468702	476918	|	8191	8217	|	96.7	|	491328	486353	|	1.67	1.69	|	NC_005967.2	utg000015l_pilon	|	8190	8216	1	1	2	linear
13561	20377	|	13247	20165	|	6817	6919	|	91.21	|	502101	505544	|	1.36	1.37	|	NC_005968.1	utg000008l_pilon	|	6816	6918	1	1	2	linear
27334	36443	|	27193	36261	|	9110	9069	|	95.84	|	502101	505544	|	1.81	1.79	|	NC_005968.1	utg000008l_pilon	|	9109	9068	1	1	2	linear
36731	81212	|	36475	80744	|	44482	44270	|	95.9	|	502101	505544	|	8.86	8.76	|	NC_005968.1	utg000008l_pilon	|	44481	44269	1	1	2	linear
83922	92438	|	83404	91916	|	8517	8513	|	94.25	|	502101	505544	|	1.7	1.68	|	NC_005968.1	utg000008l_pilon	|	8516	8512	1	1	2	linear
95089	106220	|	94478	105507	|	11132	11030	|	94.36	|	502101	505544	|	2.22	2.18	|	NC_005968.1	utg000008l_pilon	|	11131	11029	1	1	2	linear
107831	112211	|	107167	111503	|	4381	4337	|	88.13	|	502101	505544	|	0.87	0.86	|	NC_005968.1	utg000008l_pilon	|	4380	4336	1	1	2	linear
117228	125372	|	116186	124341	|	8145	8156	|	95.08	|	502101	505544	|	1.62	1.61	|	NC_005968.1	utg000008l_pilon	|	8144	8155	1	1	2	linear
125474	129987	|	124441	128983	|	4514	4543	|	90.06	|	502101	505544	|	0.9	0.9	|	NC_005968.1	utg000008l_pilon	|	4513	4542	1	1	2	linear
134111	142049	|	133119	141033	|	7939	7915	|	91.76	|	502101	505544	|	1.58	1.57	|	NC_005968.1	utg000008l_pilon	|	7938	7914	1	1	2	linear
142584	152514	|	141538	151515	|	9931	9978	|	92.15	|	502101	505544	|	1.98	1.97	|	NC_005968.1	utg000008l_pilon	|	9930	9977	1	1	2	linear
165452	174087	|	164375	173045	|	8636	8671	|	94.06	|	502101	505544	|	1.72	1.72	|	NC_005968.1	utg000008l_pilon	|	8635	8670	1	1	2	linear
177131	181659	|	176100	180650	|	4529	4551	|	92.97	|	502101	505544	|	0.9	0.9	|	NC_005968.1	utg000008l_pilon	|	4528	4550	1	1	2	linear
194272	196841	|	193402	195987	|	2570	2586	|	92.9	|	502101	505544	|	0.51	0.51	|	NC_005968.1	utg000008l_pilon	|	2569	2585	1	1	2	linear
206596	209116	|	205570	208082	|	2521	2513	|	99.01	|	502101	505544	|	0.5	0.5	|	NC_005968.1	utg000008l_pilon	|	2520	2512	1	1	2	linear
210226	212909	|	209244	211976	|	2684	2733	|	91.32	|	502101	505544	|	0.53	0.54	|	NC_005968.1	utg000008l_pilon	|	2683	2732	1	1	2	linear
250593	262293	|	250706	262441	|	11701	11736	|	95.72	|	502101	505544	|	2.33	2.32	|	NC_005968.1	utg000008l_pilon	|	11700	11735	1	1	2	linear
269105	278288	|	269101	278376	|	9184	9276	|	94.94	|	502101	505544	|	1.83	1.83	|	NC_005968.1	utg000008l_pilon	|	9183	9275	1	1	2	linear
281859	283905	|	282018	284070	|	2047	2053	|	91.56	|	502101	505544	|	0.41	0.41	|	NC_005968.1	utg000008l_pilon	|	2046	2052	1	1	2	linear
301036	306233	|	301228	306459	|	5198	5232	|	91.64	|	502101	505544	|	1.04	1.03	|	NC_005968.1	utg000008l_pilon	|	5197	5231	1	1	2	linear
307119	310717	|	307194	310806	|	3599	3613	|	95.93	|	502101	505544	|	0.72	0.71	|	NC_005968.1	utg000008l_pilon	|	3598	3612	1	1	2	linear
314688	364186	|	314775	364258	|	49499	49484	|	96.16	|	502101	505544	|	9.86	9.79	|	NC_005968.1	utg000008l_pilon	|	49498	49483	1	1	2	linear
369698	373620	|	369644	373469	|	3923	3826	|	89.95	|	502101	505544	|	0.78	0.76	|	NC_005968.1	utg000008l_pilon	|	3922	3825	1	1	2	linear
378944	384535	|	378723	384241	|	5592	5519	|	90.03	|	502101	505544	|	1.11	1.09	|	NC_005968.1	utg000008l_pilon	|	5591	5518	1	1	2	linear
385378	399142	|	385068	398838	|	13765	13771	|	94.08	|	502101	505544	|	2.74	2.72	|	NC_005968.1	utg000008l_pilon	|	13764	13770	1	1	2	linear
399807	419261	|	399519	418891	|	19455	19373	|	95.39	|	502101	505544	|	3.87	3.83	|	NC_005968.1	utg000008l_pilon	|	19454	19372	1	1	2	linear
436285	439903	|	435565	439237	|	3619	3673	|	91.25	|	502101	505544	|	0.72	0.73	|	NC_005968.1	utg000008l_pilon	|	3618	3672	1	1	2	linear
447656	453001	|	447107	452479	|	5346	5373	|	89.19	|	502101	505544	|	1.06	1.06	|	NC_005968.1	utg000008l_pilon	|	5345	5372	1	1	2	linear
467451	471399	|	467004	470970	|	3949	3967	|	91.53	|	502101	505544	|	0.79	0.78	|	NC_005968.1	utg000008l_pilon	|	3948	3966	1	1	2	linear
473444	477397	|	473022	477029	|	3954	4008	|	92.1	|	502101	505544	|	0.79	0.79	|	NC_005968.1	utg000008l_pilon	|	3953	4007	1	1	2	linear
483930	487756	|	483618	487477	|	3827	3860	|	93.28	|	502101	505544	|	0.76	0.76	|	NC_005968.1	utg000008l_pilon	|	3826	3859	1	1	2	linear
1	3473	|	732	4260	|	3473	3529	|	88.32	|	558804	609323	|	0.62	0.58	|	NC_006026.1	utg000010l_pilon	|	3472	3528	1	1	2	linear
12757	16593	|	15488	19328	|	3837	3841	|	92.41	|	558804	609323	|	0.69	0.63	|	NC_006026.1	utg000010l_pilon	|	3836	3840	1	1	2	linear
16784	20984	|	19454	23646	|	4201	4193	|	91.62	|	558804	609323	|	0.75	0.69	|	NC_006026.1	utg000010l_pilon	|	4200	4192	1	1	2	linear
34634	40060	|	39926	45432	|	5427	5507	|	91.23	|	558804	609323	|	0.97	0.9	|	NC_006026.1	utg000010l_pilon	|	5426	5506	1	1	2	linear
43903	66498	|	49348	71936	|	22596	22589	|	97.9	|	558804	609323	|	4.04	3.71	|	NC_006026.1	utg000010l_pilon	|	22595	22588	1	1	2	linear
67411	81729	|	72645	86987	|	14319	14343	|	96.13	|	558804	609323	|	2.56	2.35	|	NC_006026.1	utg000010l_pilon	|	14318	14342	1	1	2	linear
82043	85455	|	108876	112334	|	3413	3459	|	90.97	|	558804	609323	|	0.61	0.57	|	NC_006026.1	utg000010l_pilon	|	3412	3458	1	1	2	linear
87467	91150	|	153306	157010	|	3684	3705	|	91.64	|	558804	609323	|	0.66	0.61	|	NC_006026.1	utg000010l_pilon	|	3683	3704	1	1	2	linear
93623	96852	|	89918	93158	|	3230	3241	|	93.76	|	558804	609323	|	0.58	0.53	|	NC_006026.1	utg000010l_pilon	|	3229	3240	1	1	2	linear
107104	113498	|	96571	102980	|	6395	6410	|	92.15	|	558804	609323	|	1.14	1.05	|	NC_006026.1	utg000010l_pilon	|	6394	6409	1	1	2	linear
178943	186356	|	228662	236090	|	7414	7429	|	93.17	|	558804	609323	|	1.33	1.22	|	NC_006026.1	utg000010l_pilon	|	7413	7428	1	1	2	linear
216329	220821	|	264148	268712	|	4493	4565	|	91.4	|	558804	609323	|	0.8	0.75	|	NC_006026.1	utg000010l_pilon	|	4492	4564	1	1	2	linear
233950	239122	|	282223	287495	|	5173	5273	|	90.69	|	558804	609323	|	0.93	0.87	|	NC_006026.1	utg000010l_pilon	|	5172	5272	1	1	2	linear
249322	252255	|	297671	300631	|	2934	2961	|	87.01	|	558804	609323	|	0.53	0.49	|	NC_006026.1	utg000010l_pilon	|	2933	2960	1	1	2	linear
254965	290927	|	303393	339364	|	35963	35972	|	95.84	|	558804	609323	|	6.44	5.9	|	NC_006026.1	utg000010l_pilon	|	35962	35971	1	1	2	linear
297570	302257	|	346075	350760	|	4688	4686	|	91.73	|	558804	609323	|	0.84	0.77	|	NC_006026.1	utg000010l_pilon	|	4687	4685	1	1	2	linear
305945	312550	|	354496	361120	|	6606	6625	|	88.54	|	558804	609323	|	1.18	1.09	|	NC_006026.1	utg000010l_pilon	|	6605	6624	1	1	2	linear
312819	317171	|	361405	365791	|	4353	4387	|	91.09	|	558804	609323	|	0.78	0.72	|	NC_006026.1	utg000010l_pilon	|	4352	4386	1	1	2	linear
358892	369946	|	407662	418717	|	11055	11056	|	90.44	|	558804	609323	|	1.98	1.81	|	NC_006026.1	utg000010l_pilon	|	11054	11055	1	1	2	linear
371846	373336	|	420615	422120	|	1491	1506	|	89.01	|	558804	609323	|	0.27	0.25	|	NC_006026.1	utg000010l_pilon	|	1490	1505	1	1	2	linear
381000	389144	|	429761	437956	|	8145	8196	|	91.42	|	558804	609323	|	1.46	1.35	|	NC_006026.1	utg000010l_pilon	|	8144	8195	1	1	2	linear
411216	417420	|	459800	466024	|	6205	6225	|	94.89	|	558804	609323	|	1.11	1.02	|	NC_006026.1	utg000010l_pilon	|	6204	6224	1	1	2	linear
421195	436494	|	469592	485080	|	15300	15489	|	91.69	|	558804	609323	|	2.74	2.54	|	NC_006026.1	utg000010l_pilon	|	15299	15488	1	1	2	linear
444759	445936	|	493482	494659	|	1178	1178	|	91.71	|	558804	609323	|	0.21	0.19	|	NC_006026.1	utg000010l_pilon	|	1177	1177	1	1	2	linear
450304	456317	|	499182	505249	|	6014	6068	|	94.3	|	558804	609323	|	1.08	1	|	NC_006026.1	utg000010l_pilon	|	6013	6067	1	1	2	linear
459320	486672	|	508282	535594	|	27353	27313	|	95.12	|	558804	609323	|	4.89	4.48	|	NC_006026.1	utg000010l_pilon	|	27352	27312	1	1	2	linear
501172	512705	|	550127	561672	|	11534	11546	|	95.63	|	558804	609323	|	2.06	1.89	|	NC_006026.1	utg000010l_pilon	|	11533	11545	1	1	2	linear
515003	516803	|	563951	565759	|	1801	1809	|	94.9	|	558804	609323	|	0.32	0.3	|	NC_006026.1	utg000010l_pilon	|	1800	1808	1	1	2	linear
518260	526216	|	567239	575215	|	7957	7977	|	91.85	|	558804	609323	|	1.42	1.31	|	NC_006026.1	utg000010l_pilon	|	7956	7976	1	1	2	linear
526474	558804	|	575500	607838	|	32331	32339	|	94.15	|	558804	609323	|	5.79	5.31	|	NC_006026.1	utg000010l_pilon	|	32330	32338	1	1	2	linear
37047	44515	|	625238	617732	|	7469	7507	|	92.79	|	651701	705897	|	1.15	1.06	|	NC_006027.1	utg000006l_pilon	|	7468	-7506	1	0	1	linear
44663	80499	|	617642	581905	|	35837	35738	|	94.76	|	651701	705897	|	5.5	5.06	|	NC_006027.1	utg000006l_pilon	|	35836	-35737	1	0	1	linear
83435	92522	|	579005	569979	|	9088	9027	|	91.82	|	651701	705897	|	1.39	1.28	|	NC_006027.1	utg000006l_pilon	|	9087	-9026	1	0	1	linear
96543	125005	|	565830	537055	|	28463	28776	|	93.48	|	651701	705897	|	4.37	4.08	|	NC_006027.1	utg000006l_pilon	|	28462	-28775	1	0	1	linear
143068	182426	|	518704	479088	|	39359	39617	|	93.52	|	651701	705897	|	6.04	5.61	|	NC_006027.1	utg000006l_pilon	|	39358	-39616	1	0	1	linear
185901	201053	|	475589	460302	|	15153	15288	|	90.94	|	651701	705897	|	2.33	2.17	|	NC_006027.1	utg000006l_pilon	|	15152	-15287	1	0	1	linear
209370	213769	|	451873	447421	|	4400	4453	|	85.79	|	651701	705897	|	0.68	0.63	|	NC_006027.1	utg000006l_pilon	|	4399	-4452	1	0	1	linear
217028	222379	|	444247	438838	|	5352	5410	|	90.67	|	651701	705897	|	0.82	0.77	|	NC_006027.1	utg000006l_pilon	|	5351	-5409	1	0	1	linear
225528	231692	|	435704	429471	|	6165	6234	|	92.2	|	651701	705897	|	0.95	0.88	|	NC_006027.1	utg000006l_pilon	|	6164	-6233	1	0	1	linear
232689	235671	|	428436	425443	|	2983	2994	|	91.78	|	651701	705897	|	0.46	0.42	|	NC_006027.1	utg000006l_pilon	|	2982	-2993	1	0	1	linear
237532	251591	|	423610	409583	|	14060	14028	|	94.17	|	651701	705897	|	2.16	1.99	|	NC_006027.1	utg000006l_pilon	|	14059	-14027	1	0	1	linear
253393	271206	|	407798	389892	|	17814	17907	|	94.49	|	651701	705897	|	2.73	2.54	|	NC_006027.1	utg000006l_pilon	|	17813	-17906	1	0	1	linear
275956	280570	|	382858	387522	|	4615	4665	|	92.13	|	651701	705897	|	0.71	0.66	|	NC_006027.1	utg000006l_pilon	|	4614	4664	1	1	2	linear
292474	306557	|	368257	354002	|	14084	14256	|	92.64	|	651701	705897	|	2.16	2.02	|	NC_006027.1	utg000006l_pilon	|	14083	-14255	1	0	1	linear
317880	329647	|	342214	330401	|	11768	11814	|	95.45	|	651701	705897	|	1.81	1.67	|	NC_006027.1	utg000006l_pilon	|	11767	-11813	1	0	1	linear
331210	340354	|	328859	319636	|	9145	9224	|	91.58	|	651701	705897	|	1.4	1.31	|	NC_006027.1	utg000006l_pilon	|	9144	-9223	1	0	1	linear
358188	361014	|	301579	298772	|	2827	2808	|	90.01	|	651701	705897	|	0.43	0.4	|	NC_006027.1	utg000006l_pilon	|	2826	-2807	1	0	1	linear
363270	369342	|	296520	290428	|	6073	6093	|	90.31	|	651701	705897	|	0.93	0.86	|	NC_006027.1	utg000006l_pilon	|	6072	-6092	1	0	1	linear
369748	403859	|	290046	255605	|	34112	34442	|	92.87	|	651701	705897	|	5.23	4.88	|	NC_006027.1	utg000006l_pilon	|	34111	-34441	1	0	1	linear
413622	426746	|	245545	232304	|	13125	13242	|	92.38	|	651701	705897	|	2.01	1.88	|	NC_006027.1	utg000006l_pilon	|	13124	-13241	1	0	1	linear
430355	440206	|	228773	218903	|	9852	9871	|	95.7	|	651701	705897	|	1.51	1.4	|	NC_006027.1	utg000006l_pilon	|	9851	-9870	1	0	1	linear
450761	455350	|	208016	203411	|	4590	4606	|	89.01	|	651701	705897	|	0.7	0.65	|	NC_006027.1	utg000006l_pilon	|	4589	-4605	1	0	1	linear
475201	480189	|	183861	178871	|	4989	4991	|	91.07	|	651701	705897	|	0.77	0.71	|	NC_006027.1	utg000006l_pilon	|	4988	-4990	1	0	1	linear
481434	482834	|	177608	176199	|	1401	1410	|	93.41	|	651701	705897	|	0.21	0.2	|	NC_006027.1	utg000006l_pilon	|	1400	-1409	1	0	1	linear
498999	511435	|	160579	148096	|	12437	12484	|	94.41	|	651701	705897	|	1.91	1.77	|	NC_006027.1	utg000006l_pilon	|	12436	-12483	1	0	1	linear
511546	516030	|	147976	143408	|	4485	4569	|	92.66	|	651701	705897	|	0.69	0.65	|	NC_006027.1	utg000006l_pilon	|	4484	-4568	1	0	1	linear
517577	519244	|	141834	140163	|	1668	1672	|	91.16	|	651701	705897	|	0.26	0.24	|	NC_006027.1	utg000006l_pilon	|	1667	-1671	1	0	1	linear
519571	538317	|	139832	121001	|	18747	18832	|	93.71	|	651701	705897	|	2.88	2.67	|	NC_006027.1	utg000006l_pilon	|	18746	-18831	1	0	1	linear
538710	539859	|	120578	119418	|	1150	1161	|	92.13	|	651701	705897	|	0.18	0.16	|	NC_006027.1	utg000006l_pilon	|	1149	-1160	1	0	1	linear
540054	552608	|	119207	106544	|	12555	12664	|	90.69	|	651701	705897	|	1.93	1.79	|	NC_006027.1	utg000006l_pilon	|	12554	-12663	1	0	1	linear
560885	564832	|	98190	94191	|	3948	4000	|	87.86	|	651701	705897	|	0.61	0.57	|	NC_006027.1	utg000006l_pilon	|	3947	-3999	1	0	1	linear
593798	607442	|	65799	52037	|	13645	13763	|	93.46	|	651701	705897	|	2.09	1.95	|	NC_006027.1	utg000006l_pilon	|	13644	-13762	1	0	1	linear
608079	621739	|	51507	37895	|	13661	13613	|	92.1	|	651701	705897	|	2.1	1.93	|	NC_006027.1	utg000006l_pilon	|	13660	-13612	1	0	1	linear
629878	651682	|	29723	7828	|	21805	21896	|	94.07	|	651701	705897	|	3.35	3.1	|	NC_006027.1	utg000006l_pilon	|	21804	-21895	1	0	1	linear
29169	29864	|	113294	112605	|	696	690	|	93.25	|	687738	505544	|	0.1	0.14	|	NC_006028.2	utg000008l_pilon	|	695	-689	1	0	1	linear
76962	82564	|	14298	19969	|	5603	5672	|	91.19	|	687738	625580	|	0.81	0.91	|	NC_006028.2	utg000013l_pilon	|	5602	5671	1	1	2	linear
87171	91866	|	24682	29443	|	4696	4762	|	91.81	|	687738	625580	|	0.68	0.76	|	NC_006028.2	utg000013l_pilon	|	4695	4761	1	1	2	linear
96764	106271	|	34344	43869	|	9508	9526	|	92.8	|	687738	625580	|	1.38	1.52	|	NC_006028.2	utg000013l_pilon	|	9507	9525	1	1	2	linear
110932	119899	|	48587	57662	|	8968	9076	|	92.08	|	687738	625580	|	1.3	1.45	|	NC_006028.2	utg000013l_pilon	|	8967	9075	1	1	2	linear
127969	131358	|	65793	69197	|	3390	3405	|	86.63	|	687738	625580	|	0.49	0.54	|	NC_006028.2	utg000013l_pilon	|	3389	3404	1	1	2	linear
131450	139529	|	69309	77421	|	8080	8113	|	93.37	|	687738	625580	|	1.17	1.3	|	NC_006028.2	utg000013l_pilon	|	8079	8112	1	1	2	linear
158266	163491	|	96630	101920	|	5226	5291	|	86.75	|	687738	625580	|	0.76	0.85	|	NC_006028.2	utg000013l_pilon	|	5225	5290	1	1	2	linear
163715	173146	|	103067	112509	|	9432	9443	|	92.14	|	687738	625580	|	1.37	1.51	|	NC_006028.2	utg000013l_pilon	|	9431	9442	1	1	2	linear
176072	198156	|	115455	137612	|	22085	22158	|	91.96	|	687738	625580	|	3.21	3.54	|	NC_006028.2	utg000013l_pilon	|	22084	22157	1	1	2	linear
211788	213903	|	151347	153455	|	2116	2109	|	92.1	|	687738	625580	|	0.31	0.34	|	NC_006028.2	utg000013l_pilon	|	2115	2108	1	1	2	linear
234850	236756	|	174250	176166	|	1907	1917	|	90.61	|	687738	625580	|	0.28	0.31	|	NC_006028.2	utg000013l_pilon	|	1906	1916	1	1	2	linear
238147	263179	|	177515	202627	|	25033	25113	|	92.71	|	687738	625580	|	3.64	4.01	|	NC_006028.2	utg000013l_pilon	|	25032	25112	1	1	2	linear
266040	269262	|	205491	208697	|	3223	3207	|	94.51	|	687738	625580	|	0.47	0.51	|	NC_006028.2	utg000013l_pilon	|	3222	3206	1	1	2	linear
272316	284313	|	211729	223773	|	11998	12045	|	93.89	|	687738	625580	|	1.74	1.93	|	NC_006028.2	utg000013l_pilon	|	11997	12044	1	1	2	linear
284405	297187	|	223886	236781	|	12783	12896	|	91.93	|	687738	625580	|	1.86	2.06	|	NC_006028.2	utg000013l_pilon	|	12782	12895	1	1	2	linear
303031	313257	|	242557	252807	|	10227	10251	|	96.59	|	687738	625580	|	1.49	1.64	|	NC_006028.2	utg000013l_pilon	|	10226	10250	1	1	2	linear
318280	339818	|	257967	279630	|	21539	21664	|	95.12	|	687738	625580	|	3.13	3.46	|	NC_006028.2	utg000013l_pilon	|	21538	21663	1	1	2	linear
366289	375671	|	306349	315727	|	9383	9379	|	96.17	|	687738	625580	|	1.36	1.5	|	NC_006028.2	utg000013l_pilon	|	9382	9378	1	1	2	linear
377181	395505	|	317193	335602	|	18325	18410	|	92.69	|	687738	625580	|	2.66	2.94	|	NC_006028.2	utg000013l_pilon	|	18324	18409	1	1	2	linear
404541	408458	|	344690	348630	|	3918	3941	|	92.49	|	687738	625580	|	0.57	0.63	|	NC_006028.2	utg000013l_pilon	|	3917	3940	1	1	2	linear
427506	432195	|	367755	372466	|	4690	4712	|	91.03	|	687738	625580	|	0.68	0.75	|	NC_006028.2	utg000013l_pilon	|	4689	4711	1	1	2	linear
449497	450370	|	389611	390484	|	874	874	|	95.46	|	687738	625580	|	0.13	0.14	|	NC_006028.2	utg000013l_pilon	|	873	873	1	1	2	linear
453058	457021	|	392691	396619	|	3964	3929	|	92.2	|	687738	625580	|	0.58	0.63	|	NC_006028.2	utg000013l_pilon	|	3963	3928	1	1	2	linear
460279	463152	|	399952	402858	|	2874	2907	|	91.16	|	687738	625580	|	0.42	0.46	|	NC_006028.2	utg000013l_pilon	|	2873	2906	1	1	2	linear
468722	471532	|	408491	411325	|	2811	2835	|	96.84	|	687738	625580	|	0.41	0.45	|	NC_006028.2	utg000013l_pilon	|	2810	2834	1	1	2	linear
490658	508131	|	430617	448114	|	17474	17498	|	94.62	|	687738	625580	|	2.54	2.8	|	NC_006028.2	utg000013l_pilon	|	17473	17497	1	1	2	linear
517215	518818	|	455117	456739	|	1604	1623	|	95.1	|	687738	625580	|	0.23	0.26	|	NC_006028.2	utg000013l_pilon	|	1603	1622	1	1	2	linear
541949	549336	|	479074	486501	|	7388	7428	|	90.56	|	687738	625580	|	1.07	1.19	|	NC_006028.2	utg000013l_pilon	|	7387	7427	1	1	2	linear
550334	571877	|	487483	509313	|	21544	21831	|	92.36	|	687738	625580	|	3.13	3.49	|	NC_006028.2	utg000013l_pilon	|	21543	21830	1	1	2	linear
572906	619125	|	510193	556455	|	46220	46263	|	94.81	|	687738	625580	|	6.72	7.4	|	NC_006028.2	utg000013l_pilon	|	46219	46262	1	1	2	linear
619819	637532	|	557170	574888	|	17714	17719	|	96.01	|	687738	625580	|	2.58	2.83	|	NC_006028.2	utg000013l_pilon	|	17713	17718	1	1	2	linear
656740	667020	|	592877	603211	|	10281	10335	|	97.67	|	687738	625580	|	1.49	1.65	|	NC_006028.2	utg000013l_pilon	|	10280	10334	1	1	2	linear
682325	685050	|	618457	621218	|	2726	2762	|	90.22	|	687738	625580	|	0.4	0.44	|	NC_006028.2	utg000013l_pilon	|	2725	2761	1	1	2	linear
9614	21495	|	865171	853259	|	11882	11913	|	92.68	|	927101	893585	|	1.28	1.33	|	NC_006029.1	utg000004l_pilon	|	11881	-11912	1	0	1	linear
25412	40606	|	849365	834063	|	15195	15303	|	93.14	|	927101	893585	|	1.64	1.71	|	NC_006029.1	utg000004l_pilon	|	15194	-15302	1	0	1	linear
43816	47046	|	830799	827562	|	3231	3238	|	92.9	|	927101	893585	|	0.35	0.36	|	NC_006029.1	utg000004l_pilon	|	3230	-3237	1	0	1	linear
47165	57626	|	827433	816905	|	10462	10529	|	93.19	|	927101	893585	|	1.13	1.18	|	NC_006029.1	utg000004l_pilon	|	10461	-10528	1	0	1	linear
59788	72383	|	814767	802136	|	12596	12632	|	97.08	|	927101	893585	|	1.36	1.41	|	NC_006029.1	utg000004l_pilon	|	12595	-12631	1	0	1	linear
73069	81969	|	802129	793096	|	8901	9034	|	93.89	|	927101	893585	|	0.96	1.01	|	NC_006029.1	utg000004l_pilon	|	8900	-9033	1	0	1	linear
89094	98556	|	785966	776440	|	9463	9527	|	92.3	|	927101	893585	|	1.02	1.07	|	NC_006029.1	utg000004l_pilon	|	9462	-9526	1	0	1	linear
99878	111416	|	775096	763441	|	11539	11656	|	92.13	|	927101	893585	|	1.24	1.3	|	NC_006029.1	utg000004l_pilon	|	11538	-11655	1	0	1	linear
115988	142402	|	758832	732445	|	26415	26388	|	93.03	|	927101	893585	|	2.85	2.95	|	NC_006029.1	utg000004l_pilon	|	26414	-26387	1	0	1	linear
143045	148795	|	731783	725977	|	5751	5807	|	90.66	|	927101	893585	|	0.62	0.65	|	NC_006029.1	utg000004l_pilon	|	5750	-5806	1	0	1	linear
153386	179275	|	721368	695435	|	25890	25934	|	95.84	|	927101	893585	|	2.79	2.9	|	NC_006029.1	utg000004l_pilon	|	25889	-25933	1	0	1	linear
179371	199286	|	695268	675177	|	19916	20092	|	92.91	|	927101	893585	|	2.15	2.25	|	NC_006029.1	utg000004l_pilon	|	19915	-20091	1	0	1	linear
221828	223531	|	652291	650588	|	1704	1704	|	92.85	|	927101	893585	|	0.18	0.19	|	NC_006029.1	utg000004l_pilon	|	1703	-1703	1	0	1	linear
231539	241614	|	642469	632292	|	10076	10178	|	93.3	|	927101	893585	|	1.09	1.14	|	NC_006029.1	utg000004l_pilon	|	10075	-10177	1	0	1	linear
255695	274785	|	618624	599562	|	19091	19063	|	97.74	|	927101	893585	|	2.06	2.13	|	NC_006029.1	utg000004l_pilon	|	19090	-19062	1	0	1	linear
294213	302623	|	579174	570656	|	8411	8519	|	92.47	|	927101	893585	|	0.91	0.95	|	NC_006029.1	utg000004l_pilon	|	8410	-8518	1	0	1	linear
304638	309745	|	568579	563389	|	5108	5191	|	88.79	|	927101	893585	|	0.55	0.58	|	NC_006029.1	utg000004l_pilon	|	5107	-5190	1	0	1	linear
314216	331339	|	558895	541776	|	17124	17120	|	96.82	|	927101	893585	|	1.85	1.92	|	NC_006029.1	utg000004l_pilon	|	17123	-17119	1	0	1	linear
331770	349570	|	541439	523525	|	17801	17915	|	93.74	|	927101	893585	|	1.92	2	|	NC_006029.1	utg000004l_pilon	|	17800	-17914	1	0	1	linear
369285	373413	|	503672	499547	|	4129	4126	|	94.14	|	927101	893585	|	0.45	0.46	|	NC_006029.1	utg000004l_pilon	|	4128	-4125	1	0	1	linear
383578	387293	|	489408	485672	|	3716	3737	|	93.96	|	927101	893585	|	0.4	0.42	|	NC_006029.1	utg000004l_pilon	|	3715	-3736	1	0	1	linear
428246	445321	|	445351	428078	|	17076	17274	|	93.58	|	927101	893585	|	1.84	1.93	|	NC_006029.1	utg000004l_pilon	|	17075	-17273	1	0	1	linear
465181	479387	|	408082	393928	|	14207	14155	|	91.4	|	927101	893585	|	1.53	1.58	|	NC_006029.1	utg000004l_pilon	|	14206	-14154	1	0	1	linear
480210	505699	|	393140	367694	|	25490	25447	|	94	|	927101	893585	|	2.75	2.85	|	NC_006029.1	utg000004l_pilon	|	25489	-25446	1	0	1	linear
522926	561347	|	350637	312126	|	38422	38512	|	96.2	|	927101	893585	|	4.14	4.31	|	NC_006029.1	utg000004l_pilon	|	38421	-38511	1	0	1	linear
563942	624977	|	309719	248273	|	61036	61447	|	94.68	|	927101	893585	|	6.58	6.88	|	NC_006029.1	utg000004l_pilon	|	61035	-61446	1	0	1	linear
641384	642504	|	231711	230593	|	1121	1119	|	90.32	|	927101	893585	|	0.12	0.13	|	NC_006029.1	utg000004l_pilon	|	1120	-1118	1	0	1	linear
650886	657470	|	222117	215520	|	6585	6598	|	93.37	|	927101	893585	|	0.71	0.74	|	NC_006029.1	utg000004l_pilon	|	6584	-6597	1	0	1	linear
661019	693527	|	212065	179382	|	32509	32684	|	94.63	|	927101	893585	|	3.51	3.66	|	NC_006029.1	utg000004l_pilon	|	32508	-32683	1	0	1	linear
724213	733741	|	148543	138786	|	9529	9758	|	92.02	|	927101	893585	|	1.03	1.09	|	NC_006029.1	utg000004l_pilon	|	9528	-9757	1	0	1	linear
740159	745178	|	132183	127085	|	5020	5099	|	92.52	|	927101	893585	|	0.54	0.57	|	NC_006029.1	utg000004l_pilon	|	5019	-5098	1	0	1	linear
749067	766533	|	123129	105524	|	17467	17606	|	94.77	|	927101	893585	|	1.88	1.97	|	NC_006029.1	utg000004l_pilon	|	17466	-17605	1	0	1	linear
772836	778586	|	99135	93375	|	5751	5761	|	89.99	|	927101	893585	|	0.62	0.64	|	NC_006029.1	utg000004l_pilon	|	5750	-5760	1	0	1	linear
808162	813849	|	63668	57904	|	5688	5765	|	88.41	|	927101	893585	|	0.61	0.65	|	NC_006029.1	utg000004l_pilon	|	5687	-5764	1	0	1	linear
813972	837828	|	57767	33852	|	23857	23916	|	95.17	|	927101	893585	|	2.57	2.68	|	NC_006029.1	utg000004l_pilon	|	23856	-23915	1	0	1	linear
839039	844591	|	32117	26491	|	5553	5627	|	90.42	|	927101	893585	|	0.6	0.63	|	NC_006029.1	utg000004l_pilon	|	5552	-5626	1	0	1	linear
551	3941	|	1367	4768	|	3391	3402	|	91.05	|	992211	705897	|	0.34	0.48	|	NC_006030.1	utg000006l_pilon	|	3390	3401	1	1	2	transposition
8491	13072	|	15080	19654	|	4582	4575	|	91.23	|	992211	1002179	|	0.46	0.46	|	NC_006030.1	utg000001l_pilon	|	4581	4574	1	1	2	linear
13213	14556	|	19813	21168	|	1344	1356	|	97.43	|	992211	1002179	|	0.14	0.14	|	NC_006030.1	utg000001l_pilon	|	1343	1355	1	1	2	linear
40357	43837	|	47338	50824	|	3481	3487	|	97.69	|	992211	1002179	|	0.35	0.35	|	NC_006030.1	utg000001l_pilon	|	3480	3486	1	1	2	linear
48672	51820	|	55848	59072	|	3149	3225	|	87.12	|	992211	1002179	|	0.32	0.32	|	NC_006030.1	utg000001l_pilon	|	3148	3224	1	1	2	linear
78797	82337	|	87154	90817	|	3541	3664	|	89.25	|	992211	1002179	|	0.36	0.37	|	NC_006030.1	utg000001l_pilon	|	3540	3663	1	1	2	linear
92529	98866	|	101066	107416	|	6338	6351	|	92.88	|	992211	1002179	|	0.64	0.63	|	NC_006030.1	utg000001l_pilon	|	6337	6350	1	1	2	linear
125777	140699	|	134836	149817	|	14923	14982	|	94.27	|	992211	1002179	|	1.5	1.49	|	NC_006030.1	utg000001l_pilon	|	14922	14981	1	1	2	linear
149001	164594	|	158258	173944	|	15594	15687	|	93.88	|	992211	1002179	|	1.57	1.57	|	NC_006030.1	utg000001l_pilon	|	15593	15686	1	1	2	linear
186477	215396	|	196374	225563	|	28920	29190	|	92.42	|	992211	1002179	|	2.91	2.91	|	NC_006030.1	utg000001l_pilon	|	28919	29189	1	1	2	linear
221376	222539	|	231628	232817	|	1164	1190	|	90.92	|	992211	1002179	|	0.12	0.12	|	NC_006030.1	utg000001l_pilon	|	1163	1189	1	1	2	linear
226414	245402	|	236756	255899	|	18989	19144	|	94.18	|	992211	1002179	|	1.91	1.91	|	NC_006030.1	utg000001l_pilon	|	18988	19143	1	1	2	linear
245513	248365	|	256013	258879	|	2853	2867	|	94.56	|	992211	1002179	|	0.29	0.29	|	NC_006030.1	utg000001l_pilon	|	2852	2866	1	1	2	linear
276858	279420	|	287684	290234	|	2563	2551	|	91.79	|	992211	1002179	|	0.26	0.25	|	NC_006030.1	utg000001l_pilon	|	2562	2550	1	1	2	linear
280737	302720	|	291553	313720	|	21984	22168	|	92.48	|	992211	1002179	|	2.22	2.21	|	NC_006030.1	utg000001l_pilon	|	21983	22167	1	1	2	linear
302838	331642	|	313834	342863	|	28805	29030	|	91.89	|	992211	1002179	|	2.9	2.9	|	NC_006030.1	utg000001l_pilon	|	28804	29029	1	1	2	linear
339341	360164	|	350637	371579	|	20824	20943	|	93.81	|	992211	1002179	|	2.1	2.09	|	NC_006030.1	utg000001l_pilon	|	20823	20942	1	1	2	linear
378929	392162	|	390626	403896	|	13234	13271	|	91.12	|	992211	1002179	|	1.33	1.32	|	NC_006030.1	utg000001l_pilon	|	13233	13270	1	1	2	linear
396641	403016	|	408173	414561	|	6376	6389	|	91.7	|	992211	1002179	|	0.64	0.64	|	NC_006030.1	utg000001l_pilon	|	6375	6388	1	1	2	linear
408515	428376	|	418982	438858	|	19862	19877	|	95.61	|	992211	1002179	|	2	1.98	|	NC_006030.1	utg000001l_pilon	|	19861	19876	1	1	2	linear
435271	443871	|	445752	454439	|	8601	8688	|	92.14	|	992211	1002179	|	0.87	0.87	|	NC_006030.1	utg000001l_pilon	|	8600	8687	1	1	2	linear
449985	467573	|	460653	478221	|	17589	17569	|	93.3	|	992211	1002179	|	1.77	1.75	|	NC_006030.1	utg000001l_pilon	|	17588	17568	1	1	2	linear
468660	526176	|	478867	536720	|	57517	57854	|	94.12	|	992211	1002179	|	5.8	5.77	|	NC_006030.1	utg000001l_pilon	|	57516	57853	1	1	2	linear
527654	559648	|	538199	570148	|	31995	31950	|	94.24	|	992211	1002179	|	3.22	3.19	|	NC_006030.1	utg000001l_pilon	|	31994	31949	1	1	2	linear
562917	571260	|	573262	581827	|	8344	8566	|	89.93	|	992211	1002179	|	0.84	0.85	|	NC_006030.1	utg000001l_pilon	|	8343	8565	1	1	2	linear
576954	579525	|	587650	590241	|	2572	2592	|	94.23	|	992211	1002179	|	0.26	0.26	|	NC_006030.1	utg000001l_pilon	|	2571	2591	1	1	2	linear
582449	591566	|	593156	602269	|	9118	9114	|	92.98	|	992211	1002179	|	0.92	0.91	|	NC_006030.1	utg000001l_pilon	|	9117	9113	1	1	2	linear
597641	618648	|	608299	629343	|	21008	21045	|	95.05	|	992211	1002179	|	2.12	2.1	|	NC_006030.1	utg000001l_pilon	|	21007	21044	1	1	2	linear
620891	621809	|	631609	632536	|	919	928	|	94.33	|	992211	1002179	|	0.09	0.09	|	NC_006030.1	utg000001l_pilon	|	918	927	1	1	2	linear
649725	677639	|	660863	688991	|	27915	28129	|	95.17	|	992211	1002179	|	2.81	2.81	|	NC_006030.1	utg000001l_pilon	|	27914	28128	1	1	2	linear
684207	694290	|	688987	699073	|	10084	10087	|	96.74	|	992211	1002179	|	1.02	1.01	|	NC_006030.1	utg000001l_pilon	|	10083	10086	1	1	2	linear
696257	724346	|	700924	729142	|	28090	28219	|	96.09	|	992211	1002179	|	2.83	2.82	|	NC_006030.1	utg000001l_pilon	|	28089	28218	1	1	2	linear
753674	764907	|	758081	769432	|	11234	11352	|	91.31	|	992211	1002179	|	1.13	1.13	|	NC_006030.1	utg000001l_pilon	|	11233	11351	1	1	2	linear
769123	774518	|	773763	779227	|	5396	5465	|	90.16	|	992211	1002179	|	0.54	0.55	|	NC_006030.1	utg000001l_pilon	|	5395	5464	1	1	2	linear
780076	783475	|	784838	788298	|	3400	3461	|	92.1	|	992211	1002179	|	0.34	0.35	|	NC_006030.1	utg000001l_pilon	|	3399	3460	1	1	2	linear
804020	807513	|	809053	812552	|	3494	3500	|	90.78	|	992211	1002179	|	0.35	0.35	|	NC_006030.1	utg000001l_pilon	|	3493	3499	1	1	2	linear
807733	816239	|	812796	821255	|	8507	8460	|	93.43	|	992211	1002179	|	0.86	0.84	|	NC_006030.1	utg000001l_pilon	|	8506	8459	1	1	2	linear
816375	830784	|	821255	835549	|	14410	14295	|	94.11	|	992211	1002179	|	1.45	1.43	|	NC_006030.1	utg000001l_pilon	|	14409	14294	1	1	2	linear
831143	855492	|	835812	860159	|	24350	24348	|	95.63	|	992211	1002179	|	2.45	2.43	|	NC_006030.1	utg000001l_pilon	|	24349	24347	1	1	2	linear
855594	863198	|	860260	867880	|	7605	7621	|	96.97	|	992211	1002179	|	0.77	0.76	|	NC_006030.1	utg000001l_pilon	|	7604	7620	1	1	2	linear
874908	878601	|	879076	882770	|	3694	3695	|	91.94	|	992211	1002179	|	0.37	0.37	|	NC_006030.1	utg000001l_pilon	|	3693	3694	1	1	2	linear
880411	893081	|	884580	897326	|	12671	12747	|	94.35	|	992211	1002179	|	1.28	1.27	|	NC_006030.1	utg000001l_pilon	|	12670	12746	1	1	2	linear
911020	918355	|	915520	922938	|	7336	7419	|	91.53	|	992211	1002179	|	0.74	0.74	|	NC_006030.1	utg000001l_pilon	|	7335	7418	1	1	2	linear
927844	935510	|	932214	939918	|	7667	7705	|	96.32	|	992211	1002179	|	0.77	0.77	|	NC_006030.1	utg000001l_pilon	|	7666	7704	1	1	2	linear
937382	963280	|	941755	967955	|	25899	26201	|	92.17	|	992211	1002179	|	2.61	2.61	|	NC_006030.1	utg000001l_pilon	|	25898	26200	1	1	2	linear
978969	990536	|	983946	995579	|	11568	11634	|	93.8	|	992211	1002179	|	1.17	1.16	|	NC_006030.1	utg000001l_pilon	|	11567	11633	1	1	2	linear
5206	31051	|	1044642	1018832	|	25846	25811	|	97.5	|	1050361	1055120	|	2.46	2.45	|	NC_006031.1	utg000009l_pilon	|	25845	-25810	1	0	1	linear
59699	62773	|	990032	986970	|	3075	3063	|	89.63	|	1050361	1055120	|	0.29	0.29	|	NC_006031.1	utg000009l_pilon	|	3074	-3062	1	0	1	linear
63502	67606	|	986227	982079	|	4105	4149	|	93.25	|	1050361	1055120	|	0.39	0.39	|	NC_006031.1	utg000009l_pilon	|	4104	-4148	1	0	1	linear
68880	74478	|	980740	974911	|	5599	5830	|	88	|	1050361	1055120	|	0.53	0.55	|	NC_006031.1	utg000009l_pilon	|	5598	-5829	1	0	1	linear
75637	86778	|	973744	962621	|	11142	11124	|	92.16	|	1050361	1055120	|	1.06	1.05	|	NC_006031.1	utg000009l_pilon	|	11141	-11123	1	0	1	linear
111543	120590	|	937699	928479	|	9048	9221	|	89.47	|	1050361	1055120	|	0.86	0.87	|	NC_006031.1	utg000009l_pilon	|	9047	-9220	1	0	1	linear
121200	124661	|	927848	924306	|	3462	3543	|	91.51	|	1050361	1055120	|	0.33	0.34	|	NC_006031.1	utg000009l_pilon	|	3461	-3542	1	0	1	linear
160947	173621	|	887389	874617	|	12675	12773	|	92.31	|	1050361	1055120	|	1.21	1.21	|	NC_006031.1	utg000009l_pilon	|	12674	-12772	1	0	1	linear
174331	176457	|	873874	871733	|	2127	2142	|	92.8	|	1050361	1055120	|	0.2	0.2	|	NC_006031.1	utg000009l_pilon	|	2126	-2141	1	0	1	linear
177434	180817	|	870748	867294	|	3384	3455	|	91.54	|	1050361	1055120	|	0.32	0.33	|	NC_006031.1	utg000009l_pilon	|	3383	-3454	1	0	1	linear
182536	188438	|	865491	859504	|	5903	5988	|	90.46	|	1050361	1055120	|	0.56	0.57	|	NC_006031.1	utg000009l_pilon	|	5902	-5987	1	0	1	linear
216787	232650	|	830889	814916	|	15864	15974	|	92.96	|	1050361	1055120	|	1.51	1.51	|	NC_006031.1	utg000009l_pilon	|	15863	-15973	1	0	1	linear
237159	254299	|	810301	793093	|	17141	17209	|	94.62	|	1050361	1055120	|	1.63	1.63	|	NC_006031.1	utg000009l_pilon	|	17140	-17208	1	0	1	linear
254338	272161	|	793324	775443	|	17824	17882	|	96.26	|	1050361	1055120	|	1.7	1.69	|	NC_006031.1	utg000009l_pilon	|	17823	-17881	1	0	1	linear
275975	303700	|	771582	743731	|	27726	27852	|	93.2	|	1050361	1055120	|	2.64	2.64	|	NC_006031.1	utg000009l_pilon	|	27725	-27851	1	0	1	linear
305081	336393	|	742517	711190	|	31313	31328	|	93.69	|	1050361	1055120	|	2.98	2.97	|	NC_006031.1	utg000009l_pilon	|	31312	-31327	1	0	1	linear
336511	345749	|	711075	701891	|	9239	9185	|	95.81	|	1050361	1055120	|	0.88	0.87	|	NC_006031.1	utg000009l_pilon	|	9238	-9184	1	0	1	linear
346919	348822	|	700836	698966	|	1904	1871	|	88.89	|	1050361	1055120	|	0.18	0.18	|	NC_006031.1	utg000009l_pilon	|	1903	-1870	1	0	1	linear
354589	356677	|	693185	691081	|	2089	2105	|	95.37	|	1050361	1055120	|	0.2	0.2	|	NC_006031.1	utg000009l_pilon	|	2088	-2104	1	0	1	linear
369235	374751	|	678483	672918	|	5517	5566	|	89.23	|	1050361	1055120	|	0.53	0.53	|	NC_006031.1	utg000009l_pilon	|	5516	-5565	1	0	1	linear
389143	391820	|	659098	656376	|	2678	2723	|	92.42	|	1050361	1055120	|	0.25	0.26	|	NC_006031.1	utg000009l_pilon	|	2677	-2722	1	0	1	linear
422319	428610	|	618957	612578	|	6292	6380	|	91.51	|	1050361	1055120	|	0.6	0.6	|	NC_006031.1	utg000009l_pilon	|	6291	-6379	1	0	1	linear
434951	439202	|	605996	601687	|	4252	4310	|	90.41	|	1050361	1055120	|	0.4	0.41	|	NC_006031.1	utg000009l_pilon	|	4251	-4309	1	0	1	linear
459380	494459	|	581156	545982	|	35080	35175	|	92.57	|	1050361	1055120	|	3.34	3.33	|	NC_006031.1	utg000009l_pilon	|	35079	-35174	1	0	1	linear
498624	551595	|	541755	488654	|	52972	53102	|	94.86	|	1050361	1055120	|	5.04	5.03	|	NC_006031.1	utg000009l_pilon	|	52971	-53101	1	0	1	linear
554613	564691	|	485606	475411	|	10079	10196	|	92.05	|	1050361	1055120	|	0.96	0.97	|	NC_006031.1	utg000009l_pilon	|	10078	-10195	1	0	1	linear
598478	600791	|	441303	438967	|	2314	2337	|	93.61	|	1050361	1055120	|	0.22	0.22	|	NC_006031.1	utg000009l_pilon	|	2313	-2336	1	0	1	linear
601011	614149	|	438843	425749	|	13139	13095	|	92.59	|	1050361	1055120	|	1.25	1.24	|	NC_006031.1	utg000009l_pilon	|	13138	-13094	1	0	1	linear
640836	651344	|	399905	389480	|	10509	10426	|	94.3	|	1050361	1055120	|	1	0.99	|	NC_006031.1	utg000009l_pilon	|	10508	-10425	1	0	1	linear
651668	654747	|	389141	385992	|	3080	3150	|	90.68	|	1050361	1055120	|	0.29	0.3	|	NC_006031.1	utg000009l_pilon	|	3079	-3149	1	0	1	linear
674901	682919	|	365669	357605	|	8019	8065	|	92.58	|	1050361	1055120	|	0.76	0.76	|	NC_006031.1	utg000009l_pilon	|	8018	-8064	1	0	1	linear
688211	697884	|	352108	342408	|	9674	9701	|	93.3	|	1050361	1055120	|	0.92	0.92	|	NC_006031.1	utg000009l_pilon	|	9673	-9700	1	0	1	linear
698584	721702	|	341858	318696	|	23119	23163	|	97.2	|	1050361	1055120	|	2.2	2.2	|	NC_006031.1	utg000009l_pilon	|	23118	-23162	1	0	1	linear
757304	775357	|	283008	264932	|	18054	18077	|	97.54	|	1050361	1055120	|	1.72	1.71	|	NC_006031.1	utg000009l_pilon	|	18053	-18076	1	0	1	linear
781991	808770	|	258219	231334	|	26780	26886	|	94.76	|	1050361	1055120	|	2.55	2.55	|	NC_006031.1	utg000009l_pilon	|	26779	-26885	1	0	1	linear
816351	830340	|	224193	210276	|	13990	13918	|	92.7	|	1050361	1055120	|	1.33	1.32	|	NC_006031.1	utg000009l_pilon	|	13989	-13917	1	0	1	linear
832339	833746	|	208187	206748	|	1408	1440	|	91.04	|	1050361	1055120	|	0.13	0.14	|	NC_006031.1	utg000009l_pilon	|	1407	-1439	1	0	1	linear
836536	850387	|	203845	189887	|	13852	13959	|	93.89	|	1050361	1055120	|	1.32	1.32	|	NC_006031.1	utg000009l_pilon	|	13851	-13958	1	0	1	linear
878087	886229	|	162536	154378	|	8143	8159	|	95.5	|	1050361	1055120	|	0.78	0.77	|	NC_006031.1	utg000009l_pilon	|	8142	-8158	1	0	1	linear
887480	891129	|	153084	149417	|	3650	3668	|	93.71	|	1050361	1055120	|	0.35	0.35	|	NC_006031.1	utg000009l_pilon	|	3649	-3667	1	0	1	linear
907725	910011	|	132366	129988	|	2287	2379	|	88.38	|	1050361	1055120	|	0.22	0.23	|	NC_006031.1	utg000009l_pilon	|	2286	-2378	1	0	1	linear
911933	921162	|	128012	118719	|	9230	9294	|	93.9	|	1050361	1055120	|	0.88	0.88	|	NC_006031.1	utg000009l_pilon	|	9229	-9293	1	0	1	linear
932908	938114	|	106812	101606	|	5207	5207	|	92.87	|	1050361	1055120	|	0.5	0.49	|	NC_006031.1	utg000009l_pilon	|	5206	-5206	1	0	1	linear
939314	968810	|	100458	70879	|	29497	29580	|	95.98	|	1050361	1055120	|	2.81	2.8	|	NC_006031.1	utg000009l_pilon	|	29496	-29579	1	0	1	linear
1019624	1025133	|	18812	13275	|	5510	5538	|	91.98	|	1050361	1055120	|	0.52	0.52	|	NC_006031.1	utg000009l_pilon	|	5509	-5537	1	0	1	linear
16089	46607	|	1080062	1049537	|	30519	30526	|	96.71	|	1100349	1080062	|	2.77	2.83	|	NC_006032.2	utg000007l_pilon	|	30518	-30525	1	0	1	linear
47286	89698	|	1048843	1006404	|	42413	42440	|	95.23	|	1100349	1080062	|	3.85	3.93	|	NC_006032.2	utg000007l_pilon	|	42412	-42439	1	0	1	linear
100452	103928	|	995324	991851	|	3477	3474	|	95.3	|	1100349	1080062	|	0.32	0.32	|	NC_006032.2	utg000007l_pilon	|	3476	-3473	1	0	1	linear
111802	115675	|	983840	979957	|	3874	3884	|	88.34	|	1100349	1080062	|	0.35	0.36	|	NC_006032.2	utg000007l_pilon	|	3873	-3883	1	0	1	linear
129083	146288	|	966142	948886	|	17206	17257	|	90.02	|	1100349	1080062	|	1.56	1.6	|	NC_006032.2	utg000007l_pilon	|	17205	-17256	1	0	1	linear
155438	162709	|	939317	931974	|	7272	7344	|	93.52	|	1100349	1080062	|	0.66	0.68	|	NC_006032.2	utg000007l_pilon	|	7271	-7343	1	0	1	linear
162826	176048	|	931881	918555	|	13223	13327	|	95.06	|	1100349	1080062	|	1.2	1.23	|	NC_006032.2	utg000007l_pilon	|	13222	-13326	1	0	1	linear
184561	187478	|	910032	907089	|	2918	2944	|	90.39	|	1100349	1080062	|	0.27	0.27	|	NC_006032.2	utg000007l_pilon	|	2917	-2943	1	0	1	linear
189445	203796	|	905109	890749	|	14352	14361	|	96.91	|	1100349	1080062	|	1.3	1.33	|	NC_006032.2	utg000007l_pilon	|	14351	-14360	1	0	1	linear
220579	226343	|	873698	867855	|	5765	5844	|	89.92	|	1100349	1080062	|	0.52	0.54	|	NC_006032.2	utg000007l_pilon	|	5764	-5843	1	0	1	linear
233597	239624	|	860576	854535	|	6028	6042	|	93.4	|	1100349	1080062	|	0.55	0.56	|	NC_006032.2	utg000007l_pilon	|	6027	-6041	1	0	1	linear
270304	273753	|	823424	819965	|	3450	3460	|	96.3	|	1100349	1080062	|	0.31	0.32	|	NC_006032.2	utg000007l_pilon	|	3449	-3459	1	0	1	linear
273899	292980	|	819886	800779	|	19082	19108	|	96.13	|	1100349	1080062	|	1.73	1.77	|	NC_006032.2	utg000007l_pilon	|	19081	-19107	1	0	1	linear
295992	328573	|	797771	765016	|	32582	32756	|	92.69	|	1100349	1080062	|	2.96	3.03	|	NC_006032.2	utg000007l_pilon	|	32581	-32755	1	0	1	linear
328987	347686	|	764597	745723	|	18700	18875	|	92.55	|	1100349	1080062	|	1.7	1.75	|	NC_006032.2	utg000007l_pilon	|	18699	-18874	1	0	1	linear
352781	359749	|	740593	733607	|	6969	6987	|	93.18	|	1100349	1080062	|	0.63	0.65	|	NC_006032.2	utg000007l_pilon	|	6968	-6986	1	0	1	linear
376391	393642	|	716562	699184	|	17252	17379	|	93.83	|	1100349	1080062	|	1.57	1.61	|	NC_006032.2	utg000007l_pilon	|	17251	-17378	1	0	1	linear
396624	430024	|	696167	662605	|	33401	33563	|	94.49	|	1100349	1080062	|	3.04	3.11	|	NC_006032.2	utg000007l_pilon	|	33400	-33562	1	0	1	linear
440739	449166	|	651682	643153	|	8428	8530	|	93.39	|	1100349	1080062	|	0.77	0.79	|	NC_006032.2	utg000007l_pilon	|	8427	-8529	1	0	1	linear
458449	464440	|	633930	627912	|	5992	6019	|	89.65	|	1100349	1080062	|	0.54	0.56	|	NC_006032.2	utg000007l_pilon	|	5991	-6018	1	0	1	linear
491964	493749	|	600151	598371	|	1786	1781	|	93.33	|	1100349	1080062	|	0.16	0.16	|	NC_006032.2	utg000007l_pilon	|	1785	-1780	1	0	1	linear
495298	508644	|	596794	583364	|	13347	13431	|	91.9	|	1100349	1080062	|	1.21	1.24	|	NC_006032.2	utg000007l_pilon	|	13346	-13430	1	0	1	linear
530878	541102	|	560981	550792	|	10225	10190	|	89.92	|	1100349	1080062	|	0.93	0.94	|	NC_006032.2	utg000007l_pilon	|	10224	-10189	1	0	1	linear
544092	556726	|	547824	534981	|	12635	12844	|	91.33	|	1100349	1080062	|	1.15	1.19	|	NC_006032.2	utg000007l_pilon	|	12634	-12843	1	0	1	linear
596221	599447	|	494985	491761	|	3227	3225	|	92.96	|	1100349	1080062	|	0.29	0.3	|	NC_006032.2	utg000007l_pilon	|	3226	-3224	1	0	1	linear
609118	614105	|	482040	477046	|	4988	4995	|	93.17	|	1100349	1080062	|	0.45	0.46	|	NC_006032.2	utg000007l_pilon	|	4987	-4994	1	0	1	linear
620022	636342	|	471402	455194	|	16321	16209	|	92.27	|	1100349	1080062	|	1.48	1.5	|	NC_006032.2	utg000007l_pilon	|	16320	-16208	1	0	1	linear
654962	658510	|	436592	432945	|	3549	3648	|	89.62	|	1100349	1080062	|	0.32	0.34	|	NC_006032.2	utg000007l_pilon	|	3548	-3647	1	0	1	linear
659875	672519	|	431545	418901	|	12645	12645	|	94.45	|	1100349	1080062	|	1.15	1.17	|	NC_006032.2	utg000007l_pilon	|	12644	-12644	1	0	1	linear
672765	685130	|	418721	406284	|	12366	12438	|	93.19	|	1100349	1080062	|	1.12	1.15	|	NC_006032.2	utg000007l_pilon	|	12365	-12437	1	0	1	linear
686656	697805	|	404810	393644	|	11150	11167	|	94.67	|	1100349	1080062	|	1.01	1.03	|	NC_006032.2	utg000007l_pilon	|	11149	-11166	1	0	1	linear
707939	709400	|	383092	381619	|	1462	1474	|	96.15	|	1100349	1080062	|	0.13	0.14	|	NC_006032.2	utg000007l_pilon	|	1461	-1473	1	0	1	linear
713251	718614	|	377769	372364	|	5364	5406	|	93.38	|	1100349	1080062	|	0.49	0.5	|	NC_006032.2	utg000007l_pilon	|	5363	-5405	1	0	1	linear
718824	729810	|	372210	361206	|	10987	11005	|	95.39	|	1100349	1080062	|	1	1.02	|	NC_006032.2	utg000007l_pilon	|	10986	-11004	1	0	1	linear
744344	774648	|	346529	316026	|	30305	30504	|	94.09	|	1100349	1080062	|	2.75	2.82	|	NC_006032.2	utg000007l_pilon	|	30304	-30503	1	0	1	linear
780485	823660	|	309985	266797	|	43176	43189	|	96.58	|	1100349	1080062	|	3.92	4	|	NC_006032.2	utg000007l_pilon	|	43175	-43188	1	0	1	linear
823993	828121	|	266602	262432	|	4129	4171	|	92.58	|	1100349	1080062	|	0.38	0.39	|	NC_006032.2	utg000007l_pilon	|	4128	-4170	1	0	1	linear
843886	857148	|	246419	233095	|	13263	13325	|	94.16	|	1100349	1080062	|	1.21	1.23	|	NC_006032.2	utg000007l_pilon	|	13262	-13324	1	0	1	linear
887747	908659	|	201629	180439	|	20913	21191	|	91.09	|	1100349	1080062	|	1.9	1.96	|	NC_006032.2	utg000007l_pilon	|	20912	-21190	1	0	1	linear
914563	948401	|	174502	140721	|	33839	33782	|	93.3	|	1100349	1080062	|	3.08	3.13	|	NC_006032.2	utg000007l_pilon	|	33838	-33781	1	0	1	linear
1008565	1014863	|	62348	55977	|	6299	6372	|	89.38	|	1100349	1080062	|	0.57	0.59	|	NC_006032.2	utg000007l_pilon	|	6298	-6371	1	0	1	linear
1029741	1036318	|	24344	17701	|	6578	6644	|	91.82	|	1100349	1080062	|	0.6	0.62	|	NC_006032.2	utg000007l_pilon	|	6577	-6643	1	0	1	linear
1039050	1043777	|	14998	10233	|	4728	4766	|	92.3	|	1100349	1080062	|	0.43	0.44	|	NC_006032.2	utg000007l_pilon	|	4727	-4765	1	0	1	linear
10848	48759	|	14489	52606	|	37912	38118	|	93.48	|	1195132	1247636	|	3.17	3.06	|	NC_006033.2	utg000002l_pilon	|	37911	38117	1	1	2	linear
50341	63307	|	54205	67332	|	12967	13128	|	92.33	|	1195132	1247636	|	1.08	1.05	|	NC_006033.2	utg000002l_pilon	|	12966	13127	1	1	2	linear
65963	67866	|	70007	71938	|	1904	1932	|	91.81	|	1195132	1247636	|	0.16	0.15	|	NC_006033.2	utg000002l_pilon	|	1903	1931	1	1	2	linear
72668	80865	|	76790	85084	|	8198	8295	|	91.54	|	1195132	1247636	|	0.69	0.66	|	NC_006033.2	utg000002l_pilon	|	8197	8294	1	1	2	linear
96017	110035	|	100694	114915	|	14019	14222	|	89.99	|	1195132	1247636	|	1.17	1.14	|	NC_006033.2	utg000002l_pilon	|	14018	14221	1	1	2	linear
127177	142419	|	132225	147582	|	15243	15358	|	92.49	|	1195132	1247636	|	1.28	1.23	|	NC_006033.2	utg000002l_pilon	|	15242	15357	1	1	2	linear
146279	158707	|	151403	163880	|	12429	12478	|	93.24	|	1195132	1247636	|	1.04	1	|	NC_006033.2	utg000002l_pilon	|	12428	12477	1	1	2	linear
159588	164798	|	164585	169791	|	5211	5207	|	94.42	|	1195132	1247636	|	0.44	0.42	|	NC_006033.2	utg000002l_pilon	|	5210	5206	1	1	2	linear
176071	203197	|	198655	225939	|	27127	27285	|	93.69	|	1195132	1247636	|	2.27	2.19	|	NC_006033.2	utg000002l_pilon	|	27126	27284	1	1	2	linear
204294	211852	|	227093	234667	|	7559	7575	|	91.45	|	1195132	1247636	|	0.63	0.61	|	NC_006033.2	utg000002l_pilon	|	7558	7574	1	1	2	linear
225840	243049	|	248679	266072	|	17210	17394	|	91.47	|	1195132	1247636	|	1.44	1.39	|	NC_006033.2	utg000002l_pilon	|	17209	17393	1	1	2	linear
276084	291399	|	299582	314899	|	15316	15318	|	92.66	|	1195132	1247636	|	1.28	1.23	|	NC_006033.2	utg000002l_pilon	|	15315	15317	1	1	2	linear
296301	309918	|	319627	333210	|	13618	13584	|	92.49	|	1195132	1247636	|	1.14	1.09	|	NC_006033.2	utg000002l_pilon	|	13617	13583	1	1	2	linear
310452	314400	|	333720	337709	|	3949	3990	|	89.47	|	1195132	1247636	|	0.33	0.32	|	NC_006033.2	utg000002l_pilon	|	3948	3989	1	1	2	linear
320681	323930	|	344116	347411	|	3250	3296	|	89.97	|	1195132	1247636	|	0.27	0.26	|	NC_006033.2	utg000002l_pilon	|	3249	3295	1	1	2	linear
325487	343486	|	348958	367004	|	18000	18047	|	95.39	|	1195132	1247636	|	1.51	1.45	|	NC_006033.2	utg000002l_pilon	|	17999	18046	1	1	2	linear
348487	351970	|	372062	375579	|	3484	3518	|	89.99	|	1195132	1247636	|	0.29	0.28	|	NC_006033.2	utg000002l_pilon	|	3483	3517	1	1	2	linear
352142	360432	|	375760	384048	|	8291	8289	|	93.52	|	1195132	1247636	|	0.69	0.66	|	NC_006033.2	utg000002l_pilon	|	8290	8288	1	1	2	linear
392134	402369	|	415976	426354	|	10236	10379	|	91.18	|	1195132	1247636	|	0.86	0.83	|	NC_006033.2	utg000002l_pilon	|	10235	10378	1	1	2	linear
415427	431977	|	439439	455965	|	16551	16527	|	96.04	|	1195132	1247636	|	1.38	1.32	|	NC_006033.2	utg000002l_pilon	|	16550	16526	1	1	2	linear
434878	470263	|	458900	494525	|	35386	35626	|	95.31	|	1195132	1247636	|	2.96	2.86	|	NC_006033.2	utg000002l_pilon	|	35385	35625	1	1	2	linear
471282	488389	|	495605	512725	|	17108	17121	|	96.28	|	1195132	1247636	|	1.43	1.37	|	NC_006033.2	utg000002l_pilon	|	17107	17120	1	1	2	linear
499547	521727	|	540154	562403	|	22181	22250	|	93.85	|	1195132	1247636	|	1.86	1.78	|	NC_006033.2	utg000002l_pilon	|	22180	22249	1	1	2	linear
524318	528730	|	565113	569644	|	4413	4532	|	89.69	|	1195132	1247636	|	0.37	0.36	|	NC_006033.2	utg000002l_pilon	|	4412	4531	1	1	2	linear
538638	555957	|	579666	597020	|	17320	17355	|	96.58	|	1195132	1247636	|	1.45	1.39	|	NC_006033.2	utg000002l_pilon	|	17319	17354	1	1	2	linear
576040	581758	|	617033	622771	|	5719	5739	|	93.46	|	1195132	1247636	|	0.48	0.46	|	NC_006033.2	utg000002l_pilon	|	5718	5738	1	1	2	linear
595994	601411	|	637418	642902	|	5418	5485	|	89.58	|	1195132	1247636	|	0.45	0.44	|	NC_006033.2	utg000002l_pilon	|	5417	5484	1	1	2	linear
619483	627284	|	661060	668874	|	7802	7815	|	97.79	|	1195132	1247636	|	0.65	0.63	|	NC_006033.2	utg000002l_pilon	|	7801	7814	1	1	2	linear
627983	630064	|	669243	671330	|	2082	2088	|	97.43	|	1195132	1247636	|	0.17	0.17	|	NC_006033.2	utg000002l_pilon	|	2081	2087	1	1	2	linear
630104	663849	|	671353	705141	|	33746	33789	|	95.15	|	1195132	1247636	|	2.82	2.71	|	NC_006033.2	utg000002l_pilon	|	33745	33788	1	1	2	linear
664285	677296	|	705421	718444	|	13012	13024	|	97.65	|	1195132	1247636	|	1.09	1.04	|	NC_006033.2	utg000002l_pilon	|	13011	13023	1	1	2	linear
679477	698810	|	720574	740004	|	19334	19431	|	95.86	|	1195132	1247636	|	1.62	1.56	|	NC_006033.2	utg000002l_pilon	|	19333	19430	1	1	2	linear
704212	716466	|	745386	757655	|	12255	12270	|	90.1	|	1195132	1247636	|	1.03	0.98	|	NC_006033.2	utg000002l_pilon	|	12254	12269	1	1	2	linear
722954	730122	|	764160	771364	|	7169	7205	|	95.48	|	1195132	1247636	|	0.6	0.58	|	NC_006033.2	utg000002l_pilon	|	7168	7204	1	1	2	linear
734707	756551	|	775873	797836	|	21845	21964	|	94.16	|	1195132	1247636	|	1.83	1.76	|	NC_006033.2	utg000002l_pilon	|	21844	21963	1	1	2	linear
756688	768123	|	797984	809459	|	11436	11476	|	90.2	|	1195132	1247636	|	0.96	0.92	|	NC_006033.2	utg000002l_pilon	|	11435	11475	1	1	2	linear
773130	793992	|	814455	835382	|	20863	20928	|	95.97	|	1195132	1247636	|	1.75	1.68	|	NC_006033.2	utg000002l_pilon	|	20862	20927	1	1	2	linear
794178	811484	|	835599	852812	|	17307	17214	|	93.85	|	1195132	1247636	|	1.45	1.38	|	NC_006033.2	utg000002l_pilon	|	17306	17213	1	1	2	linear
814691	848136	|	855964	889457	|	33446	33494	|	92.5	|	1195132	1247636	|	2.8	2.68	|	NC_006033.2	utg000002l_pilon	|	33445	33493	1	1	2	linear
864211	883203	|	905697	924716	|	18993	19020	|	95.61	|	1195132	1247636	|	1.59	1.52	|	NC_006033.2	utg000002l_pilon	|	18992	19019	1	1	2	linear
911352	919406	|	952692	960812	|	8055	8121	|	92.58	|	1195132	1247636	|	0.67	0.65	|	NC_006033.2	utg000002l_pilon	|	8054	8120	1	1	2	linear
920622	931245	|	962126	972975	|	10624	10850	|	91.23	|	1195132	1247636	|	0.89	0.87	|	NC_006033.2	utg000002l_pilon	|	10623	10849	1	1	2	linear
934567	936566	|	976445	978508	|	2000	2064	|	91.21	|	1195132	1247636	|	0.17	0.17	|	NC_006033.2	utg000002l_pilon	|	1999	2063	1	1	2	linear
947153	951407	|	989043	993343	|	4255	4301	|	90.95	|	1195132	1247636	|	0.36	0.34	|	NC_006033.2	utg000002l_pilon	|	4254	4300	1	1	2	linear
955636	959596	|	997632	1001660	|	3961	4029	|	90.75	|	1195132	1247636	|	0.33	0.32	|	NC_006033.2	utg000002l_pilon	|	3960	4028	1	1	2	linear
977607	980553	|	1019910	1022878	|	2947	2969	|	88.19	|	1195132	1247636	|	0.25	0.24	|	NC_006033.2	utg000002l_pilon	|	2946	2968	1	1	2	linear
981505	985077	|	1023749	1027324	|	3573	3576	|	98.21	|	1195132	1247636	|	0.3	0.29	|	NC_006033.2	utg000002l_pilon	|	3572	3575	1	1	2	linear
985187	991639	|	1027432	1033955	|	6453	6524	|	92.77	|	1195132	1247636	|	0.54	0.52	|	NC_006033.2	utg000002l_pilon	|	6452	6523	1	1	2	linear
1009225	1025219	|	1051457	1067411	|	15995	15955	|	95.98	|	1195132	1247636	|	1.34	1.28	|	NC_006033.2	utg000002l_pilon	|	15994	15954	1	1	2	linear
1038983	1045037	|	1081410	1087603	|	6055	6194	|	87.75	|	1195132	1247636	|	0.51	0.5	|	NC_006033.2	utg000002l_pilon	|	6054	6193	1	1	2	linear
1047705	1052129	|	1090337	1094855	|	4425	4519	|	91.58	|	1195132	1247636	|	0.37	0.36	|	NC_006033.2	utg000002l_pilon	|	4424	4518	1	1	2	linear
1056213	1070822	|	1099006	1113634	|	14610	14629	|	93.03	|	1195132	1247636	|	1.22	1.17	|	NC_006033.2	utg000002l_pilon	|	14609	14628	1	1	2	linear
1071231	1073825	|	1114051	1116660	|	2595	2610	|	93.29	|	1195132	1247636	|	0.22	0.21	|	NC_006033.2	utg000002l_pilon	|	2594	2609	1	1	2	linear
1076936	1092264	|	1119848	1135177	|	15329	15330	|	94.26	|	1195132	1247636	|	1.28	1.23	|	NC_006033.2	utg000002l_pilon	|	15328	15329	1	1	2	linear
1103140	1148819	|	1146153	1192265	|	45680	46113	|	92.29	|	1195132	1247636	|	3.82	3.7	|	NC_006033.2	utg000002l_pilon	|	45679	46112	1	1	2	linear
1151397	1158836	|	1194846	1202394	|	7440	7549	|	94.28	|	1195132	1247636	|	0.62	0.61	|	NC_006033.2	utg000002l_pilon	|	7439	7548	1	1	2	linear
1176561	1181039	|	1270731	1275310	|	4479	4580	|	89.14	|	1195132	1285862	|	0.37	0.36	|	NC_006033.2	utg000003l_pilon	|	4478	4579	1	1	2	transposition
4323	15240	|	1291401	1280484	|	10918	10918	|	95.39	|	1302831	1296080	|	0.84	0.84	|	NC_006034.2	utg000005l_pilon	|	10917	-10917	1	0	1	linear
40939	46889	|	1255018	1249059	|	5951	5960	|	97.41	|	1302831	1296080	|	0.46	0.46	|	NC_006034.2	utg000005l_pilon	|	5950	-5959	1	0	1	linear
48390	68753	|	1247557	1227006	|	20364	20552	|	91.69	|	1302831	1296080	|	1.56	1.59	|	NC_006034.2	utg000005l_pilon	|	20363	-20551	1	0	1	linear
69755	93465	|	1225989	1202228	|	23711	23762	|	94.76	|	1302831	1296080	|	1.82	1.83	|	NC_006034.2	utg000005l_pilon	|	23710	-23761	1	0	1	linear
100334	104981	|	1196069	1191403	|	4648	4667	|	92.08	|	1302831	1296080	|	0.36	0.36	|	NC_006034.2	utg000005l_pilon	|	4647	-4666	1	0	1	linear
105233	120157	|	1191187	1176254	|	14925	14934	|	92.31	|	1302831	1296080	|	1.15	1.15	|	NC_006034.2	utg000005l_pilon	|	14924	-14933	1	0	1	linear
122879	134630	|	1173501	1161667	|	11752	11835	|	93.22	|	1302831	1296080	|	0.9	0.91	|	NC_006034.2	utg000005l_pilon	|	11751	-11834	1	0	1	linear
139002	146857	|	1157019	1149137	|	7856	7883	|	97.62	|	1302831	1296080	|	0.6	0.61	|	NC_006034.2	utg000005l_pilon	|	7855	-7882	1	0	1	linear
151392	155486	|	1144644	1140471	|	4095	4174	|	90.73	|	1302831	1296080	|	0.31	0.32	|	NC_006034.2	utg000005l_pilon	|	4094	-4173	1	0	1	linear
157924	161129	|	1138028	1134781	|	3206	3248	|	91.96	|	1302831	1296080	|	0.25	0.25	|	NC_006034.2	utg000005l_pilon	|	3205	-3247	1	0	1	linear
169656	177417	|	1126212	1118448	|	7762	7765	|	94.86	|	1302831	1296080	|	0.6	0.6	|	NC_006034.2	utg000005l_pilon	|	7761	-7764	1	0	1	linear
178070	196754	|	1117760	1098975	|	18685	18786	|	94.4	|	1302831	1296080	|	1.43	1.45	|	NC_006034.2	utg000005l_pilon	|	18684	-18785	1	0	1	linear
203317	223018	|	1092286	1072605	|	19702	19682	|	98.48	|	1302831	1296080	|	1.51	1.52	|	NC_006034.2	utg000005l_pilon	|	19701	-19681	1	0	1	linear
231763	244491	|	1063684	1050918	|	12729	12767	|	92.68	|	1302831	1296080	|	0.98	0.99	|	NC_006034.2	utg000005l_pilon	|	12728	-12766	1	0	1	linear
248203	268275	|	1047234	1027091	|	20073	20144	|	94.64	|	1302831	1296080	|	1.54	1.55	|	NC_006034.2	utg000005l_pilon	|	20072	-20143	1	0	1	linear
279317	305929	|	1016441	989716	|	26613	26726	|	93.8	|	1302831	1296080	|	2.04	2.06	|	NC_006034.2	utg000005l_pilon	|	26612	-26725	1	0	1	linear
306293	310655	|	989707	985363	|	4363	4345	|	95.5	|	1302831	1296080	|	0.33	0.34	|	NC_006034.2	utg000005l_pilon	|	4362	-4344	1	0	1	linear
310760	315413	|	985251	980528	|	4654	4724	|	89.8	|	1302831	1296080	|	0.36	0.36	|	NC_006034.2	utg000005l_pilon	|	4653	-4723	1	0	1	linear
319379	328539	|	976577	967439	|	9161	9139	|	92.53	|	1302831	1296080	|	0.7	0.71	|	NC_006034.2	utg000005l_pilon	|	9160	-9138	1	0	1	linear
335456	338594	|	960565	957397	|	3139	3169	|	93.88	|	1302831	1296080	|	0.24	0.24	|	NC_006034.2	utg000005l_pilon	|	3138	-3168	1	0	1	linear
338594	343589	|	957307	952312	|	4996	4996	|	93.82	|	1302831	1296080	|	0.38	0.39	|	NC_006034.2	utg000005l_pilon	|	4995	-4995	1	0	1	linear
351058	358703	|	944656	936957	|	7646	7700	|	89.24	|	1302831	1296080	|	0.59	0.59	|	NC_006034.2	utg000005l_pilon	|	7645	-7699	1	0	1	linear
370053	381035	|	925461	914415	|	10983	11047	|	90	|	1302831	1296080	|	0.84	0.85	|	NC_006034.2	utg000005l_pilon	|	10982	-11046	1	0	1	linear
392354	412014	|	902867	883087	|	19661	19781	|	91.9	|	1302831	1296080	|	1.51	1.53	|	NC_006034.2	utg000005l_pilon	|	19660	-19780	1	0	1	linear
412234	420444	|	882901	874600	|	8211	8302	|	91.7	|	1302831	1296080	|	0.63	0.64	|	NC_006034.2	utg000005l_pilon	|	8210	-8301	1	0	1	linear
425172	437803	|	869758	857042	|	12632	12717	|	90.84	|	1302831	1296080	|	0.97	0.98	|	NC_006034.2	utg000005l_pilon	|	12631	-12716	1	0	1	linear
441044	457829	|	853854	836953	|	16786	16902	|	93.11	|	1302831	1296080	|	1.29	1.3	|	NC_006034.2	utg000005l_pilon	|	16785	-16901	1	0	1	linear
458118	462538	|	836685	832255	|	4421	4431	|	95.36	|	1302831	1296080	|	0.34	0.34	|	NC_006034.2	utg000005l_pilon	|	4420	-4430	1	0	1	linear
466659	481610	|	828111	813001	|	14952	15111	|	93.53	|	1302831	1296080	|	1.15	1.17	|	NC_006034.2	utg000005l_pilon	|	14951	-15110	1	0	1	linear
481721	484746	|	812886	809849	|	3026	3038	|	97.35	|	1302831	1296080	|	0.23	0.23	|	NC_006034.2	utg000005l_pilon	|	3025	-3037	1	0	1	linear
485025	498469	|	809677	796235	|	13445	13443	|	96.14	|	1302831	1296080	|	1.03	1.04	|	NC_006034.2	utg000005l_pilon	|	13444	-13442	1	0	1	linear
500822	503066	|	793809	791527	|	2245	2283	|	93.14	|	1302831	1296080	|	0.17	0.18	|	NC_006034.2	utg000005l_pilon	|	2244	-2282	1	0	1	linear
506492	512862	|	787962	781538	|	6371	6425	|	89.96	|	1302831	1296080	|	0.49	0.5	|	NC_006034.2	utg000005l_pilon	|	6370	-6424	1	0	1	linear
514971	520913	|	779314	773357	|	5943	5958	|	94.14	|	1302831	1296080	|	0.46	0.46	|	NC_006034.2	utg000005l_pilon	|	5942	-5957	1	0	1	linear
543953	549555	|	750759	745142	|	5603	5618	|	89.81	|	1302831	1296080	|	0.43	0.43	|	NC_006034.2	utg000005l_pilon	|	5602	-5617	1	0	1	linear
583089	596610	|	711528	697999	|	13522	13530	|	91.54	|	1302831	1296080	|	1.04	1.04	|	NC_006034.2	utg000005l_pilon	|	13521	-13529	1	0	1	linear
651901	667076	|	642177	626925	|	15176	15253	|	95.5	|	1302831	1296080	|	1.16	1.18	|	NC_006034.2	utg000005l_pilon	|	15175	-15252	1	0	1	linear
674744	682230	|	619292	611808	|	7487	7485	|	92.21	|	1302831	1296080	|	0.57	0.58	|	NC_006034.2	utg000005l_pilon	|	7486	-7484	1	0	1	linear
694204	716598	|	599575	577048	|	22395	22528	|	95.07	|	1302831	1296080	|	1.72	1.74	|	NC_006034.2	utg000005l_pilon	|	22394	-22527	1	0	1	linear
745746	765824	|	547860	527721	|	20079	20140	|	91.97	|	1302831	1296080	|	1.54	1.55	|	NC_006034.2	utg000005l_pilon	|	20078	-20139	1	0	1	linear
766912	773889	|	526565	519507	|	6978	7059	|	93.68	|	1302831	1296080	|	0.54	0.54	|	NC_006034.2	utg000005l_pilon	|	6977	-7058	1	0	1	linear
775005	776568	|	518411	516836	|	1564	1576	|	88.15	|	1302831	1296080	|	0.12	0.12	|	NC_006034.2	utg000005l_pilon	|	1563	-1575	1	0	1	linear
780138	788711	|	513379	504689	|	8574	8691	|	92.06	|	1302831	1296080	|	0.66	0.67	|	NC_006034.2	utg000005l_pilon	|	8573	-8690	1	0	1	linear
797763	803614	|	495500	489620	|	5852	5881	|	91.13	|	1302831	1296080	|	0.45	0.45	|	NC_006034.2	utg000005l_pilon	|	5851	-5880	1	0	1	linear
825387	831262	|	467895	462009	|	5876	5887	|	98.43	|	1302831	1296080	|	0.45	0.45	|	NC_006034.2	utg000005l_pilon	|	5875	-5886	1	0	1	linear
846981	878848	|	446138	414143	|	31868	31996	|	93.49	|	1302831	1296080	|	2.45	2.47	|	NC_006034.2	utg000005l_pilon	|	31867	-31995	1	0	1	linear
886382	889527	|	406715	403572	|	3146	3144	|	90.96	|	1302831	1296080	|	0.24	0.24	|	NC_006034.2	utg000005l_pilon	|	3145	-3143	1	0	1	linear
890654	902076	|	402647	390992	|	11423	11656	|	90.62	|	1302831	1296080	|	0.88	0.9	|	NC_006034.2	utg000005l_pilon	|	11422	-11655	1	0	1	linear
903404	915095	|	389600	377732	|	11692	11869	|	90.63	|	1302831	1296080	|	0.9	0.92	|	NC_006034.2	utg000005l_pilon	|	11691	-11868	1	0	1	linear
915630	924342	|	377234	368488	|	8713	8747	|	93.89	|	1302831	1296080	|	0.67	0.67	|	NC_006034.2	utg000005l_pilon	|	8712	-8746	1	0	1	linear
926370	935253	|	366426	357522	|	8884	8905	|	96.86	|	1302831	1296080	|	0.68	0.69	|	NC_006034.2	utg000005l_pilon	|	8883	-8904	1	0	1	linear
935493	947203	|	357324	345534	|	11711	11791	|	95.37	|	1302831	1296080	|	0.9	0.91	|	NC_006034.2	utg000005l_pilon	|	11710	-11790	1	0	1	linear
947321	958751	|	345407	333795	|	11431	11613	|	92.79	|	1302831	1296080	|	0.88	0.9	|	NC_006034.2	utg000005l_pilon	|	11430	-11612	1	0	1	linear
964670	969229	|	327733	323137	|	4560	4597	|	95.55	|	1302831	1296080	|	0.35	0.35	|	NC_006034.2	utg000005l_pilon	|	4559	-4596	1	0	1	linear
979092	990589	|	313098	301521	|	11498	11578	|	93.85	|	1302831	1296080	|	0.88	0.89	|	NC_006034.2	utg000005l_pilon	|	11497	-11577	1	0	1	linear
1004334	1019328	|	287475	272380	|	14995	15096	|	93.83	|	1302831	1296080	|	1.15	1.16	|	NC_006034.2	utg000005l_pilon	|	14994	-15095	1	0	1	linear
1020620	1025812	|	271075	265888	|	5193	5188	|	94.41	|	1302831	1296080	|	0.4	0.4	|	NC_006034.2	utg000005l_pilon	|	5192	-5187	1	0	1	linear
1038806	1074266	|	252846	217385	|	35461	35462	|	94.12	|	1302831	1296080	|	2.72	2.74	|	NC_006034.2	utg000005l_pilon	|	35460	-35461	1	0	1	linear
1081684	1114326	|	209888	176990	|	32643	32899	|	93.35	|	1302831	1296080	|	2.51	2.54	|	NC_006034.2	utg000005l_pilon	|	32642	-32898	1	0	1	linear
1135834	1145273	|	155611	146057	|	9440	9555	|	94.01	|	1302831	1296080	|	0.72	0.74	|	NC_006034.2	utg000005l_pilon	|	9439	-9554	1	0	1	linear
1146359	1147658	|	144955	143639	|	1300	1317	|	90.83	|	1302831	1296080	|	0.1	0.1	|	NC_006034.2	utg000005l_pilon	|	1299	-1316	1	0	1	linear
1148069	1180323	|	143190	110748	|	32255	32443	|	95.66	|	1302831	1296080	|	2.48	2.5	|	NC_006034.2	utg000005l_pilon	|	32254	-32442	1	0	1	linear
1180429	1183256	|	110605	107716	|	2828	2890	|	92.13	|	1302831	1296080	|	0.22	0.22	|	NC_006034.2	utg000005l_pilon	|	2827	-2889	1	0	1	linear
1183802	1190265	|	107158	100605	|	6464	6554	|	90.91	|	1302831	1296080	|	0.5	0.51	|	NC_006034.2	utg000005l_pilon	|	6463	-6553	1	0	1	linear
1194453	1198461	|	96353	92317	|	4009	4037	|	93.6	|	1302831	1296080	|	0.31	0.31	|	NC_006034.2	utg000005l_pilon	|	4008	-4036	1	0	1	linear
1202456	1227900	|	88201	62545	|	25445	25657	|	91.89	|	1302831	1296080	|	1.95	1.98	|	NC_006034.2	utg000005l_pilon	|	25444	-25656	1	0	1	linear
1230670	1234812	|	59757	55649	|	4143	4109	|	91.73	|	1302831	1296080	|	0.32	0.32	|	NC_006034.2	utg000005l_pilon	|	4142	-4108	1	0	1	linear
1235153	1265233	|	55303	25115	|	30081	30189	|	96.67	|	1302831	1296080	|	2.31	2.33	|	NC_006034.2	utg000005l_pilon	|	30080	-30188	1	0	1	linear
1287525	1290008	|	2524	1	|	2484	2524	|	88.34	|	1302831	1296080	|	0.19	0.19	|	NC_006034.2	utg000005l_pilon	|	2483	-2523	1	0	1	linear
4670	17184	|	700249	687639	|	12515	12611	|	90.99	|	1455689	705897	|	0.86	1.79	|	NC_006035.2	utg000006l_pilon	|	12514	-12610	1	0	1	transposition
28040	36413	|	675100	666501	|	8374	8600	|	86.8	|	1455689	705897	|	0.58	1.22	|	NC_006035.2	utg000006l_pilon	|	8373	-8599	1	0	1	transposition
41553	57016	|	661222	645711	|	15464	15512	|	93.65	|	1455689	705897	|	1.06	2.2	|	NC_006035.2	utg000006l_pilon	|	15463	-15511	1	0	1	transposition
70336	71927	|	632387	630783	|	1592	1605	|	91.18	|	1455689	705897	|	0.11	0.23	|	NC_006035.2	utg000006l_pilon	|	1591	-1604	1	0	1	transposition
102983	158806	|	1357221	1301160	|	55824	56062	|	96.25	|	1455689	1381055	|	3.83	4.06	|	NC_006035.2	utg000011l_pilon	|	55823	-56061	1	0	1	linear
168260	185958	|	1291517	1273730	|	17699	17788	|	93.74	|	1455689	1381055	|	1.22	1.29	|	NC_006035.2	utg000011l_pilon	|	17698	-17787	1	0	1	linear
186063	194308	|	1273605	1265369	|	8246	8237	|	94.48	|	1455689	1381055	|	0.57	0.6	|	NC_006035.2	utg000011l_pilon	|	8245	-8236	1	0	1	linear
200089	231958	|	1259435	1227487	|	31870	31949	|	94.6	|	1455689	1381055	|	2.19	2.31	|	NC_006035.2	utg000011l_pilon	|	31869	-31948	1	0	1	linear
239359	260348	|	1219811	1198819	|	20990	20993	|	96.23	|	1455689	1381055	|	1.44	1.52	|	NC_006035.2	utg000011l_pilon	|	20989	-20992	1	0	1	linear
280681	299726	|	1178752	1159763	|	19046	18990	|	95.01	|	1455689	1381055	|	1.31	1.38	|	NC_006035.2	utg000011l_pilon	|	19045	-18989	1	0	1	linear
300223	319979	|	1159413	1139530	|	19757	19884	|	94.2	|	1455689	1381055	|	1.36	1.44	|	NC_006035.2	utg000011l_pilon	|	19756	-19883	1	0	1	linear
321269	328626	|	1138188	1130810	|	7358	7379	|	90.82	|	1455689	1381055	|	0.51	0.53	|	NC_006035.2	utg000011l_pilon	|	7357	-7378	1	0	1	linear
343414	354133	|	1115780	1104897	|	10720	10884	|	93.64	|	1455689	1381055	|	0.74	0.79	|	NC_006035.2	utg000011l_pilon	|	10719	-10883	1	0	1	linear
354801	357956	|	1104190	1101000	|	3156	3191	|	91.74	|	1455689	1381055	|	0.22	0.23	|	NC_006035.2	utg000011l_pilon	|	3155	-3190	1	0	1	linear
360128	373974	|	1098797	1084774	|	13847	14024	|	93.16	|	1455689	1381055	|	0.95	1.02	|	NC_006035.2	utg000011l_pilon	|	13846	-14023	1	0	1	linear
374190	391930	|	1084558	1066614	|	17741	17945	|	91.78	|	1455689	1381055	|	1.22	1.3	|	NC_006035.2	utg000011l_pilon	|	17740	-17944	1	0	1	linear
392032	404065	|	1066502	1054389	|	12034	12114	|	95.96	|	1455689	1381055	|	0.83	0.88	|	NC_006035.2	utg000011l_pilon	|	12033	-12113	1	0	1	linear
417505	432455	|	1040823	1025753	|	14951	15071	|	91.88	|	1455689	1381055	|	1.03	1.09	|	NC_006035.2	utg000011l_pilon	|	14950	-15070	1	0	1	linear
449184	454613	|	1008884	1003481	|	5430	5404	|	92.73	|	1455689	1381055	|	0.37	0.39	|	NC_006035.2	utg000011l_pilon	|	5429	-5403	1	0	1	linear
454720	470283	|	1003373	987773	|	15564	15601	|	97.09	|	1455689	1381055	|	1.07	1.13	|	NC_006035.2	utg000011l_pilon	|	15563	-15600	1	0	1	linear
478148	482759	|	980739	976085	|	4612	4655	|	91.14	|	1455689	1381055	|	0.32	0.34	|	NC_006035.2	utg000011l_pilon	|	4611	-4654	1	0	1	linear
485478	493739	|	973273	964944	|	8262	8330	|	93.54	|	1455689	1381055	|	0.57	0.6	|	NC_006035.2	utg000011l_pilon	|	8261	-8329	1	0	1	linear
499066	512343	|	960560	947068	|	13278	13493	|	91.34	|	1455689	1381055	|	0.91	0.98	|	NC_006035.2	utg000011l_pilon	|	13277	-13492	1	0	1	linear
512972	539528	|	946460	919937	|	26557	26524	|	94.06	|	1455689	1381055	|	1.82	1.92	|	NC_006035.2	utg000011l_pilon	|	26556	-26523	1	0	1	linear
542456	582126	|	916947	877009	|	39671	39939	|	93.6	|	1455689	1381055	|	2.73	2.89	|	NC_006035.2	utg000011l_pilon	|	39670	-39938	1	0	1	linear
585423	587707	|	873611	871311	|	2285	2301	|	93.18	|	1455689	1381055	|	0.16	0.17	|	NC_006035.2	utg000011l_pilon	|	2284	-2300	1	0	1	linear
589139	598384	|	869892	860599	|	9246	9294	|	93.57	|	1455689	1381055	|	0.64	0.67	|	NC_006035.2	utg000011l_pilon	|	9245	-9293	1	0	1	linear
622325	623722	|	836362	834954	|	1398	1409	|	92.98	|	1455689	1381055	|	0.1	0.1	|	NC_006035.2	utg000011l_pilon	|	1397	-1408	1	0	1	linear
633741	644379	|	824817	814216	|	10639	10602	|	94.45	|	1455689	1381055	|	0.73	0.77	|	NC_006035.2	utg000011l_pilon	|	10638	-10601	1	0	1	linear
647999	656400	|	810315	801863	|	8402	8453	|	94.04	|	1455689	1381055	|	0.58	0.61	|	NC_006035.2	utg000011l_pilon	|	8401	-8452	1	0	1	linear
675706	683717	|	782600	774507	|	8012	8094	|	89.48	|	1455689	1381055	|	0.55	0.59	|	NC_006035.2	utg000011l_pilon	|	8011	-8093	1	0	1	linear
689482	694410	|	768887	763966	|	4929	4922	|	92.82	|	1455689	1381055	|	0.34	0.36	|	NC_006035.2	utg000011l_pilon	|	4928	-4921	1	0	1	linear
702529	719739	|	755802	738475	|	17211	17328	|	93.1	|	1455689	1381055	|	1.18	1.25	|	NC_006035.2	utg000011l_pilon	|	17210	-17327	1	0	1	linear
720671	728272	|	737534	729940	|	7602	7595	|	90.49	|	1455689	1381055	|	0.52	0.55	|	NC_006035.2	utg000011l_pilon	|	7601	-7594	1	0	1	linear
728631	735194	|	729569	722870	|	6564	6700	|	89.99	|	1455689	1381055	|	0.45	0.49	|	NC_006035.2	utg000011l_pilon	|	6563	-6699	1	0	1	linear
737728	742039	|	720282	715944	|	4312	4339	|	91.72	|	1455689	1381055	|	0.3	0.31	|	NC_006035.2	utg000011l_pilon	|	4311	-4338	1	0	1	linear
743562	748626	|	714414	709314	|	5065	5101	|	90.14	|	1455689	1381055	|	0.35	0.37	|	NC_006035.2	utg000011l_pilon	|	5064	-5100	1	0	1	linear
758788	760754	|	698878	696899	|	1967	1980	|	93.66	|	1455689	1381055	|	0.14	0.14	|	NC_006035.2	utg000011l_pilon	|	1966	-1979	1	0	1	linear
769378	771094	|	688244	686538	|	1717	1707	|	90.68	|	1455689	1381055	|	0.12	0.12	|	NC_006035.2	utg000011l_pilon	|	1716	-1706	1	0	1	linear
777637	779685	|	679971	677908	|	2049	2064	|	92.32	|	1455689	1381055	|	0.14	0.15	|	NC_006035.2	utg000011l_pilon	|	2048	-2063	1	0	1	linear
787600	801440	|	670264	656365	|	13841	13900	|	96.18	|	1455689	1381055	|	0.95	1.01	|	NC_006035.2	utg000011l_pilon	|	13840	-13899	1	0	1	linear
801569	812445	|	656263	645318	|	10877	10946	|	95.32	|	1455689	1381055	|	0.75	0.79	|	NC_006035.2	utg000011l_pilon	|	10876	-10945	1	0	1	linear
837848	851216	|	619644	606207	|	13369	13438	|	94.01	|	1455689	1381055	|	0.92	0.97	|	NC_006035.2	utg000011l_pilon	|	13368	-13437	1	0	1	linear
857300	862957	|	600169	594467	|	5658	5703	|	93.28	|	1455689	1381055	|	0.39	0.41	|	NC_006035.2	utg000011l_pilon	|	5657	-5702	1	0	1	linear
864773	868978	|	592641	588403	|	4206	4239	|	92.09	|	1455689	1381055	|	0.29	0.31	|	NC_006035.2	utg000011l_pilon	|	4205	-4238	1	0	1	linear
875437	904609	|	581989	552609	|	29173	29381	|	93.5	|	1455689	1381055	|	2	2.13	|	NC_006035.2	utg000011l_pilon	|	29172	-29380	1	0	1	linear
905222	908016	|	551965	549140	|	2795	2826	|	91.43	|	1455689	1381055	|	0.19	0.2	|	NC_006035.2	utg000011l_pilon	|	2794	-2825	1	0	1	linear
909277	929555	|	547902	527607	|	20279	20296	|	95.45	|	1455689	1381055	|	1.39	1.47	|	NC_006035.2	utg000011l_pilon	|	20278	-20295	1	0	1	linear
932712	987193	|	524530	470058	|	54482	54473	|	96.18	|	1455689	1381055	|	3.74	3.94	|	NC_006035.2	utg000011l_pilon	|	54481	-54472	1	0	1	linear
992047	995029	|	465078	462069	|	2983	3010	|	87.44	|	1455689	1381055	|	0.2	0.22	|	NC_006035.2	utg000011l_pilon	|	2982	-3009	1	0	1	linear
997572	1010274	|	459480	446803	|	12703	12678	|	97.7	|	1455689	1381055	|	0.87	0.92	|	NC_006035.2	utg000011l_pilon	|	12702	-12677	1	0	1	linear
1010384	1017887	|	446708	439194	|	7504	7515	|	95.51	|	1455689	1381055	|	0.52	0.54	|	NC_006035.2	utg000011l_pilon	|	7503	-7514	1	0	1	linear
1022547	1025025	|	434717	432223	|	2479	2495	|	94.03	|	1455689	1381055	|	0.17	0.18	|	NC_006035.2	utg000011l_pilon	|	2478	-2494	1	0	1	linear
1038392	1045411	|	418814	411792	|	7020	7023	|	88.66	|	1455689	1381055	|	0.48	0.51	|	NC_006035.2	utg000011l_pilon	|	7019	-7022	1	0	1	linear
1047499	1058154	|	409708	399061	|	10656	10648	|	92.96	|	1455689	1381055	|	0.73	0.77	|	NC_006035.2	utg000011l_pilon	|	10655	-10647	1	0	1	linear
1074795	1081119	|	379531	373127	|	6325	6405	|	89.78	|	1455689	1381055	|	0.43	0.46	|	NC_006035.2	utg000011l_pilon	|	6324	-6404	1	0	1	linear
1083062	1084856	|	371093	369300	|	1795	1794	|	93.16	|	1455689	1381055	|	0.12	0.13	|	NC_006035.2	utg000011l_pilon	|	1794	-1793	1	0	1	linear
1089130	1100921	|	364091	352160	|	11792	11932	|	89.61	|	1455689	1381055	|	0.81	0.86	|	NC_006035.2	utg000011l_pilon	|	11791	-11931	1	0	1	linear
1104004	1111679	|	349008	341330	|	7676	7679	|	92.37	|	1455689	1381055	|	0.53	0.56	|	NC_006035.2	utg000011l_pilon	|	7675	-7678	1	0	1	linear
1117940	1127274	|	334969	325532	|	9335	9438	|	93.38	|	1455689	1381055	|	0.64	0.68	|	NC_006035.2	utg000011l_pilon	|	9334	-9437	1	0	1	linear
1133254	1160342	|	319455	292249	|	27089	27207	|	94.64	|	1455689	1381055	|	1.86	1.97	|	NC_006035.2	utg000011l_pilon	|	27088	-27206	1	0	1	linear
1166667	1173164	|	285684	279182	|	6498	6503	|	95.84	|	1455689	1381055	|	0.45	0.47	|	NC_006035.2	utg000011l_pilon	|	6497	-6502	1	0	1	linear
1173312	1185214	|	279099	267114	|	11903	11986	|	95.18	|	1455689	1381055	|	0.82	0.87	|	NC_006035.2	utg000011l_pilon	|	11902	-11985	1	0	1	linear
1189243	1197394	|	263103	254861	|	8152	8243	|	93.07	|	1455689	1381055	|	0.56	0.6	|	NC_006035.2	utg000011l_pilon	|	8151	-8242	1	0	1	linear
1223410	1229367	|	228480	222552	|	5958	5929	|	90.02	|	1455689	1381055	|	0.41	0.43	|	NC_006035.2	utg000011l_pilon	|	5957	-5928	1	0	1	linear
1268686	1273658	|	182779	177778	|	4973	5002	|	92.08	|	1455689	1381055	|	0.34	0.36	|	NC_006035.2	utg000011l_pilon	|	4972	-5001	1	0	1	linear
1292981	1297469	|	158228	153742	|	4489	4487	|	90.31	|	1455689	1381055	|	0.31	0.32	|	NC_006035.2	utg000011l_pilon	|	4488	-4486	1	0	1	linear
1306796	1324475	|	144136	126398	|	17680	17739	|	97.24	|	1455689	1381055	|	1.21	1.28	|	NC_006035.2	utg000011l_pilon	|	17679	-17738	1	0	1	linear
1354357	1369961	|	96483	80805	|	15605	15679	|	91.85	|	1455689	1381055	|	1.07	1.14	|	NC_006035.2	utg000011l_pilon	|	15604	-15678	1	0	1	linear
1386396	1397976	|	64180	52597	|	11581	11584	|	97.31	|	1455689	1381055	|	0.8	0.84	|	NC_006035.2	utg000011l_pilon	|	11580	-11583	1	0	1	linear
1447436	1452441	|	5868	755	|	5006	5114	|	90.96	|	1455689	142439	|	0.34	3.59	|	NC_006035.2	utg000012l_pilon	|	5005	-5113	1	0	1	transposition
16	7435	|	1237409	1229954	|	7420	7456	|	92.94	|	1402899	1247636	|	0.53	0.6	|	NC_006036.2	utg000002l_pilon	|	7419	-7455	1	0	1	transposition
51356	56509	|	1229237	1223992	|	5154	5246	|	93.34	|	1402899	1285862	|	0.37	0.41	|	NC_006036.2	utg000003l_pilon	|	5153	-5245	1	0	1	linear
58449	73223	|	1222016	1206991	|	14775	15026	|	90.72	|	1402899	1285862	|	1.05	1.17	|	NC_006036.2	utg000003l_pilon	|	14774	-15025	1	0	1	linear
77568	86800	|	1202632	1193305	|	9233	9328	|	92.82	|	1402899	1285862	|	0.66	0.73	|	NC_006036.2	utg000003l_pilon	|	9232	-9327	1	0	1	linear
93922	98156	|	1186225	1181931	|	4235	4295	|	87.4	|	1402899	1285862	|	0.3	0.33	|	NC_006036.2	utg000003l_pilon	|	4234	-4294	1	0	1	linear
105411	112216	|	1174460	1167589	|	6806	6872	|	89.49	|	1402899	1285862	|	0.49	0.53	|	NC_006036.2	utg000003l_pilon	|	6805	-6871	1	0	1	linear
112509	115772	|	1167299	1164003	|	3264	3297	|	88.84	|	1402899	1285862	|	0.23	0.26	|	NC_006036.2	utg000003l_pilon	|	3263	-3296	1	0	1	linear
119181	168806	|	1160443	1110747	|	49626	49697	|	96.17	|	1402899	1285862	|	3.54	3.86	|	NC_006036.2	utg000003l_pilon	|	49625	-49696	1	0	1	linear
169488	190197	|	1110090	1089291	|	20710	20800	|	93.8	|	1402899	1285862	|	1.48	1.62	|	NC_006036.2	utg000003l_pilon	|	20709	-20799	1	0	1	linear
222338	229810	|	1055947	1048406	|	7473	7542	|	92.03	|	1402899	1285862	|	0.53	0.59	|	NC_006036.2	utg000003l_pilon	|	7472	-7541	1	0	1	linear
230705	235395	|	1047520	1042816	|	4691	4705	|	91.97	|	1402899	1285862	|	0.33	0.37	|	NC_006036.2	utg000003l_pilon	|	4690	-4704	1	0	1	linear
235518	245284	|	1042705	1032937	|	9767	9769	|	90.49	|	1402899	1285862	|	0.7	0.76	|	NC_006036.2	utg000003l_pilon	|	9766	-9768	1	0	1	linear
254716	261721	|	1023320	1016327	|	7006	6994	|	91.09	|	1402899	1285862	|	0.5	0.54	|	NC_006036.2	utg000003l_pilon	|	7005	-6993	1	0	1	linear
262014	265041	|	1016026	1012971	|	3028	3056	|	91.48	|	1402899	1285862	|	0.22	0.24	|	NC_006036.2	utg000003l_pilon	|	3027	-3055	1	0	1	linear
269057	280202	|	1008924	997717	|	11146	11208	|	93.78	|	1402899	1285862	|	0.79	0.87	|	NC_006036.2	utg000003l_pilon	|	11145	-11207	1	0	1	linear
288763	300135	|	989472	977981	|	11373	11492	|	94.47	|	1402899	1285862	|	0.81	0.89	|	NC_006036.2	utg000003l_pilon	|	11372	-11491	1	0	1	linear
305579	307493	|	972307	970405	|	1915	1903	|	94.38	|	1402899	1285862	|	0.14	0.15	|	NC_006036.2	utg000003l_pilon	|	1914	-1902	1	0	1	linear
329133	331569	|	948441	945966	|	2437	2476	|	92.26	|	1402899	1285862	|	0.17	0.19	|	NC_006036.2	utg000003l_pilon	|	2436	-2475	1	0	1	linear
339176	349837	|	938377	927642	|	10662	10736	|	93.73	|	1402899	1285862	|	0.76	0.83	|	NC_006036.2	utg000003l_pilon	|	10661	-10735	1	0	1	linear
350074	375021	|	927422	902350	|	24948	25073	|	95.36	|	1402899	1285862	|	1.78	1.95	|	NC_006036.2	utg000003l_pilon	|	24947	-25072	1	0	1	linear
377285	397124	|	900028	880364	|	19840	19665	|	95.44	|	1402899	1285862	|	1.41	1.53	|	NC_006036.2	utg000003l_pilon	|	19839	-19664	1	0	1	linear
403978	409320	|	873486	868092	|	5343	5395	|	93.26	|	1402899	1285862	|	0.38	0.42	|	NC_006036.2	utg000003l_pilon	|	5342	-5394	1	0	1	linear
433960	443571	|	843089	833477	|	9612	9613	|	95.83	|	1402899	1285862	|	0.69	0.75	|	NC_006036.2	utg000003l_pilon	|	9611	-9612	1	0	1	linear
443835	483078	|	833247	793879	|	39244	39369	|	96.35	|	1402899	1285862	|	2.8	3.06	|	NC_006036.2	utg000003l_pilon	|	39243	-39368	1	0	1	linear
485743	491727	|	791270	785310	|	5985	5961	|	91.22	|	1402899	1285862	|	0.43	0.46	|	NC_006036.2	utg000003l_pilon	|	5984	-5960	1	0	1	linear
497620	505146	|	779670	772176	|	7527	7495	|	94.2	|	1402899	1285862	|	0.54	0.58	|	NC_006036.2	utg000003l_pilon	|	7526	-7494	1	0	1	linear
506515	531160	|	770738	746126	|	24646	24613	|	94.09	|	1402899	1285862	|	1.76	1.91	|	NC_006036.2	utg000003l_pilon	|	24645	-24612	1	0	1	linear
533676	540100	|	743672	737209	|	6425	6464	|	95.96	|	1402899	1285862	|	0.46	0.5	|	NC_006036.2	utg000003l_pilon	|	6424	-6463	1	0	1	linear
580188	584520	|	696631	692303	|	4333	4329	|	91.71	|	1402899	1285862	|	0.31	0.34	|	NC_006036.2	utg000003l_pilon	|	4332	-4328	1	0	1	linear
584882	589628	|	691950	687172	|	4747	4779	|	91.75	|	1402899	1285862	|	0.34	0.37	|	NC_006036.2	utg000003l_pilon	|	4746	-4778	1	0	1	linear
608025	612893	|	668402	663522	|	4869	4881	|	95.96	|	1402899	1285862	|	0.35	0.38	|	NC_006036.2	utg000003l_pilon	|	4868	-4880	1	0	1	linear
614870	618952	|	661477	657300	|	4083	4178	|	90.56	|	1402899	1285862	|	0.29	0.32	|	NC_006036.2	utg000003l_pilon	|	4082	-4177	1	0	1	linear
622162	624286	|	654035	651885	|	2125	2151	|	93.14	|	1402899	1285862	|	0.15	0.17	|	NC_006036.2	utg000003l_pilon	|	2124	-2150	1	0	1	linear
628482	639898	|	647589	636085	|	11417	11505	|	92.06	|	1402899	1285862	|	0.81	0.89	|	NC_006036.2	utg000003l_pilon	|	11416	-11504	1	0	1	linear
640017	688424	|	635972	587321	|	48408	48652	|	94.47	|	1402899	1285862	|	3.45	3.78	|	NC_006036.2	utg000003l_pilon	|	48407	-48651	1	0	1	linear
728186	742268	|	546940	532868	|	14083	14073	|	96.21	|	1402899	1285862	|	1	1.09	|	NC_006036.2	utg000003l_pilon	|	14082	-14072	1	0	1	linear
744577	752688	|	530425	522310	|	8112	8116	|	95.42	|	1402899	1285862	|	0.58	0.63	|	NC_006036.2	utg000003l_pilon	|	8111	-8115	1	0	1	linear
768083	776405	|	507154	498772	|	8323	8383	|	92.49	|	1402899	1285862	|	0.59	0.65	|	NC_006036.2	utg000003l_pilon	|	8322	-8382	1	0	1	linear
777851	782716	|	497325	492464	|	4866	4862	|	90.72	|	1402899	1285862	|	0.35	0.38	|	NC_006036.2	utg000003l_pilon	|	4865	-4861	1	0	1	linear
787171	789273	|	488034	485909	|	2103	2126	|	89.78	|	1402899	1285862	|	0.15	0.17	|	NC_006036.2	utg000003l_pilon	|	2102	-2125	1	0	1	linear
805303	808040	|	470306	467546	|	2738	2761	|	88.3	|	1402899	1285862	|	0.2	0.21	|	NC_006036.2	utg000003l_pilon	|	2737	-2760	1	0	1	linear
820654	834446	|	454847	440919	|	13793	13929	|	94.19	|	1402899	1285862	|	0.98	1.08	|	NC_006036.2	utg000003l_pilon	|	13792	-13928	1	0	1	linear
847300	857247	|	428631	418707	|	9948	9925	|	91.55	|	1402899	1285862	|	0.71	0.77	|	NC_006036.2	utg000003l_pilon	|	9947	-9924	1	0	1	linear
862414	865130	|	413490	410771	|	2717	2720	|	92.15	|	1402899	1285862	|	0.19	0.21	|	NC_006036.2	utg000003l_pilon	|	2716	-2719	1	0	1	linear
865220	880025	|	410770	395795	|	14806	14976	|	90.29	|	1402899	1285862	|	1.06	1.16	|	NC_006036.2	utg000003l_pilon	|	14805	-14975	1	0	1	linear
883336	889647	|	392484	386203	|	6312	6282	|	94.15	|	1402899	1285862	|	0.45	0.49	|	NC_006036.2	utg000003l_pilon	|	6311	-6281	1	0	1	linear
895601	909898	|	380295	366001	|	14298	14295	|	93.76	|	1402899	1285862	|	1.02	1.11	|	NC_006036.2	utg000003l_pilon	|	14297	-14294	1	0	1	linear
953879	958417	|	321442	316842	|	4539	4601	|	91.47	|	1402899	1285862	|	0.32	0.36	|	NC_006036.2	utg000003l_pilon	|	4538	-4600	1	0	1	linear
963215	970258	|	312617	305552	|	7044	7066	|	91.41	|	1402899	1285862	|	0.5	0.55	|	NC_006036.2	utg000003l_pilon	|	7043	-7065	1	0	1	linear
970363	975640	|	305455	300227	|	5278	5229	|	94.56	|	1402899	1285862	|	0.38	0.41	|	NC_006036.2	utg000003l_pilon	|	5277	-5228	1	0	1	linear
982951	998896	|	292864	276940	|	15946	15925	|	95.13	|	1402899	1285862	|	1.14	1.24	|	NC_006036.2	utg000003l_pilon	|	15945	-15924	1	0	1	linear
1032150	1042500	|	242880	232468	|	10351	10413	|	94.45	|	1402899	1285862	|	0.74	0.81	|	NC_006036.2	utg000003l_pilon	|	10350	-10412	1	0	1	linear
1044236	1060070	|	230678	214734	|	15835	15945	|	94	|	1402899	1285862	|	1.13	1.24	|	NC_006036.2	utg000003l_pilon	|	15834	-15944	1	0	1	linear
1064133	1078566	|	210799	196374	|	14434	14426	|	96.59	|	1402899	1285862	|	1.03	1.12	|	NC_006036.2	utg000003l_pilon	|	14433	-14425	1	0	1	linear
1078685	1088432	|	196252	186578	|	9748	9675	|	91.73	|	1402899	1285862	|	0.69	0.75	|	NC_006036.2	utg000003l_pilon	|	9747	-9674	1	0	1	linear
1100266	1104320	|	174717	170620	|	4055	4098	|	92.71	|	1402899	1285862	|	0.29	0.32	|	NC_006036.2	utg000003l_pilon	|	4054	-4097	1	0	1	linear
1112712	1118408	|	162290	156549	|	5697	5742	|	91.79	|	1402899	1285862	|	0.41	0.45	|	NC_006036.2	utg000003l_pilon	|	5696	-5741	1	0	1	linear
1123135	1126856	|	151765	147972	|	3722	3794	|	91.32	|	1402899	1285862	|	0.27	0.3	|	NC_006036.2	utg000003l_pilon	|	3721	-3793	1	0	1	linear
1166496	1194759	|	106442	78013	|	28264	28430	|	95.52	|	1402899	1285862	|	2.01	2.21	|	NC_006036.2	utg000003l_pilon	|	28263	-28429	1	0	1	linear
1218039	1220900	|	54711	51826	|	2862	2886	|	91.9	|	1402899	1285862	|	0.2	0.22	|	NC_006036.2	utg000003l_pilon	|	2861	-2885	1	0	1	linear
1236663	1238892	|	35832	33623	|	2230	2210	|	91.93	|	1402899	1285862	|	0.16	0.17	|	NC_006036.2	utg000003l_pilon	|	2229	-2209	1	0	1	linear
1255932	1258875	|	16969	14012	|	2944	2958	|	95.05	|	1402899	1285862	|	0.21	0.23	|	NC_006036.2	utg000003l_pilon	|	2943	-2957	1	0	1	linear
1260764	1269290	|	12096	3551	|	8527	8546	|	93.31	|	1402899	1285862	|	0.61	0.66	|	NC_006036.2	utg000003l_pilon	|	8526	-8545	1	0	1	linear
1354723	1358391	|	59220	55515	|	3669	3706	|	91.28	|	1402899	142439	|	0.26	2.6	|	NC_006036.2	utg000012l_pilon	|	3668	-3705	1	0	1	linear
1365574	1375889	|	48416	38030	|	10316	10387	|	93.92	|	1402899	142439	|	0.74	7.29	|	NC_006036.2	utg000012l_pilon	|	10315	-10386	1	0	1	linear

## Sheet: CG_UHB06
[S1]	[E1]	|	[S2]	[E2]	|	[LEN 1]	[LEN 2]	|	[% IDY]	|	[LEN R]	[LEN Q]	|	[COV R]	[COV Q]	|	[TAG1]	[TAG2]	|					orientation	type
3	10824	|	20621	9866	|	10822	10756	|	98.58	|	20063	32767	|	53.94	32.83	|	NC_004691.1	tig00005123_pilon	|	10821	-10755	1	0	1	linear
3	10498	|	10377	1	|	10496	10377	|	97.39	|	20063	33680	|	52.32	30.81	|	NC_004691.1	tig00005124_pilon	|	10495	-10376	1	0	1	linear
3	10824	|	31746	21077	|	10822	10670	|	97.03	|	20063	33680	|	53.94	31.68	|	NC_004691.1	tig00005124_pilon	|	10821	-10669	1	0	1	linear
1192	10824	|	32767	23245	|	9633	9523	|	97.21	|	20063	32767	|	48.01	29.06	|	NC_004691.1	tig00005123_pilon	|	9632	-9522	1	0	1	linear
10826	20058	|	19539	10376	|	9233	9164	|	97.84	|	20063	33680	|	46.02	27.21	|	NC_004691.1	tig00005124_pilon	|	9232	-9163	1	0	1	linear
10827	19245	|	8325	1	|	8419	8325	|	97.02	|	20063	32767	|	41.96	25.41	|	NC_004691.1	tig00005123_pilon	|	8418	-8324	1	0	1	linear
2552	14062	|	404	11909	|	11511	11506	|	97.3	|	491328	497039	|	2.34	2.31	|	NC_005967.2	tig00000021_pilon	|	11510	11505	1	1	2	linear
10919	14062	|	7546	10676	|	3144	3131	|	95.78	|	491328	29247	|	0.64	10.71	|	NC_005967.2	tig00005121_pilon	|	3143	3130	1	1	2	linear
16868	71800	|	16869	71802	|	54933	54934	|	99.31	|	491328	497039	|	11.18	11.05	|	NC_005967.2	tig00000021_pilon	|	54932	54933	1	1	2	linear
71795	134064	|	78369	140600	|	62270	62232	|	98.71	|	491328	497039	|	12.67	12.52	|	NC_005967.2	tig00000021_pilon	|	62269	62231	1	1	2	linear
134205	239192	|	140600	245474	|	104988	104875	|	98.6	|	491328	497039	|	21.37	21.1	|	NC_005967.2	tig00000021_pilon	|	104987	104874	1	1	2	linear
251821	485438	|	252084	485448	|	233618	233365	|	98.77	|	491328	497039	|	47.55	46.95	|	NC_005967.2	tig00000021_pilon	|	233617	233364	1	1	2	linear
2855	112907	|	507645	397771	|	110053	109875	|	98.92	|	502101	507645	|	21.92	21.64	|	NC_005968.1	tig00000025_pilon	|	110052	-109874	1	0	1	linear
113766	499587	|	397098	11514	|	385822	385585	|	99.14	|	502101	507645	|	76.84	75.96	|	NC_005968.1	tig00000025_pilon	|	385821	-385584	1	0	1	linear
499724	501204	|	11512	10050	|	1481	1463	|	92.04	|	502101	507645	|	0.29	0.29	|	NC_005968.1	tig00000025_pilon	|	1480	-1462	1	0	1	linear
23735	83526	|	524761	465040	|	59792	59722	|	98.56	|	558804	548778	|	10.7	10.88	|	NC_006026.1	tig00005122_pilon	|	59791	-59721	1	0	1	linear
117187	193205	|	437219	361242	|	76019	75978	|	98.34	|	558804	548778	|	13.6	13.84	|	NC_006026.1	tig00005122_pilon	|	76018	-75977	1	0	1	linear
194605	402507	|	362170	154318	|	207903	207853	|	98.79	|	558804	548778	|	37.2	37.88	|	NC_006026.1	tig00005122_pilon	|	207902	-207852	1	0	1	linear
402668	489360	|	154316	67776	|	86693	86541	|	98.8	|	558804	548778	|	15.51	15.77	|	NC_006026.1	tig00005122_pilon	|	86692	-86540	1	0	1	linear
490597	514723	|	66692	42564	|	24127	24129	|	99.6	|	558804	548778	|	4.32	4.4	|	NC_006026.1	tig00005122_pilon	|	24126	-24128	1	0	1	linear
514848	548805	|	42564	8669	|	33958	33896	|	98.69	|	558804	548778	|	6.08	6.18	|	NC_006026.1	tig00005122_pilon	|	33957	-33895	1	0	1	linear
533060	548805	|	29247	13609	|	15746	15639	|	97.92	|	558804	29247	|	2.82	53.47	|	NC_006026.1	tig00005121_pilon	|	15745	-15638	1	0	1	linear
546667	548805	|	16868	14731	|	2139	2138	|	98	|	558804	497039	|	0.38	0.43	|	NC_006026.1	tig00000021_pilon	|	2138	-2137	1	0	1	transposition
3920	36109	|	598236	566060	|	32190	32177	|	99.47	|	651701	609634	|	4.94	5.28	|	NC_006027.1	tig00000018_pilon	|	32189	-32176	1	0	1	transposition
36110	276322	|	75464	315490	|	240213	240027	|	98.95	|	651701	696193	|	36.86	34.48	|	NC_006027.1	tig00000013_pilon	|	240212	240026	1	1	2	linear
277756	489583	|	316924	528569	|	211828	211646	|	99.04	|	651701	696193	|	32.5	30.4	|	NC_006027.1	tig00000013_pilon	|	211827	211645	1	1	2	linear
489417	575803	|	527719	614036	|	86387	86318	|	98.99	|	651701	696193	|	13.26	12.4	|	NC_006027.1	tig00000013_pilon	|	86386	86317	1	1	2	linear
576767	588386	|	614031	625656	|	11620	11626	|	99.32	|	651701	696193	|	1.78	1.67	|	NC_006027.1	tig00000013_pilon	|	11619	11625	1	1	2	linear
588078	651700	|	625564	689224	|	63623	63661	|	98.79	|	651701	696193	|	9.76	9.14	|	NC_006027.1	tig00000013_pilon	|	63622	63660	1	1	2	linear
9146	16401	|	3210	10474	|	7256	7265	|	96.89	|	687738	686456	|	1.06	1.06	|	NC_006028.2	tig00000015_pilon	|	7255	7264	1	1	2	linear
18216	29620	|	16373	27776	|	11405	11404	|	98.34	|	687738	686456	|	1.66	1.66	|	NC_006028.2	tig00000015_pilon	|	11404	11403	1	1	2	linear
30293	163191	|	28636	161518	|	132899	132883	|	98.67	|	687738	686456	|	19.32	19.36	|	NC_006028.2	tig00000015_pilon	|	132898	132882	1	1	2	linear
163715	508147	|	163577	507710	|	344433	344134	|	99.11	|	687738	686456	|	50.08	50.13	|	NC_006028.2	tig00000015_pilon	|	344432	344133	1	1	2	linear
510639	671166	|	508112	668655	|	160528	160544	|	99.16	|	687738	686456	|	23.34	23.39	|	NC_006028.2	tig00000015_pilon	|	160527	160543	1	1	2	linear
673267	680768	|	670484	677919	|	7502	7436	|	97.12	|	687738	686456	|	1.09	1.08	|	NC_006028.2	tig00000015_pilon	|	7501	7435	1	1	2	linear
682331	687738	|	680273	685675	|	5408	5403	|	99	|	687738	686456	|	0.79	0.79	|	NC_006028.2	tig00000015_pilon	|	5407	5402	1	1	2	linear
3076	13594	|	2493	12981	|	10519	10489	|	99.18	|	927101	924293	|	1.13	1.13	|	NC_006029.1	tig00000008_pilon	|	10518	10488	1	1	2	linear
13583	290162	|	12884	289127	|	276580	276244	|	98.83	|	927101	924293	|	29.83	29.89	|	NC_006029.1	tig00000008_pilon	|	276579	276243	1	1	2	linear
290109	802514	|	289176	801356	|	512406	512181	|	99.08	|	927101	924293	|	55.27	55.41	|	NC_006029.1	tig00000008_pilon	|	512405	512180	1	1	2	linear
802623	913974	|	801356	912550	|	111352	111195	|	98.87	|	927101	924293	|	12.01	12.03	|	NC_006029.1	tig00000008_pilon	|	111351	111194	1	1	2	linear
913974	927101	|	19074	5975	|	13128	13100	|	98.02	|	927101	902512	|	1.42	1.45	|	NC_006029.1	tig00000011_pilon	|	13127	-13099	1	0	1	transposition
11137	395138	|	29948	413916	|	384002	383969	|	98.96	|	992211	1003213	|	38.7	38.27	|	NC_006030.1	tig00005119_pilon	|	384001	383968	1	1	2	linear
395332	403019	|	413798	421497	|	7688	7700	|	99.01	|	992211	1003213	|	0.77	0.77	|	NC_006030.1	tig00005119_pilon	|	7687	7699	1	1	2	linear
403984	458971	|	421493	476487	|	54988	54995	|	99.22	|	992211	1003213	|	5.54	5.48	|	NC_006030.1	tig00005119_pilon	|	54987	54994	1	1	2	linear
458971	677639	|	476583	695172	|	218669	218590	|	98.97	|	992211	1003213	|	22.04	21.79	|	NC_006030.1	tig00005119_pilon	|	218668	218589	1	1	2	linear
677639	684206	|	78369	71802	|	6568	6568	|	99.25	|	992211	497039	|	0.66	1.32	|	NC_006030.1	tig00000021_pilon	|	6567	-6567	1	0	1	transposition
684207	690639	|	695168	701606	|	6433	6439	|	98.54	|	992211	1003213	|	0.65	0.64	|	NC_006030.1	tig00005119_pilon	|	6432	6438	1	1	2	linear
690645	778610	|	701690	789643	|	87966	87954	|	99.12	|	992211	1003213	|	8.87	8.77	|	NC_006030.1	tig00005119_pilon	|	87965	87953	1	1	2	linear
778610	977977	|	789539	988762	|	199368	199224	|	99.15	|	992211	1003213	|	20.09	19.86	|	NC_006030.1	tig00005119_pilon	|	199367	199223	1	1	2	linear
967434	977976	|	1	10449	|	10543	10449	|	97.66	|	992211	27091	|	1.06	38.57	|	NC_006030.1	tig00005120_pilon	|	10542	10448	1	1	2	transposition
978088	990552	|	988933	1001343	|	12465	12411	|	98.16	|	992211	1003213	|	1.26	1.24	|	NC_006030.1	tig00005119_pilon	|	12464	12410	1	1	2	linear
978105	990552	|	10624	22977	|	12448	12354	|	97.61	|	992211	27091	|	1.25	45.6	|	NC_006030.1	tig00005120_pilon	|	12447	12353	1	1	2	transposition
2109	5409	|	607228	603924	|	3301	3305	|	93.33	|	1050361	609634	|	0.31	0.54	|	NC_006031.1	tig00000018_pilon	|	3300	-3304	1	0	1	transposition
4774	181528	|	1045283	868559	|	176755	176725	|	99.12	|	1050361	1049238	|	16.83	16.84	|	NC_006031.1	tig00000009_pilon	|	176754	-176724	1	0	1	linear
181532	254299	|	864389	791702	|	72768	72688	|	99.06	|	1050361	1049238	|	6.93	6.93	|	NC_006031.1	tig00000009_pilon	|	72767	-72687	1	0	1	linear
254331	406760	|	791941	639504	|	152430	152438	|	99.1	|	1050361	1049238	|	14.51	14.53	|	NC_006031.1	tig00000009_pilon	|	152429	-152437	1	0	1	linear
404428	861649	|	635581	178530	|	457222	457052	|	99.03	|	1050361	1049238	|	43.53	43.56	|	NC_006031.1	tig00000009_pilon	|	457221	-457051	1	0	1	linear
862247	938341	|	178952	102859	|	76095	76094	|	99.23	|	1050361	1049238	|	7.24	7.25	|	NC_006031.1	tig00000009_pilon	|	76094	-76093	1	0	1	linear
939286	1035410	|	102000	5976	|	96125	96025	|	99.22	|	1050361	1049238	|	9.15	9.15	|	NC_006031.1	tig00000009_pilon	|	96124	-96024	1	0	1	linear
1	3975	|	1909522	1905593	|	3975	3930	|	93.45	|	1100349	1909957	|	0.36	0.21	|	NC_006032.2	tig00005117_pilon	|	3974	-3929	1	0	1	transposition
4355	353218	|	1905519	1556978	|	348864	348542	|	98.95	|	1100349	1909957	|	31.7	18.25	|	NC_006032.2	tig00005117_pilon	|	348863	-348541	1	0	1	transposition
4355	5688	|	527788	526464	|	1334	1325	|	94.99	|	1100349	548778	|	0.12	0.24	|	NC_006032.2	tig00005122_pilon	|	1333	-1324	1	0	1	transposition
6337	21246	|	14799	1	|	14910	14799	|	97.67	|	1100349	21205	|	1.36	69.79	|	NC_006032.2	tig00005118_pilon	|	14909	-14798	1	0	1	linear
353213	390775	|	1551280	1513715	|	37563	37566	|	99.09	|	1100349	1909957	|	3.41	1.97	|	NC_006032.2	tig00005117_pilon	|	37562	-37565	1	0	1	transposition
392938	489298	|	1511550	1415300	|	96361	96251	|	98.74	|	1100349	1909957	|	8.76	5.04	|	NC_006032.2	tig00005117_pilon	|	96360	-96250	1	0	1	transposition
489296	705325	|	520926	305086	|	216030	215841	|	99.02	|	1100349	609634	|	19.63	35.41	|	NC_006032.2	tig00000018_pilon	|	216029	-215840	1	0	1	linear
705325	960431	|	302681	47939	|	255107	254743	|	98.93	|	1100349	609634	|	23.18	41.79	|	NC_006032.2	tig00000018_pilon	|	255106	-254742	1	0	1	linear
705325	707342	|	304955	302955	|	2018	2001	|	98.41	|	1100349	609634	|	0.18	0.33	|	NC_006032.2	tig00000018_pilon	|	2017	-2000	1	0	1	linear
962717	980643	|	44809	27164	|	17927	17646	|	95.99	|	1100349	609634	|	1.63	2.89	|	NC_006032.2	tig00000018_pilon	|	17926	-17645	1	0	1	linear
972324	993244	|	20873	1	|	20921	20873	|	98.25	|	1100349	609634	|	1.9	3.42	|	NC_006032.2	tig00000018_pilon	|	20920	-20872	1	0	1	linear
1008070	1014873	|	108480	101698	|	6804	6783	|	98.36	|	1100349	108480	|	0.62	6.25	|	NC_006032.2	tig00000027_pilon	|	6803	-6782	1	0	1	linear
1014379	1015651	|	96007	94739	|	1273	1269	|	99.37	|	1100349	108480	|	0.12	1.17	|	NC_006032.2	tig00000027_pilon	|	1272	-1268	1	0	1	linear
1014856	1017100	|	94635	92393	|	2245	2243	|	96.84	|	1100349	108480	|	0.2	2.07	|	NC_006032.2	tig00000027_pilon	|	2244	-2242	1	0	1	linear
1025083	1085585	|	79351	18846	|	60503	60506	|	98.83	|	1100349	108480	|	5.5	55.78	|	NC_006032.2	tig00000027_pilon	|	60502	-60505	1	0	1	linear
1086780	1099085	|	1222411	1234713	|	12306	12303	|	99.59	|	1100349	1245930	|	1.12	0.99	|	NC_006032.2	tig00000002_pilon	|	12305	12302	1	1	2	linear
9885	165663	|	1222409	1066731	|	155779	155679	|	98.79	|	1195132	1245930	|	13.03	12.5	|	NC_006033.2	tig00000002_pilon	|	155778	-155678	1	0	1	linear
[truncated: 46 more rows]

## Sheet: CG_UHB_07
[S1]	[E1]	|	[S2]	[E2]	|	[LEN 1]	[LEN 2]	|	[% IDY]	|	[LEN R]	[LEN Q]	|	[COV R]	[COV Q]	|	[TAG1]	[TAG2]	|					orientation	type
[truncated: 561 more rows]

## Sheet: CG_UHB_08
[S1]	[E1]	|	[S2]	[E2]	|	[LEN 1]	[LEN 2]	|	[% IDY]	|	[LEN R]	[LEN Q]	|	[COV R]	[COV Q]	|	[TAG1]	[TAG2]	|					orientation	type
[truncated: 515 more rows]

[truncated: 1 more sheets: CG_UHB_09]
