# Supplementary material for: Genomic Assembly of Clinical Candida glabrata (Nakaseomyces glabrata) Isolates Reveals within-Species Structural Plasticity and Association with In Vitro Antifungal Susceptibility
Source: Microbiol Spectr. 2022 Nov 10;10(6):e01827-22. doi: 10.1128/spectrum.01827-22 (PMC9769630; doi:10.1128/spectrum.01827-22)
Supplement: Supplemental file 3 — Data Set S2. Download spectrum.01827-22-s0003.xlsx, XLSX file, 0.2 MB [file spectrum.01827-22-s0003.xlsx]

## Sheet: CG_UHB_01
DonorChrom	DonorStart	DonorStrand	RecipientChrom	RecipientStart	RecipientStrand	type
NC_004691.1	10824	+	NC_006029.1	139125	-	inter_chr
NC_005967.2	1025	-	NC_006028.2	848	-	inter_chr
NC_005967.2	142228	-	NC_005967.2	143324	-	intra_chr
NC_005967.2	143318	+	NC_005967.2	133282	+	intra_chr
NC_005967.2	290844	+	NC_005967.2	290861	+	intra_chr
NC_005967.2	290877	-	NC_005967.2	290860	-	intra_chr
NC_005967.2	393392	-	NC_005967.2	393411	-	intra_chr
NC_005967.2	393409	+	NC_005967.2	393390	+	intra_chr
NC_005967.2	396712	-	NC_005967.2	396746	-	intra_chr
NC_005967.2	396746	+	NC_005967.2	396712	+	intra_chr
NC_005967.2	466658	+	NC_005967.2	466648	+	intra_chr
NC_005967.2	466669	-	NC_005967.2	466679	-	intra_chr
NC_005967.2	6269	-	NC_005967.2	6302	-	intra_chr
NC_005967.2	6290	+	NC_005967.2	6257	+	intra_chr
NC_005967.2	71796	-	NC_006030.1	403017	+	inter_chr
NC_005967.2	71797	+	NC_006027.1	575800	+	inter_chr
NC_005968.1	146291	-	NC_005968.1	146276	-	intra_chr
NC_005968.1	235790	+	NC_005968.1	235807	+	intra_chr
NC_005968.1	235814	-	NC_005968.1	235797	-	intra_chr
NC_005968.1	300391	-	NC_005968.1	300414	-	intra_chr
NC_005968.1	356467	+	NC_005968.1	356484	+	intra_chr
NC_005968.1	356493	-	NC_005968.1	356476	-	intra_chr
NC_005968.1	369139	+	NC_005968.1	369124	+	intra_chr
NC_005968.1	369147	-	NC_005968.1	369162	-	intra_chr
NC_005968.1	441014	+	NC_006028.2	222234	-	inter_chr
NC_005968.1	501741	+	NC_006027.1	2913	-	inter_chr
NC_005968.1	50749	+	NC_005968.1	50780	+	intra_chr
NC_005968.1	50809	-	NC_005968.1	50778	-	intra_chr
NC_005968.1	99873	+	NC_005968.1	99905	+	intra_chr
NC_005968.1	99916	-	NC_005968.1	99884	-	intra_chr
NC_006026.1	114708	+	NC_006033.2	1124990	-	inter_chr
NC_006026.1	193209	-	NC_006034.2	236173	-	inter_chr
NC_006026.1	193690	+	NC_006034.2	236166	+	inter_chr
NC_006026.1	239384	+	NC_006026.1	239363	+	intra_chr
NC_006026.1	279693	-	NC_006026.1	279702	-	intra_chr
NC_006026.1	333875	+	NC_006026.1	333894	+	intra_chr
NC_006026.1	333895	-	NC_006026.1	333876	-	intra_chr
NC_006026.1	469756	+	NC_006026.1	469800	+	intra_chr
NC_006026.1	469830	-	NC_006026.1	469786	-	intra_chr
NC_006026.1	84207	-	NC_006026.1	84178	-	intra_chr
NC_006026.1	96444	-	NC_006026.1	96456	-	intra_chr
NC_006026.1	96449	+	NC_006026.1	96437	+	intra_chr
NC_006027.1	2900	+	NC_005968.1	501754	-	inter_chr
NC_006027.1	292430	+	NC_006027.1	292468	+	intra_chr
NC_006027.1	292477	-	NC_006027.1	292439	-	intra_chr
NC_006027.1	307959	+	NC_006027.1	307940	+	intra_chr
NC_006027.1	342620	+	NC_006027.1	342643	+	intra_chr
NC_006027.1	342646	-	NC_006027.1	342623	-	intra_chr
NC_006027.1	356398	-	NC_006027.1	356406	-	intra_chr
NC_006027.1	466	-	NC_006034.2	709	-	inter_chr
NC_006027.1	507838	+	NC_006032.2	574404	+	inter_chr
NC_006027.1	520474	-	NC_006027.1	520488	-	intra_chr
NC_006027.1	575804	-	NC_005967.2	71801	-	inter_chr
NC_006027.1	576768	+	NC_006035.2	936753	-	inter_chr
NC_006027.1	625460	-	NC_006027.1	625470	-	intra_chr
NC_006028.2	126864	-	NC_006028.2	126881	-	intra_chr
NC_006028.2	126878	+	NC_006028.2	126861	+	intra_chr
NC_006028.2	127383	+	NC_006028.2	127409	+	intra_chr
NC_006028.2	127412	-	NC_006028.2	127386	-	intra_chr
NC_006028.2	339804	-	NC_006028.2	339829	-	intra_chr
NC_006028.2	339829	+	NC_006028.2	339804	+	intra_chr
NC_006028.2	407818	+	NC_006028.2	407805	+	intra_chr
NC_006028.2	407818	-	NC_006028.2	407831	-	intra_chr
NC_006028.2	43668	-	NC_006028.2	43691	-	intra_chr
NC_006028.2	43684	+	NC_006028.2	43661	+	intra_chr
NC_006028.2	48601	-	NC_006028.2	48614	-	intra_chr
NC_006028.2	48613	+	NC_006028.2	48600	+	intra_chr
NC_006028.2	547303	-	NC_006028.2	547316	-	intra_chr
NC_006028.2	67952	-	NC_006028.2	67975	-	intra_chr
NC_006028.2	67969	+	NC_006028.2	67946	+	intra_chr
NC_006028.2	682334	-	NC_006028.2	682350	-	intra_chr
NC_006028.2	682350	+	NC_006028.2	682334	+	intra_chr
NC_006028.2	8147	-	NC_006033.2	5876	-	inter_chr
NC_006028.2	842	+	NC_005967.2	1019	+	inter_chr
NC_006029.1	139124	+	NC_004691.1	10825	-	inter_chr
NC_006029.1	147420	-	NC_006029.1	147433	-	intra_chr
NC_006029.1	17938	+	NC_006029.1	17969	+	intra_chr
NC_006029.1	17973	-	NC_006029.1	17942	-	intra_chr
NC_006029.1	354599	-	NC_006029.1	354616	-	intra_chr
NC_006029.1	354615	+	NC_006029.1	354598	+	intra_chr
NC_006029.1	421102	-	NC_006029.1	421147	-	intra_chr
NC_006029.1	421147	+	NC_006029.1	421102	+	intra_chr
NC_006029.1	453180	-	NC_006029.1	453199	-	intra_chr
NC_006029.1	453193	+	NC_006029.1	453174	+	intra_chr
NC_006029.1	632568	-	NC_006029.1	632588	-	intra_chr
NC_006029.1	632576	+	NC_006029.1	632556	+	intra_chr
NC_006029.1	802307	+	NC_006029.1	802337	+	intra_chr
NC_006029.1	802338	-	NC_006029.1	802308	-	intra_chr
NC_006029.1	819265	+	NC_006029.1	819282	+	intra_chr
NC_006029.1	915855	-	NC_006036.2	8591	+	inter_chr
NC_006030.1	1254	+	NC_006033.2	1194149	-	inter_chr
NC_006030.1	170272	-	NC_006030.1	170282	-	intra_chr
NC_006030.1	170274	+	NC_006030.1	170264	+	intra_chr
NC_006030.1	216448	-	NC_006030.1	216479	-	intra_chr
NC_006030.1	216474	+	NC_006030.1	216443	+	intra_chr
NC_006030.1	216967	+	NC_006030.1	216946	+	intra_chr
NC_006030.1	217332	+	NC_006030.1	217357	+	intra_chr
NC_006030.1	217366	-	NC_006030.1	217341	-	intra_chr
NC_006030.1	262240	+	NC_006030.1	262228	+	intra_chr
NC_006030.1	403019	-	NC_005967.2	71794	+	inter_chr
NC_006030.1	535	+	NC_006034.2	500	+	inter_chr
NC_006030.1	567646	-	NC_006030.1	567659	-	intra_chr
NC_006030.1	621862	-	NC_006030.1	621875	-	intra_chr
NC_006030.1	621875	+	NC_006030.1	621862	+	intra_chr
NC_006030.1	622335	-	NC_006030.1	622352	-	intra_chr
NC_006030.1	634857	+	NC_006030.1	634837	+	intra_chr
NC_006030.1	642745	-	NC_006030.1	642766	-	intra_chr
NC_006030.1	642759	+	NC_006030.1	642738	+	intra_chr
NC_006030.1	677633	+	NC_006030.1	684204	+	intra_chr
NC_006030.1	677640	-	NC_006035.2	177484	-	inter_chr
NC_006030.1	684207	+	NC_006035.2	177477	+	inter_chr
NC_006030.1	684207	+	NC_006035.2	936747	+	inter_chr
NC_006030.1	684211	-	NC_006030.1	677640	-	intra_chr
NC_006030.1	690656	-	NC_006030.1	690699	-	intra_chr
NC_006030.1	690687	+	NC_006030.1	690644	+	intra_chr
NC_006030.1	73738	+	NC_006030.1	73719	+	intra_chr
NC_006030.1	839409	-	NC_006030.1	839398	-	intra_chr
NC_006030.1	871403	+	NC_006030.1	871422	+	intra_chr
NC_006030.1	871424	-	NC_006030.1	871405	-	intra_chr
NC_006030.1	918547	-	NC_006030.1	918572	-	intra_chr
NC_006030.1	918572	+	NC_006030.1	918547	+	intra_chr
NC_006031.1	1048513	-	NC_006034.2	236173	-	inter_chr
NC_006031.1	1050164	+	NC_006031.1	1066	-	intra_chr
NC_006031.1	1050164	+	NC_006032.2	660	-	inter_chr
NC_006031.1	1052	+	NC_006031.1	1066	+	intra_chr
NC_006031.1	1064	+	NC_006031.1	1050166	-	intra_chr
NC_006031.1	1080	-	NC_006031.1	1066	-	intra_chr
NC_006031.1	1281	+	NC_006034.2	1158	+	inter_chr
NC_006031.1	139234	+	NC_006031.1	139221	+	intra_chr
NC_006031.1	139236	-	NC_006031.1	139249	-	intra_chr
NC_006031.1	181522	-	NC_006036.2	551632	-	inter_chr
NC_006031.1	210111	+	NC_006031.1	210088	+	intra_chr
NC_006031.1	275301	+	NC_006031.1	275314	+	intra_chr
NC_006031.1	275340	-	NC_006031.1	275327	-	intra_chr
NC_006031.1	367875	-	NC_006031.1	367885	-	intra_chr
NC_006031.1	405487	-	NC_006031.1	405524	-	intra_chr
NC_006031.1	405522	+	NC_006031.1	405485	+	intra_chr
NC_006031.1	444238	-	NC_006031.1	444257	-	intra_chr
NC_006031.1	4707	-	NC_006031.1	5135	-	intra_chr
NC_006031.1	4721	-	NC_006031.1	4861	-	intra_chr
NC_006031.1	4822	+	NC_006031.1	4682	+	intra_chr
NC_006031.1	5103	+	NC_006031.1	4962	+	intra_chr
NC_006031.1	5110	+	NC_006031.1	4682	+	intra_chr
NC_006031.1	514151	-	NC_006031.1	514173	-	intra_chr
NC_006031.1	514164	+	NC_006031.1	514142	+	intra_chr
NC_006031.1	627688	+	NC_006031.1	627697	+	intra_chr
NC_006031.1	627697	-	NC_006031.1	627688	-	intra_chr
NC_006031.1	633109	+	NC_006031.1	633099	+	intra_chr
NC_006031.1	658760	+	NC_006031.1	658748	+	intra_chr
NC_006031.1	69888	+	NC_006031.1	69908	+	intra_chr
NC_006031.1	69911	-	NC_006031.1	69891	-	intra_chr
NC_006031.1	813482	-	NC_006031.1	813495	-	intra_chr
NC_006031.1	813490	+	NC_006031.1	813477	+	intra_chr
NC_006031.1	835	+	NC_006027.1	462	+	inter_chr
NC_006031.1	836121	-	NC_006031.1	836134	-	intra_chr
NC_006031.1	836128	+	NC_006031.1	836115	+	intra_chr
NC_006031.1	981356	+	NC_006031.1	981337	+	intra_chr
NC_006032.2	353218	+	NC_006026.1	193691	-	inter_chr
NC_006032.2	397386	-	NC_006032.2	397402	-	intra_chr
NC_006032.2	397389	+	NC_006032.2	397373	+	intra_chr
NC_006032.2	489296	+	NC_006035.2	121717	+	inter_chr
NC_006032.2	489298	-	NC_006035.2	121721	-	inter_chr
NC_006032.2	589950	+	NC_006032.2	589938	+	intra_chr
NC_006032.2	648	+	NC_006031.1	1050176	-	inter_chr
NC_006032.2	648	+	NC_006033.2	1194427	-	inter_chr
NC_006032.2	667777	-	NC_006032.2	667791	-	intra_chr
NC_006032.2	667786	+	NC_006032.2	667772	+	intra_chr
NC_006032.2	687122	-	NC_006032.2	687111	-	intra_chr
NC_006032.2	69573	-	NC_006032.2	69598	-	intra_chr
NC_006032.2	69594	+	NC_006032.2	69569	+	intra_chr
NC_006032.2	700104	-	NC_006032.2	700081	-	intra_chr
NC_006032.2	90283	+	NC_006034.2	236173	-	inter_chr
NC_006032.2	937107	+	NC_006032.2	937145	+	intra_chr
NC_006032.2	937151	-	NC_006032.2	937113	-	intra_chr
NC_006033.2	1100057	+	NC_006033.2	1100044	+	intra_chr
NC_006033.2	1113446	-	NC_006033.2	1113469	-	intra_chr
NC_006033.2	1113469	+	NC_006033.2	1113446	+	intra_chr
NC_006033.2	1191046	-	NC_006027.1	3942	+	inter_chr
NC_006033.2	1194138	+	NC_006030.1	1265	-	inter_chr
NC_006033.2	1194419	+	NC_006032.2	656	-	inter_chr
NC_006033.2	1194419	+	NC_006033.2	1194433	+	intra_chr
NC_006033.2	154604	-	NC_006036.2	1139446	-	inter_chr
NC_006033.2	17306	+	NC_006033.2	17284	+	intra_chr
NC_006033.2	187880	-	NC_006033.2	187932	-	intra_chr
NC_006033.2	20990	-	NC_006033.2	21011	-	intra_chr
NC_006033.2	20999	+	NC_006033.2	20978	+	intra_chr
NC_006033.2	275116	+	NC_006033.2	275133	+	intra_chr
NC_006033.2	275168	-	NC_006033.2	275151	-	intra_chr
NC_006033.2	296224	+	NC_006033.2	296250	+	intra_chr
NC_006033.2	296252	-	NC_006033.2	296226	-	intra_chr
NC_006033.2	38905	-	NC_006033.2	38866	+	intra_chr
NC_006033.2	398321	+	NC_006033.2	398338	+	intra_chr
NC_006033.2	475371	-	NC_006033.2	475392	-	intra_chr
NC_006033.2	475386	+	NC_006033.2	475365	+	intra_chr
NC_006033.2	489051	+	NC_006033.2	489040	+	intra_chr
NC_006033.2	489061	-	NC_006033.2	489072	-	intra_chr
NC_006033.2	505711	+	NC_006031.1	413449	+	inter_chr
NC_006033.2	5841	+	NC_006028.2	8112	+	inter_chr
NC_006033.2	87868	+	NC_006033.2	87849	+	intra_chr
NC_006033.2	944382	-	NC_006033.2	944395	-	intra_chr
NC_006033.2	944392	+	NC_006033.2	944379	+	intra_chr
NC_006033.2	989090	-	NC_006033.2	989079	-	intra_chr
NC_006034.2	10054	+	NC_006036.2	781173	+	inter_chr
NC_006034.2	1111471	+	NC_006034.2	1111460	+	intra_chr
NC_006034.2	1111478	-	NC_006034.2	1111489	-	intra_chr
NC_006034.2	1113791	+	NC_006034.2	1113802	+	intra_chr
NC_006034.2	1113803	-	NC_006034.2	1113792	-	intra_chr
NC_006034.2	1128332	+	NC_006034.2	1128322	+	intra_chr
NC_006034.2	1165797	-	NC_006034.2	1165785	-	intra_chr
NC_006034.2	1259100	+	NC_006034.2	1259093	+	intra_chr
NC_006034.2	1302731	+	NC_006031.1	1281	-	inter_chr
NC_006034.2	236167	-	NC_006026.1	193691	-	inter_chr
NC_006034.2	236170	+	NC_006032.2	90286	-	inter_chr
NC_006034.2	236173	+	NC_006026.1	193209	+	inter_chr
NC_006034.2	236173	+	NC_006031.1	1048513	+	inter_chr
NC_006034.2	268274	+	NC_006034.2	268349	+	intra_chr
NC_006034.2	268352	-	NC_006034.2	268277	-	intra_chr
NC_006034.2	3965	+	NC_005968.1	2569	+	inter_chr
NC_006034.2	423864	+	NC_006034.2	423881	+	intra_chr
NC_006034.2	423889	-	NC_006034.2	423872	-	intra_chr
NC_006034.2	452690	+	NC_006034.2	452703	+	intra_chr
NC_006034.2	705	+	NC_006027.1	462	+	inter_chr
NC_006034.2	743046	-	NC_006034.2	743055	-	intra_chr
NC_006034.2	929	+	NC_006031.1	1050176	-	inter_chr
NC_006035.2	1069617	-	NC_006035.2	1069631	-	intra_chr
NC_006035.2	1069619	+	NC_006035.2	1069605	+	intra_chr
NC_006035.2	1169220	+	NC_006035.2	1169238	+	intra_chr
NC_006035.2	1169246	-	NC_006035.2	1169228	-	intra_chr
NC_006035.2	121718	+	NC_006032.2	489295	+	inter_chr
NC_006035.2	121720	-	NC_006032.2	489299	-	inter_chr
NC_006035.2	1444596	-	NC_006035.2	1455569	-	intra_chr
NC_006035.2	1453875	+	NC_006035.2	1453884	+	intra_chr
NC_006035.2	1453894	-	NC_006035.2	1453885	-	intra_chr
NC_006035.2	1455564	+	NC_006035.2	1444591	+	intra_chr
NC_006035.2	15960	-	NC_006035.2	15980	-	intra_chr
NC_006035.2	15975	+	NC_006035.2	15955	+	intra_chr
NC_006035.2	177478	-	NC_006030.1	684208	-	inter_chr
NC_006035.2	177482	+	NC_006030.1	677638	+	inter_chr
NC_006035.2	177483	+	NC_006027.1	576768	-	inter_chr
NC_006035.2	239352	+	NC_006035.2	239329	+	intra_chr
NC_006035.2	295507	-	NC_006035.2	295540	-	intra_chr
NC_006035.2	295539	+	NC_006035.2	295506	+	intra_chr
NC_006035.2	308989	+	NC_006035.2	939616	-	intra_chr
NC_006035.2	308990	-	NC_006035.2	939612	+	intra_chr
NC_006035.2	366533	-	NC_006035.2	366554	-	intra_chr
NC_006035.2	366549	+	NC_006035.2	366528	+	intra_chr
NC_006035.2	936748	-	NC_006030.1	684208	-	inter_chr
NC_006035.2	936752	+	NC_006027.1	576769	-	inter_chr
NC_006035.2	939614	-	NC_006035.2	308988	+	intra_chr
NC_006035.2	939614	+	NC_006035.2	308991	-	intra_chr
NC_006036.2	1111660	-	NC_006036.2	1111675	-	intra_chr
NC_006036.2	1139446	+	NC_006033.2	154604	+	inter_chr
NC_006036.2	116690	-	NC_006036.2	116702	-	intra_chr
NC_006036.2	116697	+	NC_006036.2	116685	+	intra_chr
NC_006036.2	1233840	+	NC_006036.2	1233852	+	intra_chr
NC_006036.2	1233884	-	NC_006036.2	1233872	-	intra_chr
NC_006036.2	1246441	-	NC_006036.2	1246462	-	intra_chr
NC_006036.2	1246457	+	NC_006036.2	1246436	+	intra_chr
NC_006036.2	1360421	+	NC_006036.2	1360439	+	intra_chr
NC_006036.2	1402458	+	NC_006035.2	1444591	+	inter_chr
NC_006036.2	170130	-	NC_006036.2	170121	-	intra_chr
NC_006036.2	185191	+	NC_006031.1	68389	+	inter_chr
NC_006036.2	426811	+	NC_006036.2	426762	+	intra_chr
NC_006036.2	458387	-	NC_006036.2	458403	-	intra_chr
NC_006036.2	519159	+	NC_006036.2	519140	+	intra_chr
NC_006036.2	551631	+	NC_006036.2	783364	+	intra_chr
NC_006036.2	600025	+	NC_006036.2	600012	+	intra_chr
NC_006036.2	600026	-	NC_006036.2	600039	-	intra_chr
NC_006036.2	783365	-	NC_006036.2	551632	-	intra_chr
NC_006036.2	8591	-	NC_006029.1	915855	+	inter_chr
NC_006036.2	935860	+	NC_006036.2	935877	+	intra_chr
NC_006036.2	935885	-	NC_006036.2	935868	-	intra_chr

## Sheet: CG_UHB_02
DonorChrom	DonorStart	DonorStrand	RecipientChrom	RecipientStart	RecipientStrand	type
NC_005967.2	1025	-	NC_006028.2	848	-	inter_chr
NC_005967.2	254317	-	NC_005967.2	254329	-	intra_chr
NC_005967.2	58027	-	NC_005967.2	58044	-	intra_chr
NC_005967.2	58035	+	NC_005967.2	58018	+	intra_chr
NC_005968.1	235132	-	NC_005968.1	235087	-	intra_chr
NC_005968.1	235174	-	NC_005968.1	235186	-	intra_chr
NC_005968.1	235179	+	NC_005968.1	235167	+	intra_chr
NC_005968.1	300385	-	NC_005968.1	300397	-	intra_chr
NC_006026.1	247095	-	NC_006026.1	247129	+	intra_chr
NC_006026.1	247133	-	NC_006026.1	247091	+	intra_chr
NC_006026.1	96835	+	NC_006026.1	96861	+	intra_chr
NC_006026.1	96879	-	NC_006026.1	96853	-	intra_chr
NC_006027.1	2900	+	NC_005968.1	501754	-	inter_chr
NC_006027.1	438	+	NC_006033.2	1194690	-	inter_chr
NC_006027.1	438	+	NC_006034.2	680	+	inter_chr
NC_006027.1	490849	+	NC_006027.1	490967	+	intra_chr
NC_006027.1	490972	-	NC_006027.1	490854	-	intra_chr
NC_006027.1	651192	-	NC_006027.1	651495	-	intra_chr
NC_006027.1	651469	+	NC_006027.1	651166	+	intra_chr
NC_006028.2	106352	-	NC_006028.2	106374	-	intra_chr
NC_006028.2	106374	+	NC_006028.2	106352	+	intra_chr
NC_006028.2	12047	+	NC_006031.1	354670	-	inter_chr
NC_006028.2	164027	+	NC_006028.2	163570	+	intra_chr
NC_006028.2	170552	+	NC_006028.2	170565	+	intra_chr
NC_006028.2	170566	-	NC_006028.2	170553	-	intra_chr
NC_006028.2	339804	-	NC_006028.2	339829	-	intra_chr
NC_006028.2	618239	-	NC_006028.2	618252	-	intra_chr
NC_006028.2	618251	+	NC_006028.2	618238	+	intra_chr
NC_006029.1	117498	+	NC_006029.1	892762	-	intra_chr
NC_006029.1	2384	+	NC_006035.2	1430077	-	inter_chr
NC_006029.1	2384	+	NC_006035.2	1431205	-	inter_chr
NC_006029.1	288391	+	NC_006036.2	551632	-	inter_chr
NC_006029.1	290163	+	NC_006029.1	290060	+	intra_chr
NC_006029.1	456384	+	NC_006029.1	456395	+	intra_chr
NC_006029.1	892762	+	NC_006029.1	117498	-	intra_chr
NC_006030.1	182340	-	NC_006030.1	182359	-	intra_chr
NC_006030.1	182355	+	NC_006030.1	182336	+	intra_chr
NC_006030.1	331138	-	NC_006030.1	331115	-	intra_chr
NC_006030.1	455985	+	NC_006030.1	455975	+	intra_chr
NC_006030.1	622335	-	NC_006030.1	622352	-	intra_chr
NC_006030.1	690605	+	NC_006030.1	690619	+	intra_chr
NC_006030.1	690619	-	NC_006030.1	690605	-	intra_chr
NC_006030.1	778797	-	NC_006030.1	778826	-	intra_chr
NC_006030.1	778820	+	NC_006030.1	778791	+	intra_chr
NC_006031.1	1050164	+	NC_006031.1	1066	-	intra_chr
NC_006031.1	1064	+	NC_006031.1	1050166	-	intra_chr
NC_006031.1	1064	+	NC_006032.2	672	+	inter_chr
NC_006031.1	210111	+	NC_006031.1	210088	+	intra_chr
NC_006031.1	354665	+	NC_006028.2	12052	-	inter_chr
NC_006031.1	564643	-	NC_006031.1	564705	-	intra_chr
NC_006031.1	564703	+	NC_006031.1	564641	+	intra_chr
NC_006031.1	595047	+	NC_006031.1	595063	+	intra_chr
NC_006031.1	595067	-	NC_006031.1	595051	-	intra_chr
NC_006031.1	617	+	NC_006032.2	209	+	inter_chr
NC_006031.1	627688	+	NC_006031.1	627697	+	intra_chr
NC_006031.1	627697	-	NC_006031.1	627688	-	intra_chr
NC_006031.1	836121	-	NC_006031.1	836134	-	intra_chr
NC_006031.1	836128	+	NC_006031.1	836115	+	intra_chr
NC_006031.1	861033	+	NC_006031.1	861017	+	intra_chr
NC_006031.1	968648	+	NC_006031.1	968668	+	intra_chr
NC_006032.2	1038647	-	NC_006032.2	1038660	-	intra_chr
NC_006032.2	211	-	NC_006031.1	619	-	inter_chr
NC_006032.2	53326	+	NC_006032.2	53313	+	intra_chr
NC_006032.2	574398	+	NC_006032.2	574389	+	intra_chr
NC_006032.2	589948	+	NC_006032.2	589925	+	intra_chr
NC_006032.2	667777	-	NC_006032.2	667791	-	intra_chr
NC_006032.2	667786	+	NC_006032.2	667772	+	intra_chr
NC_006032.2	69572	-	NC_006032.2	69589	-	intra_chr
NC_006032.2	69586	+	NC_006032.2	69569	+	intra_chr
NC_006032.2	837467	-	NC_006032.2	837483	-	intra_chr
NC_006032.2	837478	+	NC_006032.2	837462	+	intra_chr
NC_006033.2	100989	+	NC_006033.2	100976	+	intra_chr
NC_006033.2	1100049	-	NC_006033.2	1100074	-	intra_chr
NC_006033.2	1100069	+	NC_006033.2	1100044	+	intra_chr
NC_006033.2	1194743	-	NC_006033.2	1194778	-	intra_chr
NC_006033.2	1194769	+	NC_006033.2	1194734	+	intra_chr
NC_006033.2	187880	-	NC_006033.2	187932	-	intra_chr
NC_006033.2	296224	+	NC_006033.2	296250	+	intra_chr
NC_006033.2	296252	-	NC_006033.2	296226	-	intra_chr
NC_006033.2	475371	-	NC_006033.2	475392	-	intra_chr
NC_006033.2	475386	+	NC_006033.2	475365	+	intra_chr
NC_006033.2	945372	-	NC_006033.2	945385	-	intra_chr
NC_006033.2	945385	+	NC_006033.2	945372	+	intra_chr
NC_006034.2	1174483	-	NC_006034.2	1174504	-	intra_chr
NC_006034.2	1174500	+	NC_006034.2	1174479	+	intra_chr
NC_006034.2	268274	+	NC_006034.2	268349	+	intra_chr
NC_006034.2	268352	-	NC_006034.2	268277	-	intra_chr
NC_006034.2	338566	-	NC_006034.2	338596	-	intra_chr
NC_006034.2	338571	-	NC_006034.2	338601	-	intra_chr
NC_006034.2	338590	+	NC_006034.2	338560	+	intra_chr
NC_006034.2	338597	+	NC_006034.2	338567	+	intra_chr
NC_006034.2	3942	+	NC_005968.1	2683	+	inter_chr
NC_006034.2	3965	+	NC_005968.1	2569	+	inter_chr
NC_006034.2	423882	-	NC_006034.2	423866	-	intra_chr
NC_006034.2	696	-	NC_006027.1	454	-	inter_chr
NC_006034.2	879442	+	NC_006034.2	879470	+	intra_chr
NC_006034.2	879479	-	NC_006034.2	879451	-	intra_chr
NC_006034.2	955	-	NC_006034.2	941	-	intra_chr
NC_006035.2	1028365	-	NC_006035.2	506871	-	intra_chr
NC_006035.2	1135025	-	NC_006035.2	1135040	-	intra_chr
NC_006035.2	1135035	+	NC_006035.2	1135020	+	intra_chr
NC_006035.2	1430069	+	NC_006029.1	2392	-	inter_chr
NC_006035.2	1431197	+	NC_006029.1	2392	-	inter_chr
NC_006035.2	1454323	-	NC_006035.2	1454337	-	intra_chr
NC_006035.2	1454334	+	NC_006035.2	1454320	+	intra_chr
NC_006035.2	1455200	+	NC_006035.2	1455209	+	intra_chr
NC_006035.2	1455210	-	NC_006035.2	1455201	-	intra_chr
NC_006035.2	1455465	+	NC_006035.2	1455454	+	intra_chr
NC_006035.2	1455465	-	NC_006035.2	1455476	-	intra_chr
NC_006035.2	1455576	-	NC_006036.2	1402464	-	inter_chr
NC_006035.2	197575	+	NC_006035.2	197556	+	intra_chr
NC_006035.2	358741	+	NC_006030.1	828103	+	inter_chr
NC_006035.2	781178	-	NC_006035.2	781191	-	intra_chr
NC_006035.2	781186	+	NC_006035.2	781173	+	intra_chr
NC_006036.2	1139855	+	NC_006036.2	1139842	+	intra_chr
NC_006036.2	116690	-	NC_006036.2	116702	-	intra_chr
NC_006036.2	116697	+	NC_006036.2	116685	+	intra_chr
NC_006036.2	1233840	+	NC_006036.2	1233852	+	intra_chr
NC_006036.2	1233884	-	NC_006036.2	1233872	-	intra_chr
NC_006036.2	1312270	-	NC_006036.2	1312289	-	intra_chr
NC_006036.2	1312280	+	NC_006036.2	1312261	+	intra_chr
NC_006036.2	1402462	+	NC_006035.2	1455574	+	inter_chr
NC_006036.2	257260	-	NC_006036.2	257287	-	intra_chr
NC_006036.2	257282	+	NC_006036.2	257255	+	intra_chr
NC_006036.2	302035	+	NC_006036.2	302013	+	intra_chr
NC_006036.2	342168	-	NC_006036.2	342223	-	intra_chr
NC_006036.2	342210	+	NC_006036.2	342155	+	intra_chr
NC_006036.2	551630	+	NC_006029.1	288393	-	inter_chr
NC_006036.2	756271	+	NC_006036.2	756282	+	intra_chr
NC_006036.2	845931	-	NC_006036.2	845944	-	intra_chr

## Sheet: CG_UHB_03
DonorChrom	DonorStart	DonorStrand	RecipientChrom	RecipientStart	RecipientStrand	type
NC_005967.2	138069	+	NC_005967.2	138087	+	intra_chr
NC_005967.2	138120	-	NC_005967.2	138102	-	intra_chr
NC_005967.2	1470	+	NC_006028.2	1294	+	inter_chr
NC_005967.2	255297	+	NC_005967.2	255332	+	intra_chr
NC_005967.2	255336	-	NC_005967.2	255301	-	intra_chr
NC_005967.2	393409	+	NC_005967.2	393390	+	intra_chr
NC_005967.2	409061	-	NC_005967.2	409074	-	intra_chr
NC_005968.1	237967	-	NC_005968.1	237978	-	intra_chr
NC_005968.1	237971	+	NC_005968.1	237960	+	intra_chr
NC_005968.1	300505	+	NC_005968.1	300515	+	intra_chr
NC_005968.1	300526	-	NC_005968.1	300516	-	intra_chr
NC_005968.1	368220	+	NC_005968.1	368234	+	intra_chr
NC_006026.1	169202	+	NC_006026.1	169218	+	intra_chr
NC_006026.1	169223	-	NC_006026.1	169207	-	intra_chr
NC_006026.1	193691	+	NC_006032.2	158481	-	inter_chr
NC_006026.1	267908	-	NC_006026.1	267929	-	intra_chr
NC_006026.1	267912	+	NC_006026.1	267891	+	intra_chr
NC_006026.1	444322	+	NC_006026.1	444312	+	intra_chr
NC_006026.1	469756	+	NC_006026.1	469800	+	intra_chr
NC_006026.1	469830	-	NC_006026.1	469786	-	intra_chr
NC_006026.1	84196	-	NC_006026.1	93149	-	intra_chr
NC_006026.1	84231	-	NC_006026.1	84212	-	intra_chr
NC_006026.1	85020	-	NC_006026.1	93978	-	intra_chr
NC_006026.1	96835	+	NC_006026.1	96861	+	intra_chr
NC_006026.1	96879	-	NC_006026.1	96853	-	intra_chr
NC_006027.1	306692	+	NC_006027.1	306679	+	intra_chr
NC_006027.1	490849	+	NC_006027.1	490967	+	intra_chr
NC_006027.1	490972	-	NC_006027.1	490854	-	intra_chr
NC_006027.1	575798	+	NC_006027.1	576766	+	intra_chr
NC_006027.1	576772	-	NC_006027.1	575804	-	intra_chr
NC_006027.1	585118	-	NC_006027.1	585138	-	intra_chr
NC_006027.1	604629	-	NC_006027.1	604614	-	intra_chr
NC_006027.1	651192	-	NC_006027.1	651495	-	intra_chr
NC_006027.1	651469	+	NC_006027.1	651166	+	intra_chr
NC_006028.2	260298	+	NC_006028.2	260313	+	intra_chr
NC_006028.2	260327	-	NC_006028.2	260312	-	intra_chr
NC_006028.2	376074	-	NC_006028.2	376090	-	intra_chr
NC_006028.2	376076	+	NC_006028.2	376060	+	intra_chr
NC_006028.2	411304	+	NC_006028.2	411291	+	intra_chr
NC_006028.2	411308	-	NC_006028.2	411321	-	intra_chr
NC_006028.2	48613	+	NC_006028.2	48600	+	intra_chr
NC_006028.2	618225	-	NC_006028.2	618238	-	intra_chr
NC_006028.2	668673	-	NC_006028.2	668704	-	intra_chr
NC_006028.2	668694	+	NC_006028.2	668663	+	intra_chr
NC_006028.2	728	-	NC_006032.2	1680	-	inter_chr
NC_006028.2	82407	-	NC_006028.2	82426	-	intra_chr
NC_006028.2	842	+	NC_005967.2	1019	+	inter_chr
NC_006029.1	2483	+	NC_006029.1	2641	+	intra_chr
NC_006029.1	2511	+	NC_006029.1	3150	+	intra_chr
NC_006029.1	2660	-	NC_006029.1	2502	-	intra_chr
NC_006029.1	3151	-	NC_006029.1	2512	-	intra_chr
NC_006029.1	416547	+	NC_006029.1	416564	+	intra_chr
NC_006029.1	416584	-	NC_006029.1	416567	-	intra_chr
NC_006029.1	75	+	NC_006030.1	1566	+	inter_chr
NC_006029.1	873078	-	NC_006029.1	873098	-	intra_chr
NC_006029.1	873094	+	NC_006029.1	873074	+	intra_chr
NC_006029.1	917036	-	NC_006031.1	1035780	-	inter_chr
NC_006030.1	1570	-	NC_006029.1	79	-	inter_chr
NC_006030.1	216306	-	NC_006030.1	216327	-	intra_chr
NC_006030.1	216308	+	NC_006030.1	216287	+	intra_chr
NC_006030.1	216456	-	NC_006030.1	216472	-	intra_chr
NC_006030.1	216459	+	NC_006030.1	216443	+	intra_chr
NC_006030.1	268274	-	NC_006030.1	268289	-	intra_chr
NC_006030.1	268285	+	NC_006030.1	268270	+	intra_chr
NC_006030.1	499763	-	NC_006030.1	499778	-	intra_chr
NC_006030.1	578511	-	NC_006030.1	578528	-	intra_chr
NC_006030.1	621862	-	NC_006030.1	621875	-	intra_chr
NC_006030.1	621875	+	NC_006030.1	621862	+	intra_chr
NC_006030.1	677633	+	NC_006030.1	684204	+	intra_chr
NC_006030.1	684211	-	NC_006030.1	677640	-	intra_chr
NC_006030.1	690609	-	NC_006030.1	690646	-	intra_chr
NC_006030.1	778811	-	NC_006030.1	778826	-	intra_chr
NC_006030.1	778821	+	NC_006030.1	778806	+	intra_chr
NC_006030.1	779358	-	NC_006030.1	779371	-	intra_chr
NC_006030.1	779364	+	NC_006030.1	779351	+	intra_chr
NC_006031.1	1035752	+	NC_006029.1	917008	+	inter_chr
NC_006031.1	1048996	+	NC_006032.2	158481	-	inter_chr
NC_006031.1	1050190	-	NC_006032.2	662	+	inter_chr
NC_006031.1	1050190	-	NC_006033.2	1194427	-	inter_chr
NC_006031.1	210111	+	NC_006031.1	210088	+	intra_chr
NC_006031.1	282003	+	NC_006031.1	282022	+	intra_chr
NC_006031.1	282058	-	NC_006031.1	282039	-	intra_chr
NC_006031.1	367875	-	NC_006031.1	367885	-	intra_chr
NC_006031.1	367884	+	NC_006031.1	367874	+	intra_chr
NC_006031.1	444238	-	NC_006031.1	444257	-	intra_chr
NC_006031.1	444257	+	NC_006031.1	444238	+	intra_chr
NC_006031.1	4721	-	NC_006031.1	4861	-	intra_chr
NC_006031.1	5110	+	NC_006031.1	4682	+	intra_chr
NC_006031.1	617	+	NC_006032.2	209	+	inter_chr
NC_006031.1	800024	-	NC_006031.1	800034	-	intra_chr
NC_006031.1	800034	+	NC_006031.1	800024	+	intra_chr
NC_006032.2	158481	+	NC_006026.1	193691	-	inter_chr
NC_006032.2	1640	+	NC_006028.2	688	+	inter_chr
NC_006032.2	185638	+	NC_006032.2	185655	+	intra_chr
NC_006032.2	211	-	NC_006031.1	619	-	inter_chr
NC_006032.2	219713	+	NC_006032.2	219748	+	intra_chr
NC_006032.2	589950	+	NC_006032.2	589938	+	intra_chr
NC_006032.2	674	-	NC_006031.1	1050178	+	inter_chr
NC_006032.2	745789	-	NC_005968.1	287955	+	inter_chr
NC_006032.2	839190	-	NC_006032.2	839206	-	intra_chr
NC_006032.2	847529	+	NC_006032.2	847564	+	intra_chr
NC_006032.2	847585	-	NC_006032.2	847550	-	intra_chr
NC_006033.2	1119066	-	NC_006033.2	1119088	-	intra_chr
NC_006033.2	1119088	+	NC_006033.2	1119066	+	intra_chr
NC_006033.2	1190913	-	NC_006027.1	3942	+	inter_chr
NC_006033.2	1194419	+	NC_006031.1	1050182	+	inter_chr
NC_006033.2	296224	+	NC_006033.2	296250	+	intra_chr
NC_006033.2	296252	-	NC_006033.2	296226	-	intra_chr
NC_006033.2	309928	+	NC_006033.2	309952	+	intra_chr
NC_006033.2	309959	-	NC_006033.2	309935	-	intra_chr
NC_006033.2	475371	-	NC_006033.2	475392	-	intra_chr
NC_006033.2	475386	+	NC_006033.2	475365	+	intra_chr
NC_006033.2	683452	+	NC_006033.2	683470	+	intra_chr
NC_006033.2	71699	-	NC_006033.2	71717	-	intra_chr
NC_006033.2	71713	+	NC_006033.2	71695	+	intra_chr
NC_006033.2	943283	-	NC_006033.2	943244	-	intra_chr
NC_006033.2	945372	-	NC_006033.2	945385	-	intra_chr
NC_006033.2	954009	+	NC_006033.2	953990	+	intra_chr
NC_006034.2	1174483	-	NC_006034.2	1174504	-	intra_chr
NC_006034.2	262740	-	NC_006034.2	262764	-	intra_chr
NC_006034.2	262752	+	NC_006034.2	262728	+	intra_chr
NC_006034.2	423864	+	NC_006034.2	423881	+	intra_chr
NC_006034.2	423889	-	NC_006034.2	423872	-	intra_chr
NC_006034.2	597124	-	NC_006034.2	597109	-	intra_chr
NC_006034.2	955	-	NC_006031.1	1050178	+	inter_chr
NC_006035.2	1069617	-	NC_006035.2	1069631	-	intra_chr
NC_006035.2	1069626	+	NC_006035.2	1069612	+	intra_chr
NC_006035.2	1135025	-	NC_006035.2	1135040	-	intra_chr
NC_006035.2	1135035	+	NC_006035.2	1135020	+	intra_chr
NC_006035.2	1444598	-	NC_006035.2	1455572	-	intra_chr
NC_006035.2	1455569	+	NC_006035.2	1444595	+	intra_chr
NC_006035.2	197575	+	NC_006035.2	197556	+	intra_chr
NC_006035.2	366533	-	NC_006035.2	366554	-	intra_chr
NC_006035.2	366549	+	NC_006035.2	366528	+	intra_chr
NC_006035.2	522973	+	NC_006035.2	522987	+	intra_chr
NC_006035.2	65314	-	NC_006034.2	657404	+	inter_chr
NC_006035.2	727469	+	NC_006035.2	727450	+	intra_chr
NC_006036.2	116697	+	NC_006036.2	116685	+	intra_chr
NC_006036.2	1233840	+	NC_006036.2	1233852	+	intra_chr
NC_006036.2	1233884	-	NC_006036.2	1233872	-	intra_chr
NC_006036.2	1402464	+	NC_006035.2	1444596	+	inter_chr
NC_006036.2	279733	-	NC_006036.2	279744	-	intra_chr
NC_006036.2	4540	-	NC_006036.2	4522	-	intra_chr
NC_006036.2	502388	+	NC_006036.2	502377	+	intra_chr
NC_006036.2	563033	+	NC_006036.2	563071	+	intra_chr
NC_006036.2	563077	-	NC_006036.2	563039	-	intra_chr
NC_006036.2	601523	+	NC_006036.2	601553	+	intra_chr
NC_006036.2	601561	-	NC_006036.2	601531	-	intra_chr
NC_006036.2	791455	-	NC_006036.2	791468	-	intra_chr
NC_006036.2	791468	+	NC_006036.2	791455	+	intra_chr

## Sheet: CG_UHB_04
DonorChrom	DonorStart	DonorStrand	RecipientChrom	RecipientStart	RecipientStrand	type
NC_005967.2	139324	-	NC_005967.2	139341	-	intra_chr
NC_005967.2	139328	+	NC_005967.2	139311	+	intra_chr
NC_005967.2	261768	+	NC_005967.2	261782	+	intra_chr
NC_005967.2	276631	+	NC_005967.2	276661	+	intra_chr
NC_005967.2	276670	-	NC_005967.2	276640	-	intra_chr
NC_005968.1	237967	-	NC_005968.1	237978	-	intra_chr
NC_006026.1	100561	+	NC_006026.1	100597	+	intra_chr
NC_006026.1	100609	-	NC_006026.1	100573	-	intra_chr
NC_006026.1	193707	-	NC_006026.1	444843	-	intra_chr
NC_006026.1	234660	-	NC_006026.1	234675	-	intra_chr
NC_006026.1	234669	+	NC_006026.1	234654	+	intra_chr
NC_006026.1	246836	+	NC_006026.1	246875	+	intra_chr
NC_006026.1	246876	-	NC_006026.1	246837	-	intra_chr
NC_006026.1	444661	+	NC_006026.1	444684	+	intra_chr
NC_006026.1	444837	+	NC_006026.1	193701	+	intra_chr
NC_006026.1	469756	+	NC_006026.1	469800	+	intra_chr
NC_006027.1	291554	-	NC_006027.1	291540	-	intra_chr
NC_006027.1	331133	-	NC_006027.1	331154	-	intra_chr
NC_006027.1	331142	+	NC_006027.1	331121	+	intra_chr
NC_006027.1	378663	+	NC_006027.1	378649	+	intra_chr
NC_006027.1	378670	-	NC_006027.1	378684	-	intra_chr
NC_006027.1	3890	+	NC_006034.2	3995	+	inter_chr
NC_006027.1	438	+	NC_006034.2	680	+	inter_chr
NC_006027.1	450162	-	NC_006027.1	575802	+	intra_chr
NC_006027.1	450166	+	NC_006030.1	677638	+	inter_chr
NC_006027.1	565703	-	NC_006027.1	565720	-	intra_chr
NC_006027.1	575798	+	NC_006027.1	576766	+	intra_chr
NC_006027.1	575803	-	NC_006027.1	450161	+	intra_chr
NC_006027.1	576772	-	NC_006027.1	575804	-	intra_chr
NC_006027.1	585118	-	NC_006027.1	585138	-	intra_chr
NC_006027.1	625469	-	NC_006027.1	625452	-	intra_chr
NC_006027.1	62798	+	NC_006027.1	62784	+	intra_chr
NC_006028.2	1294	-	NC_006029.1	1102	-	inter_chr
NC_006029.1	1086	+	NC_006033.2	1423	+	inter_chr
NC_006029.1	1102	+	NC_006028.2	1294	+	inter_chr
NC_006029.1	139124	+	NC_004691.1	10825	-	inter_chr
NC_006029.1	147639	+	NC_006029.1	147670	+	intra_chr
NC_006029.1	147673	-	NC_006029.1	147642	-	intra_chr
NC_006029.1	2483	+	NC_006029.1	2641	+	intra_chr
NC_006029.1	2511	+	NC_006029.1	3150	+	intra_chr
NC_006029.1	2660	-	NC_006029.1	2502	-	intra_chr
NC_006029.1	3151	-	NC_006029.1	2512	-	intra_chr
NC_006029.1	343530	+	NC_006029.1	343545	+	intra_chr
NC_006029.1	416547	+	NC_006029.1	416564	+	intra_chr
NC_006029.1	416584	-	NC_006029.1	416567	-	intra_chr
NC_006030.1	12078	-	NC_005967.2	14059	-	inter_chr
NC_006030.1	372390	-	NC_006030.1	372402	-	intra_chr
NC_006030.1	372400	+	NC_006030.1	372388	+	intra_chr
NC_006030.1	403015	+	NC_006030.1	403983	+	intra_chr
NC_006030.1	403988	-	NC_006030.1	403020	-	intra_chr
NC_006030.1	677633	+	NC_006030.1	684204	+	intra_chr
NC_006030.1	677640	-	NC_006027.1	450168	-	inter_chr
NC_006030.1	684211	-	NC_006030.1	677640	-	intra_chr
NC_006030.1	690656	-	NC_006030.1	690699	-	intra_chr
NC_006030.1	690687	+	NC_006030.1	690644	+	intra_chr
NC_006030.1	778179	+	NC_006030.1	778208	+	intra_chr
NC_006030.1	778237	-	NC_006030.1	778208	-	intra_chr
NC_006031.1	1050164	+	NC_006031.1	1066	-	intra_chr
NC_006031.1	1064	+	NC_006031.1	1050166	-	intra_chr
NC_006031.1	1080	-	NC_006031.1	1066	-	intra_chr
NC_006031.1	210111	+	NC_006031.1	210088	+	intra_chr
NC_006031.1	282003	+	NC_006031.1	282022	+	intra_chr
NC_006031.1	282058	-	NC_006031.1	282039	-	intra_chr
NC_006031.1	354665	+	NC_006028.2	12052	-	inter_chr
NC_006031.1	526585	+	NC_006031.1	526560	+	intra_chr
NC_006031.1	69911	-	NC_006031.1	69884	-	intra_chr
NC_006032.2	256087	+	NC_006032.2	256122	+	intra_chr
NC_006032.2	256123	-	NC_006032.2	256088	-	intra_chr
NC_006032.2	589948	+	NC_006032.2	589925	+	intra_chr
NC_006032.2	69586	+	NC_006032.2	69569	+	intra_chr
NC_006032.2	839190	-	NC_006032.2	839206	-	intra_chr
NC_006033.2	1100049	-	NC_006033.2	1100074	-	intra_chr
NC_006033.2	296224	+	NC_006033.2	296250	+	intra_chr
NC_006033.2	296252	-	NC_006033.2	296226	-	intra_chr
NC_006033.2	309959	-	NC_006033.2	309935	-	intra_chr
NC_006034.2	1111491	+	NC_006034.2	1111479	+	intra_chr
NC_006034.2	525652	-	NC_006034.2	525637	-	intra_chr
NC_006034.2	554340	+	NC_006034.2	554319	+	intra_chr
NC_006035.2	1453915	+	NC_006035.2	1453924	+	intra_chr
NC_006035.2	1453930	-	NC_006035.2	1453921	-	intra_chr
NC_006035.2	1455493	+	NC_006035.2	1455504	+	intra_chr
NC_006035.2	1455515	-	NC_006035.2	1455504	-	intra_chr
NC_006035.2	175236	+	NC_006035.2	175312	+	intra_chr
NC_006036.2	116697	+	NC_006036.2	116685	+	intra_chr
NC_006036.2	129421	+	NC_006036.2	129440	+	intra_chr
NC_006036.2	129443	-	NC_006036.2	129424	-	intra_chr
NC_006036.2	1401397	-	NC_006036.2	1401357	-	intra_chr
NC_006036.2	257282	+	NC_006036.2	257255	+	intra_chr
NC_006036.2	4540	-	NC_006036.2	4522	-	intra_chr
NC_006036.2	76866	+	NC_006036.2	76851	+	intra_chr

## Sheet: CG_UHB_05
DonorChrom	DonorStart	DonorStrand	RecipientChrom	RecipientStart	RecipientStrand	type
NC_004691.1	17569	-	NC_004691.1	17580	-	intra_chr
NC_005967.2	1025	-	NC_006028.2	848	-	inter_chr
NC_005967.2	130783	-	NC_005967.2	130752	-	intra_chr
NC_005967.2	139321	-	NC_005967.2	139338	-	intra_chr
NC_005967.2	139328	+	NC_005967.2	139311	+	intra_chr
NC_005967.2	146897	+	NC_005967.2	137759	+	intra_chr
NC_005967.2	1470	+	NC_006028.2	1294	+	inter_chr
NC_005967.2	255297	+	NC_005967.2	255332	+	intra_chr
NC_005967.2	255336	-	NC_005967.2	255301	-	intra_chr
NC_005967.2	393409	+	NC_005967.2	393390	+	intra_chr
NC_005967.2	396747	+	NC_005967.2	396766	+	intra_chr
NC_005967.2	396770	-	NC_005967.2	396751	-	intra_chr
NC_005967.2	424543	-	NC_005967.2	424557	-	intra_chr
NC_005967.2	58131	+	NC_005967.2	58158	+	intra_chr
NC_005967.2	58164	-	NC_005967.2	58137	-	intra_chr
NC_005968.1	127008	-	NC_005968.1	127062	-	intra_chr
NC_005968.1	127062	+	NC_005968.1	127008	+	intra_chr
NC_005968.1	2683	-	NC_006034.2	3942	-	inter_chr
NC_005968.1	300385	-	NC_005968.1	300408	-	intra_chr
NC_005968.1	490	-	NC_006034.2	2346	-	inter_chr
NC_005968.1	50809	-	NC_005968.1	50794	-	intra_chr
NC_005968.1	582	+	NC_006027.1	2191	+	inter_chr
NC_006026.1	100124	-	NC_006026.1	107966	-	intra_chr
NC_006026.1	193209	-	NC_006035.2	265478	-	inter_chr
NC_006026.1	193690	+	NC_006035.2	265471	+	inter_chr
NC_006026.1	234660	-	NC_006026.1	234675	-	intra_chr
NC_006026.1	234669	+	NC_006026.1	234654	+	intra_chr
NC_006026.1	434003	-	NC_006026.1	434021	-	intra_chr
NC_006026.1	434013	+	NC_006026.1	433995	+	intra_chr
NC_006026.1	448784	+	NC_006026.1	448770	+	intra_chr
NC_006026.1	68906	-	NC_006026.1	68891	-	intra_chr
NC_006026.1	96835	+	NC_006026.1	96852	+	intra_chr
NC_006026.1	96835	+	NC_006026.1	96861	+	intra_chr
NC_006026.1	96879	-	NC_006026.1	96853	-	intra_chr
NC_006026.1	96879	-	NC_006026.1	96862	-	intra_chr
NC_006027.1	198604	-	NC_006030.1	402875	-	inter_chr
NC_006027.1	2191	-	NC_005968.1	582	-	inter_chr
NC_006027.1	246489	-	NC_006027.1	246507	-	intra_chr
NC_006027.1	2900	+	NC_005968.1	501754	-	inter_chr
NC_006027.1	343150	+	NC_006027.1	343129	+	intra_chr
NC_006027.1	343154	-	NC_006027.1	343175	-	intra_chr
NC_006027.1	406	-	NC_006032.2	375	-	inter_chr
NC_006027.1	466262	+	NC_006027.1	466250	+	intra_chr
NC_006027.1	575804	-	NC_006028.2	307291	+	inter_chr
NC_006027.1	576768	+	NC_006028.2	307297	-	inter_chr
NC_006027.1	585118	-	NC_006027.1	585138	-	intra_chr
NC_006027.1	645096	-	NC_006027.1	645131	-	intra_chr
NC_006027.1	645131	+	NC_006027.1	645096	+	intra_chr
NC_006028.2	124388	-	NC_006028.2	124371	-	intra_chr
NC_006028.2	126878	+	NC_006028.2	126861	+	intra_chr
NC_006028.2	1294	-	NC_006029.1	1102	-	inter_chr
NC_006028.2	164027	+	NC_006028.2	163570	+	intra_chr
NC_006028.2	170229	+	NC_006028.2	170259	+	intra_chr
NC_006028.2	170264	-	NC_006028.2	170234	-	intra_chr
NC_006028.2	307293	-	NC_006027.1	575802	+	inter_chr
NC_006028.2	307296	+	NC_006027.1	576769	-	inter_chr
NC_006028.2	307297	+	NC_006030.1	683242	+	inter_chr
NC_006028.2	459394	-	NC_006028.2	459413	-	intra_chr
NC_006028.2	459411	+	NC_006028.2	459392	+	intra_chr
NC_006028.2	465752	+	NC_006036.2	703722	-	inter_chr
NC_006028.2	465755	-	NC_006036.2	703563	+	inter_chr
NC_006028.2	474236	-	NC_006028.2	474249	-	intra_chr
NC_006028.2	618239	-	NC_006028.2	618252	-	intra_chr
NC_006028.2	67928	-	NC_006028.2	67942	-	intra_chr
NC_006028.2	682334	-	NC_006028.2	682350	-	intra_chr
NC_006028.2	682350	+	NC_006028.2	682334	+	intra_chr
NC_006028.2	842	+	NC_005967.2	1019	+	inter_chr
NC_006029.1	1102	+	NC_006028.2	1294	+	inter_chr
NC_006029.1	139124	+	NC_004691.1	10825	-	inter_chr
NC_006029.1	17938	+	NC_006029.1	17969	+	intra_chr
NC_006029.1	17973	-	NC_006029.1	17942	-	intra_chr
NC_006029.1	2384	+	NC_006035.2	1430077	-	inter_chr
NC_006029.1	2384	+	NC_006035.2	1431205	-	inter_chr
NC_006029.1	258143	-	NC_006029.1	258222	-	intra_chr
NC_006029.1	258218	+	NC_006029.1	258139	+	intra_chr
NC_006029.1	275248	-	NC_006029.1	275265	-	intra_chr
NC_006029.1	275262	+	NC_006029.1	275245	+	intra_chr
NC_006029.1	343530	+	NC_006029.1	343545	+	intra_chr
NC_006029.1	356320	-	NC_006029.1	356331	-	intra_chr
NC_006029.1	356321	+	NC_006029.1	356310	+	intra_chr
NC_006029.1	739285	-	NC_006029.1	739302	-	intra_chr
NC_006029.1	819273	+	NC_006029.1	819299	+	intra_chr
NC_006029.1	819312	-	NC_006029.1	819286	-	intra_chr
NC_006029.1	917036	-	NC_006031.1	1035780	-	inter_chr
NC_006030.1	14208	-	NC_006030.1	14219	-	intra_chr
NC_006030.1	170272	-	NC_006030.1	170282	-	intra_chr
NC_006030.1	179687	-	NC_006030.1	179699	-	intra_chr
NC_006030.1	182596	-	NC_006030.1	182617	-	intra_chr
NC_006030.1	182613	+	NC_006030.1	182592	+	intra_chr
NC_006030.1	216448	-	NC_006030.1	216479	-	intra_chr
NC_006030.1	216474	+	NC_006030.1	216443	+	intra_chr
NC_006030.1	31426	-	NC_006030.1	31398	+	intra_chr
NC_006030.1	499763	-	NC_006030.1	499778	-	intra_chr
NC_006030.1	578511	-	NC_006030.1	578528	-	intra_chr
NC_006030.1	578525	+	NC_006030.1	578508	+	intra_chr
NC_006030.1	606042	-	NC_006030.1	606027	-	intra_chr
NC_006030.1	621849	-	NC_006030.1	621880	-	intra_chr
NC_006030.1	621879	+	NC_006030.1	621848	+	intra_chr
NC_006030.1	622327	-	NC_006030.1	622352	-	intra_chr
NC_006030.1	634837	-	NC_006030.1	634857	-	intra_chr
NC_006030.1	634857	+	NC_006030.1	634837	+	intra_chr
NC_006030.1	690656	-	NC_006030.1	690699	-	intra_chr
NC_006030.1	690687	+	NC_006030.1	690644	+	intra_chr
NC_006030.1	779358	-	NC_006030.1	779371	-	intra_chr
NC_006030.1	779364	+	NC_006030.1	779351	+	intra_chr
NC_006030.1	839389	+	NC_006030.1	839406	+	intra_chr
NC_006030.1	839409	-	NC_006030.1	839392	-	intra_chr
NC_006030.1	920093	+	NC_006030.1	920112	+	intra_chr
NC_006031.1	1035752	+	NC_006029.1	917008	+	inter_chr
NC_006031.1	1048995	+	NC_006035.2	265471	+	inter_chr
NC_006031.1	1080	-	NC_006031.1	1066	-	intra_chr
NC_006031.1	139234	+	NC_006031.1	139221	+	intra_chr
NC_006031.1	210111	+	NC_006031.1	210088	+	intra_chr
NC_006031.1	282003	+	NC_006031.1	282022	+	intra_chr
NC_006031.1	282058	-	NC_006031.1	282039	-	intra_chr
NC_006031.1	526581	-	NC_006031.1	526606	-	intra_chr
NC_006031.1	526585	+	NC_006031.1	526560	+	intra_chr
NC_006031.1	595047	+	NC_006031.1	595063	+	intra_chr
NC_006031.1	595067	-	NC_006031.1	595051	-	intra_chr
NC_006032.2	111745	+	NC_006032.2	111762	+	intra_chr
NC_006032.2	111772	-	NC_006032.2	111755	-	intra_chr
NC_006032.2	115638	+	NC_006032.2	115625	+	intra_chr
NC_006032.2	219354	+	NC_006032.2	219341	+	intra_chr
NC_006032.2	375	+	NC_006027.1	406	+	inter_chr
NC_006032.2	489296	+	NC_006035.2	121717	+	inter_chr
NC_006032.2	489298	-	NC_006035.2	121721	-	inter_chr
NC_006032.2	530873	+	NC_006032.2	530857	+	intra_chr
NC_006032.2	556801	-	NC_006032.2	556775	-	intra_chr
NC_006032.2	589948	+	NC_006032.2	589925	+	intra_chr
NC_006032.2	699215	+	NC_006032.2	699232	+	intra_chr
NC_006032.2	699236	-	NC_006032.2	699219	-	intra_chr
NC_006032.2	745789	-	NC_005968.1	287955	+	inter_chr
NC_006032.2	847529	+	NC_006032.2	847564	+	intra_chr
NC_006032.2	847585	-	NC_006032.2	847550	-	intra_chr
NC_006032.2	958785	+	NC_006032.2	958821	+	intra_chr
NC_006032.2	958827	-	NC_006032.2	958791	-	intra_chr
NC_006033.2	100989	+	NC_006033.2	100976	+	intra_chr
NC_006033.2	1021272	+	NC_006033.2	1021283	+	intra_chr
NC_006033.2	1100049	-	NC_006033.2	1100074	-	intra_chr
NC_006033.2	1191619	-	NC_006031.1	5561	+	inter_chr
NC_006033.2	1194743	-	NC_006033.2	1194778	-	intra_chr
NC_006033.2	1194769	+	NC_006033.2	1194734	+	intra_chr
NC_006033.2	153352	+	NC_006033.2	153375	+	intra_chr
NC_006033.2	187880	-	NC_006033.2	187932	-	intra_chr
NC_006033.2	275116	+	NC_006033.2	275133	+	intra_chr
NC_006033.2	275168	-	NC_006033.2	275151	-	intra_chr
NC_006033.2	828426	+	NC_006033.2	828452	+	intra_chr
NC_006033.2	828454	-	NC_006033.2	828428	-	intra_chr
NC_006033.2	87853	-	NC_006033.2	87872	-	intra_chr
NC_006033.2	87868	+	NC_006033.2	87849	+	intra_chr
NC_006033.2	938941	-	NC_006033.2	938960	-	intra_chr
NC_006033.2	938946	+	NC_006033.2	938927	+	intra_chr
NC_006033.2	945381	-	NC_006033.2	945396	-	intra_chr
NC_006033.2	945396	+	NC_006033.2	945381	+	intra_chr
NC_006033.2	95	-	NC_006031.1	1050050	+	inter_chr
NC_006033.2	970294	+	NC_006033.2	970261	+	intra_chr
NC_006034.2	10054	+	NC_006036.2	781173	+	inter_chr
NC_006034.2	1127884	-	NC_006034.2	1127895	-	intra_chr
NC_006034.2	1174483	-	NC_006034.2	1174504	-	intra_chr
NC_006034.2	1174500	+	NC_006034.2	1174479	+	intra_chr
NC_006034.2	173760	+	NC_006034.2	173777	+	intra_chr
NC_006034.2	173792	-	NC_006034.2	173775	-	intra_chr
NC_006034.2	2342	+	NC_005968.1	486	+	inter_chr
NC_006034.2	3942	+	NC_005968.1	2683	+	inter_chr
NC_006034.2	525652	-	NC_006034.2	525637	-	intra_chr
NC_006034.2	533243	+	NC_006034.2	533257	+	intra_chr
NC_006034.2	533282	-	NC_006034.2	533268	-	intra_chr
NC_006034.2	567440	-	NC_006034.2	567478	-	intra_chr
NC_006034.2	567469	+	NC_006034.2	567431	+	intra_chr
NC_006034.2	647997	-	NC_006034.2	648022	-	intra_chr
NC_006034.2	648014	+	NC_006034.2	647989	+	intra_chr
NC_006034.2	68216	-	NC_006034.2	68232	-	intra_chr
NC_006034.2	68225	+	NC_006034.2	68209	+	intra_chr
NC_006034.2	850272	+	NC_006034.2	850289	+	intra_chr
NC_006034.2	850289	-	NC_006034.2	850272	-	intra_chr
NC_006034.2	969745	+	NC_006034.2	969762	+	intra_chr
NC_006035.2	1069617	-	NC_006035.2	1069631	-	intra_chr
NC_006035.2	1069626	+	NC_006035.2	1069612	+	intra_chr
NC_006035.2	1081360	+	NC_006035.2	1081332	+	intra_chr
NC_006035.2	1081551	+	NC_006035.2	1081563	+	intra_chr
NC_006035.2	1087769	+	NC_006033.2	2843	-	inter_chr
NC_006035.2	121718	+	NC_006032.2	489295	+	inter_chr
NC_006035.2	121720	-	NC_006032.2	489299	-	inter_chr
NC_006035.2	1431197	+	NC_006029.1	2392	-	inter_chr
NC_006035.2	1453915	+	NC_006035.2	1453924	+	intra_chr
NC_006035.2	1453930	-	NC_006035.2	1453921	-	intra_chr
NC_006035.2	1454717	-	NC_006035.2	1454729	-	intra_chr
NC_006035.2	1455493	+	NC_006035.2	1455504	+	intra_chr
NC_006035.2	1455515	-	NC_006035.2	1455504	-	intra_chr
NC_006035.2	1455564	+	NC_006035.2	1455555	+	intra_chr
NC_006035.2	265472	-	NC_006026.1	193691	-	inter_chr
NC_006035.2	265478	+	NC_006026.1	193209	+	inter_chr
NC_006035.2	308990	-	NC_006035.2	939612	+	intra_chr
NC_006035.2	522973	+	NC_006035.2	522987	+	intra_chr
NC_006035.2	689563	+	NC_006035.2	689593	+	intra_chr
NC_006035.2	689603	-	NC_006035.2	689573	-	intra_chr
NC_006035.2	699863	-	NC_006035.2	699885	-	intra_chr
NC_006035.2	699885	+	NC_006035.2	699863	+	intra_chr
NC_006035.2	727451	-	NC_006035.2	727470	-	intra_chr
NC_006035.2	727469	+	NC_006035.2	727450	+	intra_chr
NC_006035.2	781186	+	NC_006035.2	781173	+	intra_chr
NC_006035.2	83877	+	NC_006035.2	83939	+	intra_chr
NC_006035.2	939614	-	NC_006035.2	308988	+	intra_chr
NC_006036.2	1172738	-	NC_006036.2	1172762	-	intra_chr
NC_006036.2	1172756	+	NC_006036.2	1172732	+	intra_chr
NC_006036.2	1299353	+	NC_006036.2	1299368	+	intra_chr
NC_006036.2	203505	-	NC_006036.2	203530	-	intra_chr
NC_006036.2	203513	+	NC_006036.2	203488	+	intra_chr
NC_006036.2	458384	-	NC_006036.2	458400	-	intra_chr
NC_006036.2	458398	+	NC_006036.2	458382	+	intra_chr
NC_006036.2	492512	-	NC_006036.2	492528	-	intra_chr
NC_006036.2	492522	+	NC_006036.2	492506	+	intra_chr
NC_006036.2	493434	-	NC_006036.2	493419	-	intra_chr
NC_006036.2	558576	-	NC_006036.2	558607	-	intra_chr
NC_006036.2	558602	+	NC_006036.2	558571	+	intra_chr
NC_006036.2	703565	-	NC_006028.2	465753	+	inter_chr
NC_006036.2	703721	+	NC_006028.2	465753	-	inter_chr
NC_006036.2	76866	+	NC_006036.2	76851	+	intra_chr
NC_006036.2	781176	-	NC_006034.2	10057	-	inter_chr
NC_006036.2	791468	+	NC_006036.2	791455	+	intra_chr
NC_006036.2	879633	-	NC_006036.2	879660	-	intra_chr

## Sheet: CG_UHB_06
DonorChrom	DonorStart	DonorStrand	RecipientChrom	RecipientStart	RecipientStrand	color
NC_004691.1	10824	+	NC_006029.1	139125	-	inter_chr
NC_004691.1	1656	+	NC_004691.1	1647	+	intra_chr
NC_004691.1	6534	-	NC_006031.1	1023958	-	inter_chr
NC_005967.2	1025	-	NC_006028.2	848	-	inter_chr
NC_005967.2	138069	+	NC_005967.2	138087	+	intra_chr
NC_005967.2	138120	-	NC_005967.2	138102	-	intra_chr
NC_005967.2	143318	+	NC_005967.2	133282	+	intra_chr
NC_005967.2	143318	+	NC_005967.2	142222	+	intra_chr
NC_005967.2	1470	+	NC_006028.2	1294	+	inter_chr
NC_005967.2	290844	+	NC_005967.2	290861	+	intra_chr
NC_005967.2	393409	+	NC_005967.2	393390	+	intra_chr
NC_005967.2	6269	-	NC_005967.2	6302	-	intra_chr
NC_005967.2	6290	+	NC_005967.2	6257	+	intra_chr
NC_005967.2	71796	-	NC_006030.1	403017	+	inter_chr
NC_005967.2	71797	+	NC_006027.1	575800	+	inter_chr
NC_005968.1	235790	+	NC_005968.1	235807	+	intra_chr
NC_005968.1	235814	-	NC_005968.1	235797	-	intra_chr
NC_005968.1	2602	-	NC_006034.2	3998	-	inter_chr
NC_005968.1	300391	-	NC_005968.1	300414	-	intra_chr
NC_005968.1	356467	+	NC_005968.1	356484	+	intra_chr
NC_005968.1	356493	-	NC_005968.1	356476	-	intra_chr
NC_005968.1	441014	+	NC_006028.2	222234	-	inter_chr
NC_005968.1	50749	+	NC_005968.1	50780	+	intra_chr
NC_005968.1	50809	-	NC_005968.1	50778	-	intra_chr
NC_005968.1	99873	+	NC_005968.1	99905	+	intra_chr
NC_005968.1	99916	-	NC_005968.1	99884	-	intra_chr
NC_006026.1	100124	-	NC_006026.1	107966	-	intra_chr
NC_006026.1	107952	+	NC_006026.1	100110	+	intra_chr
NC_006026.1	169038	+	NC_006026.1	169024	+	intra_chr
NC_006026.1	193209	-	NC_006034.2	236173	-	inter_chr
NC_006026.1	193690	+	NC_006032.2	353219	-	inter_chr
NC_006026.1	193690	+	NC_006034.2	236166	+	inter_chr
NC_006026.1	279693	-	NC_006026.1	279702	-	intra_chr
NC_006026.1	333875	+	NC_006026.1	333894	+	intra_chr
NC_006026.1	333895	-	NC_006026.1	333876	-	intra_chr
NC_006026.1	469756	+	NC_006026.1	469800	+	intra_chr
NC_006026.1	469830	-	NC_006026.1	469786	-	intra_chr
NC_006026.1	471828	-	NC_006026.1	471815	-	intra_chr
NC_006027.1	246489	-	NC_006027.1	246507	-	intra_chr
NC_006027.1	246500	+	NC_006027.1	246482	+	intra_chr
NC_006027.1	292430	+	NC_006027.1	292468	+	intra_chr
NC_006027.1	292477	-	NC_006027.1	292439	-	intra_chr
NC_006027.1	307959	+	NC_006027.1	307940	+	intra_chr
NC_006027.1	575804	-	NC_005967.2	71801	-	inter_chr
NC_006027.1	576768	+	NC_006035.2	936753	-	inter_chr
NC_006028.2	126878	+	NC_006028.2	126861	+	intra_chr
NC_006028.2	127383	+	NC_006028.2	127409	+	intra_chr
NC_006028.2	1294	-	NC_006029.1	1102	-	inter_chr
NC_006028.2	170394	-	NC_006030.1	30245	-	inter_chr
NC_006028.2	339804	-	NC_006028.2	339829	-	intra_chr
NC_006028.2	43668	-	NC_006028.2	43691	-	intra_chr
NC_006028.2	43684	+	NC_006028.2	43661	+	intra_chr
NC_006028.2	48613	+	NC_006028.2	48600	+	intra_chr
NC_006028.2	547303	-	NC_006028.2	547316	-	intra_chr
NC_006028.2	618225	-	NC_006028.2	618238	-	intra_chr
NC_006028.2	67952	-	NC_006028.2	67975	-	intra_chr
NC_006028.2	67969	+	NC_006028.2	67946	+	intra_chr
NC_006028.2	8147	-	NC_006033.2	5876	-	inter_chr
NC_006029.1	1102	+	NC_006028.2	1294	+	inter_chr
NC_006029.1	139124	+	NC_004691.1	10825	-	inter_chr
NC_006029.1	17938	+	NC_006029.1	17969	+	intra_chr
NC_006029.1	17973	-	NC_006029.1	17942	-	intra_chr
NC_006029.1	354599	-	NC_006029.1	354616	-	intra_chr
NC_006029.1	421102	-	NC_006029.1	421147	-	intra_chr
NC_006029.1	421147	+	NC_006029.1	421102	+	intra_chr
NC_006029.1	453180	-	NC_006029.1	453199	-	intra_chr
NC_006029.1	453193	+	NC_006029.1	453174	+	intra_chr
NC_006029.1	632568	-	NC_006029.1	632588	-	intra_chr
NC_006029.1	632576	+	NC_006029.1	632556	+	intra_chr
NC_006029.1	732511	+	NC_006029.1	732465	+	intra_chr
NC_006029.1	802307	+	NC_006029.1	802337	+	intra_chr
NC_006029.1	802338	-	NC_006029.1	802308	-	intra_chr
NC_006030.1	1254	+	NC_006033.2	1194149	-	inter_chr
NC_006030.1	216448	-	NC_006030.1	216479	-	intra_chr
NC_006030.1	216474	+	NC_006030.1	216443	+	intra_chr
NC_006030.1	217366	-	NC_006030.1	217341	-	intra_chr
NC_006030.1	262240	+	NC_006030.1	262228	+	intra_chr
NC_006030.1	403019	-	NC_005967.2	71794	+	inter_chr
NC_006030.1	500750	-	NC_006030.1	500733	-	intra_chr
NC_006030.1	621862	-	NC_006030.1	621875	-	intra_chr
NC_006030.1	634837	-	NC_006030.1	634857	-	intra_chr
NC_006030.1	634857	+	NC_006030.1	634837	+	intra_chr
NC_006030.1	642745	-	NC_006030.1	642766	-	intra_chr
NC_006030.1	642759	+	NC_006030.1	642738	+	intra_chr
NC_006030.1	677633	+	NC_006030.1	684204	+	intra_chr
NC_006030.1	677640	-	NC_006035.2	177484	-	inter_chr
NC_006030.1	684207	+	NC_006035.2	177477	+	inter_chr
NC_006030.1	684207	+	NC_006035.2	936747	+	inter_chr
NC_006030.1	684211	-	NC_006030.1	677640	-	intra_chr
NC_006030.1	690656	-	NC_006030.1	690699	-	intra_chr
NC_006030.1	690687	+	NC_006030.1	690644	+	intra_chr
NC_006030.1	839389	+	NC_006030.1	839400	+	intra_chr
NC_006030.1	839409	-	NC_006030.1	839398	-	intra_chr
NC_006031.1	1023943	+	NC_004691.1	6519	+	inter_chr
NC_006031.1	1048091	-	NC_006033.2	1413	+	inter_chr
NC_006031.1	1048513	-	NC_006034.2	236173	-	inter_chr
NC_006031.1	1050164	+	NC_006032.2	660	-	inter_chr
NC_006031.1	1052	+	NC_006031.1	1066	+	intra_chr
NC_006031.1	1080	-	NC_006031.1	1066	-	intra_chr
NC_006031.1	1281	+	NC_006034.2	1158	+	inter_chr
NC_006031.1	139234	+	NC_006031.1	139221	+	intra_chr
NC_006031.1	210111	+	NC_006031.1	210088	+	intra_chr
NC_006031.1	282003	+	NC_006031.1	282022	+	intra_chr
NC_006031.1	282058	-	NC_006031.1	282039	-	intra_chr
NC_006031.1	367875	-	NC_006031.1	367885	-	intra_chr
NC_006031.1	367884	+	NC_006031.1	367874	+	intra_chr
NC_006031.1	4707	-	NC_006031.1	5135	-	intra_chr
NC_006031.1	4721	-	NC_006031.1	4861	-	intra_chr
NC_006031.1	4822	+	NC_006031.1	4682	+	intra_chr
NC_006031.1	4994	-	NC_006031.1	5135	-	intra_chr
NC_006031.1	5103	+	NC_006031.1	4962	+	intra_chr
NC_006031.1	5110	+	NC_006031.1	4682	+	intra_chr
NC_006031.1	514151	-	NC_006031.1	514173	-	intra_chr
NC_006031.1	514164	+	NC_006031.1	514142	+	intra_chr
NC_006031.1	69888	+	NC_006031.1	69908	+	intra_chr
NC_006031.1	69911	-	NC_006031.1	69891	-	intra_chr
NC_006031.1	813490	+	NC_006031.1	813477	+	intra_chr
NC_006031.1	835	+	NC_006027.1	462	+	inter_chr
NC_006031.1	836121	-	NC_006031.1	836134	-	intra_chr
NC_006031.1	836128	+	NC_006031.1	836115	+	intra_chr
NC_006032.2	1038987	-	NC_006032.2	1039009	-	intra_chr
NC_006032.2	1039004	+	NC_006032.2	1038982	+	intra_chr
NC_006032.2	353218	+	NC_006026.1	193691	-	inter_chr
NC_006032.2	489296	+	NC_006035.2	121717	+	inter_chr
NC_006032.2	489298	-	NC_006035.2	121721	-	inter_chr
NC_006032.2	648	+	NC_006033.2	1194427	-	inter_chr
NC_006032.2	667777	-	NC_006032.2	667791	-	intra_chr
NC_006032.2	667786	+	NC_006032.2	667772	+	intra_chr
NC_006032.2	90283	+	NC_006034.2	236173	-	inter_chr
NC_006032.2	937107	+	NC_006032.2	937145	+	intra_chr
NC_006032.2	937151	-	NC_006032.2	937113	-	intra_chr
NC_006033.2	1100057	+	NC_006033.2	1100044	+	intra_chr
NC_006033.2	1100061	-	NC_006033.2	1100074	-	intra_chr
NC_006033.2	1113469	+	NC_006033.2	1113446	+	intra_chr
NC_006033.2	1176107	+	NC_006029.1	913973	+	inter_chr
NC_006033.2	1194138	+	NC_006030.1	1265	-	inter_chr
NC_006033.2	1194419	+	NC_006032.2	656	-	inter_chr
NC_006033.2	139323	+	NC_006033.2	139337	+	intra_chr
NC_006033.2	139338	-	NC_006033.2	139324	-	intra_chr
NC_006033.2	1424	-	NC_006031.1	1048080	+	inter_chr
NC_006033.2	17306	+	NC_006033.2	17284	+	intra_chr
NC_006033.2	187880	-	NC_006033.2	187932	-	intra_chr
NC_006033.2	20990	-	NC_006033.2	21011	-	intra_chr
NC_006033.2	20999	+	NC_006033.2	20978	+	intra_chr
NC_006033.2	296224	+	NC_006033.2	296250	+	intra_chr
NC_006033.2	296252	-	NC_006033.2	296226	-	intra_chr
NC_006033.2	38905	-	NC_006033.2	38866	+	intra_chr
NC_006033.2	398321	+	NC_006033.2	398338	+	intra_chr
NC_006033.2	475371	-	NC_006033.2	475392	-	intra_chr
NC_006033.2	475386	+	NC_006033.2	475365	+	intra_chr
NC_006033.2	489051	+	NC_006033.2	489040	+	intra_chr
NC_006033.2	489061	-	NC_006033.2	489072	-	intra_chr
NC_006033.2	5841	+	NC_006028.2	8112	+	inter_chr
NC_006033.2	8573	+	NC_006033.2	8653	+	intra_chr
NC_006033.2	8666	-	NC_006033.2	8586	-	intra_chr
NC_006033.2	87853	-	NC_006033.2	87872	-	intra_chr
NC_006033.2	944382	-	NC_006033.2	944395	-	intra_chr
NC_006033.2	944392	+	NC_006033.2	944379	+	intra_chr
NC_006033.2	954009	+	NC_006033.2	953990	+	intra_chr
NC_006034.2	1071615	-	NC_006034.2	1071627	-	intra_chr
NC_006034.2	1113791	+	NC_006034.2	1113802	+	intra_chr
NC_006034.2	1165797	-	NC_006034.2	1165785	-	intra_chr
NC_006034.2	1302731	+	NC_006031.1	1281	-	inter_chr
NC_006034.2	236167	-	NC_006026.1	193691	-	inter_chr
NC_006034.2	236170	+	NC_006032.2	90286	-	inter_chr
NC_006034.2	236173	+	NC_006026.1	193209	+	inter_chr
NC_006034.2	236173	+	NC_006031.1	1048513	+	inter_chr
NC_006034.2	268274	+	NC_006034.2	268349	+	intra_chr
NC_006034.2	268352	-	NC_006034.2	268277	-	intra_chr
NC_006034.2	3947	+	NC_006034.2	3994	+	intra_chr
NC_006034.2	3965	+	NC_005968.1	2569	+	inter_chr
NC_006034.2	4045	-	NC_006034.2	3998	-	intra_chr
NC_006034.2	423864	+	NC_006034.2	423881	+	intra_chr
NC_006034.2	423889	-	NC_006034.2	423872	-	intra_chr
NC_006034.2	475553	+	NC_006034.2	475541	+	intra_chr
NC_006034.2	525652	-	NC_006034.2	525637	-	intra_chr
NC_006035.2	1069617	-	NC_006035.2	1069631	-	intra_chr
NC_006035.2	1069619	+	NC_006035.2	1069605	+	intra_chr
NC_006035.2	1169220	+	NC_006035.2	1169238	+	intra_chr
NC_006035.2	1169246	-	NC_006035.2	1169228	-	intra_chr
NC_006035.2	121718	+	NC_006032.2	489295	+	inter_chr
NC_006035.2	121720	-	NC_006032.2	489299	-	inter_chr
NC_006035.2	1444596	-	NC_006035.2	1455569	-	intra_chr
NC_006035.2	1455465	+	NC_006035.2	1455454	+	intra_chr
NC_006035.2	1455465	-	NC_006035.2	1455476	-	intra_chr
NC_006035.2	1455564	+	NC_006035.2	1444591	+	intra_chr
NC_006035.2	17084	+	NC_006035.2	17483	+	intra_chr
NC_006035.2	17485	-	NC_006035.2	17086	-	intra_chr
NC_006035.2	17701	-	NC_006030.1	369983	-	inter_chr
NC_006035.2	177478	-	NC_006030.1	684208	-	inter_chr
NC_006035.2	177482	+	NC_006030.1	677638	+	inter_chr
NC_006035.2	308989	+	NC_006035.2	939616	-	intra_chr
NC_006035.2	308990	-	NC_006035.2	939612	+	intra_chr
NC_006035.2	366533	-	NC_006035.2	366554	-	intra_chr
NC_006035.2	366549	+	NC_006035.2	366528	+	intra_chr
NC_006035.2	522973	+	NC_006035.2	522987	+	intra_chr
NC_006035.2	531114	-	NC_006035.2	531100	-	intra_chr
NC_006035.2	531219	+	NC_006035.2	531194	+	intra_chr
NC_006035.2	6062	+	NC_006032.2	8448	+	inter_chr
NC_006035.2	709127	+	NC_006035.2	420296	+	intra_chr
NC_006035.2	936748	-	NC_006030.1	684208	-	inter_chr
NC_006035.2	936752	+	NC_006027.1	576769	-	inter_chr
NC_006035.2	939614	-	NC_006035.2	308988	+	intra_chr
NC_006035.2	939614	+	NC_006035.2	308991	-	intra_chr
NC_006036.2	1111660	-	NC_006036.2	1111675	-	intra_chr
NC_006036.2	116690	-	NC_006036.2	116702	-	intra_chr
NC_006036.2	116697	+	NC_006036.2	116685	+	intra_chr
NC_006036.2	1233840	+	NC_006036.2	1233852	+	intra_chr
NC_006036.2	1233884	-	NC_006036.2	1233872	-	intra_chr
NC_006036.2	1246441	-	NC_006036.2	1246462	-	intra_chr
NC_006036.2	185191	+	NC_006031.1	68389	+	inter_chr
NC_006036.2	458387	-	NC_006036.2	458403	-	intra_chr
NC_006036.2	458401	+	NC_006036.2	458385	+	intra_chr
NC_006036.2	519159	+	NC_006036.2	519140	+	intra_chr
NC_006036.2	551631	+	NC_006036.2	783364	+	intra_chr
NC_006036.2	783365	-	NC_006036.2	551632	-	intra_chr
NC_006036.2	935860	+	NC_006036.2	935877	+	intra_chr
NC_006036.2	935885	-	NC_006036.2	935868	-	intra_chr

## Sheet: CG_UHB_07
DonorChrom	DonorStart	DonorStrand	RecipientChrom	RecipientStart	RecipientStrand	type
NC_004691.1	11089	+	NC_004691.1	12422	+	intra_chr
NC_006026.1	193209	-	NC_006029.1	153157	-	inter_chr
NC_006026.1	193690	+	NC_006031.1	637642	-	inter_chr
NC_006026.1	193691	+	NC_006029.1	624947	-	inter_chr
NC_006026.1	2544	-	NC_006026.1	2570	-	intra_chr
NC_006026.1	96879	-	NC_006026.1	96853	-	intra_chr
NC_006028.2	164027	+	NC_006028.2	163570	+	intra_chr
NC_006029.1	17973	-	NC_006029.1	17942	-	intra_chr
NC_006029.1	2384	+	NC_006035.2	1430077	-	inter_chr
NC_006029.1	2384	+	NC_006035.2	1431205	-	inter_chr
NC_006030.1	403988	-	NC_006030.1	403020	-	intra_chr
NC_006031.1	210111	+	NC_006031.1	210088	+	intra_chr
NC_006031.1	591457	+	NC_006031.1	591355	-	intra_chr
NC_006031.1	836069	+	NC_006031.1	836054	+	intra_chr
NC_006033.2	264846	-	NC_006033.2	264892	-	intra_chr
NC_006034.2	973204	-	NC_006034.2	973231	-	intra_chr
NC_006035.2	121718	+	NC_006032.2	489295	+	inter_chr
NC_006035.2	1431197	+	NC_006029.1	2392	-	inter_chr
NC_006035.2	1455465	+	NC_006035.2	1455454	+	intra_chr
NC_006035.2	1455465	-	NC_006035.2	1455476	-	intra_chr
NC_006035.2	308990	-	NC_006035.2	939612	+	intra_chr

## Sheet: CG_UHB_08
DonorChrom	DonorStart	DonorStrand	RecipientChrom	RecipientStart	RecipientStrand	type
NC_004691.1	1154	+	NC_005968.1	287142	+	inter_chr
NC_004691.1	17569	-	NC_004691.1	17580	-	intra_chr
NC_005967.2	1025	-	NC_006028.2	848	-	inter_chr
NC_005967.2	255297	+	NC_005967.2	255332	+	intra_chr
NC_005967.2	255336	-	NC_005967.2	255301	-	intra_chr
NC_005967.2	384453	-	NC_005967.2	384436	-	intra_chr
NC_005967.2	393392	-	NC_005967.2	393411	-	intra_chr
NC_005967.2	393409	+	NC_005967.2	393390	+	intra_chr
NC_005967.2	424559	-	NC_005967.2	424571	-	intra_chr
NC_005968.1	127008	-	NC_005968.1	127062	-	intra_chr
NC_005968.1	127062	+	NC_005968.1	127008	+	intra_chr
NC_005968.1	1928	-	NC_006027.1	3538	-	inter_chr
NC_005968.1	2224	+	NC_005968.1	500561	-	intra_chr
NC_005968.1	2683	-	NC_006034.2	3942	-	inter_chr
NC_005968.1	293684	-	NC_005968.1	293707	-	intra_chr
NC_005968.1	293702	+	NC_005968.1	293679	+	intra_chr
NC_005968.1	301100	+	NC_005968.1	301089	+	intra_chr
NC_005968.1	368220	+	NC_005968.1	368234	+	intra_chr
NC_005968.1	490	-	NC_006034.2	2346	-	inter_chr
NC_005968.1	582	+	NC_006027.1	2191	+	inter_chr
NC_005968.1	99873	+	NC_005968.1	99905	+	intra_chr
NC_005968.1	99916	-	NC_005968.1	99884	-	intra_chr
NC_006026.1	151773	+	NC_006026.1	151800	+	intra_chr
NC_006026.1	151805	-	NC_006026.1	151778	-	intra_chr
NC_006026.1	193053	-	NC_006026.1	446543	-	intra_chr
NC_006026.1	193209	-	NC_006028.2	580282	+	inter_chr
NC_006026.1	193209	-	NC_006033.2	1121881	+	inter_chr
NC_006026.1	193211	-	NC_006029.1	326250	+	inter_chr
NC_006026.1	193690	+	NC_006029.1	326259	-	inter_chr
NC_006026.1	193690	+	NC_006032.2	655248	-	inter_chr
NC_006026.1	193691	+	NC_006026.1	909	-	intra_chr
NC_006026.1	193691	+	NC_006028.2	580288	-	inter_chr
NC_006026.1	193691	+	NC_006033.2	1121887	-	inter_chr
NC_006026.1	196606	+	NC_006026.1	196623	+	intra_chr
NC_006026.1	236497	+	NC_006034.2	1113051	-	inter_chr
NC_006026.1	279693	-	NC_006026.1	279702	-	intra_chr
NC_006026.1	323010	-	NC_006026.1	323031	-	intra_chr
NC_006026.1	323031	+	NC_006026.1	323010	+	intra_chr
NC_006026.1	34772	+	NC_006026.1	34788	+	intra_chr
NC_006026.1	34789	-	NC_006026.1	34773	-	intra_chr
NC_006026.1	446521	+	NC_006026.1	193031	+	intra_chr
NC_006026.1	448784	+	NC_006026.1	448770	+	intra_chr
NC_006026.1	448791	-	NC_006026.1	448805	-	intra_chr
NC_006026.1	469756	+	NC_006026.1	469791	+	intra_chr
NC_006026.1	96835	+	NC_006026.1	96861	+	intra_chr
NC_006026.1	96879	-	NC_006026.1	96853	-	intra_chr
NC_006026.1	96879	-	NC_006026.1	96862	-	intra_chr
NC_006027.1	2191	-	NC_005968.1	582	-	inter_chr
NC_006027.1	291563	-	NC_006027.1	291549	-	intra_chr
NC_006027.1	331133	-	NC_006027.1	331154	-	intra_chr
NC_006027.1	331142	+	NC_006027.1	331121	+	intra_chr
NC_006027.1	331517	-	NC_006027.1	331531	-	intra_chr
NC_006027.1	331521	+	NC_006027.1	331507	+	intra_chr
NC_006027.1	447546	+	NC_006027.1	576769	-	intra_chr
NC_006027.1	491380	-	NC_006027.1	491396	-	intra_chr
NC_006027.1	491396	+	NC_006027.1	491380	+	intra_chr
NC_006027.1	575804	-	NC_006033.2	10279	-	inter_chr
NC_006027.1	576768	+	NC_006027.1	447547	-	intra_chr
NC_006027.1	576768	+	NC_006033.2	10272	+	inter_chr
NC_006027.1	585118	-	NC_006027.1	585138	-	intra_chr
NC_006027.1	585132	+	NC_006027.1	585112	+	intra_chr
NC_006027.1	625442	-	NC_006027.1	625470	-	intra_chr
NC_006027.1	625467	+	NC_006027.1	625439	+	intra_chr
NC_006027.1	651192	-	NC_006027.1	651495	-	intra_chr
NC_006027.1	651469	+	NC_006027.1	651166	+	intra_chr
NC_006027.1	80462	-	NC_006027.1	80483	-	intra_chr
NC_006027.1	80476	+	NC_006027.1	80455	+	intra_chr
NC_006028.2	106354	-	NC_006028.2	106376	-	intra_chr
NC_006028.2	106375	+	NC_006028.2	106353	+	intra_chr
NC_006028.2	124388	-	NC_006028.2	124371	-	intra_chr
NC_006028.2	143367	-	NC_006028.2	143393	-	intra_chr
NC_006028.2	143388	+	NC_006028.2	143362	+	intra_chr
NC_006028.2	164027	+	NC_006028.2	163570	+	intra_chr
NC_006028.2	170093	+	NC_006028.2	170108	+	intra_chr
NC_006028.2	170115	-	NC_006028.2	170100	-	intra_chr
NC_006028.2	31365	-	NC_006028.2	31395	-	intra_chr
NC_006028.2	31386	+	NC_006028.2	31356	+	intra_chr
NC_006028.2	339804	-	NC_006028.2	339829	-	intra_chr
NC_006028.2	339829	+	NC_006028.2	339804	+	intra_chr
NC_006028.2	353988	+	NC_006028.2	354003	+	intra_chr
NC_006028.2	373774	+	NC_006028.2	373750	+	intra_chr
NC_006028.2	459777	-	NC_006028.2	459786	-	intra_chr
NC_006028.2	459781	+	NC_006028.2	459772	+	intra_chr
NC_006028.2	54868	+	NC_006028.2	54894	+	intra_chr
NC_006028.2	580283	-	NC_006026.1	193208	+	inter_chr
NC_006028.2	580288	+	NC_006026.1	193691	-	inter_chr
NC_006028.2	609691	+	NC_006028.2	609712	+	intra_chr
NC_006028.2	618225	-	NC_006028.2	618238	-	intra_chr
NC_006028.2	668673	-	NC_006028.2	668704	-	intra_chr
NC_006028.2	668694	+	NC_006028.2	668663	+	intra_chr
NC_006028.2	67952	-	NC_006028.2	67975	-	intra_chr
NC_006028.2	67969	+	NC_006028.2	67946	+	intra_chr
NC_006028.2	8147	-	NC_006033.2	5876	-	inter_chr
NC_006028.2	842	+	NC_005967.2	1019	+	inter_chr
NC_006029.1	139124	+	NC_004691.1	10825	-	inter_chr
NC_006029.1	147639	+	NC_006029.1	147670	+	intra_chr
NC_006029.1	147673	-	NC_006029.1	147642	-	intra_chr
NC_006029.1	188418	-	NC_006029.1	188429	-	intra_chr
NC_006029.1	188428	+	NC_006029.1	188417	+	intra_chr
NC_006029.1	2384	+	NC_006035.2	1430077	-	inter_chr
NC_006029.1	2384	+	NC_006035.2	1431205	-	inter_chr
NC_006029.1	275248	-	NC_006029.1	275265	-	intra_chr
NC_006029.1	3151	-	NC_006029.1	2512	-	intra_chr
NC_006029.1	326252	-	NC_006026.1	193209	+	inter_chr
NC_006029.1	326252	-	NC_006031.1	1048513	+	inter_chr
NC_006029.1	326253	-	NC_006032.2	90284	-	inter_chr
NC_006029.1	326258	+	NC_006026.1	193691	-	inter_chr
NC_006029.1	474894	-	NC_006029.1	474908	-	intra_chr
NC_006029.1	474908	+	NC_006029.1	474894	+	intra_chr
NC_006029.1	688972	-	NC_006029.1	688993	-	intra_chr
NC_006029.1	688989	+	NC_006029.1	688968	+	intra_chr
NC_006029.1	795956	-	NC_006029.1	795970	-	intra_chr
NC_006029.1	878985	+	NC_006030.1	402910	+	inter_chr
NC_006030.1	32117	-	NC_006030.1	32100	-	intra_chr
NC_006030.1	534625	+	NC_006030.1	534638	+	intra_chr
NC_006030.1	534673	-	NC_006030.1	534660	-	intra_chr
NC_006030.1	578511	-	NC_006030.1	578528	-	intra_chr
NC_006030.1	578525	+	NC_006030.1	578508	+	intra_chr
NC_006030.1	621862	-	NC_006030.1	621875	-	intra_chr
NC_006030.1	690656	-	NC_006030.1	690699	-	intra_chr
NC_006030.1	690687	+	NC_006030.1	690644	+	intra_chr
NC_006030.1	779364	+	NC_006030.1	779351	+	intra_chr
NC_006030.1	871403	+	NC_006030.1	871422	+	intra_chr
NC_006030.1	915429	-	NC_006030.1	915480	-	intra_chr
NC_006030.1	915472	+	NC_006030.1	915421	+	intra_chr
NC_006031.1	1048513	-	NC_006033.2	1121881	+	inter_chr
NC_006031.1	1048515	-	NC_006029.1	326250	+	inter_chr
NC_006031.1	1049898	-	NC_006034.2	1302671	-	inter_chr
NC_006031.1	143809	+	NC_006031.1	143799	+	intra_chr
NC_006031.1	210111	+	NC_006031.1	210088	+	intra_chr
NC_006031.1	444238	-	NC_006031.1	444257	-	intra_chr
NC_006031.1	737252	+	NC_006031.1	737243	+	intra_chr
NC_006031.1	836110	-	NC_006031.1	836122	-	intra_chr
NC_006031.1	836120	+	NC_006031.1	836108	+	intra_chr
NC_006031.1	854193	-	NC_006031.1	854212	-	intra_chr
NC_006031.1	854207	+	NC_006031.1	854188	+	intra_chr
NC_006031.1	961853	+	NC_006031.1	961872	+	intra_chr
NC_006032.2	112696	-	NC_006032.2	112685	-	intra_chr
NC_006032.2	219348	-	NC_006032.2	219361	-	intra_chr
NC_006032.2	219354	+	NC_006032.2	219341	+	intra_chr
NC_006032.2	297094	+	NC_006032.2	297110	+	intra_chr
NC_006032.2	489296	+	NC_006035.2	121717	+	inter_chr
NC_006032.2	489298	-	NC_006035.2	121721	-	inter_chr
NC_006032.2	655246	+	NC_006026.1	193692	-	inter_chr
NC_006032.2	699215	+	NC_006032.2	699232	+	intra_chr
NC_006032.2	699236	-	NC_006032.2	699219	-	intra_chr
NC_006032.2	90281	+	NC_006029.1	326250	+	inter_chr
NC_006032.2	958785	+	NC_006032.2	958821	+	intra_chr
NC_006032.2	958827	-	NC_006032.2	958791	-	intra_chr
NC_006032.2	961364	-	NC_006033.2	166358	-	inter_chr
NC_006033.2	100989	+	NC_006033.2	100976	+	intra_chr
NC_006033.2	10272	-	NC_006027.1	576768	-	inter_chr
NC_006033.2	10278	+	NC_006027.1	575803	+	inter_chr
NC_006033.2	1121881	-	NC_006026.1	193209	+	inter_chr
NC_006033.2	1121886	+	NC_006026.1	193692	-	inter_chr
NC_006033.2	1192597	-	NC_006034.2	2764	+	inter_chr
NC_006033.2	120353	+	NC_006033.2	120373	+	intra_chr
NC_006033.2	187880	-	NC_006033.2	187932	-	intra_chr
NC_006033.2	187923	+	NC_006033.2	187871	+	intra_chr
NC_006033.2	296224	+	NC_006033.2	296250	+	intra_chr
NC_006033.2	296252	-	NC_006033.2	296226	-	intra_chr
NC_006033.2	309456	+	NC_006033.2	309476	+	intra_chr
NC_006033.2	309491	-	NC_006033.2	309471	-	intra_chr
NC_006033.2	309928	+	NC_006033.2	309952	+	intra_chr
NC_006033.2	309959	-	NC_006033.2	309935	-	intra_chr
NC_006033.2	402109	-	NC_006033.2	402070	-	intra_chr
NC_006033.2	425202	-	NC_006033.2	425215	-	intra_chr
NC_006033.2	425207	+	NC_006033.2	425194	+	intra_chr
NC_006033.2	5841	+	NC_006028.2	8112	+	inter_chr
NC_006033.2	683452	+	NC_006033.2	683470	+	intra_chr
NC_006033.2	87852	-	NC_006033.2	87871	-	intra_chr
NC_006033.2	87868	+	NC_006033.2	87849	+	intra_chr
NC_006033.2	938929	-	NC_006033.2	938966	-	intra_chr
NC_006033.2	938958	+	NC_006033.2	938921	+	intra_chr
NC_006033.2	955357	-	NC_006033.2	955370	-	intra_chr
NC_006034.2	1111491	+	NC_006034.2	1111479	+	intra_chr
NC_006034.2	1111497	-	NC_006034.2	1111509	-	intra_chr
NC_006034.2	1113047	+	NC_006026.1	236501	-	inter_chr
NC_006034.2	1259103	+	NC_006034.2	1259090	+	intra_chr
NC_006034.2	172469	-	NC_006034.2	172479	-	intra_chr
NC_006034.2	172479	+	NC_006034.2	172469	+	intra_chr
NC_006034.2	2342	+	NC_005968.1	486	+	inter_chr
NC_006034.2	2764	-	NC_006033.2	1192597	+	inter_chr
NC_006034.2	310769	-	NC_006034.2	310782	-	intra_chr
NC_006034.2	319663	-	NC_006034.2	319644	-	intra_chr
NC_006034.2	3942	+	NC_005968.1	2683	+	inter_chr
NC_006034.2	423864	+	NC_006034.2	423881	+	intra_chr
NC_006034.2	423889	-	NC_006034.2	423872	-	intra_chr
NC_006034.2	429944	-	NC_006034.2	429973	-	intra_chr
NC_006034.2	429964	+	NC_006034.2	429935	+	intra_chr
NC_006034.2	475541	-	NC_006034.2	475564	-	intra_chr
NC_006034.2	475564	+	NC_006034.2	475541	+	intra_chr
NC_006034.2	525202	+	NC_006034.2	525222	+	intra_chr
NC_006034.2	648376	-	NC_006034.2	648413	-	intra_chr
NC_006034.2	648410	+	NC_006034.2	648373	+	intra_chr
NC_006034.2	649227	-	NC_006034.2	649240	-	intra_chr
NC_006034.2	663914	-	NC_006034.2	663935	-	intra_chr
NC_006034.2	879101	-	NC_006034.2	879129	-	intra_chr
NC_006034.2	879119	+	NC_006034.2	879091	+	intra_chr
NC_006034.2	991524	-	NC_006034.2	991489	-	intra_chr
NC_006035.2	1069617	-	NC_006035.2	1069631	-	intra_chr
NC_006035.2	1069626	+	NC_006035.2	1069612	+	intra_chr
NC_006035.2	121718	+	NC_006032.2	489295	+	inter_chr
NC_006035.2	121720	-	NC_006032.2	489299	-	inter_chr
NC_006035.2	1430069	+	NC_006029.1	2392	-	inter_chr
NC_006035.2	1431197	+	NC_006029.1	2392	-	inter_chr
NC_006035.2	1444597	-	NC_006035.2	1455577	-	intra_chr
NC_006035.2	1452921	-	NC_006036.2	551632	-	inter_chr
NC_006035.2	1453885	+	NC_006035.2	1453874	+	intra_chr
NC_006035.2	1455493	+	NC_006035.2	1455504	+	intra_chr
NC_006035.2	1455575	+	NC_006035.2	1444595	+	intra_chr
NC_006035.2	239360	+	NC_006035.2	239350	+	intra_chr
NC_006035.2	308989	+	NC_006035.2	939616	-	intra_chr
NC_006035.2	308990	-	NC_006035.2	939612	+	intra_chr
NC_006035.2	366533	-	NC_006035.2	366554	-	intra_chr
NC_006035.2	366549	+	NC_006035.2	366528	+	intra_chr
NC_006035.2	417659	+	NC_006035.2	417636	+	intra_chr
NC_006035.2	46932	+	NC_006035.2	46908	+	intra_chr
NC_006035.2	522973	+	NC_006035.2	522987	+	intra_chr
NC_006035.2	531219	+	NC_006035.2	531194	+	intra_chr
NC_006035.2	587488	-	NC_006035.2	587507	-	intra_chr
NC_006035.2	587500	+	NC_006035.2	587481	+	intra_chr
NC_006035.2	727451	-	NC_006035.2	727470	-	intra_chr
NC_006035.2	727469	+	NC_006035.2	727450	+	intra_chr
NC_006035.2	939614	-	NC_006035.2	308988	+	intra_chr
NC_006035.2	939614	+	NC_006035.2	308991	-	intra_chr
NC_006036.2	116690	-	NC_006036.2	116702	-	intra_chr
NC_006036.2	116697	+	NC_006036.2	116685	+	intra_chr
NC_006036.2	1233731	-	NC_006036.2	1233713	-	intra_chr
NC_006036.2	1233840	+	NC_006036.2	1233852	+	intra_chr
NC_006036.2	1233884	-	NC_006036.2	1233872	-	intra_chr
NC_006036.2	1237518	+	NC_006036.2	1237505	+	intra_chr
NC_006036.2	1247517	-	NC_006036.2	1247536	-	intra_chr
NC_006036.2	1247519	+	NC_006036.2	1247500	+	intra_chr
NC_006036.2	1259649	+	NC_006036.2	1259633	+	intra_chr
NC_006036.2	1297622	-	NC_006036.2	1297644	-	intra_chr
NC_006036.2	1297635	+	NC_006036.2	1297613	+	intra_chr
NC_006036.2	226576	+	NC_006036.2	226595	+	intra_chr
NC_006036.2	226595	-	NC_006036.2	226576	-	intra_chr
NC_006036.2	3692	+	NC_006036.2	3709	+	intra_chr
NC_006036.2	493743	+	NC_006036.2	493733	+	intra_chr
NC_006036.2	502384	-	NC_006036.2	502395	-	intra_chr
NC_006036.2	551241	-	NC_006035.2	1452927	-	inter_chr
NC_006036.2	551632	+	NC_006035.2	1452921	+	inter_chr
NC_006036.2	558587	+	NC_006036.2	558571	+	intra_chr
NC_006036.2	558591	-	NC_006036.2	558607	-	intra_chr
NC_006036.2	563033	+	NC_006036.2	563071	+	intra_chr
NC_006036.2	563077	-	NC_006036.2	563039	-	intra_chr
NC_006036.2	791468	+	NC_006036.2	791455	+	intra_chr
NC_006036.2	879633	-	NC_006036.2	879660	-	intra_chr
NC_006036.2	924872	-	NC_006036.2	924858	-	intra_chr

## Sheet: CG_UHB_09
DonorChrom	DonorStart	DonorStrand	RecipientChrom	RecipientStart	RecipientStrand	type
NC_004691.1	1154	+	NC_005968.1	287142	+	inter_chr
NC_005967.2	1025	-	NC_006028.2	848	-	inter_chr
NC_005967.2	119574	+	NC_005967.2	119561	+	intra_chr
NC_005967.2	120221	+	NC_005967.2	120243	+	intra_chr
NC_005967.2	130770	-	NC_005967.2	130731	-	intra_chr
NC_005967.2	138069	+	NC_005967.2	138087	+	intra_chr
NC_005967.2	139313	-	NC_005967.2	139338	-	intra_chr
NC_005967.2	139336	+	NC_005967.2	139311	+	intra_chr
NC_005967.2	254322	+	NC_005967.2	254310	+	intra_chr
NC_005967.2	255297	+	NC_005967.2	255332	+	intra_chr
NC_005967.2	255336	-	NC_005967.2	255301	-	intra_chr
NC_005967.2	261182	-	NC_005967.2	261192	-	intra_chr
NC_005967.2	300386	+	NC_005967.2	300398	+	intra_chr
NC_005967.2	300409	-	NC_005967.2	300397	-	intra_chr
NC_005967.2	348197	-	NC_005967.2	348209	-	intra_chr
NC_005967.2	384453	-	NC_005967.2	384436	-	intra_chr
NC_005967.2	393392	-	NC_005967.2	393411	-	intra_chr
NC_005967.2	393409	+	NC_005967.2	393390	+	intra_chr
NC_005967.2	396979	-	NC_005967.2	396941	-	intra_chr
NC_005967.2	58131	+	NC_005967.2	58158	+	intra_chr
NC_005967.2	58164	-	NC_005967.2	58137	-	intra_chr
NC_005968.1	127008	-	NC_005968.1	127062	-	intra_chr
NC_005968.1	127062	+	NC_005968.1	127008	+	intra_chr
NC_005968.1	146268	-	NC_005968.1	146293	-	intra_chr
NC_005968.1	197902	-	NC_005968.1	197879	-	intra_chr
NC_005968.1	300380	-	NC_005968.1	300414	-	intra_chr
NC_005968.1	300407	+	NC_005968.1	300373	+	intra_chr
NC_005968.1	84159	-	NC_005968.1	84178	-	intra_chr
NC_005968.1	84175	+	NC_005968.1	84156	+	intra_chr
NC_006026.1	193053	-	NC_006026.1	446543	-	intra_chr
NC_006026.1	193210	-	NC_006029.1	60794	-	inter_chr
NC_006026.1	193691	+	NC_006029.1	60787	+	inter_chr
NC_006026.1	234660	-	NC_006026.1	234675	-	intra_chr
NC_006026.1	234669	+	NC_006026.1	234654	+	intra_chr
NC_006026.1	246423	-	NC_006026.1	246436	-	intra_chr
NC_006026.1	246430	+	NC_006026.1	246417	+	intra_chr
NC_006026.1	444315	-	NC_006026.1	444334	-	intra_chr
NC_006026.1	444330	+	NC_006026.1	444311	+	intra_chr
NC_006026.1	446521	+	NC_006026.1	193031	+	intra_chr
NC_006026.1	446584	-	NC_006026.1	446599	-	intra_chr
NC_006026.1	446595	+	NC_006026.1	446580	+	intra_chr
NC_006026.1	514977	+	NC_006026.1	515015	+	intra_chr
NC_006026.1	68896	+	NC_006026.1	68910	+	intra_chr
NC_006026.1	68923	-	NC_006026.1	68909	-	intra_chr
NC_006026.1	96835	+	NC_006026.1	96852	+	intra_chr
NC_006026.1	96835	+	NC_006026.1	96861	+	intra_chr
NC_006026.1	96879	-	NC_006026.1	96853	-	intra_chr
NC_006026.1	96879	-	NC_006026.1	96862	-	intra_chr
NC_006027.1	137751	+	NC_006027.1	137741	+	intra_chr
NC_006027.1	198604	-	NC_006030.1	402875	-	inter_chr
NC_006027.1	530603	-	NC_006027.1	530622	-	intra_chr
NC_006027.1	530616	+	NC_006027.1	530597	+	intra_chr
NC_006027.1	585118	-	NC_006027.1	585138	-	intra_chr
NC_006027.1	585132	+	NC_006027.1	585112	+	intra_chr
NC_006027.1	625460	-	NC_006027.1	625470	-	intra_chr
NC_006027.1	62791	-	NC_006027.1	62805	-	intra_chr
NC_006027.1	62798	+	NC_006027.1	62784	+	intra_chr
NC_006027.1	63602	-	NC_006027.1	63619	-	intra_chr
NC_006027.1	63619	+	NC_006027.1	63602	+	intra_chr
NC_006027.1	651192	-	NC_006027.1	651495	-	intra_chr
NC_006027.1	680	+	NC_006027.1	694	+	intra_chr
NC_006027.1	706	-	NC_006027.1	692	-	intra_chr
NC_006028.2	106354	-	NC_006028.2	106376	-	intra_chr
NC_006028.2	106375	+	NC_006028.2	106353	+	intra_chr
NC_006028.2	124903	-	NC_006028.2	124934	-	intra_chr
NC_006028.2	124917	+	NC_006028.2	124886	+	intra_chr
NC_006028.2	143367	-	NC_006028.2	143393	-	intra_chr
NC_006028.2	143388	+	NC_006028.2	143362	+	intra_chr
NC_006028.2	164027	+	NC_006028.2	163570	+	intra_chr
NC_006028.2	170552	+	NC_006028.2	170565	+	intra_chr
NC_006028.2	170566	-	NC_006028.2	170553	-	intra_chr
NC_006028.2	222155	-	NC_006028.2	222214	-	intra_chr
NC_006028.2	222203	+	NC_006028.2	222144	+	intra_chr
NC_006028.2	260298	+	NC_006028.2	260313	+	intra_chr
NC_006028.2	260322	-	NC_006028.2	260307	-	intra_chr
NC_006028.2	291	+	NC_006030.1	1566	+	inter_chr
NC_006028.2	618239	-	NC_006028.2	618252	-	intra_chr
NC_006028.2	618251	+	NC_006028.2	618238	+	intra_chr
NC_006028.2	67928	-	NC_006028.2	67942	-	intra_chr
NC_006028.2	67934	+	NC_006028.2	67920	+	intra_chr
NC_006028.2	682356	-	NC_006028.2	682342	-	intra_chr
NC_006028.2	842	+	NC_005967.2	1019	+	inter_chr
NC_006028.2	85616	-	NC_006028.2	85637	-	intra_chr
NC_006029.1	147639	+	NC_006029.1	147670	+	intra_chr
NC_006029.1	147673	-	NC_006029.1	147642	-	intra_chr
NC_006029.1	149194	-	NC_006029.1	149159	-	intra_chr
NC_006029.1	17938	+	NC_006029.1	17969	+	intra_chr
NC_006029.1	17973	-	NC_006029.1	17942	-	intra_chr
NC_006029.1	2384	+	NC_006035.2	1430077	-	inter_chr
NC_006029.1	2384	+	NC_006035.2	1431205	-	inter_chr
NC_006029.1	2483	+	NC_006029.1	2641	+	intra_chr
NC_006029.1	2511	+	NC_006029.1	3150	+	intra_chr
NC_006029.1	258143	-	NC_006029.1	258222	-	intra_chr
NC_006029.1	258218	+	NC_006029.1	258139	+	intra_chr
NC_006029.1	2660	-	NC_006029.1	2502	-	intra_chr
NC_006029.1	290076	-	NC_006029.1	290167	-	intra_chr
NC_006029.1	3151	-	NC_006029.1	2512	-	intra_chr
NC_006029.1	359250	+	NC_005968.1	43671	+	inter_chr
NC_006029.1	60788	-	NC_006026.1	193692	-	inter_chr
NC_006029.1	60793	+	NC_006026.1	193209	+	inter_chr
NC_006029.1	60793	+	NC_006031.1	1048513	+	inter_chr
NC_006029.1	789408	-	NC_006029.1	789393	-	intra_chr
NC_006029.1	795956	-	NC_006029.1	795970	-	intra_chr
NC_006029.1	798872	-	NC_006029.1	798885	-	intra_chr
NC_006029.1	798878	+	NC_006029.1	798865	+	intra_chr
NC_006029.1	873083	-	NC_006029.1	873102	-	intra_chr
NC_006029.1	873099	+	NC_006029.1	873080	+	intra_chr
NC_006029.1	87600	+	NC_006029.1	87575	+	intra_chr
NC_006030.1	129290	-	NC_006030.1	129315	-	intra_chr
NC_006030.1	129310	+	NC_006030.1	129285	+	intra_chr
NC_006030.1	1570	-	NC_006028.2	295	-	inter_chr
NC_006030.1	170274	+	NC_006030.1	170264	+	intra_chr
NC_006030.1	182596	-	NC_006030.1	182617	-	intra_chr
NC_006030.1	182613	+	NC_006030.1	182592	+	intra_chr
NC_006030.1	2108	+	NC_005967.2	1019	+	inter_chr
NC_006030.1	216448	-	NC_006030.1	216479	-	intra_chr
NC_006030.1	216474	+	NC_006030.1	216443	+	intra_chr
NC_006030.1	217334	+	NC_006030.1	217357	+	intra_chr
NC_006030.1	217364	-	NC_006030.1	217341	-	intra_chr
NC_006030.1	251333	-	NC_006030.1	251354	-	intra_chr
NC_006030.1	251353	+	NC_006030.1	251332	+	intra_chr
NC_006030.1	456662	+	NC_006030.1	456675	+	intra_chr
NC_006030.1	534625	+	NC_006030.1	534638	+	intra_chr
NC_006030.1	534673	-	NC_006030.1	534660	-	intra_chr
NC_006030.1	567620	+	NC_006030.1	567607	+	intra_chr
NC_006030.1	567646	-	NC_006030.1	567659	-	intra_chr
NC_006030.1	578511	-	NC_006030.1	578528	-	intra_chr
NC_006030.1	578525	+	NC_006030.1	578508	+	intra_chr
NC_006030.1	617463	+	NC_006030.1	617480	+	intra_chr
NC_006030.1	617494	-	NC_006030.1	617477	-	intra_chr
NC_006030.1	690656	-	NC_006030.1	690699	-	intra_chr
NC_006030.1	690687	+	NC_006030.1	690644	+	intra_chr
NC_006030.1	690788	+	NC_006030.1	690805	+	intra_chr
NC_006030.1	752383	+	NC_006030.1	752370	+	intra_chr
NC_006030.1	778179	+	NC_006030.1	778208	+	intra_chr
NC_006030.1	778237	-	NC_006030.1	778208	-	intra_chr
NC_006030.1	871408	+	NC_006030.1	871387	+	intra_chr
NC_006030.1	908942	-	NC_006030.1	908930	-	intra_chr
NC_006030.1	920093	+	NC_006030.1	920112	+	intra_chr
NC_006030.1	920139	-	NC_006030.1	920120	-	intra_chr
NC_006031.1	1048514	-	NC_006029.1	60794	-	inter_chr
NC_006031.1	1049918	+	NC_006031.1	1325	-	intra_chr
NC_006031.1	1325	+	NC_006031.1	1049918	-	intra_chr
NC_006031.1	133459	+	NC_006031.1	133447	+	intra_chr
NC_006031.1	135034	+	NC_006031.1	135052	+	intra_chr
NC_006031.1	135078	-	NC_006031.1	135060	-	intra_chr
NC_006031.1	210111	+	NC_006031.1	210088	+	intra_chr
NC_006031.1	398251	-	NC_006031.1	398236	-	intra_chr
NC_006031.1	471868	-	NC_006031.1	471879	-	intra_chr
NC_006031.1	608879	-	NC_006031.1	608862	-	intra_chr
NC_006031.1	627697	-	NC_006031.1	627688	-	intra_chr
NC_006031.1	765	-	NC_006033.2	1194768	+	inter_chr
NC_006031.1	961853	+	NC_006031.1	961872	+	intra_chr
NC_006031.1	968988	-	NC_006031.1	969004	-	intra_chr
NC_006032.2	1016896	+	NC_006032.2	1016927	+	intra_chr
NC_006032.2	1016937	-	NC_006032.2	1016906	-	intra_chr
NC_006032.2	1038627	-	NC_006032.2	1038645	-	intra_chr
NC_006032.2	219348	-	NC_006032.2	219361	-	intra_chr
NC_006032.2	219354	+	NC_006032.2	219341	+	intra_chr
NC_006032.2	461761	+	NC_006032.2	461733	+	intra_chr
NC_006032.2	485356	+	NC_006032.2	485346	+	intra_chr
NC_006032.2	485365	-	NC_006032.2	485375	-	intra_chr
NC_006032.2	489296	+	NC_006035.2	121717	+	inter_chr
NC_006032.2	489298	-	NC_006035.2	121721	-	inter_chr
NC_006032.2	569111	-	NC_006032.2	569140	-	intra_chr
NC_006032.2	569132	+	NC_006032.2	569103	+	intra_chr
NC_006032.2	687122	-	NC_006032.2	687111	-	intra_chr
NC_006032.2	700044	+	NC_006032.2	700067	+	intra_chr
NC_006032.2	700104	-	NC_006032.2	700081	-	intra_chr
NC_006032.2	71870	+	NC_006032.2	71857	+	intra_chr
NC_006032.2	847557	-	NC_006032.2	847542	-	intra_chr
NC_006032.2	958784	+	NC_006032.2	958820	+	intra_chr
NC_006032.2	958827	-	NC_006032.2	958791	-	intra_chr
NC_006032.2	960404	+	NC_006032.2	960358	+	intra_chr
NC_006033.2	1100057	+	NC_006033.2	1100044	+	intra_chr
NC_006033.2	1100061	-	NC_006033.2	1100074	-	intra_chr
NC_006033.2	1119086	-	NC_006033.2	1119108	-	intra_chr
NC_006033.2	1119089	+	NC_006033.2	1119067	+	intra_chr
NC_006033.2	1192597	-	NC_006034.2	2764	+	inter_chr
NC_006033.2	1194775	-	NC_006031.1	758	+	inter_chr
NC_006033.2	187880	-	NC_006033.2	187932	-	intra_chr
NC_006033.2	187923	+	NC_006033.2	187871	+	intra_chr
NC_006033.2	275116	+	NC_006033.2	275133	+	intra_chr
NC_006033.2	275168	-	NC_006033.2	275151	-	intra_chr
NC_006033.2	2821	+	NC_006035.2	1087179	-	inter_chr
NC_006033.2	425202	-	NC_006033.2	425215	-	intra_chr
NC_006033.2	425207	+	NC_006033.2	425194	+	intra_chr
NC_006033.2	683452	+	NC_006033.2	683470	+	intra_chr
NC_006034.2	10054	+	NC_006036.2	781173	+	inter_chr
NC_006034.2	1165797	-	NC_006034.2	1165785	-	intra_chr
NC_006034.2	1174483	-	NC_006034.2	1174504	-	intra_chr
NC_006034.2	1174500	+	NC_006034.2	1174479	+	intra_chr
NC_006034.2	1253663	+	NC_006034.2	964901	-	intra_chr
NC_006034.2	229978	-	NC_006034.2	229997	-	intra_chr
NC_006034.2	229993	+	NC_006034.2	229974	+	intra_chr
NC_006034.2	319052	+	NC_006034.2	319065	+	intra_chr
NC_006034.2	319078	-	NC_006034.2	319065	-	intra_chr
NC_006034.2	372730	+	NC_006034.2	372699	+	intra_chr
NC_006034.2	3942	+	NC_005968.1	2683	+	inter_chr
NC_006034.2	3965	+	NC_005968.1	2569	+	inter_chr
NC_006034.2	648949	+	NC_006034.2	648936	+	intra_chr
NC_006034.2	649227	-	NC_006034.2	649240	-	intra_chr
NC_006035.2	1069617	-	NC_006035.2	1069631	-	intra_chr
NC_006035.2	1069626	+	NC_006035.2	1069612	+	intra_chr
NC_006035.2	1087157	+	NC_006033.2	2843	-	inter_chr
NC_006035.2	1087769	+	NC_006033.2	2843	-	inter_chr
NC_006035.2	1135025	-	NC_006035.2	1135040	-	intra_chr
NC_006035.2	1135035	+	NC_006035.2	1135020	+	intra_chr
NC_006035.2	121718	+	NC_006032.2	489295	+	inter_chr
NC_006035.2	1430069	+	NC_006029.1	2392	-	inter_chr
NC_006035.2	1431197	+	NC_006029.1	2392	-	inter_chr
NC_006035.2	1453875	+	NC_006035.2	1453884	+	intra_chr
NC_006035.2	1453884	-	NC_006035.2	1453895	-	intra_chr
NC_006035.2	1453885	+	NC_006035.2	1453874	+	intra_chr
NC_006035.2	1453894	-	NC_006035.2	1453885	-	intra_chr
NC_006035.2	1455493	+	NC_006035.2	1455504	+	intra_chr
NC_006035.2	210636	+	NC_006035.2	210622	+	intra_chr
NC_006035.2	308990	-	NC_006035.2	939612	+	intra_chr
NC_006035.2	366533	-	NC_006035.2	366554	-	intra_chr
NC_006035.2	366549	+	NC_006035.2	366528	+	intra_chr
NC_006035.2	522973	+	NC_006035.2	522987	+	intra_chr
NC_006035.2	587848	-	NC_006035.2	587884	-	intra_chr
NC_006035.2	6665	-	NC_006035.2	6645	-	intra_chr
NC_006035.2	781178	-	NC_006035.2	781191	-	intra_chr
NC_006035.2	781186	+	NC_006035.2	781173	+	intra_chr
NC_006035.2	781505	+	NC_006035.2	781490	+	intra_chr
NC_006035.2	83922	+	NC_006026.1	558435	-	inter_chr
NC_006035.2	939614	-	NC_006035.2	308988	+	intra_chr
NC_006036.2	116697	+	NC_006036.2	116685	+	intra_chr
NC_006036.2	1233840	+	NC_006036.2	1233852	+	intra_chr
NC_006036.2	1233884	-	NC_006036.2	1233872	-	intra_chr
NC_006036.2	1237514	-	NC_006036.2	1237527	-	intra_chr
NC_006036.2	1299353	+	NC_006036.2	1299368	+	intra_chr
NC_006036.2	1299375	-	NC_006036.2	1299360	-	intra_chr
NC_006036.2	199895	+	NC_006036.2	199912	+	intra_chr
NC_006036.2	257260	-	NC_006036.2	257287	-	intra_chr
NC_006036.2	257282	+	NC_006036.2	257255	+	intra_chr
NC_006036.2	502384	-	NC_006036.2	502395	-	intra_chr
NC_006036.2	563033	+	NC_006036.2	563071	+	intra_chr
NC_006036.2	563077	-	NC_006036.2	563039	-	intra_chr
NC_006036.2	76866	+	NC_006036.2	76851	+	intra_chr
NC_006036.2	781176	-	NC_006034.2	10057	-	inter_chr
NC_006036.2	791981	+	NC_006036.2	792000	+	intra_chr
NC_006036.2	792025	-	NC_006036.2	792006	-	intra_chr
NC_006036.2	879639	-	NC_006036.2	879653	-	intra_chr

## Sheet: CG_UHB_10
DonorChrom	DonorStart	DonorStrand	RecipientChrom	RecipientStart	RecipientStrand	type
NC_005967.2	130732	+	NC_005967.2	130763	+	intra_chr
NC_005967.2	130783	-	NC_005967.2	130752	-	intra_chr
NC_005967.2	139321	-	NC_005967.2	139338	-	intra_chr
NC_005967.2	139328	+	NC_005967.2	139311	+	intra_chr
NC_005967.2	157080	+	NC_005967.2	157069	+	intra_chr
NC_005967.2	254317	-	NC_005967.2	254329	-	intra_chr
NC_005967.2	254322	+	NC_005967.2	254310	+	intra_chr
NC_005967.2	255297	+	NC_005967.2	255332	+	intra_chr
NC_005967.2	255336	-	NC_005967.2	255301	-	intra_chr
NC_005967.2	337263	+	NC_006029.1	333493	+	inter_chr
NC_005967.2	337265	-	NC_006032.2	750	+	inter_chr
NC_005967.2	393392	-	NC_005967.2	393411	-	intra_chr
NC_005967.2	393409	+	NC_005967.2	393390	+	intra_chr
NC_005967.2	396507	+	NC_005967.2	396522	+	intra_chr
NC_005967.2	396536	-	NC_005967.2	396521	-	intra_chr
NC_005967.2	466658	+	NC_005967.2	466648	+	intra_chr
NC_005967.2	466669	-	NC_005967.2	466679	-	intra_chr
NC_005967.2	58027	+	NC_005967.2	58018	+	intra_chr
NC_005968.1	2224	+	NC_005968.1	500561	-	intra_chr
NC_005968.1	235174	-	NC_005968.1	235186	-	intra_chr
NC_005968.1	235179	+	NC_005968.1	235167	+	intra_chr
NC_005968.1	2683	-	NC_006034.2	3942	-	inter_chr
NC_005968.1	297655	+	NC_005968.1	297633	+	intra_chr
NC_005968.1	301106	-	NC_005968.1	301127	-	intra_chr
NC_005968.1	301126	+	NC_005968.1	301105	+	intra_chr
NC_005968.1	307128	+	NC_006033.2	329453	+	inter_chr
NC_005968.1	419011	-	NC_005968.1	419033	-	intra_chr
NC_005968.1	50749	+	NC_005968.1	50780	+	intra_chr
NC_005968.1	50809	-	NC_005968.1	50778	-	intra_chr
NC_005968.1	84132	+	NC_005968.1	84113	+	intra_chr
NC_005968.1	84137	-	NC_005968.1	84156	-	intra_chr
NC_006026.1	151773	+	NC_006026.1	151800	+	intra_chr
NC_006026.1	151805	-	NC_006026.1	151778	-	intra_chr
NC_006026.1	169197	+	NC_006026.1	169213	+	intra_chr
NC_006026.1	196606	+	NC_006026.1	196623	+	intra_chr
NC_006026.1	196636	-	NC_006026.1	196619	-	intra_chr
NC_006026.1	234660	-	NC_006026.1	234675	-	intra_chr
NC_006026.1	234669	+	NC_006026.1	234654	+	intra_chr
NC_006026.1	246836	+	NC_006026.1	246875	+	intra_chr
NC_006026.1	246876	-	NC_006026.1	246837	-	intra_chr
NC_006026.1	256026	+	NC_006026.1	256013	+	intra_chr
NC_006026.1	256029	-	NC_006026.1	256042	-	intra_chr
NC_006026.1	279693	-	NC_006026.1	279702	-	intra_chr
NC_006026.1	333875	+	NC_006026.1	333884	+	intra_chr
NC_006026.1	333885	-	NC_006026.1	333876	-	intra_chr
NC_006026.1	34634	-	NC_006026.1	34647	-	intra_chr
NC_006026.1	425061	-	NC_006026.1	425071	-	intra_chr
NC_006026.1	425069	+	NC_006026.1	425059	+	intra_chr
NC_006026.1	448742	+	NC_006026.1	448753	+	intra_chr
NC_006026.1	489422	-	NC_006026.1	489435	-	intra_chr
NC_006026.1	489431	+	NC_006026.1	489418	+	intra_chr
NC_006026.1	514977	+	NC_006026.1	515028	+	intra_chr
NC_006026.1	515054	-	NC_006026.1	515003	-	intra_chr
NC_006026.1	85020	-	NC_006026.1	93978	-	intra_chr
NC_006027.1	114233	+	NC_006027.1	114250	+	intra_chr
NC_006027.1	114270	-	NC_006027.1	114253	-	intra_chr
NC_006027.1	1356	-	NC_006034.2	1302284	+	inter_chr
NC_006027.1	291590	-	NC_006027.1	291576	-	intra_chr
NC_006027.1	331133	-	NC_006027.1	331154	-	intra_chr
NC_006027.1	331142	+	NC_006027.1	331121	+	intra_chr
NC_006027.1	438	+	NC_006034.2	680	+	inter_chr
NC_006027.1	490849	+	NC_006027.1	490967	+	intra_chr
NC_006027.1	490972	-	NC_006027.1	490854	-	intra_chr
NC_006027.1	491396	+	NC_006027.1	491380	+	intra_chr
NC_006027.1	515158	+	NC_006027.1	515173	+	intra_chr
NC_006027.1	515186	-	NC_006027.1	515171	-	intra_chr
NC_006027.1	520474	-	NC_006027.1	520488	-	intra_chr
NC_006027.1	62791	-	NC_006027.1	62805	-	intra_chr
NC_006027.1	62798	+	NC_006027.1	62784	+	intra_chr
NC_006027.1	63604	-	NC_006027.1	63619	-	intra_chr
NC_006027.1	63617	+	NC_006027.1	63602	+	intra_chr
NC_006027.1	651192	-	NC_006027.1	651495	-	intra_chr
NC_006027.1	651469	+	NC_006027.1	651166	+	intra_chr
NC_006028.2	106354	-	NC_006028.2	106376	-	intra_chr
NC_006028.2	106375	+	NC_006028.2	106353	+	intra_chr
NC_006028.2	12047	+	NC_006031.1	354670	-	inter_chr
NC_006028.2	159403	+	NC_006035.2	1083154	+	inter_chr
NC_006028.2	179845	-	NC_006028.2	179887	-	intra_chr
NC_006028.2	179877	+	NC_006028.2	179835	+	intra_chr
NC_006028.2	260298	+	NC_006028.2	260313	+	intra_chr
NC_006028.2	376079	-	NC_006028.2	376090	-	intra_chr
NC_006028.2	54856	+	NC_006028.2	54890	+	intra_chr
NC_006028.2	54898	-	NC_006028.2	54864	-	intra_chr
NC_006028.2	609691	+	NC_006028.2	609712	+	intra_chr
NC_006028.2	609727	-	NC_006028.2	609706	-	intra_chr
NC_006028.2	618225	-	NC_006028.2	618238	-	intra_chr
NC_006028.2	67928	-	NC_006028.2	67942	-	intra_chr
NC_006028.2	67934	+	NC_006028.2	67920	+	intra_chr
NC_006028.2	682334	-	NC_006028.2	682350	-	intra_chr
NC_006028.2	682350	+	NC_006028.2	682334	+	intra_chr
NC_006029.1	117498	+	NC_006029.1	892762	-	intra_chr
NC_006029.1	147639	+	NC_006029.1	147670	+	intra_chr
NC_006029.1	147673	-	NC_006029.1	147642	-	intra_chr
NC_006029.1	149119	+	NC_006029.1	149145	+	intra_chr
NC_006029.1	149194	-	NC_006029.1	149168	-	intra_chr
NC_006029.1	258143	-	NC_006029.1	258222	-	intra_chr
NC_006029.1	258218	+	NC_006029.1	258139	+	intra_chr
NC_006029.1	260883	-	NC_006029.1	260869	-	intra_chr
NC_006029.1	290060	-	NC_006029.1	290163	-	intra_chr
NC_006029.1	290163	+	NC_006029.1	290060	+	intra_chr
NC_006029.1	333493	+	NC_006034.2	1031	-	inter_chr
NC_006029.1	333496	-	NC_005967.2	337266	-	inter_chr
NC_006029.1	413283	+	NC_006029.1	413302	+	intra_chr
NC_006029.1	413311	-	NC_006029.1	413292	-	intra_chr
NC_006029.1	416547	+	NC_006029.1	416564	+	intra_chr
NC_006029.1	416584	-	NC_006029.1	416567	-	intra_chr
NC_006029.1	417452	-	NC_006029.1	417439	-	intra_chr
NC_006029.1	456384	+	NC_006029.1	456395	+	intra_chr
NC_006029.1	456415	-	NC_006029.1	456404	-	intra_chr
NC_006029.1	588004	-	NC_006029.1	588023	-	intra_chr
NC_006029.1	873988	-	NC_006029.1	874001	-	intra_chr
NC_006029.1	873995	+	NC_006029.1	873982	+	intra_chr
NC_006030.1	103753	+	NC_006030.1	103742	+	intra_chr
NC_006030.1	170272	-	NC_006030.1	170282	-	intra_chr
NC_006030.1	170274	+	NC_006030.1	170264	+	intra_chr
NC_006030.1	216967	+	NC_006030.1	216946	+	intra_chr
NC_006030.1	262240	+	NC_006030.1	262228	+	intra_chr
NC_006030.1	312576	+	NC_006030.1	312565	+	intra_chr
NC_006030.1	312576	-	NC_006030.1	312587	-	intra_chr
NC_006030.1	32083	+	NC_006030.1	32100	+	intra_chr
NC_006030.1	32117	-	NC_006030.1	32100	-	intra_chr
NC_006030.1	403988	-	NC_006030.1	403020	-	intra_chr
NC_006030.1	463693	-	NC_006030.1	463718	-	intra_chr
NC_006030.1	463703	+	NC_006030.1	463678	+	intra_chr
NC_006030.1	499763	-	NC_006030.1	499778	-	intra_chr
NC_006030.1	499778	+	NC_006030.1	499763	+	intra_chr
NC_006030.1	500706	+	NC_006030.1	500723	+	intra_chr
NC_006030.1	500750	-	NC_006030.1	500733	-	intra_chr
NC_006030.1	530237	-	NC_006030.1	530248	-	intra_chr
NC_006030.1	530241	+	NC_006030.1	530230	+	intra_chr
NC_006030.1	534625	+	NC_006030.1	534638	+	intra_chr
NC_006030.1	534673	-	NC_006030.1	534660	-	intra_chr
NC_006030.1	621849	-	NC_006030.1	621880	-	intra_chr
NC_006030.1	621879	+	NC_006030.1	621848	+	intra_chr
NC_006030.1	622343	-	NC_006030.1	622352	-	intra_chr
NC_006030.1	779364	+	NC_006030.1	779351	+	intra_chr
NC_006030.1	909514	+	NC_006035.2	847380	-	inter_chr
NC_006030.1	978165	-	NC_006030.1	978109	-	intra_chr
NC_006031.1	135053	+	NC_006031.1	135033	+	intra_chr
NC_006031.1	135059	-	NC_006031.1	135079	-	intra_chr
NC_006031.1	210111	+	NC_006031.1	210088	+	intra_chr
NC_006031.1	354665	+	NC_006028.2	12052	-	inter_chr
NC_006031.1	617	+	NC_006032.2	209	+	inter_chr
NC_006031.1	69881	+	NC_006031.1	69908	+	intra_chr
NC_006031.1	69911	-	NC_006031.1	69884	-	intra_chr
NC_006032.2	1098954	+	NC_006032.2	1099505	+	intra_chr
NC_006032.2	211	-	NC_006031.1	619	-	inter_chr
NC_006032.2	297111	+	NC_006032.2	297127	+	intra_chr
NC_006032.2	589948	+	NC_006032.2	589925	+	intra_chr
NC_006032.2	661145	-	NC_006032.2	661159	-	intra_chr
NC_006032.2	69573	-	NC_006032.2	69598	-	intra_chr
NC_006032.2	69594	+	NC_006032.2	69569	+	intra_chr
NC_006032.2	699223	+	NC_006032.2	699240	+	intra_chr
NC_006032.2	699262	-	NC_006032.2	699245	-	intra_chr
NC_006032.2	700044	+	NC_006032.2	700067	+	intra_chr
NC_006032.2	700104	-	NC_006032.2	700081	-	intra_chr
NC_006032.2	751	-	NC_005967.2	337264	+	inter_chr
NC_006032.2	755424	+	NC_006032.2	755439	+	intra_chr
NC_006032.2	844976	-	NC_006032.2	844986	-	intra_chr
NC_006032.2	958785	+	NC_006032.2	958821	+	intra_chr
NC_006032.2	958827	-	NC_006032.2	958791	-	intra_chr
NC_006032.2	961364	-	NC_006033.2	166358	-	inter_chr
NC_006032.2	966987	-	NC_006032.2	966978	-	intra_chr
NC_006033.2	1100049	-	NC_006033.2	1100074	-	intra_chr
NC_006033.2	1100069	+	NC_006033.2	1100044	+	intra_chr
NC_006033.2	1190913	-	NC_006027.1	3942	+	inter_chr
NC_006033.2	1191046	-	NC_006027.1	3942	+	inter_chr
NC_006033.2	187880	-	NC_006033.2	187932	-	intra_chr
NC_006033.2	187923	+	NC_006033.2	187871	+	intra_chr
NC_006033.2	275116	+	NC_006033.2	275133	+	intra_chr
NC_006033.2	275168	-	NC_006033.2	275151	-	intra_chr
NC_006033.2	296224	+	NC_006033.2	296250	+	intra_chr
NC_006033.2	296252	-	NC_006033.2	296226	-	intra_chr
NC_006033.2	425202	-	NC_006033.2	425215	-	intra_chr
NC_006033.2	425207	+	NC_006033.2	425194	+	intra_chr
NC_006033.2	508971	-	NC_006033.2	508957	-	intra_chr
NC_006033.2	683452	+	NC_006033.2	683470	+	intra_chr
NC_006033.2	71699	-	NC_006033.2	71717	-	intra_chr
NC_006033.2	71713	+	NC_006033.2	71695	+	intra_chr
NC_006033.2	87853	-	NC_006033.2	87872	-	intra_chr
NC_006033.2	884225	-	NC_006033.2	884210	-	intra_chr
NC_006033.2	91495	-	NC_006033.2	91510	-	intra_chr
NC_006033.2	91509	+	NC_006033.2	91494	+	intra_chr
NC_006033.2	954009	+	NC_006033.2	953990	+	intra_chr
NC_006033.2	989062	+	NC_006033.2	989073	+	intra_chr
NC_006034.2	1031	+	NC_006029.1	333493	-	inter_chr
NC_006034.2	1070206	+	NC_006034.2	1070193	+	intra_chr
NC_006034.2	1070208	-	NC_006034.2	1070221	-	intra_chr
NC_006034.2	1094111	+	NC_006034.2	1094120	+	intra_chr
NC_006034.2	112549	-	NC_006034.2	112536	-	intra_chr
NC_006034.2	1128332	+	NC_006034.2	1128322	+	intra_chr
NC_006034.2	1128338	-	NC_006034.2	1128348	-	intra_chr
NC_006034.2	1302294	-	NC_006027.1	1346	+	inter_chr
NC_006034.2	229984	-	NC_006034.2	229997	-	intra_chr
NC_006034.2	229987	+	NC_006034.2	229974	+	intra_chr
NC_006034.2	3942	+	NC_005968.1	2683	+	inter_chr
NC_006034.2	423864	+	NC_006034.2	423881	+	intra_chr
NC_006034.2	423889	-	NC_006034.2	423872	-	intra_chr
NC_006034.2	554320	+	NC_006034.2	554339	+	intra_chr
NC_006034.2	554358	-	NC_006034.2	554339	-	intra_chr
NC_006034.2	648407	-	NC_006034.2	648422	-	intra_chr
NC_006034.2	648417	+	NC_006034.2	648402	+	intra_chr
NC_006034.2	695	-	NC_006027.1	453	-	inter_chr
NC_006034.2	704039	+	NC_006034.2	704009	+	intra_chr
NC_006034.2	879442	+	NC_006034.2	879470	+	intra_chr
NC_006034.2	879479	-	NC_006034.2	879451	-	intra_chr
NC_006035.2	1081095	-	NC_006035.2	1081108	-	intra_chr
NC_006035.2	1081108	+	NC_006035.2	1081095	+	intra_chr
NC_006035.2	1083154	-	NC_006028.2	159403	-	inter_chr
NC_006035.2	1135025	-	NC_006035.2	1135040	-	intra_chr
NC_006035.2	1135035	+	NC_006035.2	1135020	+	intra_chr
NC_006035.2	1298355	-	NC_006035.2	1298386	-	intra_chr
NC_006035.2	1298380	+	NC_006035.2	1298349	+	intra_chr
NC_006035.2	1453930	-	NC_006035.2	1453921	-	intra_chr
NC_006035.2	1455577	+	NC_006036.2	1402462	+	inter_chr
NC_006035.2	197572	-	NC_006035.2	197591	-	intra_chr
NC_006035.2	197575	+	NC_006035.2	197556	+	intra_chr
NC_006035.2	522973	+	NC_006035.2	522987	+	intra_chr
NC_006035.2	587850	-	NC_006035.2	587879	-	intra_chr
NC_006035.2	587876	+	NC_006035.2	587847	+	intra_chr
NC_006035.2	751716	+	NC_006035.2	751739	+	intra_chr
NC_006035.2	781178	-	NC_006035.2	781191	-	intra_chr
NC_006035.2	781186	+	NC_006035.2	781173	+	intra_chr
NC_006035.2	847374	+	NC_006030.1	909520	-	inter_chr
NC_006035.2	851355	-	NC_006035.2	851392	-	intra_chr
NC_006035.2	978714	-	NC_006035.2	978733	-	intra_chr
NC_006035.2	978731	+	NC_006035.2	978712	+	intra_chr
NC_006036.2	116690	-	NC_006036.2	116702	-	intra_chr
NC_006036.2	116697	+	NC_006036.2	116685	+	intra_chr
NC_006036.2	1233840	+	NC_006036.2	1233852	+	intra_chr
NC_006036.2	1233884	-	NC_006036.2	1233872	-	intra_chr
NC_006036.2	1237518	+	NC_006036.2	1237505	+	intra_chr
NC_006036.2	1298720	-	NC_006036.2	1298735	-	intra_chr
NC_006036.2	1312272	-	NC_006036.2	1312292	-	intra_chr
NC_006036.2	1312291	+	NC_006036.2	1312271	+	intra_chr
NC_006036.2	1402471	-	NC_006035.2	1455586	-	inter_chr
NC_006036.2	493737	-	NC_006036.2	493756	-	intra_chr
NC_006036.2	493749	+	NC_006036.2	493730	+	intra_chr
NC_006036.2	563033	+	NC_006036.2	563071	+	intra_chr
NC_006036.2	563077	-	NC_006036.2	563039	-	intra_chr
NC_006036.2	601523	+	NC_006036.2	601553	+	intra_chr
NC_006036.2	791462	+	NC_006036.2	791475	+	intra_chr
NC_006036.2	791491	-	NC_006036.2	791478	-	intra_chr
NC_006036.2	924885	-	NC_006036.2	924871	-	intra_chr

[truncated: 21 more sheets: CG_UHB_11, CG_UHB_12, CG_UHB_13, CG_UHB_14, CG_UHB_15, CG_UHB_16, CG_UHB_17, CG_UHB_18, CG_UHB_19, CG_UHB_20, CG_UHB_21, CG_UHB_22, CG_UHB_23, CG_UHB_24, CG_UHB_25, CG_UHB_26, CG_UHB_27, CG_UHB_28, CG_UHB_29, CG_UHB_30 …]
