# Supplementary material for: Genomic Assembly of Clinical Candida glabrata (Nakaseomyces glabrata) Isolates Reveals within-Species Structural Plasticity and Association with In Vitro Antifungal Susceptibility
Source: Microbiol Spectr. 2022 Nov 10;10(6):e01827-22. doi: 10.1128/spectrum.01827-22 (PMC9769630; doi:10.1128/spectrum.01827-22)
Supplement: Supplemental file 4 — Data Set S3. Download spectrum.01827-22-s0004.xlsx, XLSX file, 6.5 MB [file spectrum.01827-22-s0004.xlsx]

## Sheet: README
Data set S3
Annotations of new genomes
Each sheet shows the genes predicted with Augustus and the corresponding best match identified through blastn (on the gene sequence) and blastp (on the translated protein sequence).
The data are reported in the classical gff format, with the different columns indicating:
Column 1	ID of the contig
Column 2	software used to predict the entry
Column 3	type of entry
Column 4	start coordinate
Column 5	end coordinate
Column 6	score
Column 7	strand
Column 8	frame
Column 9	additional data, also including the information on the best match identified through blastn or blastp

## Sheet: CG_UHB_01
utg000001l_pilon	AUGUSTUS	gene	2568	3024	0.18	-	.	ID=utg000001l_pilon.g4;Name=XM_445980.1;locus_tag=utg000001l_pilong4;inference=similar to RNA sequence, mRNA:RefSeq:XM_445980.1"
utg000001l_pilon	AUGUSTUS	mRNA	8597	9725	0.75	+	.	ID=utg000001l_pilon.g5.t1;Parent=utg000001l_pilon.g5
utg000001l_pilon	AUGUSTUS	CDS	8597	8838	0.81	+	0	ID=utg000001l_pilon.g5.t1.cds;Parent=utg000001l_pilon.g5.t1;product=CAGL0E06666g;note=CAGL0E06666g;inference=similar to RNA sequence, mRNA:RefSeq:XM_445980.1
utg000001l_pilon	AUGUSTUS	CDS	9323	9725	0.88	+	1	ID=utg000001l_pilon.g5.t1.cds;Parent=utg000001l_pilon.g5.t1;product=CAGL0E06666g;note=CAGL0E06666g;inference=similar to RNA sequence, mRNA:RefSeq:XM_445980.1
utg000001l_pilon	AUGUSTUS	gene	10446	15271	0.12	-	.	ID=utg000001l_pilon.g6;Name=XM_445981.1;locus_tag=utg000001l_pilong6;inference=similar to RNA sequence, mRNA:RefSeq:XM_445981.1"
utg000001l_pilon	AUGUSTUS	mRNA	10446	15271	0.12	-	.	ID=utg000001l_pilon.g6.t1;Parent=utg000001l_pilon.g6;product=absent;inference=similar to RNA sequence, mRNA:RefSeq:XM_445980.1
utg000001l_pilon	AUGUSTUS	gene	21898	24263	0.43	-	.	ID=utg000001l_pilon.g8;Name=XM_445977.1;locus_tag=utg000001l_pilong8;inference=similar to RNA sequence, mRNA:RefSeq:XM_445977.1"
utg000001l_pilon	AUGUSTUS	gene	37201	37425	0.54	+	.	ID=utg000001l_pilon.g13;Name=XM_445970.1;locus_tag=utg000001l_pilong13;inference=similar to RNA sequence, mRNA:RefSeq:XM_445970.1"
utg000001l_pilon	AUGUSTUS	mRNA	37201	37425	0.54	+	.	ID=utg000001l_pilon.g13.t1;Parent=utg000001l_pilon.g13;product=absent;inference=similar to AA sequence:RefSeq:XP_445970.1
utg000001l_pilon	AUGUSTUS	gene	45577	46071	0.92	-	.	ID=utg000001l_pilon.g16;Name=XM_445965.1;locus_tag=utg000001l_pilong16;inference=similar to RNA sequence, mRNA:RefSeq:XM_445965.1"
utg000001l_pilon	AUGUSTUS	mRNA	45577	46071	0.92	-	.	ID=utg000001l_pilon.g16.t1;Parent=utg000001l_pilon.g16;product=absent;inference=similar to AA sequence:RefSeq:XP_445965.1
utg000001l_pilon	AUGUSTUS	gene	49850	50137	0.5	-	.	ID=utg000001l_pilon.g19;Name=XM_445963.1;locus_tag=utg000001l_pilong19;inference=similar to RNA sequence, mRNA:RefSeq:XM_445963.1"
utg000001l_pilon	AUGUSTUS	gene	54525	54908	1	+	.	ID=utg000001l_pilon.g20;Name=XM_445962.1;locus_tag=utg000001l_pilong20;inference=similar to RNA sequence, mRNA:RefSeq:XM_445962.1"
utg000001l_pilon	AUGUSTUS	mRNA	54525	54908	1	+	.	ID=utg000001l_pilon.g20.t1;Parent=utg000001l_pilon.g20;product=absent;inference=similar to AA sequence:RefSeq:XP_445962.1
utg000001l_pilon	AUGUSTUS	gene	55371	56314	0.15	-	.	ID=utg000001l_pilon.g21;Name=XM_445961.1;locus_tag=utg000001l_pilong21;inference=similar to RNA sequence, mRNA:RefSeq:XM_445961.1"
utg000001l_pilon	AUGUSTUS	mRNA	55371	56314	0.15	-	.	ID=utg000001l_pilon.g21.t1;Parent=utg000001l_pilon.g21;product=absent;inference=similar to AA sequence:RefSeq:XP_445961.1
utg000001l_pilon	AUGUSTUS	CDS	55371	55657	0.34	-	2	ID=utg000001l_pilon.g21.t1.cds;Parent=utg000001l_pilon.g21.t1;product=CAGL0E06248g;note=CAGL0E06248g;inference=similar to RNA sequence, mRNA:RefSeq:XM_445961.1
utg000001l_pilon	AUGUSTUS	CDS	56230	56314	0.49	-	0	ID=utg000001l_pilon.g21.t1.cds;Parent=utg000001l_pilon.g21.t1;product=CAGL0E06248g;note=CAGL0E06248g;inference=similar to RNA sequence, mRNA:RefSeq:XM_445961.1
utg000001l_pilon	AUGUSTUS	gene	56865	58050	0.53	+	.	ID=utg000001l_pilon.g22;Name=XM_445960.2;locus_tag=utg000001l_pilong22;inference=similar to RNA sequence, mRNA:RefSeq:XM_445960.2"
utg000001l_pilon	AUGUSTUS	gene	60766	61053	0.97	-	.	ID=utg000001l_pilon.g24;Name=XM_445959.1;locus_tag=utg000001l_pilong24;inference=similar to RNA sequence, mRNA:RefSeq:XM_445959.1"
utg000001l_pilon	AUGUSTUS	mRNA	63322	68683	0.1	+	.	ID=utg000001l_pilon.g27.t1;Parent=utg000001l_pilon.g27
utg000001l_pilon	AUGUSTUS	CDS	63322	64106	0.3	+	0	ID=utg000001l_pilon.g27.t1.cds;Parent=utg000001l_pilon.g27.t1;product=CAGL0E06138g;note=CAGL0E06138g;inference=similar to RNA sequence, mRNA:RefSeq:XM_445956.1
utg000001l_pilon	AUGUSTUS	CDS	66186	66450	1	+	1	ID=utg000001l_pilon.g27.t1.cds;Parent=utg000001l_pilon.g27.t1;product=CAGL0E06138g;note=CAGL0E06138g;inference=similar to RNA sequence, mRNA:RefSeq:XM_445956.1
utg000001l_pilon	AUGUSTUS	CDS	66529	66642	0.67	+	0	ID=utg000001l_pilon.g27.t1.cds;Parent=utg000001l_pilon.g27.t1;product=CAGL0E06138g;note=CAGL0E06138g;inference=similar to RNA sequence, mRNA:RefSeq:XM_445956.1
utg000001l_pilon	AUGUSTUS	CDS	66696	67167	0.87	+	0	ID=utg000001l_pilon.g27.t1.cds;Parent=utg000001l_pilon.g27.t1;product=CAGL0E06138g;note=CAGL0E06138g;inference=similar to RNA sequence, mRNA:RefSeq:XM_445956.1
utg000001l_pilon	AUGUSTUS	CDS	67225	67607	0.8	+	2	ID=utg000001l_pilon.g27.t1.cds;Parent=utg000001l_pilon.g27.t1;product=CAGL0E06138g;note=CAGL0E06138g;inference=similar to RNA sequence, mRNA:RefSeq:XM_445956.1
utg000001l_pilon	AUGUSTUS	CDS	67664	67922	0.9	+	0	ID=utg000001l_pilon.g27.t1.cds;Parent=utg000001l_pilon.g27.t1;product=CAGL0E06138g;note=CAGL0E06138g;inference=similar to RNA sequence, mRNA:RefSeq:XM_445956.1
utg000001l_pilon	AUGUSTUS	CDS	67984	68236	0.9	+	2	ID=utg000001l_pilon.g27.t1.cds;Parent=utg000001l_pilon.g27.t1;product=CAGL0E06138g;note=CAGL0E06138g;inference=similar to RNA sequence, mRNA:RefSeq:XM_445956.1
utg000001l_pilon	AUGUSTUS	CDS	68350	68683	0.54	+	1	ID=utg000001l_pilon.g27.t1.cds;Parent=utg000001l_pilon.g27.t1;product=CAGL0E06138g;note=CAGL0E06138g;inference=similar to RNA sequence, mRNA:RefSeq:XM_445956.1
utg000001l_pilon	AUGUSTUS	gene	71481	71708	0.97	+	.	ID=utg000001l_pilon.g30;Name=XM_445956.1;locus_tag=utg000001l_pilong30;inference=similar to RNA sequence, mRNA:RefSeq:XM_445956.1"
utg000001l_pilon	AUGUSTUS	mRNA	71481	71708	0.97	+	.	ID=utg000001l_pilon.g30.t1;Parent=utg000001l_pilon.g30;product=absent;inference=similar to AA sequence:RefSeq:XP_445956.1
utg000001l_pilon	AUGUSTUS	gene	77408	77737	0.91	+	.	ID=utg000001l_pilon.g33;Name=XM_445955.1;locus_tag=utg000001l_pilong33;inference=similar to RNA sequence, mRNA:RefSeq:XM_445955.1"
utg000001l_pilon	AUGUSTUS	mRNA	77408	77737	0.91	+	.	ID=utg000001l_pilon.g33.t1;Parent=utg000001l_pilon.g33;product=absent;inference=similar to AA sequence:RefSeq:XP_445955.1
utg000001l_pilon	AUGUSTUS	gene	81267	81677	1	+	.	ID=utg000001l_pilon.g35;Name=XM_445953.1;locus_tag=utg000001l_pilong35;inference=similar to RNA sequence, mRNA:RefSeq:XM_445953.1"
utg000001l_pilon	AUGUSTUS	mRNA	81267	81677	1	+	.	ID=utg000001l_pilon.g35.t1;Parent=utg000001l_pilon.g35;product=absent;inference=similar to AA sequence:RefSeq:XP_445953.1
utg000001l_pilon	AUGUSTUS	gene	82852	83343	1	+	.	ID=utg000001l_pilon.g36;Name=XM_445952.1;locus_tag=utg000001l_pilong36;inference=similar to RNA sequence, mRNA:RefSeq:XM_445952.1"
utg000001l_pilon	AUGUSTUS	mRNA	85142	85870	0.79	-	.	ID=utg000001l_pilon.g38.t1;Parent=utg000001l_pilon.g38
utg000001l_pilon	AUGUSTUS	gene	86212	86580	0.78	-	.	ID=utg000001l_pilon.g39;Name=XM_445950.1;locus_tag=utg000001l_pilong39;inference=similar to RNA sequence, mRNA:RefSeq:XM_445950.1"
utg000001l_pilon	AUGUSTUS	mRNA	86212	86580	0.78	-	.	ID=utg000001l_pilon.g39.t1;Parent=utg000001l_pilon.g39;product=absent;inference=similar to AA sequence:RefSeq:XP_445950.1
utg000001l_pilon	AUGUSTUS	gene	88187	88615	1	-	.	ID=utg000001l_pilon.g41;Name=XM_445949.1;locus_tag=utg000001l_pilong41;inference=similar to RNA sequence, mRNA:RefSeq:XM_445949.1"
utg000001l_pilon	AUGUSTUS	mRNA	88187	88615	1	-	.	ID=utg000001l_pilon.g41.t1;Parent=utg000001l_pilon.g41;product=absent;inference=similar to AA sequence:RefSeq:XP_445949.1
utg000001l_pilon	AUGUSTUS	gene	89723	91360	0.5	+	.	ID=utg000001l_pilon.g42;Name=XM_445948.1;locus_tag=utg000001l_pilong42;inference=similar to RNA sequence, mRNA:RefSeq:XM_445948.1"
utg000001l_pilon	AUGUSTUS	mRNA	97749	99371	0.36	+	.	ID=utg000001l_pilon.g46.t1;Parent=utg000001l_pilon.g46
utg000001l_pilon	AUGUSTUS	CDS	97749	97829	0.47	+	0	ID=utg000001l_pilon.g46.t1.cds;Parent=utg000001l_pilon.g46.t1;product=CAGL0E05896g;note=CAGL0E05896g;inference=similar to RNA sequence, mRNA:RefSeq:XM_445945.1
utg000001l_pilon	AUGUSTUS	CDS	98732	98825	0.63	+	0	ID=utg000001l_pilon.g46.t1.cds;Parent=utg000001l_pilon.g46.t1;product=CAGL0E05896g;note=CAGL0E05896g;inference=similar to RNA sequence, mRNA:RefSeq:XM_445945.1
utg000001l_pilon	AUGUSTUS	CDS	99061	99371	0.73	+	2	ID=utg000001l_pilon.g46.t1.cds;Parent=utg000001l_pilon.g46.t1;product=CAGL0E05896g;note=CAGL0E05896g;inference=similar to RNA sequence, mRNA:RefSeq:XM_445945.1
utg000001l_pilon	AUGUSTUS	gene	102510	103151	0.98	-	.	ID=utg000001l_pilon.g51;Name=XM_445944.1;locus_tag=utg000001l_pilong51;inference=similar to RNA sequence, mRNA:RefSeq:XM_445944.1"
utg000001l_pilon	AUGUSTUS	mRNA	106090	107173	0.9	-	.	ID=utg000001l_pilon.g54.t1;Parent=utg000001l_pilon.g54
utg000001l_pilon	AUGUSTUS	CDS	106090	106305	0.91	-	0	ID=utg000001l_pilon.g54.t1.cds;Parent=utg000001l_pilon.g54.t1;product=CAGL0E05808g;note=CAGL0E05808g;inference=similar to RNA sequence, mRNA:RefSeq:XM_445941.1
utg000001l_pilon	AUGUSTUS	CDS	106550	107173	0.94	-	0	ID=utg000001l_pilon.g54.t1.cds;Parent=utg000001l_pilon.g54.t1;product=CAGL0E05808g;note=CAGL0E05808g;inference=similar to RNA sequence, mRNA:RefSeq:XM_445941.1
utg000001l_pilon	AUGUSTUS	gene	108311	108649	0.64	+	.	ID=utg000001l_pilon.g55;Name=XM_445940.1;locus_tag=utg000001l_pilong55;inference=similar to RNA sequence, mRNA:RefSeq:XM_445940.1"
utg000001l_pilon	AUGUSTUS	mRNA	108311	108649	0.64	+	.	ID=utg000001l_pilon.g55.t1;Parent=utg000001l_pilon.g55;product=absent;inference=similar to AA sequence:RefSeq:XP_445940.1
utg000001l_pilon	AUGUSTUS	mRNA	108907	109122	0.67	+	.	ID=utg000001l_pilon.g56.t1;Parent=utg000001l_pilon.g56
utg000001l_pilon	AUGUSTUS	gene	110171	110857	0.88	-	.	ID=utg000001l_pilon.g58;Name=XM_445939.1;locus_tag=utg000001l_pilong58;inference=similar to RNA sequence, mRNA:RefSeq:XM_445939.1"
utg000001l_pilon	AUGUSTUS	mRNA	110171	110857	0.88	-	.	ID=utg000001l_pilon.g58.t1;Parent=utg000001l_pilon.g58;product=absent;inference=similar to AA sequence:RefSeq:XP_445939.1
utg000001l_pilon	AUGUSTUS	gene	113102	113344	1	-	.	ID=utg000001l_pilon.g60;Name=XM_445938.1;locus_tag=utg000001l_pilong60;inference=similar to RNA sequence, mRNA:RefSeq:XM_445938.1"
utg000001l_pilon	AUGUSTUS	mRNA	113102	113344	1	-	.	ID=utg000001l_pilon.g60.t1;Parent=utg000001l_pilon.g60;product=absent;inference=similar to AA sequence:RefSeq:XP_445938.1
utg000001l_pilon	AUGUSTUS	gene	115402	116223	0.33	+	.	ID=utg000001l_pilon.g62;Name=XM_445936.1;locus_tag=utg000001l_pilong62;inference=similar to RNA sequence, mRNA:RefSeq:XM_445936.1"
utg000001l_pilon	AUGUSTUS	gene	118546	120050	0.41	+	.	ID=utg000001l_pilon.g65;Name=XM_445935.1;locus_tag=utg000001l_pilong65;inference=similar to RNA sequence, mRNA:RefSeq:XM_445935.1"
utg000001l_pilon	AUGUSTUS	mRNA	118546	120050	0.41	+	.	ID=utg000001l_pilon.g65.t1;Parent=utg000001l_pilon.g65;product=absent;inference=similar to RNA sequence, mRNA:RefSeq:XM_445935.1
utg000001l_pilon	AUGUSTUS	mRNA	126168	127428	0.62	+	.	ID=utg000001l_pilon.g71.t1;Parent=utg000001l_pilon.g71
utg000001l_pilon	AUGUSTUS	mRNA	131067	132321	0.25	-	.	ID=utg000001l_pilon.g73.t1;Parent=utg000001l_pilon.g73
utg000001l_pilon	AUGUSTUS	CDS	131067	131710	0.9	-	2	ID=utg000001l_pilon.g73.t1.cds;Parent=utg000001l_pilon.g73.t1;product=CAGL0E05588g;note=CAGL0E05588g;inference=similar to RNA sequence, mRNA:RefSeq:XM_445931.1
utg000001l_pilon	AUGUSTUS	CDS	132060	132321	0.56	-	0	ID=utg000001l_pilon.g73.t1.cds;Parent=utg000001l_pilon.g73.t1;product=CAGL0E05588g;note=CAGL0E05588g;inference=similar to RNA sequence, mRNA:RefSeq:XM_445931.1
utg000001l_pilon	AUGUSTUS	gene	140276	140821	1	-	.	ID=utg000001l_pilon.g77;Name=XM_445928.1;locus_tag=utg000001l_pilong77;inference=similar to RNA sequence, mRNA:RefSeq:XM_445928.1"
utg000001l_pilon	AUGUSTUS	mRNA	141532	141771	0.61	-	.	ID=utg000001l_pilon.g79.t1;Parent=utg000001l_pilon.g79
utg000001l_pilon	AUGUSTUS	gene	142545	142832	0.45	-	.	ID=utg000001l_pilon.g81;Name=XM_445928.1;locus_tag=utg000001l_pilong81;inference=similar to RNA sequence, mRNA:RefSeq:XM_445928.1"
utg000001l_pilon	AUGUSTUS	mRNA	142545	142832	0.45	-	.	ID=utg000001l_pilon.g81.t1;Parent=utg000001l_pilon.g81;product=absent;inference=similar to AA sequence:RefSeq:XP_445928.1
utg000001l_pilon	AUGUSTUS	gene	149346	150040	0.37	-	.	ID=utg000001l_pilon.g86;Name=XM_445925.1;locus_tag=utg000001l_pilong86;inference=similar to RNA sequence, mRNA:RefSeq:XM_445925.1"
utg000001l_pilon	AUGUSTUS	gene	150166	150414	0.98	-	.	ID=utg000001l_pilon.g87;Name=XM_445925.1;locus_tag=utg000001l_pilong87;inference=similar to RNA sequence, mRNA:RefSeq:XM_445925.1"
utg000001l_pilon	AUGUSTUS	mRNA	150166	150414	0.98	-	.	ID=utg000001l_pilon.g87.t1;Parent=utg000001l_pilon.g87;product=absent;inference=similar to AA sequence:RefSeq:XP_445925.1
utg000001l_pilon	AUGUSTUS	gene	159727	159993	1	+	.	ID=utg000001l_pilon.g94;Name=XM_445923.1;locus_tag=utg000001l_pilong94;inference=similar to RNA sequence, mRNA:RefSeq:XM_445923.1"
utg000001l_pilon	AUGUSTUS	mRNA	159727	159993	1	+	.	ID=utg000001l_pilon.g94.t1;Parent=utg000001l_pilon.g94;product=absent;inference=similar to AA sequence:RefSeq:XP_445923.1
utg000001l_pilon	AUGUSTUS	gene	168611	169078	0.65	+	.	ID=utg000001l_pilon.g101;Name=XM_445919.1;locus_tag=utg000001l_pilong101;inference=similar to RNA sequence, mRNA:RefSeq:XM_445919.1"
utg000001l_pilon	AUGUSTUS	mRNA	168611	169078	0.65	+	.	ID=utg000001l_pilon.g101.t1;Parent=utg000001l_pilon.g101;product=absent;inference=similar to AA sequence:RefSeq:XP_445919.1
utg000001l_pilon	AUGUSTUS	gene	169263	169871	0.42	+	.	ID=utg000001l_pilon.g102;Name=XM_445919.1;locus_tag=utg000001l_pilong102;inference=similar to RNA sequence, mRNA:RefSeq:XM_445919.1"
utg000001l_pilon	AUGUSTUS	mRNA	169263	169871	0.42	+	.	ID=utg000001l_pilon.g102.t1;Parent=utg000001l_pilon.g102;product=absent;inference=similar to AA sequence:RefSeq:XP_445919.1
utg000001l_pilon	AUGUSTUS	gene	169880	170380	1	+	.	ID=utg000001l_pilon.g103;Name=XM_445919.1;locus_tag=utg000001l_pilong103;inference=similar to RNA sequence, mRNA:RefSeq:XM_445919.1"
utg000001l_pilon	AUGUSTUS	mRNA	169880	170380	1	+	.	ID=utg000001l_pilon.g103.t1;Parent=utg000001l_pilon.g103;product=absent;inference=similar to AA sequence:RefSeq:XP_445919.1
utg000001l_pilon	AUGUSTUS	gene	173190	174401	0.29	+	.	ID=utg000001l_pilon.g105;Name=XM_445917.1;locus_tag=utg000001l_pilong105;inference=similar to RNA sequence, mRNA:RefSeq:XM_445917.1"
utg000001l_pilon	AUGUSTUS	mRNA	173190	174401	0.29	+	.	ID=utg000001l_pilon.g105.t1;Parent=utg000001l_pilon.g105;product=absent;inference=similar to RNA sequence, mRNA:RefSeq:XM_445917.1
utg000001l_pilon	AUGUSTUS	CDS	173190	173400	0.49	+	0	ID=utg000001l_pilon.g105.t1.cds;Parent=utg000001l_pilon.g105.t1;product=CAGL0E05258g;note=CAGL0E05258g;inference=similar to RNA sequence, mRNA:RefSeq:XM_445917.1
utg000001l_pilon	AUGUSTUS	CDS	174196	174401	0.64	+	2	ID=utg000001l_pilon.g105.t1.cds;Parent=utg000001l_pilon.g105.t1;product=CAGL0E05258g;note=CAGL0E05258g;inference=similar to RNA sequence, mRNA:RefSeq:XM_445917.1
utg000001l_pilon	AUGUSTUS	mRNA	174778	175552	0.12	+	.	ID=utg000001l_pilon.g106.t1;Parent=utg000001l_pilon.g106
utg000001l_pilon	AUGUSTUS	gene	176716	177423	0.68	+	.	ID=utg000001l_pilon.g107;Name=XM_445913.1;locus_tag=utg000001l_pilong107;inference=similar to RNA sequence, mRNA:RefSeq:XM_445913.1"
utg000001l_pilon	AUGUSTUS	gene	177539	177769	0.68	+	.	ID=utg000001l_pilon.g108;Name=XM_445913.1;locus_tag=utg000001l_pilong108;inference=similar to RNA sequence, mRNA:RefSeq:XM_445913.1"
utg000001l_pilon	AUGUSTUS	mRNA	177539	177769	0.68	+	.	ID=utg000001l_pilon.g108.t1;Parent=utg000001l_pilon.g108;product=absent;inference=similar to AA sequence:RefSeq:XP_445913.1
utg000001l_pilon	AUGUSTUS	gene	182419	183161	0.6	+	.	ID=utg000001l_pilon.g114;Name=XM_445911.1;locus_tag=utg000001l_pilong114;inference=similar to RNA sequence, mRNA:RefSeq:XM_445911.1"
utg000001l_pilon	AUGUSTUS	gene	183243	183923	1	-	.	ID=utg000001l_pilon.g115;Name=XM_445910.1;locus_tag=utg000001l_pilong115;inference=similar to RNA sequence, mRNA:RefSeq:XM_445910.1"
utg000001l_pilon	AUGUSTUS	mRNA	183243	183923	1	-	.	ID=utg000001l_pilon.g115.t1;Parent=utg000001l_pilon.g115;product=absent;inference=similar to AA sequence:RefSeq:XP_445910.1
utg000001l_pilon	AUGUSTUS	gene	184340	185481	0.83	+	.	ID=utg000001l_pilon.g116;Name=XM_445909.1;locus_tag=utg000001l_pilong116;inference=similar to RNA sequence, mRNA:RefSeq:XM_445909.1"
utg000001l_pilon	AUGUSTUS	gene	186044	186679	0.99	+	.	ID=utg000001l_pilon.g117;Name=XM_445908.1;locus_tag=utg000001l_pilong117;inference=similar to RNA sequence, mRNA:RefSeq:XM_445908.1"
utg000001l_pilon	AUGUSTUS	mRNA	186044	186679	0.99	+	.	ID=utg000001l_pilon.g117.t1;Parent=utg000001l_pilon.g117;product=absent;inference=similar to AA sequence:RefSeq:XP_445908.1
utg000001l_pilon	AUGUSTUS	mRNA	187217	188071	0.91	+	.	ID=utg000001l_pilon.g118.t1;Parent=utg000001l_pilon.g118
utg000001l_pilon	AUGUSTUS	gene	188358	189338	0.9	+	.	ID=utg000001l_pilon.g119;Name=XM_445908.1;locus_tag=utg000001l_pilong119;inference=similar to RNA sequence, mRNA:RefSeq:XM_445908.1"
utg000001l_pilon	AUGUSTUS	mRNA	188358	189338	0.9	+	.	ID=utg000001l_pilon.g119.t1;Parent=utg000001l_pilon.g119;product=absent;inference=similar to AA sequence:RefSeq:XP_445908.1
utg000001l_pilon	AUGUSTUS	gene	189468	191411	0.57	-	.	ID=utg000001l_pilon.g120;Name=XM_445907.1;locus_tag=utg000001l_pilong120;inference=similar to RNA sequence, mRNA:RefSeq:XM_445907.1"
utg000001l_pilon	AUGUSTUS	mRNA	189468	191411	0.57	-	.	ID=utg000001l_pilon.g120.t1;Parent=utg000001l_pilon.g120;product=absent;inference=similar to AA sequence:RefSeq:XP_445907.1
utg000001l_pilon	AUGUSTUS	gene	191557	193813	0.42	-	.	ID=utg000001l_pilon.g121;Name=XM_445907.1;locus_tag=utg000001l_pilong121;inference=similar to RNA sequence, mRNA:RefSeq:XM_445907.1"
utg000001l_pilon	AUGUSTUS	mRNA	197662	198753	0.06	-	.	ID=utg000001l_pilon.g124.t1;Parent=utg000001l_pilon.g124
utg000001l_pilon	AUGUSTUS	mRNA	201919	202577	0.44	-	.	ID=utg000001l_pilon.g127.t1;Parent=utg000001l_pilon.g127
utg000001l_pilon	AUGUSTUS	CDS	201919	202192	0.44	-	1	ID=utg000001l_pilon.g127.t1.cds;Parent=utg000001l_pilon.g127.t1;product=CAGL0E04950g;note=CAGL0E04950g;inference=similar to RNA sequence, mRNA:RefSeq:XM_445903.1
utg000001l_pilon	AUGUSTUS	CDS	202435	202577	0.71	-	0	ID=utg000001l_pilon.g127.t1.cds;Parent=utg000001l_pilon.g127.t1;product=CAGL0E04950g;note=CAGL0E04950g;inference=similar to RNA sequence, mRNA:RefSeq:XM_445903.1
utg000001l_pilon	AUGUSTUS	gene	202770	203489	0.69	-	.	ID=utg000001l_pilon.g128;Name=XM_445903.1;locus_tag=utg000001l_pilong128;inference=similar to RNA sequence, mRNA:RefSeq:XM_445903.1"
utg000001l_pilon	AUGUSTUS	gene	210001	210240	0.3	+	.	ID=utg000001l_pilon.g133;Name=XM_445900.1;locus_tag=utg000001l_pilong133;inference=similar to RNA sequence, mRNA:RefSeq:XM_445900.1"
utg000001l_pilon	AUGUSTUS	gene	210482	210986	0.21	+	.	ID=utg000001l_pilon.g134;Name=XM_445900.1;locus_tag=utg000001l_pilong134;inference=similar to RNA sequence, mRNA:RefSeq:XM_445900.1"
utg000001l_pilon	AUGUSTUS	mRNA	210482	210986	0.21	+	.	ID=utg000001l_pilon.g134.t1;Parent=utg000001l_pilon.g134;product=absent;inference=similar to AA sequence:RefSeq:XP_445900.1
utg000001l_pilon	AUGUSTUS	CDS	210482	210517	0.48	+	0	ID=utg000001l_pilon.g134.t1.cds;Parent=utg000001l_pilon.g134.t1;product=CAGL0E04884g;note=CAGL0E04884g;inference=similar to RNA sequence, mRNA:RefSeq:XM_445900.1
utg000001l_pilon	AUGUSTUS	CDS	210717	210986	0.29	+	0	ID=utg000001l_pilon.g134.t1.cds;Parent=utg000001l_pilon.g134.t1;product=CAGL0E04884g;note=CAGL0E04884g;inference=similar to RNA sequence, mRNA:RefSeq:XM_445900.1
utg000001l_pilon	AUGUSTUS	gene	211523	212110	0.42	+	.	ID=utg000001l_pilon.g135;Name=XM_445900.1;locus_tag=utg000001l_pilong135;inference=similar to RNA sequence, mRNA:RefSeq:XM_445900.1"
utg000001l_pilon	AUGUSTUS	gene	212596	213102	0.75	+	.	ID=utg000001l_pilon.g136;Name=XM_445900.1;locus_tag=utg000001l_pilong136;inference=similar to RNA sequence, mRNA:RefSeq:XM_445900.1"
utg000001l_pilon	AUGUSTUS	mRNA	212596	213102	0.75	+	.	ID=utg000001l_pilon.g136.t1;Parent=utg000001l_pilon.g136;product=absent;inference=similar to AA sequence:RefSeq:XP_445900.1
utg000001l_pilon	AUGUSTUS	gene	214213	216623	0.87	-	.	ID=utg000001l_pilon.g137;Name=XM_445899.1;locus_tag=utg000001l_pilong137;inference=similar to RNA sequence, mRNA:RefSeq:XM_445899.1"
utg000001l_pilon	AUGUSTUS	mRNA	214213	216623	0.87	-	.	ID=utg000001l_pilon.g137.t1;Parent=utg000001l_pilon.g137;product=absent;inference=similar to RNA sequence, mRNA:RefSeq:XM_445899.1
utg000001l_pilon	AUGUSTUS	CDS	214213	215028	0.87	-	0	ID=utg000001l_pilon.g137.t1.cds;Parent=utg000001l_pilon.g137.t1;product=CAGL0E04862g;note=CAGL0E04862g;inference=similar to RNA sequence, mRNA:RefSeq:XM_445899.1
utg000001l_pilon	AUGUSTUS	CDS	215343	216623	0.99	-	0	ID=utg000001l_pilon.g137.t1.cds;Parent=utg000001l_pilon.g137.t1;product=CAGL0E04862g;note=CAGL0E04862g;inference=similar to RNA sequence, mRNA:RefSeq:XM_445899.1
utg000001l_pilon	AUGUSTUS	mRNA	219910	220152	0.79	-	.	ID=utg000001l_pilon.g140.t1;Parent=utg000001l_pilon.g140
utg000001l_pilon	AUGUSTUS	gene	220555	221937	0.97	+	.	ID=utg000001l_pilon.g141;Name=XM_445896.1;locus_tag=utg000001l_pilong141;inference=similar to RNA sequence, mRNA:RefSeq:XM_445896.1"
utg000001l_pilon	AUGUSTUS	mRNA	220555	221937	0.97	+	.	ID=utg000001l_pilon.g141.t1;Parent=utg000001l_pilon.g141;product=absent;inference=similar to AA sequence:RefSeq:XP_445896.1
utg000001l_pilon	AUGUSTUS	gene	222100	222474	0.92	+	.	ID=utg000001l_pilon.g142;Name=XM_445896.1;locus_tag=utg000001l_pilong142;inference=similar to RNA sequence, mRNA:RefSeq:XM_445896.1"
utg000001l_pilon	AUGUSTUS	mRNA	222100	222474	0.92	+	.	ID=utg000001l_pilon.g142.t1;Parent=utg000001l_pilon.g142;product=absent;inference=similar to AA sequence:RefSeq:XP_445896.1
utg000001l_pilon	AUGUSTUS	mRNA	223912	224541	0.94	+	.	ID=utg000001l_pilon.g144.t1;Parent=utg000001l_pilon.g144
utg000001l_pilon	AUGUSTUS	gene	224619	226058	0.26	+	.	ID=utg000001l_pilon.g145;Name=XM_445895.1;locus_tag=utg000001l_pilong145;inference=similar to RNA sequence, mRNA:RefSeq:XM_445895.1"
utg000001l_pilon	AUGUSTUS	mRNA	224619	226058	0.26	+	.	ID=utg000001l_pilon.g145.t1;Parent=utg000001l_pilon.g145;product=absent;inference=similar to RNA sequence, mRNA:RefSeq:XM_445895.1
utg000001l_pilon	AUGUSTUS	CDS	224619	224863	0.87	+	0	ID=utg000001l_pilon.g145.t1.cds;Parent=utg000001l_pilon.g145.t1;product=CAGL0E04774g;note=CAGL0E04774g;inference=similar to RNA sequence, mRNA:RefSeq:XM_445895.1
utg000001l_pilon	AUGUSTUS	CDS	224925	225084	0.95	+	1	ID=utg000001l_pilon.g145.t1.cds;Parent=utg000001l_pilon.g145.t1;product=CAGL0E04774g;note=CAGL0E04774g;inference=similar to RNA sequence, mRNA:RefSeq:XM_445895.1
utg000001l_pilon	AUGUSTUS	CDS	225455	225690	0.52	+	0	ID=utg000001l_pilon.g145.t1.cds;Parent=utg000001l_pilon.g145.t1;product=CAGL0E04774g;note=CAGL0E04774g;inference=similar to RNA sequence, mRNA:RefSeq:XM_445895.1
utg000001l_pilon	AUGUSTUS	CDS	225944	226058	0.56	+	1	ID=utg000001l_pilon.g145.t1.cds;Parent=utg000001l_pilon.g145.t1;product=CAGL0E04774g;note=CAGL0E04774g;inference=similar to RNA sequence, mRNA:RefSeq:XM_445895.1
utg000001l_pilon	AUGUSTUS	mRNA	226070	226405	0.98	+	.	ID=utg000001l_pilon.g146.t1;Parent=utg000001l_pilon.g146
utg000001l_pilon	AUGUSTUS	gene	227922	228296	0.63	+	.	ID=utg000001l_pilon.g147;Name=XM_445893.1;locus_tag=utg000001l_pilong147;inference=similar to RNA sequence, mRNA:RefSeq:XM_445893.1"
utg000001l_pilon	AUGUSTUS	gene	232599	233087	0.14	+	.	ID=utg000001l_pilon.g149;Name=XM_445890.1;locus_tag=utg000001l_pilong149;inference=similar to RNA sequence, mRNA:RefSeq:XM_445890.1"
utg000001l_pilon	AUGUSTUS	mRNA	232599	233087	0.14	+	.	ID=utg000001l_pilon.g149.t1;Parent=utg000001l_pilon.g149;product=absent;inference=similar to AA sequence:RefSeq:XP_445890.1
utg000001l_pilon	AUGUSTUS	gene	239875	241469	0.21	+	.	ID=utg000001l_pilon.g155;Name=XM_445887.1;locus_tag=utg000001l_pilong155;inference=similar to RNA sequence, mRNA:RefSeq:XM_445887.1"
utg000001l_pilon	AUGUSTUS	gene	248389	248874	1	-	.	ID=utg000001l_pilon.g158;Name=XM_445885.1;locus_tag=utg000001l_pilong158;inference=similar to RNA sequence, mRNA:RefSeq:XM_445885.1"
utg000001l_pilon	AUGUSTUS	mRNA	248389	248874	1	-	.	ID=utg000001l_pilon.g158.t1;Parent=utg000001l_pilon.g158;product=absent;inference=similar to AA sequence:RefSeq:XP_445885.1
utg000001l_pilon	AUGUSTUS	gene	249460	249825	0.82	-	.	ID=utg000001l_pilon.g159;Name=XM_445884.1;locus_tag=utg000001l_pilong159;inference=similar to RNA sequence, mRNA:RefSeq:XM_445884.1"
utg000001l_pilon	AUGUSTUS	mRNA	249460	249825	0.82	-	.	ID=utg000001l_pilon.g159.t1;Parent=utg000001l_pilon.g159;product=absent;inference=similar to AA sequence:RefSeq:XP_445884.1
utg000001l_pilon	AUGUSTUS	gene	258587	259158	0.63	-	.	ID=utg000001l_pilon.g166;Name=XM_445879.1;locus_tag=utg000001l_pilong166;inference=similar to RNA sequence, mRNA:RefSeq:XM_445879.1"
utg000001l_pilon	AUGUSTUS	gene	260893	261366	1	+	.	ID=utg000001l_pilon.g168;Name=XM_445878.1;locus_tag=utg000001l_pilong168;inference=similar to RNA sequence, mRNA:RefSeq:XM_445878.1"
utg000001l_pilon	AUGUSTUS	mRNA	260893	261366	1	+	.	ID=utg000001l_pilon.g168.t1;Parent=utg000001l_pilon.g168;product=absent;inference=similar to AA sequence:RefSeq:XP_445878.1
utg000001l_pilon	AUGUSTUS	gene	261438	261800	0.77	+	.	ID=utg000001l_pilon.g169;Name=XM_445878.1;locus_tag=utg000001l_pilong169;inference=similar to RNA sequence, mRNA:RefSeq:XM_445878.1"
utg000001l_pilon	AUGUSTUS	mRNA	261438	261800	0.77	+	.	ID=utg000001l_pilon.g169.t1;Parent=utg000001l_pilon.g169;product=absent;inference=similar to AA sequence:RefSeq:XP_445878.1
utg000001l_pilon	AUGUSTUS	gene	261874	262599	0.77	+	.	ID=utg000001l_pilon.g170;Name=XM_445878.1;locus_tag=utg000001l_pilong170;inference=similar to RNA sequence, mRNA:RefSeq:XM_445878.1"
utg000001l_pilon	AUGUSTUS	mRNA	261874	262599	0.77	+	.	ID=utg000001l_pilon.g170.t1;Parent=utg000001l_pilon.g170;product=absent;inference=similar to AA sequence:RefSeq:XP_445878.1
utg000001l_pilon	AUGUSTUS	mRNA	264884	266510	0.75	+	.	ID=utg000001l_pilon.g172.t1;Parent=utg000001l_pilon.g172
utg000001l_pilon	AUGUSTUS	CDS	264884	264928	0.75	+	0	ID=utg000001l_pilon.g172.t1.cds;Parent=utg000001l_pilon.g172.t1;product=CAGL0E04334g;note=CAGL0E04334g;inference=similar to RNA sequence, mRNA:RefSeq:XM_445876.1
utg000001l_pilon	AUGUSTUS	CDS	266007	266510	1	+	0	ID=utg000001l_pilon.g172.t1.cds;Parent=utg000001l_pilon.g172.t1;product=CAGL0E04334g;note=CAGL0E04334g;inference=similar to RNA sequence, mRNA:RefSeq:XM_445876.1
utg000001l_pilon	AUGUSTUS	gene	268012	268332	0.51	-	.	ID=utg000001l_pilon.g174;Name=XM_445875.1;locus_tag=utg000001l_pilong174;inference=similar to RNA sequence, mRNA:RefSeq:XM_445875.1"
utg000001l_pilon	AUGUSTUS	mRNA	268012	268332	0.51	-	.	ID=utg000001l_pilon.g174.t1;Parent=utg000001l_pilon.g174;product=absent;inference=similar to AA sequence:RefSeq:XP_445875.1
utg000001l_pilon	AUGUSTUS	gene	268376	268909	0.63	-	.	ID=utg000001l_pilon.g175;Name=XM_445875.1;locus_tag=utg000001l_pilong175;inference=similar to RNA sequence, mRNA:RefSeq:XM_445875.1"
utg000001l_pilon	AUGUSTUS	mRNA	268376	268909	0.63	-	.	ID=utg000001l_pilon.g175.t1;Parent=utg000001l_pilon.g175;product=absent;inference=similar to AA sequence:RefSeq:XP_445875.1
utg000001l_pilon	AUGUSTUS	gene	275594	276310	0.73	-	.	ID=utg000001l_pilon.g179;Name=XM_445873.1;locus_tag=utg000001l_pilong179;inference=similar to RNA sequence, mRNA:RefSeq:XM_445873.1"
utg000001l_pilon	AUGUSTUS	gene	279376	280104	0.71	+	.	ID=utg000001l_pilon.g181;Name=XM_445869.1;locus_tag=utg000001l_pilong181;inference=similar to RNA sequence, mRNA:RefSeq:XM_445869.1"
utg000001l_pilon	AUGUSTUS	mRNA	279376	280104	0.71	+	.	ID=utg000001l_pilon.g181.t1;Parent=utg000001l_pilon.g181;product=absent;inference=similar to AA sequence:RefSeq:XP_445869.1
utg000001l_pilon	AUGUSTUS	gene	280207	280554	0.76	-	.	ID=utg000001l_pilon.g182;Name=XM_445868.1;locus_tag=utg000001l_pilong182;inference=similar to RNA sequence, mRNA:RefSeq:XM_445868.1"
utg000001l_pilon	AUGUSTUS	mRNA	280207	280554	0.76	-	.	ID=utg000001l_pilon.g182.t1;Parent=utg000001l_pilon.g182;product=absent;inference=similar to AA sequence:RefSeq:XP_445868.1
utg000001l_pilon	AUGUSTUS	gene	284626	286125	1	+	.	ID=utg000001l_pilon.g185;Name=XM_445866.1;locus_tag=utg000001l_pilong185;inference=similar to RNA sequence, mRNA:RefSeq:XM_445866.1"
utg000001l_pilon	AUGUSTUS	mRNA	284626	286125	1	+	.	ID=utg000001l_pilon.g185.t1;Parent=utg000001l_pilon.g185;product=absent;inference=similar to AA sequence:RefSeq:XP_445866.1
utg000001l_pilon	AUGUSTUS	mRNA	286618	288290	0.33	-	.	ID=utg000001l_pilon.g186.t1;Parent=utg000001l_pilon.g186
utg000001l_pilon	AUGUSTUS	mRNA	291709	293447	0.52	+	.	ID=utg000001l_pilon.g187.t1;Parent=utg000001l_pilon.g187
utg000001l_pilon	AUGUSTUS	CDS	291709	291828	0.84	+	0	ID=utg000001l_pilon.g187.t1.cds;Parent=utg000001l_pilon.g187.t1;product=CAGL0E04070g;note=CAGL0E04070g;inference=similar to RNA sequence, mRNA:RefSeq:XM_445864.1
utg000001l_pilon	AUGUSTUS	CDS	292467	293447	0.6	+	0	ID=utg000001l_pilon.g187.t1.cds;Parent=utg000001l_pilon.g187.t1;product=CAGL0E04070g;note=CAGL0E04070g;inference=similar to RNA sequence, mRNA:RefSeq:XM_445864.1
utg000001l_pilon	AUGUSTUS	mRNA	294963	295202	0.86	-	.	ID=utg000001l_pilon.g189.t1;Parent=utg000001l_pilon.g189
utg000001l_pilon	AUGUSTUS	gene	301471	301788	0.91	-	.	ID=utg000001l_pilon.g194;Name=XM_445860.1;locus_tag=utg000001l_pilong194;inference=similar to RNA sequence, mRNA:RefSeq:XM_445860.1"
utg000001l_pilon	AUGUSTUS	mRNA	301471	301788	0.91	-	.	ID=utg000001l_pilon.g194.t1;Parent=utg000001l_pilon.g194;product=absent;inference=similar to AA sequence:RefSeq:XP_445860.1
utg000001l_pilon	AUGUSTUS	gene	308062	311140	0.09	-	.	ID=utg000001l_pilon.g197;Name=XM_445857.1;locus_tag=utg000001l_pilong197;inference=similar to RNA sequence, mRNA:RefSeq:XM_445857.1"
utg000001l_pilon	AUGUSTUS	gene	311264	311638	1	-	.	ID=utg000001l_pilon.g198;Name=XM_445857.1;locus_tag=utg000001l_pilong198;inference=similar to RNA sequence, mRNA:RefSeq:XM_445857.1"
utg000001l_pilon	AUGUSTUS	mRNA	311264	311638	1	-	.	ID=utg000001l_pilon.g198.t1;Parent=utg000001l_pilon.g198;product=absent;inference=similar to AA sequence:RefSeq:XP_445857.1
utg000001l_pilon	AUGUSTUS	gene	314549	315955	0.86	+	.	ID=utg000001l_pilon.g199;Name=XM_445856.1;locus_tag=utg000001l_pilong199;inference=similar to RNA sequence, mRNA:RefSeq:XM_445856.1"
utg000001l_pilon	AUGUSTUS	gene	315988	316365	0.86	+	.	ID=utg000001l_pilon.g200;Name=XM_445856.1;locus_tag=utg000001l_pilong200;inference=similar to RNA sequence, mRNA:RefSeq:XM_445856.1"
utg000001l_pilon	AUGUSTUS	mRNA	317344	317637	1	-	.	ID=utg000001l_pilon.g201.t1;Parent=utg000001l_pilon.g201
utg000001l_pilon	AUGUSTUS	gene	318342	318734	0.99	-	.	ID=utg000001l_pilon.g202;Name=XM_445854.1;locus_tag=utg000001l_pilong202;inference=similar to RNA sequence, mRNA:RefSeq:XM_445854.1"
utg000001l_pilon	AUGUSTUS	gene	318794	319003	0.49	-	.	ID=utg000001l_pilon.g203;Name=XM_445854.1;locus_tag=utg000001l_pilong203;inference=similar to RNA sequence, mRNA:RefSeq:XM_445854.1"
utg000001l_pilon	AUGUSTUS	mRNA	318794	319003	0.49	-	.	ID=utg000001l_pilon.g203.t1;Parent=utg000001l_pilon.g203;product=absent;inference=similar to AA sequence:RefSeq:XP_445854.1
utg000001l_pilon	AUGUSTUS	gene	325623	326048	0.93	-	.	ID=utg000001l_pilon.g206;Name=XM_445852.1;locus_tag=utg000001l_pilong206;inference=similar to RNA sequence, mRNA:RefSeq:XM_445852.1"
utg000001l_pilon	AUGUSTUS	mRNA	325623	326048	0.93	-	.	ID=utg000001l_pilon.g206.t1;Parent=utg000001l_pilon.g206;product=absent;inference=similar to AA sequence:RefSeq:XP_445852.1
utg000001l_pilon	AUGUSTUS	mRNA	330646	331640	0.07	+	.	ID=utg000001l_pilon.g208.t1;Parent=utg000001l_pilon.g208
utg000001l_pilon	AUGUSTUS	CDS	330646	331046	0.08	+	0	ID=utg000001l_pilon.g208.t1.cds;Parent=utg000001l_pilon.g208.t1;product=CAGL0E03762g;note=CAGL0E03762g;inference=similar to RNA sequence, mRNA:RefSeq:XM_445850.1
utg000001l_pilon	AUGUSTUS	CDS	331469	331640	0.6	+	1	ID=utg000001l_pilon.g208.t1.cds;Parent=utg000001l_pilon.g208.t1;product=CAGL0E03762g;note=CAGL0E03762g;inference=similar to RNA sequence, mRNA:RefSeq:XM_445850.1
utg000001l_pilon	AUGUSTUS	gene	332576	333571	0.97	-	.	ID=utg000001l_pilon.g209;Name=XM_445849.1;locus_tag=utg000001l_pilong209;inference=similar to RNA sequence, mRNA:RefSeq:XM_445849.1"
utg000001l_pilon	AUGUSTUS	mRNA	332576	333571	0.97	-	.	ID=utg000001l_pilon.g209.t1;Parent=utg000001l_pilon.g209;product=absent;inference=similar to AA sequence:RefSeq:XP_445849.1
utg000001l_pilon	AUGUSTUS	gene	337908	341268	0.04	+	.	ID=utg000001l_pilon.g212;Name=XM_445845.1;locus_tag=utg000001l_pilong212;inference=similar to RNA sequence, mRNA:RefSeq:XM_445845.1"
utg000001l_pilon	AUGUSTUS	mRNA	337908	341268	0.04	+	.	ID=utg000001l_pilon.g212.t1;Parent=utg000001l_pilon.g212;product=absent;inference=similar to RNA sequence, mRNA:RefSeq:XM_445846.1
utg000001l_pilon	AUGUSTUS	CDS	337908	338811	0.74	+	0	ID=utg000001l_pilon.g212.t1.cds;Parent=utg000001l_pilon.g212.t1;product=CAGL0E03652g;note=CAGL0E03652g;inference=similar to RNA sequence, mRNA:RefSeq:XM_445845.1
utg000001l_pilon	AUGUSTUS	CDS	338912	339358	0.47	+	2	ID=utg000001l_pilon.g212.t1.cds;Parent=utg000001l_pilon.g212.t1;product=CAGL0E03652g;note=CAGL0E03652g;inference=similar to RNA sequence, mRNA:RefSeq:XM_445845.1
utg000001l_pilon	AUGUSTUS	CDS	339417	339662	0.34	+	2	ID=utg000001l_pilon.g212.t1.cds;Parent=utg000001l_pilon.g212.t1;product=CAGL0E03652g;note=CAGL0E03652g;inference=similar to RNA sequence, mRNA:RefSeq:XM_445845.1
utg000001l_pilon	AUGUSTUS	CDS	340991	341268	0.41	+	2	ID=utg000001l_pilon.g212.t1.cds;Parent=utg000001l_pilon.g212.t1;product=CAGL0E03652g;note=CAGL0E03652g;inference=similar to RNA sequence, mRNA:RefSeq:XM_445845.1
utg000001l_pilon	AUGUSTUS	gene	346833	347516	0.52	+	.	ID=utg000001l_pilon.g215;Name=XM_445844.1;locus_tag=utg000001l_pilong215;inference=similar to RNA sequence, mRNA:RefSeq:XM_445844.1"
utg000001l_pilon	AUGUSTUS	mRNA	346833	347516	0.52	+	.	ID=utg000001l_pilon.g215.t1;Parent=utg000001l_pilon.g215;product=absent;inference=similar to AA sequence:RefSeq:XP_445844.1
utg000001l_pilon	AUGUSTUS	gene	349669	351021	0.83	-	.	ID=utg000001l_pilon.g218;Name=XM_445843.1;locus_tag=utg000001l_pilong218;inference=similar to RNA sequence, mRNA:RefSeq:XM_445843.1"
utg000001l_pilon	AUGUSTUS	mRNA	349669	351021	0.83	-	.	ID=utg000001l_pilon.g218.t1;Parent=utg000001l_pilon.g218;product=absent;inference=similar to AA sequence:RefSeq:XP_445843.1
utg000001l_pilon	AUGUSTUS	mRNA	351067	353845	0.56	+	.	ID=utg000001l_pilon.g219.t1;Parent=utg000001l_pilon.g219
utg000001l_pilon	AUGUSTUS	CDS	351067	351091	0.57	+	0	ID=utg000001l_pilon.g219.t1.cds;Parent=utg000001l_pilon.g219.t1;product=CAGL0E03564g;note=CAGL0E03564g;inference=similar to RNA sequence, mRNA:RefSeq:XM_445842.1
utg000001l_pilon	AUGUSTUS	CDS	352258	352477	0.57	+	2	ID=utg000001l_pilon.g219.t1.cds;Parent=utg000001l_pilon.g219.t1;product=CAGL0E03564g;note=CAGL0E03564g;inference=similar to RNA sequence, mRNA:RefSeq:XM_445842.1
utg000001l_pilon	AUGUSTUS	CDS	352533	352628	1	+	1	ID=utg000001l_pilon.g219.t1.cds;Parent=utg000001l_pilon.g219.t1;product=CAGL0E03564g;note=CAGL0E03564g;inference=similar to RNA sequence, mRNA:RefSeq:XM_445842.1
utg000001l_pilon	AUGUSTUS	CDS	352688	352800	0.98	+	1	ID=utg000001l_pilon.g219.t1.cds;Parent=utg000001l_pilon.g219.t1;product=CAGL0E03564g;note=CAGL0E03564g;inference=similar to RNA sequence, mRNA:RefSeq:XM_445842.1
utg000001l_pilon	AUGUSTUS	CDS	352845	353845	0.98	+	2	ID=utg000001l_pilon.g219.t1.cds;Parent=utg000001l_pilon.g219.t1;product=CAGL0E03564g;note=CAGL0E03564g;inference=similar to RNA sequence, mRNA:RefSeq:XM_445842.1
utg000001l_pilon	AUGUSTUS	gene	354534	355681	0.1	+	.	ID=utg000001l_pilon.g220;Name=XM_445841.1;locus_tag=utg000001l_pilong220;inference=similar to RNA sequence, mRNA:RefSeq:XM_445841.1"
utg000001l_pilon	AUGUSTUS	gene	355857	356486	0.38	+	.	ID=utg000001l_pilon.g221;Name=XM_445841.1;locus_tag=utg000001l_pilong221;inference=similar to RNA sequence, mRNA:RefSeq:XM_445841.1"
utg000001l_pilon	AUGUSTUS	gene	356778	357038	0.96	+	.	ID=utg000001l_pilon.g222;Name=XM_445841.1;locus_tag=utg000001l_pilong222;inference=similar to RNA sequence, mRNA:RefSeq:XM_445841.1"
utg000001l_pilon	AUGUSTUS	mRNA	356778	357038	0.96	+	.	ID=utg000001l_pilon.g222.t1;Parent=utg000001l_pilon.g222;product=absent;inference=similar to AA sequence:RefSeq:XP_445841.1
utg000001l_pilon	AUGUSTUS	mRNA	357493	357870	0.75	-	.	ID=utg000001l_pilon.g223.t1;Parent=utg000001l_pilon.g223
utg000001l_pilon	AUGUSTUS	gene	360707	361762	0.76	+	.	ID=utg000001l_pilon.g226;Name=XM_445838.1;locus_tag=utg000001l_pilong226;inference=similar to RNA sequence, mRNA:RefSeq:XM_445838.1"
utg000001l_pilon	AUGUSTUS	mRNA	360707	361762	0.76	+	.	ID=utg000001l_pilon.g226.t1;Parent=utg000001l_pilon.g226;product=absent;inference=similar to AA sequence:RefSeq:XP_445838.1
utg000001l_pilon	AUGUSTUS	gene	361778	362281	0.88	+	.	ID=utg000001l_pilon.g227;Name=XM_445838.1;locus_tag=utg000001l_pilong227;inference=similar to RNA sequence, mRNA:RefSeq:XM_445838.1"
utg000001l_pilon	AUGUSTUS	mRNA	361778	362281	0.88	+	.	ID=utg000001l_pilon.g227.t1;Parent=utg000001l_pilon.g227;product=absent;inference=similar to AA sequence:RefSeq:XP_445838.1
utg000001l_pilon	AUGUSTUS	gene	363120	363932	0.97	+	.	ID=utg000001l_pilon.g229;Name=XM_445838.1;locus_tag=utg000001l_pilong229;inference=similar to RNA sequence, mRNA:RefSeq:XM_445838.1"
utg000001l_pilon	AUGUSTUS	mRNA	363120	363932	0.97	+	.	ID=utg000001l_pilon.g229.t1;Parent=utg000001l_pilon.g229;product=absent;inference=similar to AA sequence:RefSeq:XP_445838.1
utg000001l_pilon	AUGUSTUS	gene	366150	366383	0.91	+	.	ID=utg000001l_pilon.g232;Name=XM_445837.1;locus_tag=utg000001l_pilong232;inference=similar to RNA sequence, mRNA:RefSeq:XM_445837.1"
utg000001l_pilon	AUGUSTUS	gene	367216	367866	1	-	.	ID=utg000001l_pilon.g234;Name=XM_445836.1;locus_tag=utg000001l_pilong234;inference=similar to RNA sequence, mRNA:RefSeq:XM_445836.1"
utg000001l_pilon	AUGUSTUS	mRNA	367216	367866	1	-	.	ID=utg000001l_pilon.g234.t1;Parent=utg000001l_pilon.g234;product=absent;inference=similar to AA sequence:RefSeq:XP_445836.1
utg000001l_pilon	AUGUSTUS	gene	371484	371735	0.64	+	.	ID=utg000001l_pilon.g236;Name=XM_445834.1;locus_tag=utg000001l_pilong236;inference=similar to RNA sequence, mRNA:RefSeq:XM_445834.1"
utg000001l_pilon	AUGUSTUS	mRNA	371484	371735	0.64	+	.	ID=utg000001l_pilon.g236.t1;Parent=utg000001l_pilon.g236;product=absent;inference=similar to AA sequence:RefSeq:XP_445834.1
utg000001l_pilon	AUGUSTUS	mRNA	376182	376856	0.41	-	.	ID=utg000001l_pilon.g239.t1;Parent=utg000001l_pilon.g239
utg000001l_pilon	AUGUSTUS	gene	384886	385110	0.99	+	.	ID=utg000001l_pilon.g244;Name=XM_445829.1;locus_tag=utg000001l_pilong244;inference=similar to RNA sequence, mRNA:RefSeq:XM_445829.1"
utg000001l_pilon	AUGUSTUS	mRNA	385266	386291	0.7	-	.	ID=utg000001l_pilon.g245.t1;Parent=utg000001l_pilon.g245
utg000001l_pilon	AUGUSTUS	CDS	385266	385795	0.94	-	2	ID=utg000001l_pilon.g245.t1.cds;Parent=utg000001l_pilon.g245.t1;product=CAGL0E03201g;note=CAGL0E03201g;inference=similar to RNA sequence, mRNA:RefSeq:XM_445828.1
utg000001l_pilon	AUGUSTUS	CDS	386066	386291	0.7	-	0	ID=utg000001l_pilon.g245.t1.cds;Parent=utg000001l_pilon.g245.t1;product=CAGL0E03201g;note=CAGL0E03201g;inference=similar to RNA sequence, mRNA:RefSeq:XM_445828.1
utg000001l_pilon	AUGUSTUS	mRNA	393328	394016	0.27	+	.	ID=utg000001l_pilon.g253.t1;Parent=utg000001l_pilon.g253
utg000001l_pilon	AUGUSTUS	gene	402203	402871	0.62	-	.	ID=utg000001l_pilon.g258;Name=XM_445818.1;locus_tag=utg000001l_pilong258;inference=similar to RNA sequence, mRNA:RefSeq:XM_445818.1"
utg000001l_pilon	AUGUSTUS	mRNA	402203	402871	0.62	-	.	ID=utg000001l_pilon.g258.t1;Parent=utg000001l_pilon.g258;product=absent;inference=similar to AA sequence:RefSeq:XP_445818.1
utg000001l_pilon	AUGUSTUS	gene	403306	403524	0.76	-	.	ID=utg000001l_pilon.g260;Name=XM_445818.1;locus_tag=utg000001l_pilong260;inference=similar to RNA sequence, mRNA:RefSeq:XM_445818.1"
utg000001l_pilon	AUGUSTUS	gene	407503	407817	0.7	-	.	ID=utg000001l_pilon.g264;Name=XM_445815.1;locus_tag=utg000001l_pilong264;inference=similar to RNA sequence, mRNA:RefSeq:XM_445815.1"
utg000001l_pilon	AUGUSTUS	gene	408082	408678	0.98	-	.	ID=utg000001l_pilon.g265;Name=XM_445815.1;locus_tag=utg000001l_pilong265;inference=similar to RNA sequence, mRNA:RefSeq:XM_445815.1"
utg000001l_pilon	AUGUSTUS	mRNA	408841	410079	0.17	-	.	ID=utg000001l_pilon.g266.t1;Parent=utg000001l_pilon.g266
utg000001l_pilon	AUGUSTUS	CDS	408841	409372	0.71	-	1	ID=utg000001l_pilon.g266.t1.cds;Parent=utg000001l_pilon.g266.t1;product=CAGL0E02893g;note=CAGL0E02893g;inference=similar to RNA sequence, mRNA:RefSeq:XM_445815.1
utg000001l_pilon	AUGUSTUS	CDS	409573	409669	0.52	-	2	ID=utg000001l_pilon.g266.t1.cds;Parent=utg000001l_pilon.g266.t1;product=CAGL0E02893g;note=CAGL0E02893g;inference=similar to RNA sequence, mRNA:RefSeq:XM_445815.1
utg000001l_pilon	AUGUSTUS	CDS	409827	410079	0.26	-	0	ID=utg000001l_pilon.g266.t1.cds;Parent=utg000001l_pilon.g266.t1;product=CAGL0E02893g;note=CAGL0E02893g;inference=similar to RNA sequence, mRNA:RefSeq:XM_445815.1
utg000001l_pilon	AUGUSTUS	mRNA	417025	417593	0.42	+	.	ID=utg000001l_pilon.g272.t1;Parent=utg000001l_pilon.g272
utg000001l_pilon	AUGUSTUS	mRNA	424750	425532	0.52	+	.	ID=utg000001l_pilon.g280.t1;Parent=utg000001l_pilon.g280
utg000001l_pilon	AUGUSTUS	mRNA	425548	426257	0.44	+	.	ID=utg000001l_pilon.g281.t1;Parent=utg000001l_pilon.g281
utg000001l_pilon	AUGUSTUS	CDS	425548	425776	0.44	+	0	ID=utg000001l_pilon.g281.t1.cds;Parent=utg000001l_pilon.g281.t1;product=CAGL0E02717g;note=CAGL0E02717g;inference=similar to RNA sequence, mRNA:RefSeq:XM_445807.1
utg000001l_pilon	AUGUSTUS	CDS	425938	426257	0.6	+	2	ID=utg000001l_pilon.g281.t1.cds;Parent=utg000001l_pilon.g281.t1;product=CAGL0E02717g;note=CAGL0E02717g;inference=similar to RNA sequence, mRNA:RefSeq:XM_445807.1
utg000001l_pilon	AUGUSTUS	mRNA	426538	427473	0.6	+	.	ID=utg000001l_pilon.g282.t1;Parent=utg000001l_pilon.g282
utg000001l_pilon	AUGUSTUS	CDS	426538	426820	0.71	+	0	ID=utg000001l_pilon.g282.t1.cds;Parent=utg000001l_pilon.g282.t1;product=CAGL0E02695g;note=CAGL0E02695g;inference=similar to RNA sequence, mRNA:RefSeq:XM_445806.1
utg000001l_pilon	AUGUSTUS	CDS	427262	427473	0.6	+	2	ID=utg000001l_pilon.g282.t1.cds;Parent=utg000001l_pilon.g282.t1;product=CAGL0E02695g;note=CAGL0E02695g;inference=similar to RNA sequence, mRNA:RefSeq:XM_445806.1
utg000001l_pilon	AUGUSTUS	gene	427883	428476	0.18	+	.	ID=utg000001l_pilon.g283;Name=XM_445806.1;locus_tag=utg000001l_pilong283;inference=similar to RNA sequence, mRNA:RefSeq:XM_445806.1"
utg000001l_pilon	AUGUSTUS	gene	429526	429882	0.7	-	.	ID=utg000001l_pilon.g285;Name=XM_445805.1;locus_tag=utg000001l_pilong285;inference=similar to RNA sequence, mRNA:RefSeq:XM_445805.1"
utg000001l_pilon	AUGUSTUS	mRNA	429526	429882	0.7	-	.	ID=utg000001l_pilon.g285.t1;Parent=utg000001l_pilon.g285;product=absent;inference=similar to AA sequence:RefSeq:XP_445805.1
utg000001l_pilon	AUGUSTUS	gene	429938	430210	0.76	-	.	ID=utg000001l_pilon.g286;Name=XM_445805.1;locus_tag=utg000001l_pilong286;inference=similar to RNA sequence, mRNA:RefSeq:XM_445805.1"
utg000001l_pilon	AUGUSTUS	mRNA	429938	430210	0.76	-	.	ID=utg000001l_pilon.g286.t1;Parent=utg000001l_pilon.g286;product=absent;inference=similar to AA sequence:RefSeq:XP_445805.1
utg000001l_pilon	AUGUSTUS	mRNA	431520	433030	0.49	-	.	ID=utg000001l_pilon.g288.t1;Parent=utg000001l_pilon.g288
utg000001l_pilon	AUGUSTUS	mRNA	440436	441317	0.35	+	.	ID=utg000001l_pilon.g292.t1;Parent=utg000001l_pilon.g292
utg000001l_pilon	AUGUSTUS	CDS	440436	440737	0.69	+	0	ID=utg000001l_pilon.g292.t1.cds;Parent=utg000001l_pilon.g292.t1;product=CAGL0E02519g;note=CAGL0E02519g;inference=similar to RNA sequence, mRNA:RefSeq:XM_445799.1
utg000001l_pilon	AUGUSTUS	CDS	441032	441317	0.49	+	1	ID=utg000001l_pilon.g292.t1.cds;Parent=utg000001l_pilon.g292.t1;product=CAGL0E02519g;note=CAGL0E02519g;inference=similar to RNA sequence, mRNA:RefSeq:XM_445799.1
utg000001l_pilon	AUGUSTUS	gene	444405	444623	0.76	-	.	ID=utg000001l_pilon.g294;Name=XM_445797.1;locus_tag=utg000001l_pilong294;inference=similar to RNA sequence, mRNA:RefSeq:XM_445797.1"
utg000001l_pilon	AUGUSTUS	mRNA	444405	444623	0.76	-	.	ID=utg000001l_pilon.g294.t1;Parent=utg000001l_pilon.g294;product=absent;inference=similar to AA sequence:RefSeq:XP_445797.1
utg000001l_pilon	AUGUSTUS	gene	444876	445166	0.78	-	.	ID=utg000001l_pilon.g295;Name=XM_445797.1;locus_tag=utg000001l_pilong295;inference=similar to RNA sequence, mRNA:RefSeq:XM_445797.1"
utg000001l_pilon	AUGUSTUS	mRNA	444876	445166	0.78	-	.	ID=utg000001l_pilon.g295.t1;Parent=utg000001l_pilon.g295;product=absent;inference=similar to AA sequence:RefSeq:XP_445797.1
utg000001l_pilon	AUGUSTUS	gene	445283	447679	1	-	.	ID=utg000001l_pilon.g296;Name=XM_445797.1;locus_tag=utg000001l_pilong296;inference=similar to RNA sequence, mRNA:RefSeq:XM_445797.1"
utg000001l_pilon	AUGUSTUS	mRNA	445283	447679	1	-	.	ID=utg000001l_pilon.g296.t1;Parent=utg000001l_pilon.g296;product=absent;inference=similar to AA sequence:RefSeq:XP_445797.1
utg000001l_pilon	AUGUSTUS	gene	450603	450965	1	+	.	ID=utg000001l_pilon.g297;Name=XM_445796.1;locus_tag=utg000001l_pilong297;inference=similar to RNA sequence, mRNA:RefSeq:XM_445796.1"
utg000001l_pilon	AUGUSTUS	mRNA	450603	450965	1	+	.	ID=utg000001l_pilon.g297.t1;Parent=utg000001l_pilon.g297;product=absent;inference=similar to AA sequence:RefSeq:XP_445796.1
utg000001l_pilon	AUGUSTUS	gene	457979	458182	0.73	-	.	ID=utg000001l_pilon.g303;Name=XM_445791.1;locus_tag=utg000001l_pilong303;inference=similar to RNA sequence, mRNA:RefSeq:XM_445791.1"
utg000001l_pilon	AUGUSTUS	mRNA	457979	458182	0.73	-	.	ID=utg000001l_pilon.g303.t1;Parent=utg000001l_pilon.g303;product=absent;inference=similar to AA sequence:RefSeq:XP_445791.1
utg000001l_pilon	AUGUSTUS	mRNA	459713	460126	1	-	.	ID=utg000001l_pilon.g305.t1;Parent=utg000001l_pilon.g305
utg000001l_pilon	AUGUSTUS	gene	463589	463982	0.58	+	.	ID=utg000001l_pilon.g308;Name=XM_445789.1;locus_tag=utg000001l_pilong308;inference=similar to RNA sequence, mRNA:RefSeq:XM_445789.1"
utg000001l_pilon	AUGUSTUS	mRNA	463589	463982	0.58	+	.	ID=utg000001l_pilon.g308.t1;Parent=utg000001l_pilon.g308;product=absent;inference=similar to AA sequence:RefSeq:XP_445789.1
utg000001l_pilon	AUGUSTUS	CDS	463589	463663	0.72	+	0	ID=utg000001l_pilon.g308.t1.cds;Parent=utg000001l_pilon.g308.t1;product=CAGL0E02299g;note=CAGL0E02299g;inference=similar to RNA sequence, mRNA:RefSeq:XM_445789.1
utg000001l_pilon	AUGUSTUS	CDS	463725	463982	0.62	+	0	ID=utg000001l_pilon.g308.t1.cds;Parent=utg000001l_pilon.g308.t1;product=CAGL0E02299g;note=CAGL0E02299g;inference=similar to RNA sequence, mRNA:RefSeq:XM_445789.1
utg000001l_pilon	AUGUSTUS	gene	464124	465071	0.99	+	.	ID=utg000001l_pilon.g309;Name=XM_445789.1;locus_tag=utg000001l_pilong309;inference=similar to RNA sequence, mRNA:RefSeq:XM_445789.1"
utg000001l_pilon	AUGUSTUS	gene	473232	473477	1	+	.	ID=utg000001l_pilon.g314;Name=XM_445782.1;locus_tag=utg000001l_pilong314;inference=similar to RNA sequence, mRNA:RefSeq:XM_445782.1"
utg000001l_pilon	AUGUSTUS	gene	476332	476586	0.97	-	.	ID=utg000001l_pilon.g316;Name=XM_445780.1;locus_tag=utg000001l_pilong316;inference=similar to RNA sequence, mRNA:RefSeq:XM_445780.1"
utg000001l_pilon	AUGUSTUS	mRNA	476332	476586	0.97	-	.	ID=utg000001l_pilon.g316.t1;Parent=utg000001l_pilon.g316;product=absent;inference=similar to AA sequence:RefSeq:XP_445780.1
utg000001l_pilon	AUGUSTUS	gene	476639	477454	0.5	-	.	ID=utg000001l_pilon.g317;Name=XM_445780.1;locus_tag=utg000001l_pilong317;inference=similar to RNA sequence, mRNA:RefSeq:XM_445780.1"
utg000001l_pilon	AUGUSTUS	mRNA	476639	477454	0.5	-	.	ID=utg000001l_pilon.g317.t1;Parent=utg000001l_pilon.g317;product=absent;inference=similar to AA sequence:RefSeq:XP_445780.1
utg000001l_pilon	AUGUSTUS	mRNA	479286	480119	0.16	-	.	ID=utg000001l_pilon.g318.t1;Parent=utg000001l_pilon.g318
utg000001l_pilon	AUGUSTUS	CDS	479286	479504	0.55	-	0	ID=utg000001l_pilon.g318.t1.cds;Parent=utg000001l_pilon.g318.t1;product=CAGL0E02057g;note=CAGL0E02057g;inference=similar to RNA sequence, mRNA:RefSeq:XM_445779.1
utg000001l_pilon	AUGUSTUS	CDS	479895	480119	0.24	-	0	ID=utg000001l_pilon.g318.t1.cds;Parent=utg000001l_pilon.g318.t1;product=CAGL0E02057g;note=CAGL0E02057g;inference=similar to RNA sequence, mRNA:RefSeq:XM_445779.1
utg000001l_pilon	AUGUSTUS	gene	483468	485193	0.12	+	.	ID=utg000001l_pilon.g320;Name=XM_445778.1;locus_tag=utg000001l_pilong320;inference=similar to RNA sequence, mRNA:RefSeq:XM_445778.1"
utg000001l_pilon	AUGUSTUS	mRNA	488679	488903	0.99	+	.	ID=utg000001l_pilon.g324.t1;Parent=utg000001l_pilon.g324
utg000001l_pilon	AUGUSTUS	gene	490114	490500	0.62	-	.	ID=utg000001l_pilon.g326;Name=XM_445774.1;locus_tag=utg000001l_pilong326;inference=similar to RNA sequence, mRNA:RefSeq:XM_445774.1"
utg000001l_pilon	AUGUSTUS	mRNA	490114	490500	0.62	-	.	ID=utg000001l_pilon.g326.t1;Parent=utg000001l_pilon.g326;product=absent;inference=similar to AA sequence:RefSeq:XP_445774.1
utg000001l_pilon	AUGUSTUS	gene	490716	491123	0.42	-	.	ID=utg000001l_pilon.g327;Name=XM_445774.1;locus_tag=utg000001l_pilong327;inference=similar to RNA sequence, mRNA:RefSeq:XM_445774.1"
utg000001l_pilon	AUGUSTUS	mRNA	490716	491123	0.42	-	.	ID=utg000001l_pilon.g327.t1;Parent=utg000001l_pilon.g327;product=absent;inference=similar to AA sequence:RefSeq:XP_445774.1
utg000001l_pilon	AUGUSTUS	mRNA	491322	491607	0.4	-	.	ID=utg000001l_pilon.g328.t1;Parent=utg000001l_pilon.g328
utg000001l_pilon	AUGUSTUS	gene	492227	492781	0.96	+	.	ID=utg000001l_pilon.g329;Name=XM_445773.1;locus_tag=utg000001l_pilong329;inference=similar to RNA sequence, mRNA:RefSeq:XM_445773.1"
utg000001l_pilon	AUGUSTUS	mRNA	492227	492781	0.96	+	.	ID=utg000001l_pilon.g329.t1;Parent=utg000001l_pilon.g329;product=absent;inference=similar to AA sequence:RefSeq:XP_445773.1
utg000001l_pilon	AUGUSTUS	gene	493433	493861	0.79	-	.	ID=utg000001l_pilon.g330;Name=XM_445772.1;locus_tag=utg000001l_pilong330;inference=similar to RNA sequence, mRNA:RefSeq:XM_445772.1"
utg000001l_pilon	AUGUSTUS	mRNA	493433	493861	0.79	-	.	ID=utg000001l_pilon.g330.t1;Parent=utg000001l_pilon.g330;product=absent;inference=similar to AA sequence:RefSeq:XP_445772.1
utg000001l_pilon	AUGUSTUS	gene	493888	494514	0.78	-	.	ID=utg000001l_pilon.g331;Name=XM_445772.1;locus_tag=utg000001l_pilong331;inference=similar to RNA sequence, mRNA:RefSeq:XM_445772.1"
utg000001l_pilon	AUGUSTUS	mRNA	493888	494514	0.78	-	.	ID=utg000001l_pilon.g331.t1;Parent=utg000001l_pilon.g331;product=absent;inference=similar to AA sequence:RefSeq:XP_445772.1
utg000001l_pilon	AUGUSTUS	gene	495977	496729	0.96	-	.	ID=utg000001l_pilon.g333;Name=XM_445771.1;locus_tag=utg000001l_pilong333;inference=similar to RNA sequence, mRNA:RefSeq:XM_445771.1"
utg000001l_pilon	AUGUSTUS	mRNA	495977	496729	0.96	-	.	ID=utg000001l_pilon.g333.t1;Parent=utg000001l_pilon.g333;product=absent;inference=similar to AA sequence:RefSeq:XP_445771.1
utg000001l_pilon	AUGUSTUS	gene	502345	505842	0.06	+	.	ID=utg000001l_pilon.g336;Name=XM_445767.1;locus_tag=utg000001l_pilong336;inference=similar to RNA sequence, mRNA:RefSeq:XM_445767.1"
utg000001l_pilon	AUGUSTUS	mRNA	502345	505842	0.06	+	.	ID=utg000001l_pilon.g336.t1;Parent=utg000001l_pilon.g336;product=absent;inference=similar to RNA sequence, mRNA:RefSeq:XM_445768.1
utg000001l_pilon	AUGUSTUS	CDS	502345	502634	0.65	+	0	ID=utg000001l_pilon.g336.t1.cds;Parent=utg000001l_pilon.g336.t1;product=CAGL0E01793g;note=CAGL0E01793g;inference=similar to RNA sequence, mRNA:RefSeq:XM_445767.1
utg000001l_pilon	AUGUSTUS	CDS	502697	503109	0.21	+	1	ID=utg000001l_pilon.g336.t1.cds;Parent=utg000001l_pilon.g336.t1;product=CAGL0E01793g;note=CAGL0E01793g;inference=similar to RNA sequence, mRNA:RefSeq:XM_445767.1
utg000001l_pilon	AUGUSTUS	CDS	503352	503807	0.95	+	2	ID=utg000001l_pilon.g336.t1.cds;Parent=utg000001l_pilon.g336.t1;product=CAGL0E01793g;note=CAGL0E01793g;inference=similar to RNA sequence, mRNA:RefSeq:XM_445767.1
utg000001l_pilon	AUGUSTUS	CDS	505143	505483	0.35	+	2	ID=utg000001l_pilon.g336.t1.cds;Parent=utg000001l_pilon.g336.t1;product=CAGL0E01793g;note=CAGL0E01793g;inference=similar to RNA sequence, mRNA:RefSeq:XM_445767.1
utg000001l_pilon	AUGUSTUS	CDS	505552	505842	0.46	+	0	ID=utg000001l_pilon.g336.t1.cds;Parent=utg000001l_pilon.g336.t1;product=CAGL0E01793g;note=CAGL0E01793g;inference=similar to RNA sequence, mRNA:RefSeq:XM_445767.1
utg000001l_pilon	AUGUSTUS	mRNA	505996	508923	0.25	+	.	ID=utg000001l_pilon.g337.t1;Parent=utg000001l_pilon.g337
utg000001l_pilon	AUGUSTUS	CDS	505996	506197	0.54	+	0	ID=utg000001l_pilon.g337.t1.cds;Parent=utg000001l_pilon.g337.t1;product=CAGL0E01771g;note=CAGL0E01771g;inference=similar to RNA sequence, mRNA:RefSeq:XM_445766.1
utg000001l_pilon	AUGUSTUS	CDS	506322	506584	0.52	+	2	ID=utg000001l_pilon.g337.t1.cds;Parent=utg000001l_pilon.g337.t1;product=CAGL0E01771g;note=CAGL0E01771g;inference=similar to RNA sequence, mRNA:RefSeq:XM_445766.1
utg000001l_pilon	AUGUSTUS	CDS	508294	508923	0.54	+	0	ID=utg000001l_pilon.g337.t1.cds;Parent=utg000001l_pilon.g337.t1;product=CAGL0E01771g;note=CAGL0E01771g;inference=similar to RNA sequence, mRNA:RefSeq:XM_445766.1
utg000001l_pilon	AUGUSTUS	gene	508967	509434	1	+	.	ID=utg000001l_pilon.g338;Name=XM_445766.1;locus_tag=utg000001l_pilong338;inference=similar to RNA sequence, mRNA:RefSeq:XM_445766.1"
utg000001l_pilon	AUGUSTUS	mRNA	508967	509434	1	+	.	ID=utg000001l_pilon.g338.t1;Parent=utg000001l_pilon.g338;product=absent;inference=similar to AA sequence:RefSeq:XP_445766.1
utg000001l_pilon	AUGUSTUS	gene	510865	511806	0.93	+	.	ID=utg000001l_pilon.g339;Name=XM_445765.1;locus_tag=utg000001l_pilong339;inference=similar to RNA sequence, mRNA:RefSeq:XM_445765.1"
utg000001l_pilon	AUGUSTUS	mRNA	512429	512659	1	-	.	ID=utg000001l_pilon.g341.t1;Parent=utg000001l_pilon.g341
utg000001l_pilon	AUGUSTUS	mRNA	512691	514973	0.07	-	.	ID=utg000001l_pilon.g342.t1;Parent=utg000001l_pilon.g342
utg000001l_pilon	AUGUSTUS	mRNA	515555	516646	0.68	+	.	ID=utg000001l_pilon.g343.t1;Parent=utg000001l_pilon.g343
utg000001l_pilon	AUGUSTUS	gene	535329	535988	0.82	+	.	ID=utg000001l_pilon.g349;Name=XM_445757.1;locus_tag=utg000001l_pilong349;inference=similar to RNA sequence, mRNA:RefSeq:XM_445757.1"
utg000001l_pilon	AUGUSTUS	mRNA	535329	535988	0.82	+	.	ID=utg000001l_pilon.g349.t1;Parent=utg000001l_pilon.g349;product=absent;inference=similar to AA sequence:RefSeq:XP_445757.1
utg000001l_pilon	AUGUSTUS	mRNA	536201	536792	0.34	+	.	ID=utg000001l_pilon.g350.t1;Parent=utg000001l_pilon.g350
utg000001l_pilon	AUGUSTUS	CDS	536201	536216	0.71	+	0	ID=utg000001l_pilon.g350.t1.cds;Parent=utg000001l_pilon.g350.t1;product=CAGL0E01573g;note=CAGL0E01573g;inference=similar to RNA sequence, mRNA:RefSeq:XM_445757.1
utg000001l_pilon	AUGUSTUS	CDS	536359	536792	0.34	+	2	ID=utg000001l_pilon.g350.t1.cds;Parent=utg000001l_pilon.g350.t1;product=CAGL0E01573g;note=CAGL0E01573g;inference=similar to RNA sequence, mRNA:RefSeq:XM_445757.1
utg000001l_pilon	AUGUSTUS	gene	536894	537277	0.41	+	.	ID=utg000001l_pilon.g351;Name=XM_445757.1;locus_tag=utg000001l_pilong351;inference=similar to RNA sequence, mRNA:RefSeq:XM_445757.1"
utg000001l_pilon	AUGUSTUS	mRNA	536894	537277	0.41	+	.	ID=utg000001l_pilon.g351.t1;Parent=utg000001l_pilon.g351;product=absent;inference=similar to AA sequence:RefSeq:XP_445757.1
utg000001l_pilon	AUGUSTUS	gene	537383	537610	0.65	+	.	ID=utg000001l_pilon.g352;Name=XM_445757.1;locus_tag=utg000001l_pilong352;inference=similar to RNA sequence, mRNA:RefSeq:XM_445757.1"
utg000001l_pilon	AUGUSTUS	mRNA	551731	552707	0.54	-	.	ID=utg000001l_pilon.g363.t1;Parent=utg000001l_pilon.g363
utg000001l_pilon	AUGUSTUS	mRNA	554358	556748	0.11	+	.	ID=utg000001l_pilon.g365.t1;Parent=utg000001l_pilon.g365
utg000001l_pilon	AUGUSTUS	CDS	554358	554491	0.91	+	0	ID=utg000001l_pilon.g365.t1.cds;Parent=utg000001l_pilon.g365.t1;product=CAGL0E01397g;note=CAGL0E01397g;inference=similar to RNA sequence, mRNA:RefSeq:XM_445749.1
utg000001l_pilon	AUGUSTUS	CDS	555647	555849	0.68	+	1	ID=utg000001l_pilon.g365.t1.cds;Parent=utg000001l_pilon.g365.t1;product=CAGL0E01397g;note=CAGL0E01397g;inference=similar to RNA sequence, mRNA:RefSeq:XM_445749.1
utg000001l_pilon	AUGUSTUS	CDS	555970	556342	0.6	+	2	ID=utg000001l_pilon.g365.t1.cds;Parent=utg000001l_pilon.g365.t1;product=CAGL0E01397g;note=CAGL0E01397g;inference=similar to RNA sequence, mRNA:RefSeq:XM_445749.1
utg000001l_pilon	AUGUSTUS	CDS	556484	556748	0.21	+	1	ID=utg000001l_pilon.g365.t1.cds;Parent=utg000001l_pilon.g365.t1;product=CAGL0E01397g;note=CAGL0E01397g;inference=similar to RNA sequence, mRNA:RefSeq:XM_445749.1
utg000001l_pilon	AUGUSTUS	mRNA	589572	591301	0.04	+	.	ID=utg000001l_pilon.g384.t1;Parent=utg000001l_pilon.g384
utg000001l_pilon	AUGUSTUS	gene	592652	593044	1	+	.	ID=utg000001l_pilon.g386;Name=XM_445732.1;locus_tag=utg000001l_pilong386;inference=similar to RNA sequence, mRNA:RefSeq:XM_445732.1"
utg000001l_pilon	AUGUSTUS	mRNA	592652	593044	1	+	.	ID=utg000001l_pilon.g386.t1;Parent=utg000001l_pilon.g386;product=absent;inference=similar to AA sequence:RefSeq:XP_445732.1
utg000001l_pilon	AUGUSTUS	gene	593230	595343	0.57	-	.	ID=utg000001l_pilon.g387;Name=XM_445731.1;locus_tag=utg000001l_pilong387;inference=similar to RNA sequence, mRNA:RefSeq:XM_445731.1"
utg000001l_pilon	AUGUSTUS	gene	607419	608710	0.37	-	.	ID=utg000001l_pilon.g397;Name=XM_445724.2;locus_tag=utg000001l_pilong397;inference=similar to RNA sequence, mRNA:RefSeq:XM_445724.2"
utg000001l_pilon	AUGUSTUS	gene	609120	610085	0.26	-	.	ID=utg000001l_pilon.g398;Name=XM_445724.2;locus_tag=utg000001l_pilong398;inference=similar to RNA sequence, mRNA:RefSeq:XM_445724.2"
utg000001l_pilon	AUGUSTUS	mRNA	609120	610085	0.26	-	.	ID=utg000001l_pilon.g398.t1;Parent=utg000001l_pilon.g398;product=absent;inference=similar to AA sequence:RefSeq:XP_445724.2
utg000001l_pilon	AUGUSTUS	gene	617809	618501	0.99	-	.	ID=utg000001l_pilon.g406;Name=XM_445721.1;locus_tag=utg000001l_pilong406;inference=similar to RNA sequence, mRNA:RefSeq:XM_445721.1"
utg000001l_pilon	AUGUSTUS	mRNA	640301	642249	0.25	-	.	ID=utg000001l_pilon.g423.t1;Parent=utg000001l_pilon.g423
utg000001l_pilon	AUGUSTUS	CDS	640301	640621	0.27	-	0	ID=utg000001l_pilon.g423.t1.cds;Parent=utg000001l_pilon.g423.t1;product=CAGL0E00473g;note=CAGL0E00473g;inference=similar to RNA sequence, mRNA:RefSeq:XM_445708.1
utg000001l_pilon	AUGUSTUS	CDS	642247	642249	0.43	-	0	ID=utg000001l_pilon.g423.t1.cds;Parent=utg000001l_pilon.g423.t1;product=CAGL0E00473g;note=CAGL0E00473g;inference=similar to RNA sequence, mRNA:RefSeq:XM_445708.1
utg000001l_pilon	AUGUSTUS	gene	645220	645768	1	+	.	ID=utg000001l_pilon.g425;Name=XM_445707.1;locus_tag=utg000001l_pilong425;inference=similar to RNA sequence, mRNA:RefSeq:XM_445707.1"
utg000001l_pilon	AUGUSTUS	mRNA	645220	645768	1	+	.	ID=utg000001l_pilon.g425.t1;Parent=utg000001l_pilon.g425;product=absent;inference=similar to AA sequence:RefSeq:XP_445707.1
utg000001l_pilon	AUGUSTUS	gene	660529	660831	1	-	.	ID=utg000001l_pilon.g429;Name=XM_445700.1;locus_tag=utg000001l_pilong429;inference=similar to RNA sequence, mRNA:RefSeq:XM_445700.1"
utg000001l_pilon	AUGUSTUS	mRNA	660529	660831	1	-	.	ID=utg000001l_pilon.g429.t1;Parent=utg000001l_pilon.g429;product=absent;inference=similar to AA sequence:RefSeq:XP_445700.1
utg000001l_pilon	AUGUSTUS	mRNA	669405	670577	0.23	+	.	ID=utg000001l_pilon.g433.t1;Parent=utg000001l_pilon.g433
utg000002l_pilon	AUGUSTUS	gene	23562	23789	0.14	-	.	ID=utg000002l_pilon.g455;Name=XM_445694.1;locus_tag=utg000002l_pilong455;inference=similar to RNA sequence, mRNA:RefSeq:XM_445694.1"
utg000002l_pilon	AUGUSTUS	mRNA	23562	23789	0.14	-	.	ID=utg000002l_pilon.g455.t1;Parent=utg000002l_pilon.g455;product=absent;inference=similar to AA sequence:RefSeq:XP_445694.1
utg000002l_pilon	AUGUSTUS	gene	24578	26230	0.56	+	.	ID=utg000002l_pilon.g456;Name=XM_445693.1;locus_tag=utg000002l_pilong456;inference=similar to RNA sequence, mRNA:RefSeq:XM_445693.1"
utg000002l_pilon	AUGUSTUS	gene	27690	28250	0.44	+	.	ID=utg000002l_pilon.g458;Name=XM_445693.1;locus_tag=utg000002l_pilong458;inference=similar to RNA sequence, mRNA:RefSeq:XM_445693.1"
utg000002l_pilon	AUGUSTUS	mRNA	27690	28250	0.44	+	.	ID=utg000002l_pilon.g458.t1;Parent=utg000002l_pilon.g458;product=absent;inference=similar to AA sequence:RefSeq:XP_445693.1
utg000002l_pilon	AUGUSTUS	gene	28400	28780	0.41	+	.	ID=utg000002l_pilon.g459;Name=XM_445693.1;locus_tag=utg000002l_pilong459;inference=similar to RNA sequence, mRNA:RefSeq:XM_445693.1"
utg000002l_pilon	AUGUSTUS	mRNA	29551	30625	0.36	-	.	ID=utg000002l_pilon.g460.t1;Parent=utg000002l_pilon.g460
utg000002l_pilon	AUGUSTUS	CDS	29551	30195	0.7	-	0	ID=utg000002l_pilon.g460.t1.cds;Parent=utg000002l_pilon.g460.t1;product=CAGL0D06600g;note=CAGL0D06600g;inference=similar to RNA sequence, mRNA:RefSeq:XM_445692.1
utg000002l_pilon	AUGUSTUS	CDS	30422	30625	0.36	-	0	ID=utg000002l_pilon.g460.t1.cds;Parent=utg000002l_pilon.g460.t1;product=CAGL0D06600g;note=CAGL0D06600g;inference=similar to RNA sequence, mRNA:RefSeq:XM_445692.1
utg000002l_pilon	AUGUSTUS	mRNA	39772	40044	0.41	+	.	ID=utg000002l_pilon.g467.t1;Parent=utg000002l_pilon.g467
utg000002l_pilon	AUGUSTUS	gene	44628	45155	0.76	+	.	ID=utg000002l_pilon.g470;Name=XM_445685.1;locus_tag=utg000002l_pilong470;inference=similar to RNA sequence, mRNA:RefSeq:XM_445685.1"
utg000002l_pilon	AUGUSTUS	mRNA	44628	45155	0.76	+	.	ID=utg000002l_pilon.g470.t1;Parent=utg000002l_pilon.g470;product=absent;inference=similar to AA sequence:RefSeq:XP_445685.1
utg000002l_pilon	AUGUSTUS	mRNA	49726	53460	0.04	+	.	ID=utg000002l_pilon.g472.t1;Parent=utg000002l_pilon.g472
utg000002l_pilon	AUGUSTUS	CDS	49726	49831	0.36	+	0	ID=utg000002l_pilon.g472.t1.cds;Parent=utg000002l_pilon.g472.t1;product=CAGL0D06424g;note=CAGL0D06424g;inference=similar to RNA sequence, mRNA:RefSeq:XM_445684.1
utg000002l_pilon	AUGUSTUS	CDS	50293	50476	0.47	+	2	ID=utg000002l_pilon.g472.t1.cds;Parent=utg000002l_pilon.g472.t1;product=CAGL0D06424g;note=CAGL0D06424g;inference=similar to RNA sequence, mRNA:RefSeq:XM_445684.1
utg000002l_pilon	AUGUSTUS	CDS	50784	51008	0.64	+	1	ID=utg000002l_pilon.g472.t1.cds;Parent=utg000002l_pilon.g472.t1;product=CAGL0D06424g;note=CAGL0D06424g;inference=similar to RNA sequence, mRNA:RefSeq:XM_445684.1
utg000002l_pilon	AUGUSTUS	CDS	51176	51342	0.48	+	1	ID=utg000002l_pilon.g472.t1.cds;Parent=utg000002l_pilon.g472.t1;product=CAGL0D06424g;note=CAGL0D06424g;inference=similar to RNA sequence, mRNA:RefSeq:XM_445684.1
utg000002l_pilon	AUGUSTUS	CDS	51559	51963	0.41	+	2	ID=utg000002l_pilon.g472.t1.cds;Parent=utg000002l_pilon.g472.t1;product=CAGL0D06424g;note=CAGL0D06424g;inference=similar to RNA sequence, mRNA:RefSeq:XM_445684.1
utg000002l_pilon	AUGUSTUS	CDS	52240	52498	0.62	+	2	ID=utg000002l_pilon.g472.t1.cds;Parent=utg000002l_pilon.g472.t1;product=CAGL0D06424g;note=CAGL0D06424g;inference=similar to RNA sequence, mRNA:RefSeq:XM_445684.1
utg000002l_pilon	AUGUSTUS	CDS	52554	52663	0.99	+	1	ID=utg000002l_pilon.g472.t1.cds;Parent=utg000002l_pilon.g472.t1;product=CAGL0D06424g;note=CAGL0D06424g;inference=similar to RNA sequence, mRNA:RefSeq:XM_445684.1
utg000002l_pilon	AUGUSTUS	CDS	52736	52939	0.59	+	2	ID=utg000002l_pilon.g472.t1.cds;Parent=utg000002l_pilon.g472.t1;product=CAGL0D06424g;note=CAGL0D06424g;inference=similar to RNA sequence, mRNA:RefSeq:XM_445684.1
utg000002l_pilon	AUGUSTUS	CDS	53159	53460	0.83	+	2	ID=utg000002l_pilon.g472.t1.cds;Parent=utg000002l_pilon.g472.t1;product=CAGL0D06424g;note=CAGL0D06424g;inference=similar to RNA sequence, mRNA:RefSeq:XM_445684.1
utg000002l_pilon	AUGUSTUS	mRNA	58907	59593	0.43	+	.	ID=utg000002l_pilon.g475.t1;Parent=utg000002l_pilon.g475
utg000002l_pilon	AUGUSTUS	CDS	58907	59016	0.59	+	0	ID=utg000002l_pilon.g475.t1.cds;Parent=utg000002l_pilon.g475.t1;product=CAGL0D06336g;note=CAGL0D06336g;inference=similar to RNA sequence, mRNA:RefSeq:XM_445681.1
utg000002l_pilon	AUGUSTUS	CDS	59278	59593	0.55	+	1	ID=utg000002l_pilon.g475.t1.cds;Parent=utg000002l_pilon.g475.t1;product=CAGL0D06336g;note=CAGL0D06336g;inference=similar to RNA sequence, mRNA:RefSeq:XM_445681.1
utg000002l_pilon	AUGUSTUS	gene	64121	64324	0.88	-	.	ID=utg000002l_pilon.g479;Name=XM_445679.1;locus_tag=utg000002l_pilong479;inference=similar to RNA sequence, mRNA:RefSeq:XM_445679.1"
utg000002l_pilon	AUGUSTUS	mRNA	69719	74871	0.03	+	.	ID=utg000002l_pilon.g482.t1;Parent=utg000002l_pilon.g482
utg000002l_pilon	AUGUSTUS	CDS	69719	69772	0.9	+	0	ID=utg000002l_pilon.g482.t1.cds;Parent=utg000002l_pilon.g482.t1;product=CAGL0D06204g;note=CAGL0D06204g;inference=similar to RNA sequence, mRNA:RefSeq:XM_445676.1
utg000002l_pilon	AUGUSTUS	CDS	70431	70591	0.7	+	0	ID=utg000002l_pilon.g482.t1.cds;Parent=utg000002l_pilon.g482.t1;product=CAGL0D06204g;note=CAGL0D06204g;inference=similar to RNA sequence, mRNA:RefSeq:XM_445676.1
utg000002l_pilon	AUGUSTUS	CDS	71837	72339	0.5	+	1	ID=utg000002l_pilon.g482.t1.cds;Parent=utg000002l_pilon.g482.t1;product=CAGL0D06204g;note=CAGL0D06204g;inference=similar to RNA sequence, mRNA:RefSeq:XM_445676.1
utg000002l_pilon	AUGUSTUS	CDS	72401	72621	0.34	+	2	ID=utg000002l_pilon.g482.t1.cds;Parent=utg000002l_pilon.g482.t1;product=CAGL0D06204g;note=CAGL0D06204g;inference=similar to RNA sequence, mRNA:RefSeq:XM_445676.1
utg000002l_pilon	AUGUSTUS	CDS	73968	74335	0.27	+	0	ID=utg000002l_pilon.g482.t1.cds;Parent=utg000002l_pilon.g482.t1;product=CAGL0D06204g;note=CAGL0D06204g;inference=similar to RNA sequence, mRNA:RefSeq:XM_445676.1
utg000002l_pilon	AUGUSTUS	CDS	74496	74871	0.51	+	1	ID=utg000002l_pilon.g482.t1.cds;Parent=utg000002l_pilon.g482.t1;product=CAGL0D06204g;note=CAGL0D06204g;inference=similar to RNA sequence, mRNA:RefSeq:XM_445676.1
utg000002l_pilon	AUGUSTUS	gene	75390	75749	1	+	.	ID=utg000002l_pilon.g483;Name=XM_445676.1;locus_tag=utg000002l_pilong483;inference=similar to RNA sequence, mRNA:RefSeq:XM_445676.1"
utg000002l_pilon	AUGUSTUS	mRNA	75390	75749	1	+	.	ID=utg000002l_pilon.g483.t1;Parent=utg000002l_pilon.g483;product=absent;inference=similar to AA sequence:RefSeq:XP_445676.1
utg000002l_pilon	AUGUSTUS	gene	76236	76775	0.84	-	.	ID=utg000002l_pilon.g484;Name=XM_445675.1;locus_tag=utg000002l_pilong484;inference=similar to RNA sequence, mRNA:RefSeq:XM_445675.1"
utg000002l_pilon	AUGUSTUS	mRNA	76236	76775	0.84	-	.	ID=utg000002l_pilon.g484.t1;Parent=utg000002l_pilon.g484;product=absent;inference=similar to AA sequence:RefSeq:XP_445675.1
utg000002l_pilon	AUGUSTUS	mRNA	77471	78178	0.29	+	.	ID=utg000002l_pilon.g485.t1;Parent=utg000002l_pilon.g485
utg000002l_pilon	AUGUSTUS	mRNA	81435	83214	0.39	-	.	ID=utg000002l_pilon.g486.t1;Parent=utg000002l_pilon.g486
utg000002l_pilon	AUGUSTUS	gene	83278	84254	0.16	-	.	ID=utg000002l_pilon.g487;Name=XM_445671.1;locus_tag=utg000002l_pilong487;inference=similar to RNA sequence, mRNA:RefSeq:XM_445671.1"
utg000002l_pilon	AUGUSTUS	mRNA	83278	84254	0.16	-	.	ID=utg000002l_pilon.g487.t1;Parent=utg000002l_pilon.g487;product=absent;inference=similar to RNA sequence, mRNA:RefSeq:XM_445671.1
utg000002l_pilon	AUGUSTUS	CDS	83278	83779	0.43	-	1	ID=utg000002l_pilon.g487.t1.cds;Parent=utg000002l_pilon.g487.t1;product=CAGL0D06050g;note=CAGL0D06050g;inference=similar to RNA sequence, mRNA:RefSeq:XM_445671.1
utg000002l_pilon	AUGUSTUS	CDS	84016	84254	0.22	-	0	ID=utg000002l_pilon.g487.t1.cds;Parent=utg000002l_pilon.g487.t1;product=CAGL0D06050g;note=CAGL0D06050g;inference=similar to RNA sequence, mRNA:RefSeq:XM_445671.1
utg000002l_pilon	AUGUSTUS	gene	85480	86810	0.92	-	.	ID=utg000002l_pilon.g489;Name=XM_445670.1;locus_tag=utg000002l_pilong489;inference=similar to RNA sequence, mRNA:RefSeq:XM_445670.1"
utg000002l_pilon	AUGUSTUS	mRNA	85480	86810	0.92	-	.	ID=utg000002l_pilon.g489.t1;Parent=utg000002l_pilon.g489;product=absent;inference=similar to AA sequence:RefSeq:XP_445670.1
utg000002l_pilon	AUGUSTUS	CDS	85480	86673	0.92	-	0	ID=utg000002l_pilon.g489.t1.cds;Parent=utg000002l_pilon.g489.t1;product=CAGL0D06028g;note=CAGL0D06028g;inference=similar to RNA sequence, mRNA:RefSeq:XM_445670.1
utg000002l_pilon	AUGUSTUS	CDS	86793	86810	0.96	-	0	ID=utg000002l_pilon.g489.t1.cds;Parent=utg000002l_pilon.g489.t1;product=CAGL0D06028g;note=CAGL0D06028g;inference=similar to RNA sequence, mRNA:RefSeq:XM_445670.1
utg000002l_pilon	AUGUSTUS	gene	86939	87220	0.95	-	.	ID=utg000002l_pilon.g490;Name=XM_445669.1;locus_tag=utg000002l_pilong490;inference=similar to RNA sequence, mRNA:RefSeq:XM_445669.1"
utg000002l_pilon	AUGUSTUS	mRNA	86939	87220	0.95	-	.	ID=utg000002l_pilon.g490.t1;Parent=utg000002l_pilon.g490;product=absent;inference=similar to AA sequence:RefSeq:XP_445669.1
utg000002l_pilon	AUGUSTUS	mRNA	90615	92026	0.35	-	.	ID=utg000002l_pilon.g493.t1;Parent=utg000002l_pilon.g493
utg000002l_pilon	AUGUSTUS	CDS	90615	91174	0.93	-	2	ID=utg000002l_pilon.g493.t1.cds;Parent=utg000002l_pilon.g493.t1;product=CAGL0D05940g;note=CAGL0D05940g;inference=similar to RNA sequence, mRNA:RefSeq:XM_445667.1
utg000002l_pilon	AUGUSTUS	CDS	91349	91532	0.73	-	0	ID=utg000002l_pilon.g493.t1.cds;Parent=utg000002l_pilon.g493.t1;product=CAGL0D05940g;note=CAGL0D05940g;inference=similar to RNA sequence, mRNA:RefSeq:XM_445667.1
utg000002l_pilon	AUGUSTUS	CDS	91682	92026	0.41	-	0	ID=utg000002l_pilon.g493.t1.cds;Parent=utg000002l_pilon.g493.t1;product=CAGL0D05940g;note=CAGL0D05940g;inference=similar to RNA sequence, mRNA:RefSeq:XM_445667.1
utg000002l_pilon	AUGUSTUS	gene	95398	95751	0.68	-	.	ID=utg000002l_pilon.g496;Name=XM_445665.1;locus_tag=utg000002l_pilong496;inference=similar to RNA sequence, mRNA:RefSeq:XM_445665.1"
utg000002l_pilon	AUGUSTUS	mRNA	95398	95751	0.68	-	.	ID=utg000002l_pilon.g496.t1;Parent=utg000002l_pilon.g496;product=absent;inference=similar to AA sequence:RefSeq:XP_445665.1
utg000002l_pilon	AUGUSTUS	gene	106756	108434	0.47	-	.	ID=utg000002l_pilon.g502;Name=XM_445660.1;locus_tag=utg000002l_pilong502;inference=similar to RNA sequence, mRNA:RefSeq:XM_445660.1"
utg000002l_pilon	AUGUSTUS	mRNA	106756	108434	0.47	-	.	ID=utg000002l_pilon.g502.t1;Parent=utg000002l_pilon.g502;product=absent;inference=similar to RNA sequence, mRNA:RefSeq:XM_445661.1
utg000002l_pilon	AUGUSTUS	CDS	106756	107502	0.82	-	0	ID=utg000002l_pilon.g502.t1.cds;Parent=utg000002l_pilon.g502.t1;product=CAGL0D05786g;note=CAGL0D05786g;inference=similar to RNA sequence, mRNA:RefSeq:XM_445661.1
utg000002l_pilon	AUGUSTUS	CDS	107841	107961	0.5	-	1	ID=utg000002l_pilon.g502.t1.cds;Parent=utg000002l_pilon.g502.t1;product=CAGL0D05786g;note=CAGL0D05786g;inference=similar to RNA sequence, mRNA:RefSeq:XM_445661.1
utg000002l_pilon	AUGUSTUS	CDS	108334	108434	0.87	-	0	ID=utg000002l_pilon.g502.t1.cds;Parent=utg000002l_pilon.g502.t1;product=CAGL0D05786g;note=CAGL0D05786g;inference=similar to RNA sequence, mRNA:RefSeq:XM_445661.1
utg000002l_pilon	AUGUSTUS	gene	108458	110273	0.49	-	.	ID=utg000002l_pilon.g503;Name=XM_445660.1;locus_tag=utg000002l_pilong503;inference=similar to RNA sequence, mRNA:RefSeq:XM_445660.1"
utg000002l_pilon	AUGUSTUS	mRNA	108458	110273	0.49	-	.	ID=utg000002l_pilon.g503.t1;Parent=utg000002l_pilon.g503;product=absent;inference=similar to RNA sequence, mRNA:RefSeq:XM_445660.1
utg000002l_pilon	AUGUSTUS	CDS	108458	108947	0.76	-	1	ID=utg000002l_pilon.g503.t1.cds;Parent=utg000002l_pilon.g503.t1;product=CAGL0D05764g;note=CAGL0D05764g;inference=similar to RNA sequence, mRNA:RefSeq:XM_445660.1
utg000002l_pilon	AUGUSTUS	CDS	109378	110273	0.67	-	0	ID=utg000002l_pilon.g503.t1.cds;Parent=utg000002l_pilon.g503.t1;product=CAGL0D05764g;note=CAGL0D05764g;inference=similar to RNA sequence, mRNA:RefSeq:XM_445660.1
utg000002l_pilon	AUGUSTUS	gene	110424	110957	0.99	-	.	ID=utg000002l_pilon.g504;Name=XM_445660.1;locus_tag=utg000002l_pilong504;inference=similar to RNA sequence, mRNA:RefSeq:XM_445660.1"
utg000002l_pilon	AUGUSTUS	mRNA	110424	110957	0.99	-	.	ID=utg000002l_pilon.g504.t1;Parent=utg000002l_pilon.g504;product=absent;inference=similar to AA sequence:RefSeq:XP_445660.1
utg000002l_pilon	AUGUSTUS	gene	111378	111980	1	+	.	ID=utg000002l_pilon.g505;Name=XM_445659.1;locus_tag=utg000002l_pilong505;inference=similar to RNA sequence, mRNA:RefSeq:XM_445659.1"
utg000002l_pilon	AUGUSTUS	gene	112011	112834	0.29	+	.	ID=utg000002l_pilon.g506;Name=XM_445659.1;locus_tag=utg000002l_pilong506;inference=similar to RNA sequence, mRNA:RefSeq:XM_445659.1"
utg000002l_pilon	AUGUSTUS	gene	116762	117073	0.72	-	.	ID=utg000002l_pilon.g507;Name=XM_445657.1;locus_tag=utg000002l_pilong507;inference=similar to RNA sequence, mRNA:RefSeq:XM_445657.1"
utg000002l_pilon	AUGUSTUS	mRNA	116762	117073	0.72	-	.	ID=utg000002l_pilon.g507.t1;Parent=utg000002l_pilon.g507;product=absent;inference=similar to AA sequence:RefSeq:XP_445657.1
utg000002l_pilon	AUGUSTUS	gene	121355	121945	0.77	+	.	ID=utg000002l_pilon.g512;Name=XM_445654.1;locus_tag=utg000002l_pilong512;inference=similar to RNA sequence, mRNA:RefSeq:XM_445654.1"
utg000002l_pilon	AUGUSTUS	mRNA	121355	121945	0.77	+	.	ID=utg000002l_pilon.g512.t1;Parent=utg000002l_pilon.g512;product=absent;inference=similar to AA sequence:RefSeq:XP_445654.1
utg000002l_pilon	AUGUSTUS	gene	125782	126243	0.27	-	.	ID=utg000002l_pilon.g516;Name=XM_445651.1;locus_tag=utg000002l_pilong516;inference=similar to RNA sequence, mRNA:RefSeq:XM_445651.1"
utg000002l_pilon	AUGUSTUS	mRNA	125782	126243	0.27	-	.	ID=utg000002l_pilon.g516.t1;Parent=utg000002l_pilon.g516;product=absent;inference=similar to AA sequence:RefSeq:XP_445651.1
utg000002l_pilon	AUGUSTUS	mRNA	126575	127144	0.34	-	.	ID=utg000002l_pilon.g517.t1;Parent=utg000002l_pilon.g517
utg000002l_pilon	AUGUSTUS	gene	128299	128655	0.74	+	.	ID=utg000002l_pilon.g519;Name=XM_445650.1;locus_tag=utg000002l_pilong519;inference=similar to RNA sequence, mRNA:RefSeq:XM_445650.1"
utg000002l_pilon	AUGUSTUS	gene	129665	130251	0.58	+	.	ID=utg000002l_pilon.g521;Name=XM_445650.1;locus_tag=utg000002l_pilong521;inference=similar to RNA sequence, mRNA:RefSeq:XM_445650.1"
utg000002l_pilon	AUGUSTUS	mRNA	130735	132968	0.25	+	.	ID=utg000002l_pilon.g522.t1;Parent=utg000002l_pilon.g522
utg000002l_pilon	AUGUSTUS	gene	140904	141872	0.21	+	.	ID=utg000002l_pilon.g529;Name=XM_445644.1;locus_tag=utg000002l_pilong529;inference=similar to RNA sequence, mRNA:RefSeq:XM_445644.1"
utg000002l_pilon	AUGUSTUS	gene	143966	146672	0.21	+	.	ID=utg000002l_pilon.g530;Name=XM_445643.1;locus_tag=utg000002l_pilong530;inference=similar to RNA sequence, mRNA:RefSeq:XM_445643.1"
utg000002l_pilon	AUGUSTUS	mRNA	143966	146672	0.21	+	.	ID=utg000002l_pilon.g530.t1;Parent=utg000002l_pilon.g530;product=absent;inference=similar to RNA sequence, mRNA:RefSeq:XM_445643.1
utg000002l_pilon	AUGUSTUS	CDS	143966	144095	0.23	+	0	ID=utg000002l_pilon.g530.t1.cds;Parent=utg000002l_pilon.g530.t1;product=CAGL0D05324g;note=CAGL0D05324g;inference=similar to RNA sequence, mRNA:RefSeq:XM_445641.1
utg000002l_pilon	AUGUSTUS	CDS	145715	145948	0.34	+	2	ID=utg000002l_pilon.g530.t1.cds;Parent=utg000002l_pilon.g530.t1;product=CAGL0D05324g;note=CAGL0D05324g;inference=similar to RNA sequence, mRNA:RefSeq:XM_445641.1
utg000002l_pilon	AUGUSTUS	CDS	146143	146672	0.92	+	2	ID=utg000002l_pilon.g530.t1.cds;Parent=utg000002l_pilon.g530.t1;product=CAGL0D05324g;note=CAGL0D05324g;inference=similar to RNA sequence, mRNA:RefSeq:XM_445641.1
utg000002l_pilon	AUGUSTUS	gene	148359	148876	0.93	-	.	ID=utg000002l_pilon.g532;Name=XM_002999486.1;locus_tag=utg000002l_pilong532;inference=similar to RNA sequence, mRNA:RefSeq:XM_002999486.1"
utg000002l_pilon	AUGUSTUS	mRNA	154786	155499	0.81	-	.	ID=utg000002l_pilon.g535.t1;Parent=utg000002l_pilon.g535
utg000002l_pilon	AUGUSTUS	gene	159776	161516	1	-	.	ID=utg000002l_pilon.g539;Name=XM_445635.1;locus_tag=utg000002l_pilong539;inference=similar to RNA sequence, mRNA:RefSeq:XM_445635.1"
utg000002l_pilon	AUGUSTUS	mRNA	159776	161516	1	-	.	ID=utg000002l_pilon.g539.t1;Parent=utg000002l_pilon.g539;product=absent;inference=similar to RNA sequence, mRNA:RefSeq:XM_445635.1
utg000002l_pilon	AUGUSTUS	mRNA	163350	164280	0.36	-	.	ID=utg000002l_pilon.g540.t1;Parent=utg000002l_pilon.g540
utg000002l_pilon	AUGUSTUS	gene	165162	165488	0.85	+	.	ID=utg000002l_pilon.g541;Name=XM_445633.1;locus_tag=utg000002l_pilong541;inference=similar to RNA sequence, mRNA:RefSeq:XM_445633.1"
utg000002l_pilon	AUGUSTUS	mRNA	165162	165488	0.85	+	.	ID=utg000002l_pilon.g541.t1;Parent=utg000002l_pilon.g541;product=absent;inference=similar to AA sequence:RefSeq:XP_445633.1
utg000002l_pilon	AUGUSTUS	mRNA	175969	177080	0.35	-	.	ID=utg000002l_pilon.g546.t1;Parent=utg000002l_pilon.g546
utg000002l_pilon	AUGUSTUS	mRNA	177201	177688	0.53	+	.	ID=utg000002l_pilon.g547.t1;Parent=utg000002l_pilon.g547
utg000002l_pilon	AUGUSTUS	CDS	177201	177296	0.53	+	0	ID=utg000002l_pilon.g547.t1.cds;Parent=utg000002l_pilon.g547.t1;product=CAGL0D04950g;note=CAGL0D04950g;inference=similar to RNA sequence, mRNA:RefSeq:XM_445626.1
utg000002l_pilon	AUGUSTUS	CDS	177365	177688	0.82	+	0	ID=utg000002l_pilon.g547.t1.cds;Parent=utg000002l_pilon.g547.t1;product=CAGL0D04950g;note=CAGL0D04950g;inference=similar to RNA sequence, mRNA:RefSeq:XM_445626.1
utg000002l_pilon	AUGUSTUS	gene	180401	185024	0.02	-	.	ID=utg000002l_pilon.g550;Name=XM_445623.1;locus_tag=utg000002l_pilong550;inference=similar to RNA sequence, mRNA:RefSeq:XM_445623.1"
utg000002l_pilon	AUGUSTUS	mRNA	180401	185024	0.02	-	.	ID=utg000002l_pilon.g550.t1;Parent=utg000002l_pilon.g550;product=absent;inference=similar to RNA sequence, mRNA:RefSeq:XM_445623.1
utg000002l_pilon	AUGUSTUS	CDS	180401	181207	0.17	-	0	ID=utg000002l_pilon.g550.t1.cds;Parent=utg000002l_pilon.g550.t1;product=CAGL0D04862g;note=CAGL0D04862g;inference=similar to RNA sequence, mRNA:RefSeq:XM_445623.1
utg000002l_pilon	AUGUSTUS	CDS	181325	181836	0.15	-	2	ID=utg000002l_pilon.g550.t1.cds;Parent=utg000002l_pilon.g550.t1;product=CAGL0D04862g;note=CAGL0D04862g;inference=similar to RNA sequence, mRNA:RefSeq:XM_445623.1
utg000002l_pilon	AUGUSTUS	CDS	182234	185024	0.23	-	0	ID=utg000002l_pilon.g550.t1.cds;Parent=utg000002l_pilon.g550.t1;product=CAGL0D04862g;note=CAGL0D04862g;inference=similar to RNA sequence, mRNA:RefSeq:XM_445623.1
utg000002l_pilon	AUGUSTUS	gene	185377	186324	0.4	-	.	ID=utg000002l_pilon.g551;Name=XM_002999485.1;locus_tag=utg000002l_pilong551;inference=similar to RNA sequence, mRNA:RefSeq:XM_002999485.1"
utg000002l_pilon	AUGUSTUS	mRNA	185377	186324	0.4	-	.	ID=utg000002l_pilon.g551.t1;Parent=utg000002l_pilon.g551;product=absent;inference=similar to AA sequence:RefSeq:XP_445622.1
utg000002l_pilon	AUGUSTUS	CDS	185377	186000	0.57	-	0	ID=utg000002l_pilon.g551.t1.cds;Parent=utg000002l_pilon.g551.t1;product=CAGL0D04840g;note=CAGL0D04840g;inference=similar to RNA sequence, mRNA:RefSeq:XM_445622.1
utg000002l_pilon	AUGUSTUS	CDS	186190	186324	0.63	-	0	ID=utg000002l_pilon.g551.t1.cds;Parent=utg000002l_pilon.g551.t1;product=CAGL0D04840g;note=CAGL0D04840g;inference=similar to RNA sequence, mRNA:RefSeq:XM_445622.1
utg000002l_pilon	AUGUSTUS	mRNA	187344	188513	0.25	+	.	ID=utg000002l_pilon.g553.t1;Parent=utg000002l_pilon.g553
utg000002l_pilon	AUGUSTUS	gene	189531	189815	0.37	+	.	ID=utg000002l_pilon.g555;Name=XM_445619.1;locus_tag=utg000002l_pilong555;inference=similar to RNA sequence, mRNA:RefSeq:XM_445619.1"
utg000002l_pilon	AUGUSTUS	mRNA	189531	189815	0.37	+	.	ID=utg000002l_pilon.g555.t1;Parent=utg000002l_pilon.g555;product=absent;inference=similar to AA sequence:RefSeq:XP_445619.1
utg000002l_pilon	AUGUSTUS	gene	200750	201349	0.64	+	.	ID=utg000002l_pilon.g564;Name=XM_445614.1;locus_tag=utg000002l_pilong564;inference=similar to RNA sequence, mRNA:RefSeq:XM_445614.1"
utg000002l_pilon	AUGUSTUS	mRNA	200750	201349	0.64	+	.	ID=utg000002l_pilon.g564.t1;Parent=utg000002l_pilon.g564;product=absent;inference=similar to AA sequence:RefSeq:XP_445614.1
utg000002l_pilon	AUGUSTUS	gene	226782	227213	0.75	-	.	ID=utg000002l_pilon.g574;Name=XM_445605.1;locus_tag=utg000002l_pilong574;inference=similar to RNA sequence, mRNA:RefSeq:XM_445605.1"
utg000002l_pilon	AUGUSTUS	gene	238454	239419	0.52	+	.	ID=utg000002l_pilon.g582;Name=XM_445601.1;locus_tag=utg000002l_pilong582;inference=similar to RNA sequence, mRNA:RefSeq:XM_445601.1"
utg000002l_pilon	AUGUSTUS	mRNA	239525	239992	0.8	+	.	ID=utg000002l_pilon.g583.t1;Parent=utg000002l_pilon.g583
utg000002l_pilon	AUGUSTUS	mRNA	243718	244083	0.98	-	.	ID=utg000002l_pilon.g586.t1;Parent=utg000002l_pilon.g586
utg000002l_pilon	AUGUSTUS	mRNA	245869	247127	0.35	+	.	ID=utg000002l_pilon.g588.t1;Parent=utg000002l_pilon.g588
utg000002l_pilon	AUGUSTUS	gene	251388	251597	0.93	-	.	ID=utg000002l_pilon.g591;Name=XM_445594.1;locus_tag=utg000002l_pilong591;inference=similar to RNA sequence, mRNA:RefSeq:XM_445594.1"
utg000002l_pilon	AUGUSTUS	gene	259161	259778	1	-	.	ID=utg000002l_pilon.g599;Name=XM_445589.1;locus_tag=utg000002l_pilong599;inference=similar to RNA sequence, mRNA:RefSeq:XM_445589.1"
utg000002l_pilon	AUGUSTUS	mRNA	259161	259778	1	-	.	ID=utg000002l_pilon.g599.t1;Parent=utg000002l_pilon.g599;product=absent;inference=similar to AA sequence:RefSeq:XP_445589.1
utg000002l_pilon	AUGUSTUS	gene	272531	272791	1	-	.	ID=utg000002l_pilon.g607;Name=XM_445583.1;locus_tag=utg000002l_pilong607;inference=similar to RNA sequence, mRNA:RefSeq:XM_445583.1"
utg000002l_pilon	AUGUSTUS	mRNA	272531	272791	1	-	.	ID=utg000002l_pilon.g607.t1;Parent=utg000002l_pilon.g607;product=absent;inference=similar to AA sequence:RefSeq:XP_445583.1
utg000002l_pilon	AUGUSTUS	gene	272990	274743	0.21	-	.	ID=utg000002l_pilon.g608;Name=XM_445583.1;locus_tag=utg000002l_pilong608;inference=similar to RNA sequence, mRNA:RefSeq:XM_445583.1"
utg000002l_pilon	AUGUSTUS	mRNA	275700	275918	0.95	+	.	ID=utg000002l_pilon.g610.t1;Parent=utg000002l_pilon.g610
utg000002l_pilon	AUGUSTUS	mRNA	280340	281235	0.17	-	.	ID=utg000002l_pilon.g613.t1;Parent=utg000002l_pilon.g613
utg000002l_pilon	AUGUSTUS	CDS	280340	280489	0.33	-	0	ID=utg000002l_pilon.g613.t1.cds;Parent=utg000002l_pilon.g613.t1;product=CAGL0D03740g;note=CAGL0D03740g;inference=similar to RNA sequence, mRNA:RefSeq:XM_445578.1
utg000002l_pilon	AUGUSTUS	CDS	280699	281235	0.24	-	0	ID=utg000002l_pilon.g613.t1.cds;Parent=utg000002l_pilon.g613.t1;product=CAGL0D03740g;note=CAGL0D03740g;inference=similar to RNA sequence, mRNA:RefSeq:XM_445578.1
utg000002l_pilon	AUGUSTUS	gene	284555	284818	1	-	.	ID=utg000002l_pilon.g616;Name=XM_445575.1;locus_tag=utg000002l_pilong616;inference=similar to RNA sequence, mRNA:RefSeq:XM_445575.1"
utg000002l_pilon	AUGUSTUS	mRNA	284555	284818	1	-	.	ID=utg000002l_pilon.g616.t1;Parent=utg000002l_pilon.g616;product=absent;inference=similar to AA sequence:RefSeq:XP_445575.1
utg000002l_pilon	AUGUSTUS	mRNA	285140	287383	0.71	-	.	ID=utg000002l_pilon.g617.t1;Parent=utg000002l_pilon.g617
utg000002l_pilon	AUGUSTUS	CDS	285140	286693	0.98	-	0	ID=utg000002l_pilon.g617.t1.cds;Parent=utg000002l_pilon.g617.t1;product=CAGL0D03674g;note=CAGL0D03674g;inference=similar to RNA sequence, mRNA:RefSeq:XM_445575.1
utg000002l_pilon	AUGUSTUS	CDS	286895	287383	0.73	-	0	ID=utg000002l_pilon.g617.t1.cds;Parent=utg000002l_pilon.g617.t1;product=CAGL0D03674g;note=CAGL0D03674g;inference=similar to RNA sequence, mRNA:RefSeq:XM_445575.1
utg000002l_pilon	AUGUSTUS	gene	289718	290689	0.88	+	.	ID=utg000002l_pilon.g620;Name=XM_445574.1;locus_tag=utg000002l_pilong620;inference=similar to RNA sequence, mRNA:RefSeq:XM_445574.1"
utg000002l_pilon	AUGUSTUS	mRNA	289718	290689	0.88	+	.	ID=utg000002l_pilon.g620.t1;Parent=utg000002l_pilon.g620;product=absent;inference=similar to AA sequence:RefSeq:XP_445574.1
utg000002l_pilon	AUGUSTUS	gene	290728	291078	0.63	+	.	ID=utg000002l_pilon.g621;Name=XM_445574.1;locus_tag=utg000002l_pilong621;inference=similar to RNA sequence, mRNA:RefSeq:XM_445574.1"
utg000002l_pilon	AUGUSTUS	mRNA	290728	291078	0.63	+	.	ID=utg000002l_pilon.g621.t1;Parent=utg000002l_pilon.g621;product=absent;inference=similar to AA sequence:RefSeq:XP_445574.1
utg000002l_pilon	AUGUSTUS	gene	293427	293867	0.76	+	.	ID=utg000002l_pilon.g622;Name=XM_445572.1;locus_tag=utg000002l_pilong622;inference=similar to RNA sequence, mRNA:RefSeq:XM_445572.1"
utg000002l_pilon	AUGUSTUS	mRNA	295259	297719	0.14	+	.	ID=utg000002l_pilon.g624.t1;Parent=utg000002l_pilon.g624
utg000002l_pilon	AUGUSTUS	CDS	295259	295436	0.74	+	0	ID=utg000002l_pilon.g624.t1.cds;Parent=utg000002l_pilon.g624.t1;product=CAGL0D03564g;note=CAGL0D03564g;inference=similar to RNA sequence, mRNA:RefSeq:XM_445570.1
utg000002l_pilon	AUGUSTUS	CDS	295892	296108	0.48	+	2	ID=utg000002l_pilon.g624.t1.cds;Parent=utg000002l_pilon.g624.t1;product=CAGL0D03564g;note=CAGL0D03564g;inference=similar to RNA sequence, mRNA:RefSeq:XM_445570.1
utg000002l_pilon	AUGUSTUS	CDS	296601	296787	0.28	+	1	ID=utg000002l_pilon.g624.t1.cds;Parent=utg000002l_pilon.g624.t1;product=CAGL0D03564g;note=CAGL0D03564g;inference=similar to RNA sequence, mRNA:RefSeq:XM_445570.1
utg000002l_pilon	AUGUSTUS	CDS	297375	297719	0.23	+	0	ID=utg000002l_pilon.g624.t1.cds;Parent=utg000002l_pilon.g624.t1;product=CAGL0D03564g;note=CAGL0D03564g;inference=similar to RNA sequence, mRNA:RefSeq:XM_445570.1
utg000002l_pilon	AUGUSTUS	mRNA	310109	310477	0.63	+	.	ID=utg000002l_pilon.g634.t1;Parent=utg000002l_pilon.g634
utg000002l_pilon	AUGUSTUS	gene	310987	311481	0.27	+	.	ID=utg000002l_pilon.g636;Name=XM_445562.1;locus_tag=utg000002l_pilong636;inference=similar to RNA sequence, mRNA:RefSeq:XM_445562.1"
utg000002l_pilon	AUGUSTUS	gene	311681	313206	0.12	+	.	ID=utg000002l_pilon.g637;Name=XM_445562.1;locus_tag=utg000002l_pilong637;inference=similar to RNA sequence, mRNA:RefSeq:XM_445562.1"
utg000002l_pilon	AUGUSTUS	mRNA	311681	313206	0.12	+	.	ID=utg000002l_pilon.g637.t1;Parent=utg000002l_pilon.g637;product=absent;inference=similar to RNA sequence, mRNA:RefSeq:XM_445562.1
utg000002l_pilon	AUGUSTUS	CDS	311681	312206	0.28	+	0	ID=utg000002l_pilon.g637.t1.cds;Parent=utg000002l_pilon.g637.t1;product=CAGL0D03344g;note=CAGL0D03344g;inference=similar to RNA sequence, mRNA:RefSeq:XM_445562.1
utg000002l_pilon	AUGUSTUS	CDS	312680	313206	0.19	+	2	ID=utg000002l_pilon.g637.t1.cds;Parent=utg000002l_pilon.g637.t1;product=CAGL0D03344g;note=CAGL0D03344g;inference=similar to RNA sequence, mRNA:RefSeq:XM_445562.1
utg000002l_pilon	AUGUSTUS	mRNA	317051	318833	0.28	+	.	ID=utg000002l_pilon.g641.t1;Parent=utg000002l_pilon.g641
utg000002l_pilon	AUGUSTUS	gene	318917	320699	0.4	+	.	ID=utg000002l_pilon.g642;Name=XM_445558.1;locus_tag=utg000002l_pilong642;inference=similar to RNA sequence, mRNA:RefSeq:XM_445558.1"
utg000002l_pilon	AUGUSTUS	mRNA	318917	320699	0.4	+	.	ID=utg000002l_pilon.g642.t1;Parent=utg000002l_pilon.g642;product=absent;inference=similar to RNA sequence, mRNA:RefSeq:XM_445558.1
utg000002l_pilon	AUGUSTUS	CDS	318917	319098	0.58	+	0	ID=utg000002l_pilon.g642.t1.cds;Parent=utg000002l_pilon.g642.t1;product=CAGL0D03256g;note=CAGL0D03256g;inference=similar to RNA sequence, mRNA:RefSeq:XM_445558.1
utg000002l_pilon	AUGUSTUS	CDS	319396	319496	0.6	+	1	ID=utg000002l_pilon.g642.t1.cds;Parent=utg000002l_pilon.g642.t1;product=CAGL0D03256g;note=CAGL0D03256g;inference=similar to RNA sequence, mRNA:RefSeq:XM_445558.1
utg000002l_pilon	AUGUSTUS	CDS	320278	320699	0.93	+	2	ID=utg000002l_pilon.g642.t1.cds;Parent=utg000002l_pilon.g642.t1;product=CAGL0D03256g;note=CAGL0D03256g;inference=similar to RNA sequence, mRNA:RefSeq:XM_445558.1
utg000002l_pilon	AUGUSTUS	mRNA	320738	321307	0.54	+	.	ID=utg000002l_pilon.g643.t1;Parent=utg000002l_pilon.g643
utg000002l_pilon	AUGUSTUS	gene	321322	321576	0.53	+	.	ID=utg000002l_pilon.g644;Name=XM_445558.1;locus_tag=utg000002l_pilong644;inference=similar to RNA sequence, mRNA:RefSeq:XM_445558.1"
utg000002l_pilon	AUGUSTUS	mRNA	321322	321576	0.53	+	.	ID=utg000002l_pilon.g644.t1;Parent=utg000002l_pilon.g644;product=absent;inference=similar to AA sequence:RefSeq:XP_445558.1
utg000002l_pilon	AUGUSTUS	gene	322384	322745	0.82	-	.	ID=utg000002l_pilon.g645;Name=XM_445557.1;locus_tag=utg000002l_pilong645;inference=similar to RNA sequence, mRNA:RefSeq:XM_445557.1"
utg000002l_pilon	AUGUSTUS	mRNA	322762	324376	0.51	-	.	ID=utg000002l_pilon.g646.t1;Parent=utg000002l_pilon.g646
utg000002l_pilon	AUGUSTUS	gene	325050	325582	0.36	+	.	ID=utg000002l_pilon.g648;Name=XM_445556.1;locus_tag=utg000002l_pilong648;inference=similar to RNA sequence, mRNA:RefSeq:XM_445556.1"
utg000002l_pilon	AUGUSTUS	gene	325730	326023	0.84	-	.	ID=utg000002l_pilon.g649;Name=XM_445555.1;locus_tag=utg000002l_pilong649;inference=similar to RNA sequence, mRNA:RefSeq:XM_445555.1"
utg000002l_pilon	AUGUSTUS	gene	329665	330072	1	+	.	ID=utg000002l_pilon.g653;Name=XM_445554.1;locus_tag=utg000002l_pilong653;inference=similar to RNA sequence, mRNA:RefSeq:XM_445554.1"
utg000002l_pilon	AUGUSTUS	mRNA	329665	330072	1	+	.	ID=utg000002l_pilon.g653.t1;Parent=utg000002l_pilon.g653;product=absent;inference=similar to AA sequence:RefSeq:XP_445554.1
utg000002l_pilon	AUGUSTUS	gene	331617	331853	0.95	+	.	ID=utg000002l_pilon.g655;Name=XM_445554.1;locus_tag=utg000002l_pilong655;inference=similar to RNA sequence, mRNA:RefSeq:XM_445554.1"
utg000002l_pilon	AUGUSTUS	mRNA	331617	331853	0.95	+	.	ID=utg000002l_pilon.g655.t1;Parent=utg000002l_pilon.g655;product=absent;inference=similar to AA sequence:RefSeq:XP_445554.1
utg000002l_pilon	AUGUSTUS	mRNA	332210	332682	0.76	+	.	ID=utg000002l_pilon.g656.t1;Parent=utg000002l_pilon.g656
utg000002l_pilon	AUGUSTUS	gene	333767	334216	1	+	.	ID=utg000002l_pilon.g658;Name=XM_445554.1;locus_tag=utg000002l_pilong658;inference=similar to RNA sequence, mRNA:RefSeq:XM_445554.1"
utg000002l_pilon	AUGUSTUS	mRNA	333767	334216	1	+	.	ID=utg000002l_pilon.g658.t1;Parent=utg000002l_pilon.g658;product=absent;inference=similar to AA sequence:RefSeq:XP_445554.1
utg000002l_pilon	AUGUSTUS	gene	344312	345211	1	-	.	ID=utg000002l_pilon.g666;Name=XM_445547.1;locus_tag=utg000002l_pilong666;inference=similar to RNA sequence, mRNA:RefSeq:XM_445547.1"
utg000002l_pilon	AUGUSTUS	mRNA	345319	345588	0.99	-	.	ID=utg000002l_pilon.g667.t1;Parent=utg000002l_pilon.g667
utg000002l_pilon	AUGUSTUS	gene	345677	345997	0.99	-	.	ID=utg000002l_pilon.g668;Name=XM_445547.1;locus_tag=utg000002l_pilong668;inference=similar to RNA sequence, mRNA:RefSeq:XM_445547.1"
utg000002l_pilon	AUGUSTUS	mRNA	345677	345997	0.99	-	.	ID=utg000002l_pilon.g668.t1;Parent=utg000002l_pilon.g668;product=absent;inference=similar to AA sequence:RefSeq:XP_445547.1
utg000002l_pilon	AUGUSTUS	gene	346616	347047	0.99	-	.	ID=utg000002l_pilon.g669;Name=XM_445546.1;locus_tag=utg000002l_pilong669;inference=similar to RNA sequence, mRNA:RefSeq:XM_445546.1"
utg000002l_pilon	AUGUSTUS	mRNA	346616	347047	0.99	-	.	ID=utg000002l_pilon.g669.t1;Parent=utg000002l_pilon.g669;product=absent;inference=similar to AA sequence:RefSeq:XP_445546.1
utg000002l_pilon	AUGUSTUS	mRNA	347232	348281	0.55	+	.	ID=utg000002l_pilon.g670.t1;Parent=utg000002l_pilon.g670
utg000002l_pilon	AUGUSTUS	CDS	347232	347350	0.58	+	0	ID=utg000002l_pilon.g670.t1.cds;Parent=utg000002l_pilon.g670.t1;product=CAGL0D02970g;note=CAGL0D02970g;inference=similar to RNA sequence, mRNA:RefSeq:XM_445545.1
utg000002l_pilon	AUGUSTUS	CDS	347696	348281	0.66	+	1	ID=utg000002l_pilon.g670.t1.cds;Parent=utg000002l_pilon.g670.t1;product=CAGL0D02970g;note=CAGL0D02970g;inference=similar to RNA sequence, mRNA:RefSeq:XM_445545.1
utg000002l_pilon	AUGUSTUS	gene	353266	353893	0.66	+	.	ID=utg000002l_pilon.g673;Name=XM_445542.1;locus_tag=utg000002l_pilong673;inference=similar to RNA sequence, mRNA:RefSeq:XM_445542.1"
utg000002l_pilon	AUGUSTUS	gene	354247	354534	0.5	+	.	ID=utg000002l_pilon.g674;Name=XM_445542.1;locus_tag=utg000002l_pilong674;inference=similar to RNA sequence, mRNA:RefSeq:XM_445542.1"
utg000002l_pilon	AUGUSTUS	mRNA	354247	354534	0.5	+	.	ID=utg000002l_pilon.g674.t1;Parent=utg000002l_pilon.g674;product=absent;inference=similar to AA sequence:RefSeq:XP_445542.1
utg000002l_pilon	AUGUSTUS	gene	354549	355379	0.86	+	.	ID=utg000002l_pilon.g675;Name=XM_445542.1;locus_tag=utg000002l_pilong675;inference=similar to RNA sequence, mRNA:RefSeq:XM_445542.1"
utg000002l_pilon	AUGUSTUS	mRNA	354549	355379	0.86	+	.	ID=utg000002l_pilon.g675.t1;Parent=utg000002l_pilon.g675;product=absent;inference=similar to AA sequence:RefSeq:XP_445542.1
utg000002l_pilon	AUGUSTUS	gene	355697	355945	0.97	+	.	ID=utg000002l_pilon.g676;Name=XM_445542.1;locus_tag=utg000002l_pilong676;inference=similar to RNA sequence, mRNA:RefSeq:XM_445542.1"
utg000002l_pilon	AUGUSTUS	mRNA	355697	355945	0.97	+	.	ID=utg000002l_pilon.g676.t1;Parent=utg000002l_pilon.g676;product=absent;inference=similar to AA sequence:RefSeq:XP_445542.1
utg000002l_pilon	AUGUSTUS	mRNA	366089	368244	0.85	-	.	ID=utg000002l_pilon.g682.t1;Parent=utg000002l_pilon.g682
utg000002l_pilon	AUGUSTUS	mRNA	376650	376871	0.92	+	.	ID=utg000002l_pilon.g688.t1;Parent=utg000002l_pilon.g688
utg000002l_pilon	AUGUSTUS	mRNA	392022	392662	0.62	+	.	ID=utg000002l_pilon.g697.t1;Parent=utg000002l_pilon.g697
utg000002l_pilon	AUGUSTUS	gene	393319	394100	0.68	-	.	ID=utg000002l_pilon.g698;Name=XM_445527.1;locus_tag=utg000002l_pilong698;inference=similar to RNA sequence, mRNA:RefSeq:XM_445527.1"
utg000002l_pilon	AUGUSTUS	gene	396163	396623	0.97	-	.	ID=utg000002l_pilon.g700;Name=XM_445527.1;locus_tag=utg000002l_pilong700;inference=similar to RNA sequence, mRNA:RefSeq:XM_445527.1"
utg000002l_pilon	AUGUSTUS	mRNA	396163	396623	0.97	-	.	ID=utg000002l_pilon.g700.t1;Parent=utg000002l_pilon.g700;product=absent;inference=similar to AA sequence:RefSeq:XP_445527.1
utg000002l_pilon	AUGUSTUS	CDS	396163	396468	0.97	-	0	ID=utg000002l_pilon.g700.t1.cds;Parent=utg000002l_pilon.g700.t1;product=CAGL0D02574g;note=CAGL0D02574g;inference=similar to RNA sequence, mRNA:RefSeq:XM_445527.1
utg000002l_pilon	AUGUSTUS	CDS	396534	396623	0.99	-	0	ID=utg000002l_pilon.g700.t1.cds;Parent=utg000002l_pilon.g700.t1;product=CAGL0D02574g;note=CAGL0D02574g;inference=similar to RNA sequence, mRNA:RefSeq:XM_445527.1
utg000002l_pilon	AUGUSTUS	gene	397396	398379	0.92	+	.	ID=utg000002l_pilon.g701;Name=XM_445526.1;locus_tag=utg000002l_pilong701;inference=similar to RNA sequence, mRNA:RefSeq:XM_445526.1"
utg000002l_pilon	AUGUSTUS	gene	403494	404066	0.62	-	.	ID=utg000002l_pilon.g703;Name=XM_445523.1;locus_tag=utg000002l_pilong703;inference=similar to RNA sequence, mRNA:RefSeq:XM_445523.1"
utg000002l_pilon	AUGUSTUS	mRNA	403494	404066	0.62	-	.	ID=utg000002l_pilon.g703.t1;Parent=utg000002l_pilon.g703;product=absent;inference=similar to AA sequence:RefSeq:XP_445523.1
utg000002l_pilon	AUGUSTUS	gene	407775	408206	0.51	-	.	ID=utg000002l_pilon.g705;Name=XM_445522.1;locus_tag=utg000002l_pilong705;inference=similar to RNA sequence, mRNA:RefSeq:XM_445522.1"
utg000002l_pilon	AUGUSTUS	mRNA	407775	408206	0.51	-	.	ID=utg000002l_pilon.g705.t1;Parent=utg000002l_pilon.g705;product=absent;inference=similar to AA sequence:RefSeq:XP_445522.1
utg000002l_pilon	AUGUSTUS	gene	412507	412989	1	+	.	ID=utg000002l_pilon.g709;Name=XM_445519.1;locus_tag=utg000002l_pilong709;inference=similar to RNA sequence, mRNA:RefSeq:XM_445519.1"
utg000002l_pilon	AUGUSTUS	mRNA	412507	412989	1	+	.	ID=utg000002l_pilon.g709.t1;Parent=utg000002l_pilon.g709;product=absent;inference=similar to AA sequence:RefSeq:XP_445519.1
utg000002l_pilon	AUGUSTUS	mRNA	416098	420431	0.13	-	.	ID=utg000002l_pilon.g713.t1;Parent=utg000002l_pilon.g713
utg000002l_pilon	AUGUSTUS	CDS	416098	416627	0.78	-	2	ID=utg000002l_pilon.g713.t1.cds;Parent=utg000002l_pilon.g713.t1;product=CAGL0D02332g;note=CAGL0D02332g;inference=similar to RNA sequence, mRNA:RefSeq:XM_445516.1
utg000002l_pilon	AUGUSTUS	CDS	418000	418199	0.31	-	1	ID=utg000002l_pilon.g713.t1.cds;Parent=utg000002l_pilon.g713.t1;product=CAGL0D02332g;note=CAGL0D02332g;inference=similar to RNA sequence, mRNA:RefSeq:XM_445516.1
utg000002l_pilon	AUGUSTUS	CDS	418481	418980	0.94	-	0	ID=utg000002l_pilon.g713.t1.cds;Parent=utg000002l_pilon.g713.t1;product=CAGL0D02332g;note=CAGL0D02332g;inference=similar to RNA sequence, mRNA:RefSeq:XM_445516.1
utg000002l_pilon	AUGUSTUS	CDS	419361	419665	0.85	-	2	ID=utg000002l_pilon.g713.t1.cds;Parent=utg000002l_pilon.g713.t1;product=CAGL0D02332g;note=CAGL0D02332g;inference=similar to RNA sequence, mRNA:RefSeq:XM_445516.1
utg000002l_pilon	AUGUSTUS	CDS	419948	420431	0.51	-	0	ID=utg000002l_pilon.g713.t1.cds;Parent=utg000002l_pilon.g713.t1;product=CAGL0D02332g;note=CAGL0D02332g;inference=similar to RNA sequence, mRNA:RefSeq:XM_445516.1
utg000002l_pilon	AUGUSTUS	gene	421010	421441	1	+	.	ID=utg000002l_pilon.g714;Name=XM_445515.1;locus_tag=utg000002l_pilong714;inference=similar to RNA sequence, mRNA:RefSeq:XM_445515.1"
utg000002l_pilon	AUGUSTUS	gene	422114	422419	0.41	+	.	ID=utg000002l_pilon.g715;Name=XM_445515.1;locus_tag=utg000002l_pilong715;inference=similar to RNA sequence, mRNA:RefSeq:XM_445515.1"
utg000002l_pilon	AUGUSTUS	mRNA	422114	422419	0.41	+	.	ID=utg000002l_pilon.g715.t1;Parent=utg000002l_pilon.g715;product=absent;inference=similar to AA sequence:RefSeq:XP_445515.1
utg000002l_pilon	AUGUSTUS	gene	422836	423087	0.59	+	.	ID=utg000002l_pilon.g716;Name=XM_445515.1;locus_tag=utg000002l_pilong716;inference=similar to RNA sequence, mRNA:RefSeq:XM_445515.1"
utg000002l_pilon	AUGUSTUS	mRNA	422836	423087	0.59	+	.	ID=utg000002l_pilon.g716.t1;Parent=utg000002l_pilon.g716;product=absent;inference=similar to AA sequence:RefSeq:XP_445515.1
utg000002l_pilon	AUGUSTUS	mRNA	447522	449274	0.46	+	.	ID=utg000002l_pilon.g730.t1;Parent=utg000002l_pilon.g730
utg000002l_pilon	AUGUSTUS	CDS	447522	447639	0.76	+	0	ID=utg000002l_pilon.g730.t1.cds;Parent=utg000002l_pilon.g730.t1;product=CAGL0D02068g;note=CAGL0D02068g;inference=similar to RNA sequence, mRNA:RefSeq:XM_445504.1
utg000002l_pilon	AUGUSTUS	CDS	447692	447952	0.93	+	2	ID=utg000002l_pilon.g730.t1.cds;Parent=utg000002l_pilon.g730.t1;product=CAGL0D02068g;note=CAGL0D02068g;inference=similar to RNA sequence, mRNA:RefSeq:XM_445504.1
utg000002l_pilon	AUGUSTUS	CDS	448287	448540	0.64	+	2	ID=utg000002l_pilon.g730.t1.cds;Parent=utg000002l_pilon.g730.t1;product=CAGL0D02068g;note=CAGL0D02068g;inference=similar to RNA sequence, mRNA:RefSeq:XM_445504.1
utg000002l_pilon	AUGUSTUS	CDS	449035	449274	0.91	+	0	ID=utg000002l_pilon.g730.t1.cds;Parent=utg000002l_pilon.g730.t1;product=CAGL0D02068g;note=CAGL0D02068g;inference=similar to RNA sequence, mRNA:RefSeq:XM_445504.1
utg000002l_pilon	AUGUSTUS	mRNA	462382	463266	0.3	-	.	ID=utg000002l_pilon.g736.t1;Parent=utg000002l_pilon.g736
utg000002l_pilon	AUGUSTUS	CDS	462382	462523	0.49	-	1	ID=utg000002l_pilon.g736.t1.cds;Parent=utg000002l_pilon.g736.t1;product=CAGL0D01826g;note=CAGL0D01826g;inference=similar to RNA sequence, mRNA:RefSeq:XM_445495.1
utg000002l_pilon	AUGUSTUS	CDS	462728	463266	0.33	-	0	ID=utg000002l_pilon.g736.t1.cds;Parent=utg000002l_pilon.g736.t1;product=CAGL0D01826g;note=CAGL0D01826g;inference=similar to RNA sequence, mRNA:RefSeq:XM_445495.1
utg000002l_pilon	AUGUSTUS	gene	466225	466800	0.24	-	.	ID=utg000002l_pilon.g738;Name=XM_445495.1;locus_tag=utg000002l_pilong738;inference=similar to RNA sequence, mRNA:RefSeq:XM_445495.1"
utg000002l_pilon	AUGUSTUS	mRNA	467535	469074	0.1	-	.	ID=utg000002l_pilon.g739.t1;Parent=utg000002l_pilon.g739
utg000002l_pilon	AUGUSTUS	CDS	467535	467792	0.13	-	0	ID=utg000002l_pilon.g739.t1.cds;Parent=utg000002l_pilon.g739.t1;product=CAGL0D01826g;note=CAGL0D01826g;inference=similar to RNA sequence, mRNA:RefSeq:XM_445495.1
utg000002l_pilon	AUGUSTUS	CDS	468309	468415	0.81	-	2	ID=utg000002l_pilon.g739.t1.cds;Parent=utg000002l_pilon.g739.t1;product=CAGL0D01826g;note=CAGL0D01826g;inference=similar to RNA sequence, mRNA:RefSeq:XM_445495.1
utg000002l_pilon	AUGUSTUS	CDS	468543	469074	0.8	-	0	ID=utg000002l_pilon.g739.t1.cds;Parent=utg000002l_pilon.g739.t1;product=CAGL0D01826g;note=CAGL0D01826g;inference=similar to RNA sequence, mRNA:RefSeq:XM_445495.1
utg000002l_pilon	AUGUSTUS	gene	469111	469341	0.55	-	.	ID=utg000002l_pilon.g740;Name=XM_445495.1;locus_tag=utg000002l_pilong740;inference=similar to RNA sequence, mRNA:RefSeq:XM_445495.1"
utg000002l_pilon	AUGUSTUS	gene	470279	470509	0.99	-	.	ID=utg000002l_pilon.g742;Name=XM_445495.1;locus_tag=utg000002l_pilong742;inference=similar to RNA sequence, mRNA:RefSeq:XM_445495.1"
utg000002l_pilon	AUGUSTUS	gene	473677	474734	0.34	-	.	ID=utg000002l_pilon.g746;Name=XM_445493.1;locus_tag=utg000002l_pilong746;inference=similar to RNA sequence, mRNA:RefSeq:XM_445493.1"
utg000002l_pilon	AUGUSTUS	gene	477253	478176	0.36	+	.	ID=utg000002l_pilon.g749;Name=XM_445492.1;locus_tag=utg000002l_pilong749;inference=similar to RNA sequence, mRNA:RefSeq:XM_445492.1"
utg000002l_pilon	AUGUSTUS	gene	479736	480113	0.83	+	.	ID=utg000002l_pilon.g752;Name=XM_445491.1;locus_tag=utg000002l_pilong752;inference=similar to RNA sequence, mRNA:RefSeq:XM_445491.1"
utg000002l_pilon	AUGUSTUS	mRNA	479736	480113	0.83	+	.	ID=utg000002l_pilon.g752.t1;Parent=utg000002l_pilon.g752;product=absent;inference=similar to AA sequence:RefSeq:XP_445491.1
utg000002l_pilon	AUGUSTUS	gene	487087	488196	0.21	+	.	ID=utg000002l_pilon.g755;Name=XM_445488.1;locus_tag=utg000002l_pilong755;inference=similar to RNA sequence, mRNA:RefSeq:XM_445488.1"
utg000002l_pilon	AUGUSTUS	mRNA	492306	493666	0.34	+	.	ID=utg000002l_pilon.g757.t1;Parent=utg000002l_pilon.g757
utg000002l_pilon	AUGUSTUS	gene	500276	500689	1	-	.	ID=utg000002l_pilon.g760;Name=XM_445477.1;locus_tag=utg000002l_pilong760;inference=similar to RNA sequence, mRNA:RefSeq:XM_445477.1"
utg000002l_pilon	AUGUSTUS	mRNA	500276	500689	1	-	.	ID=utg000002l_pilon.g760.t1;Parent=utg000002l_pilon.g760;product=absent;inference=similar to AA sequence:RefSeq:XP_445477.1
utg000002l_pilon	AUGUSTUS	mRNA	501190	502599	0.65	-	.	ID=utg000002l_pilon.g762.t1;Parent=utg000002l_pilon.g762
utg000002l_pilon	AUGUSTUS	mRNA	503165	503419	0.87	+	.	ID=utg000002l_pilon.g764.t1;Parent=utg000002l_pilon.g764
utg000002l_pilon	AUGUSTUS	gene	505165	505461	0.94	-	.	ID=utg000002l_pilon.g767;Name=XM_445474.1;locus_tag=utg000002l_pilong767;inference=similar to RNA sequence, mRNA:RefSeq:XM_445474.1"
utg000002l_pilon	AUGUSTUS	mRNA	505165	505461	0.94	-	.	ID=utg000002l_pilon.g767.t1;Parent=utg000002l_pilon.g767;product=absent;inference=similar to AA sequence:RefSeq:XP_445474.1
utg000002l_pilon	AUGUSTUS	mRNA	506374	507247	0.69	-	.	ID=utg000002l_pilon.g769.t1;Parent=utg000002l_pilon.g769
utg000002l_pilon	AUGUSTUS	gene	507336	507704	0.96	-	.	ID=utg000002l_pilon.g770;Name=XM_445474.1;locus_tag=utg000002l_pilong770;inference=similar to RNA sequence, mRNA:RefSeq:XM_445474.1"
utg000002l_pilon	AUGUSTUS	mRNA	507336	507704	0.96	-	.	ID=utg000002l_pilon.g770.t1;Parent=utg000002l_pilon.g770;product=absent;inference=similar to AA sequence:RefSeq:XP_445474.1
utg000002l_pilon	AUGUSTUS	mRNA	512001	512222	0.35	-	.	ID=utg000002l_pilon.g772.t1;Parent=utg000002l_pilon.g772
utg000002l_pilon	AUGUSTUS	mRNA	514684	515636	0.35	-	.	ID=utg000002l_pilon.g774.t1;Parent=utg000002l_pilon.g774
utg000002l_pilon	AUGUSTUS	mRNA	516417	517451	0.4	+	.	ID=utg000002l_pilon.g775.t1;Parent=utg000002l_pilon.g775
utg000002l_pilon	AUGUSTUS	gene	526378	526623	1	+	.	ID=utg000002l_pilon.g783;Name=XM_445465.1;locus_tag=utg000002l_pilong783;inference=similar to RNA sequence, mRNA:RefSeq:XM_445465.1"
utg000002l_pilon	AUGUSTUS	gene	528579	529048	0.18	-	.	ID=utg000002l_pilon.g785;Name=XM_445463.1;locus_tag=utg000002l_pilong785;inference=similar to RNA sequence, mRNA:RefSeq:XM_445463.1"
utg000002l_pilon	AUGUSTUS	mRNA	535185	537143	0.28	+	.	ID=utg000002l_pilon.g790.t1;Parent=utg000002l_pilon.g790
utg000002l_pilon	AUGUSTUS	CDS	535185	535322	0.83	+	0	ID=utg000002l_pilon.g790.t1.cds;Parent=utg000002l_pilon.g790.t1;product=CAGL0D01056g;note=CAGL0D01056g;inference=similar to RNA sequence, mRNA:RefSeq:XM_445460.1
utg000002l_pilon	AUGUSTUS	CDS	536817	537143	0.34	+	0	ID=utg000002l_pilon.g790.t1.cds;Parent=utg000002l_pilon.g790.t1;product=CAGL0D01056g;note=CAGL0D01056g;inference=similar to RNA sequence, mRNA:RefSeq:XM_445460.1
utg000002l_pilon	AUGUSTUS	mRNA	540287	540756	0.35	-	.	ID=utg000002l_pilon.g792.t1;Parent=utg000002l_pilon.g792
utg000002l_pilon	AUGUSTUS	CDS	540287	540573	0.65	-	2	ID=utg000002l_pilon.g792.t1.cds;Parent=utg000002l_pilon.g792.t1;product=CAGL0D01012g;note=CAGL0D01012g;inference=similar to RNA sequence, mRNA:RefSeq:XM_445458.1
utg000002l_pilon	AUGUSTUS	CDS	540747	540756	0.36	-	0	ID=utg000002l_pilon.g792.t1.cds;Parent=utg000002l_pilon.g792.t1;product=CAGL0D01012g;note=CAGL0D01012g;inference=similar to RNA sequence, mRNA:RefSeq:XM_445458.1
utg000002l_pilon	AUGUSTUS	gene	546187	546531	0.86	+	.	ID=utg000002l_pilon.g794;Name=XM_445455.1;locus_tag=utg000002l_pilong794;inference=similar to RNA sequence, mRNA:RefSeq:XM_445455.1"
utg000002l_pilon	AUGUSTUS	gene	551518	553540	0.39	-	.	ID=utg000002l_pilon.g798;Name=XM_445454.1;locus_tag=utg000002l_pilong798;inference=similar to RNA sequence, mRNA:RefSeq:XM_445454.1"
utg000002l_pilon	AUGUSTUS	mRNA	576101	576681	0.33	-	.	ID=utg000002l_pilon.g812.t1;Parent=utg000002l_pilon.g812
utg000002l_pilon	AUGUSTUS	mRNA	592930	594160	0.24	-	.	ID=utg000002l_pilon.g819.t1;Parent=utg000002l_pilon.g819
utg000002l_pilon	AUGUSTUS	gene	609513	610079	0.96	+	.	ID=utg000002l_pilon.g829;Name=XM_445432.1;locus_tag=utg000002l_pilong829;inference=similar to RNA sequence, mRNA:RefSeq:XM_445432.1"
utg000002l_pilon	AUGUSTUS	gene	612487	612774	0.93	+	.	ID=utg000002l_pilon.g830;Name=XM_445431.1;locus_tag=utg000002l_pilong830;inference=similar to RNA sequence, mRNA:RefSeq:XM_445431.1"
utg000002l_pilon	AUGUSTUS	mRNA	612487	612774	0.93	+	.	ID=utg000002l_pilon.g830.t1;Parent=utg000002l_pilon.g830;product=absent;inference=similar to AA sequence:RefSeq:XP_445431.1
utg000002l_pilon	AUGUSTUS	gene	612838	613065	0.72	+	.	ID=utg000002l_pilon.g831;Name=XM_445431.1;locus_tag=utg000002l_pilong831;inference=similar to RNA sequence, mRNA:RefSeq:XM_445431.1"
utg000002l_pilon	AUGUSTUS	mRNA	612838	613065	0.72	+	.	ID=utg000002l_pilon.g831.t1;Parent=utg000002l_pilon.g831;product=absent;inference=similar to AA sequence:RefSeq:XP_445431.1
utg000002l_pilon	AUGUSTUS	mRNA	618074	619285	1	+	.	ID=utg000002l_pilon.g834.t1;Parent=utg000002l_pilon.g834
utg000002l_pilon	AUGUSTUS	mRNA	620334	620849	0.7	-	.	ID=utg000002l_pilon.g835.t1;Parent=utg000002l_pilon.g835
utg000002l_pilon	AUGUSTUS	mRNA	622906	623721	1	-	.	ID=utg000002l_pilon.g836.t1;Parent=utg000002l_pilon.g836
utg000002l_pilon	AUGUSTUS	mRNA	627367	628267	0.86	-	.	ID=utg000002l_pilon.g838.t1;Parent=utg000002l_pilon.g838
utg000002l_pilon	AUGUSTUS	gene	647014	648270	0.89	+	.	ID=utg000002l_pilon.g845;Name=XM_448795.1;locus_tag=utg000002l_pilong845;inference=similar to RNA sequence, mRNA:RefSeq:XM_448795.1"
utg000002l_pilon	AUGUSTUS	gene	650523	651766	0.37	-	.	ID=utg000002l_pilon.g846;Name=XM_448793.1;locus_tag=utg000002l_pilong846;inference=similar to RNA sequence, mRNA:RefSeq:XM_448793.1"
utg000002l_pilon	AUGUSTUS	mRNA	650523	651766	0.37	-	.	ID=utg000002l_pilon.g846.t1;Parent=utg000002l_pilon.g846;product=absent;inference=similar to RNA sequence, mRNA:RefSeq:XM_448793.1
utg000002l_pilon	AUGUSTUS	CDS	650523	651066	0.6	-	1	ID=utg000002l_pilon.g846.t1.cds;Parent=utg000002l_pilon.g846.t1;product=mitochondria;note=mitochondria;inference=similar to RNA sequence, mRNA:RefSeq:XM_448793.1
utg000002l_pilon	AUGUSTUS	CDS	651594	651766	0.37	-	0	ID=utg000002l_pilon.g846.t1.cds;Parent=utg000002l_pilon.g846.t1;product=mitochondria;note=mitochondria;inference=similar to RNA sequence, mRNA:RefSeq:XM_448793.1
utg000002l_pilon	AUGUSTUS	mRNA	653366	654579	0.64	+	.	ID=utg000002l_pilon.g847.t1;Parent=utg000002l_pilon.g847
utg000002l_pilon	AUGUSTUS	gene	654891	655406	0.74	+	.	ID=utg000002l_pilon.g848;Name=XM_448792.1;locus_tag=utg000002l_pilong848;inference=similar to RNA sequence, mRNA:RefSeq:XM_448792.1"
utg000002l_pilon	AUGUSTUS	mRNA	655423	655878	0.85	+	.	ID=utg000002l_pilon.g849.t1;Parent=utg000002l_pilon.g849
utg000002l_pilon	AUGUSTUS	gene	659340	659786	0.54	-	.	ID=utg000002l_pilon.g850;Name=XM_448791.1;locus_tag=utg000002l_pilong850;inference=similar to RNA sequence, mRNA:RefSeq:XM_448791.1"
utg000002l_pilon	AUGUSTUS	mRNA	659340	659786	0.54	-	.	ID=utg000002l_pilon.g850.t1;Parent=utg000002l_pilon.g850;product=absent;inference=similar to AA sequence:RefSeq:XP_448791.1
utg000002l_pilon	AUGUSTUS	gene	660295	660927	0.98	-	.	ID=utg000002l_pilon.g851;Name=XM_448791.1;locus_tag=utg000002l_pilong851;inference=similar to RNA sequence, mRNA:RefSeq:XM_448791.1"
utg000002l_pilon	AUGUSTUS	gene	665033	666039	0.64	+	.	ID=utg000002l_pilon.g855;Name=XM_448788.1;locus_tag=utg000002l_pilong855;inference=similar to RNA sequence, mRNA:RefSeq:XM_448788.1"
utg000002l_pilon	AUGUSTUS	gene	667877	668779	0.96	-	.	ID=utg000002l_pilon.g858;Name=XM_448786.1;locus_tag=utg000002l_pilong858;inference=similar to RNA sequence, mRNA:RefSeq:XM_448786.1"
utg000002l_pilon	AUGUSTUS	mRNA	667877	668779	0.96	-	.	ID=utg000002l_pilon.g858.t1;Parent=utg000002l_pilon.g858;product=absent;inference=similar to AA sequence:RefSeq:XP_448786.1
utg000002l_pilon	AUGUSTUS	gene	668906	669682	0.96	-	.	ID=utg000002l_pilon.g859;Name=XM_448786.1;locus_tag=utg000002l_pilong859;inference=similar to RNA sequence, mRNA:RefSeq:XM_448786.1"
utg000002l_pilon	AUGUSTUS	mRNA	668906	669682	0.96	-	.	ID=utg000002l_pilon.g859.t1;Parent=utg000002l_pilon.g859;product=absent;inference=similar to AA sequence:RefSeq:XP_448786.1
utg000002l_pilon	AUGUSTUS	gene	669896	670580	0.34	-	.	ID=utg000002l_pilon.g860;Name=XM_448786.1;locus_tag=utg000002l_pilong860;inference=similar to RNA sequence, mRNA:RefSeq:XM_448786.1"
utg000002l_pilon	AUGUSTUS	gene	676215	677144	0.94	+	.	ID=utg000002l_pilon.g862;Name=XM_002999539.1;locus_tag=utg000002l_pilong862;inference=similar to RNA sequence, mRNA:RefSeq:XM_002999539.1"
utg000002l_pilon	AUGUSTUS	mRNA	676215	677144	0.94	+	.	ID=utg000002l_pilon.g862.t1;Parent=utg000002l_pilon.g862;product=absent;inference=similar to AA sequence:RefSeq:XP_002999585.1
utg000002l_pilon	AUGUSTUS	gene	677451	680585	0.55	-	.	ID=utg000002l_pilon.g863;Name=XM_002999539.1;locus_tag=utg000002l_pilong863;inference=similar to RNA sequence, mRNA:RefSeq:XM_002999539.1"
utg000002l_pilon	AUGUSTUS	gene	680629	681723	0.42	+	.	ID=utg000002l_pilon.g864;Name=XM_002999521.1;locus_tag=utg000002l_pilong864;inference=similar to RNA sequence, mRNA:RefSeq:XM_002999521.1"
utg000002l_pilon	AUGUSTUS	gene	701282	701974	0.39	-	.	ID=utg000002l_pilon.g870;Name=XM_002999488.1;locus_tag=utg000002l_pilong870;inference=similar to RNA sequence, mRNA:RefSeq:XM_002999488.1"
utg000003l_pilon	AUGUSTUS	gene	22691	22960	0.43	+	.	ID=utg000003l_pilon.g881;Name=XM_444781.1;locus_tag=utg000003l_pilong881;inference=similar to RNA sequence, mRNA:RefSeq:XM_444781.1"
utg000003l_pilon	AUGUSTUS	gene	25755	26096	1	+	.	ID=utg000003l_pilon.g883;Name=XM_444782.1;locus_tag=utg000003l_pilong883;inference=similar to RNA sequence, mRNA:RefSeq:XM_444782.1"
utg000003l_pilon	AUGUSTUS	mRNA	25755	26096	1	+	.	ID=utg000003l_pilon.g883.t1;Parent=utg000003l_pilon.g883;product=absent;inference=similar to AA sequence:RefSeq:XP_444782.1
utg000003l_pilon	AUGUSTUS	mRNA	31275	32455	0.4	+	.	ID=utg000003l_pilon.g885.t1;Parent=utg000003l_pilon.g885
utg000003l_pilon	AUGUSTUS	gene	38015	38848	0.88	-	.	ID=utg000003l_pilon.g891;Name=XM_444789.1;locus_tag=utg000003l_pilong891;inference=similar to RNA sequence, mRNA:RefSeq:XM_444789.1"
utg000003l_pilon	AUGUSTUS	gene	40843	41319	0.86	+	.	ID=utg000003l_pilon.g892;Name=XM_444790.1;locus_tag=utg000003l_pilong892;inference=similar to RNA sequence, mRNA:RefSeq:XM_444790.1"
utg000003l_pilon	AUGUSTUS	mRNA	41787	42594	0.89	-	.	ID=utg000003l_pilon.g893.t1;Parent=utg000003l_pilon.g893
utg000003l_pilon	AUGUSTUS	CDS	41787	42194	1	-	0	ID=utg000003l_pilon.g893.t1.cds;Parent=utg000003l_pilon.g893.t1;product=CAGL0A00429g;note=CAGL0A00429g;inference=similar to RNA sequence, mRNA:RefSeq:XM_444791.1
utg000003l_pilon	AUGUSTUS	CDS	42385	42594	0.89	-	0	ID=utg000003l_pilon.g893.t1.cds;Parent=utg000003l_pilon.g893.t1;product=CAGL0A00429g;note=CAGL0A00429g;inference=similar to RNA sequence, mRNA:RefSeq:XM_444791.1
utg000003l_pilon	AUGUSTUS	gene	42734	43096	0.94	-	.	ID=utg000003l_pilon.g894;Name=XM_444791.1;locus_tag=utg000003l_pilong894;inference=similar to RNA sequence, mRNA:RefSeq:XM_444791.1"
utg000003l_pilon	AUGUSTUS	mRNA	46717	47664	0.9	+	.	ID=utg000003l_pilon.g895.t1;Parent=utg000003l_pilon.g895
utg000003l_pilon	AUGUSTUS	mRNA	51115	51513	0.87	-	.	ID=utg000003l_pilon.g898.t1;Parent=utg000003l_pilon.g898
utg000003l_pilon	AUGUSTUS	gene	87809	88273	0.73	-	.	ID=utg000003l_pilon.g919;Name=XM_444805.1;locus_tag=utg000003l_pilong919;inference=similar to RNA sequence, mRNA:RefSeq:XM_444805.1"
utg000003l_pilon	AUGUSTUS	mRNA	87809	88273	0.73	-	.	ID=utg000003l_pilon.g919.t1;Parent=utg000003l_pilon.g919;product=absent;inference=similar to AA sequence:RefSeq:XP_444805.1
utg000003l_pilon	AUGUSTUS	mRNA	88285	89071	0.2	-	.	ID=utg000003l_pilon.g920.t1;Parent=utg000003l_pilon.g920
utg000003l_pilon	AUGUSTUS	CDS	88285	88686	0.28	-	0	ID=utg000003l_pilon.g920.t1.cds;Parent=utg000003l_pilon.g920.t1;product=CAGL0A00803g;note=CAGL0A00803g;inference=similar to RNA sequence, mRNA:RefSeq:XM_444805.1
utg000003l_pilon	AUGUSTUS	CDS	89069	89071	0.45	-	0	ID=utg000003l_pilon.g920.t1.cds;Parent=utg000003l_pilon.g920.t1;product=CAGL0A00803g;note=CAGL0A00803g;inference=similar to RNA sequence, mRNA:RefSeq:XM_444805.1
utg000003l_pilon	AUGUSTUS	mRNA	89184	90032	0.21	-	.	ID=utg000003l_pilon.g921.t1;Parent=utg000003l_pilon.g921
utg000003l_pilon	AUGUSTUS	CDS	89184	89895	0.23	-	1	ID=utg000003l_pilon.g921.t1.cds;Parent=utg000003l_pilon.g921.t1;product=CAGL0A00803g;note=CAGL0A00803g;inference=similar to RNA sequence, mRNA:RefSeq:XM_444805.1
utg000003l_pilon	AUGUSTUS	CDS	90010	90032	0.28	-	0	ID=utg000003l_pilon.g921.t1.cds;Parent=utg000003l_pilon.g921.t1;product=CAGL0A00803g;note=CAGL0A00803g;inference=similar to RNA sequence, mRNA:RefSeq:XM_444805.1
utg000003l_pilon	AUGUSTUS	gene	102442	103106	0.24	+	.	ID=utg000003l_pilon.g929;Name=XM_444810.1;locus_tag=utg000003l_pilong929;inference=similar to RNA sequence, mRNA:RefSeq:XM_444810.1"
utg000003l_pilon	AUGUSTUS	gene	103696	104046	1	-	.	ID=utg000003l_pilon.g930;Name=XM_444811.1;locus_tag=utg000003l_pilong930;inference=similar to RNA sequence, mRNA:RefSeq:XM_444811.1"
utg000003l_pilon	AUGUSTUS	mRNA	103696	104046	1	-	.	ID=utg000003l_pilon.g930.t1;Parent=utg000003l_pilon.g930;product=absent;inference=similar to AA sequence:RefSeq:XP_444811.1
utg000003l_pilon	AUGUSTUS	gene	104066	104422	0.88	-	.	ID=utg000003l_pilon.g931;Name=XM_444811.1;locus_tag=utg000003l_pilong931;inference=similar to RNA sequence, mRNA:RefSeq:XM_444811.1"
utg000003l_pilon	AUGUSTUS	mRNA	104066	104422	0.88	-	.	ID=utg000003l_pilon.g931.t1;Parent=utg000003l_pilon.g931;product=absent;inference=similar to AA sequence:RefSeq:XP_444811.1
utg000003l_pilon	AUGUSTUS	gene	104539	105817	0.85	+	.	ID=utg000003l_pilon.g932;Name=XM_444812.1;locus_tag=utg000003l_pilong932;inference=similar to RNA sequence, mRNA:RefSeq:XM_444812.1"
utg000003l_pilon	AUGUSTUS	gene	106753	106989	1	-	.	ID=utg000003l_pilon.g933;Name=XM_444813.1;locus_tag=utg000003l_pilong933;inference=similar to RNA sequence, mRNA:RefSeq:XM_444813.1"
utg000003l_pilon	AUGUSTUS	mRNA	106753	106989	1	-	.	ID=utg000003l_pilon.g933.t1;Parent=utg000003l_pilon.g933;product=absent;inference=similar to AA sequence:RefSeq:XP_444813.1
utg000003l_pilon	AUGUSTUS	gene	108002	109226	0.44	+	.	ID=utg000003l_pilon.g934;Name=XM_444815.1;locus_tag=utg000003l_pilong934;inference=similar to RNA sequence, mRNA:RefSeq:XM_444815.1"
utg000003l_pilon	AUGUSTUS	mRNA	108002	109226	0.44	+	.	ID=utg000003l_pilon.g934.t1;Parent=utg000003l_pilon.g934;product=absent;inference=similar to RNA sequence, mRNA:RefSeq:XM_444814.1
utg000003l_pilon	AUGUSTUS	CDS	108002	108526	0.5	+	0	ID=utg000003l_pilon.g934.t1.cds;Parent=utg000003l_pilon.g934.t1;product=CAGL0A01023g;note=CAGL0A01023g;inference=similar to RNA sequence, mRNA:RefSeq:XM_444815.1
utg000003l_pilon	AUGUSTUS	CDS	108987	109226	0.76	+	0	ID=utg000003l_pilon.g934.t1.cds;Parent=utg000003l_pilon.g934.t1;product=CAGL0A01023g;note=CAGL0A01023g;inference=similar to RNA sequence, mRNA:RefSeq:XM_444815.1
utg000003l_pilon	AUGUSTUS	gene	110003	110245	0.96	+	.	ID=utg000003l_pilon.g936;Name=XM_444815.1;locus_tag=utg000003l_pilong936;inference=similar to RNA sequence, mRNA:RefSeq:XM_444815.1"
utg000003l_pilon	AUGUSTUS	gene	117849	118058	1	+	.	ID=utg000003l_pilon.g942;Name=XM_444819.1;locus_tag=utg000003l_pilong942;inference=similar to RNA sequence, mRNA:RefSeq:XM_444819.1"
utg000003l_pilon	AUGUSTUS	mRNA	117849	118058	1	+	.	ID=utg000003l_pilon.g942.t1;Parent=utg000003l_pilon.g942;product=absent;inference=similar to AA sequence:RefSeq:XP_444819.1
utg000003l_pilon	AUGUSTUS	gene	123979	126595	0.07	+	.	ID=utg000003l_pilon.g945;Name=XM_002999463.1;locus_tag=utg000003l_pilong945;inference=similar to RNA sequence, mRNA:RefSeq:XM_002999463.1"
utg000003l_pilon	AUGUSTUS	gene	128736	129595	0.26	+	.	ID=utg000003l_pilon.g948;Name=XM_444823.1;locus_tag=utg000003l_pilong948;inference=similar to RNA sequence, mRNA:RefSeq:XM_444823.1"
utg000003l_pilon	AUGUSTUS	gene	155864	156166	0.91	+	.	ID=utg000003l_pilon.g966;Name=XM_444829.1;locus_tag=utg000003l_pilong966;inference=similar to RNA sequence, mRNA:RefSeq:XM_444829.1"
utg000003l_pilon	AUGUSTUS	mRNA	163565	164302	0.89	-	.	ID=utg000003l_pilon.g970.t1;Parent=utg000003l_pilon.g970
utg000003l_pilon	AUGUSTUS	gene	169148	169713	0.97	+	.	ID=utg000003l_pilon.g974;Name=XM_444836.1;locus_tag=utg000003l_pilong974;inference=similar to RNA sequence, mRNA:RefSeq:XM_444836.1"
utg000003l_pilon	AUGUSTUS	gene	169930	170196	0.99	+	.	ID=utg000003l_pilon.g975;Name=XM_444836.1;locus_tag=utg000003l_pilong975;inference=similar to RNA sequence, mRNA:RefSeq:XM_444836.1"
utg000003l_pilon	AUGUSTUS	gene	172634	174013	1	-	.	ID=utg000003l_pilon.g977;Name=XM_444838.1;locus_tag=utg000003l_pilong977;inference=similar to RNA sequence, mRNA:RefSeq:XM_444838.1"
utg000003l_pilon	AUGUSTUS	mRNA	172634	174013	1	-	.	ID=utg000003l_pilon.g977.t1;Parent=utg000003l_pilon.g977;product=absent;inference=similar to AA sequence:RefSeq:XP_444838.1
utg000003l_pilon	AUGUSTUS	gene	174144	174731	1	-	.	ID=utg000003l_pilon.g978;Name=XM_444838.1;locus_tag=utg000003l_pilong978;inference=similar to RNA sequence, mRNA:RefSeq:XM_444838.1"
utg000003l_pilon	AUGUSTUS	mRNA	174144	174731	1	-	.	ID=utg000003l_pilon.g978.t1;Parent=utg000003l_pilon.g978;product=absent;inference=similar to AA sequence:RefSeq:XP_444838.1
utg000003l_pilon	AUGUSTUS	gene	175051	176331	0.5	-	.	ID=utg000003l_pilon.g979;Name=XM_444839.1;locus_tag=utg000003l_pilong979;inference=similar to RNA sequence, mRNA:RefSeq:XM_444839.1"
utg000003l_pilon	AUGUSTUS	mRNA	175051	176331	0.5	-	.	ID=utg000003l_pilon.g979.t1;Parent=utg000003l_pilon.g979;product=absent;inference=similar to AA sequence:RefSeq:XP_444839.1
utg000003l_pilon	AUGUSTUS	gene	176665	176970	0.89	-	.	ID=utg000003l_pilon.g980;Name=XM_444839.1;locus_tag=utg000003l_pilong980;inference=similar to RNA sequence, mRNA:RefSeq:XM_444839.1"
utg000003l_pilon	AUGUSTUS	mRNA	176665	176970	0.89	-	.	ID=utg000003l_pilon.g980.t1;Parent=utg000003l_pilon.g980;product=absent;inference=similar to AA sequence:RefSeq:XP_444839.1
utg000003l_pilon	AUGUSTUS	gene	179418	179843	0.21	+	.	ID=utg000003l_pilon.g983;Name=XM_444841.1;locus_tag=utg000003l_pilong983;inference=similar to RNA sequence, mRNA:RefSeq:XM_444841.1"
utg000003l_pilon	AUGUSTUS	gene	180431	181949	0.52	-	.	ID=utg000003l_pilon.g984;Name=XM_444842.1;locus_tag=utg000003l_pilong984;inference=similar to RNA sequence, mRNA:RefSeq:XM_444842.1"
utg000003l_pilon	AUGUSTUS	gene	181994	182263	0.93	+	.	ID=utg000003l_pilon.g985;Name=XM_444842.1;locus_tag=utg000003l_pilong985;inference=similar to RNA sequence, mRNA:RefSeq:XM_444842.1"
utg000003l_pilon	AUGUSTUS	gene	183392	185572	0.32	-	.	ID=utg000003l_pilon.g987;Name=XM_444843.1;locus_tag=utg000003l_pilong987;inference=similar to RNA sequence, mRNA:RefSeq:XM_444843.1"
utg000003l_pilon	AUGUSTUS	mRNA	183392	185572	0.32	-	.	ID=utg000003l_pilon.g987.t1;Parent=utg000003l_pilon.g987;product=absent;inference=similar to AA sequence:RefSeq:XP_444843.1
utg000003l_pilon	AUGUSTUS	CDS	183392	184551	0.42	-	2	ID=utg000003l_pilon.g987.t1.cds;Parent=utg000003l_pilon.g987.t1;product=CAGL0A01782g;note=CAGL0A01782g;inference=similar to RNA sequence, mRNA:RefSeq:XM_444843.1
utg000003l_pilon	AUGUSTUS	CDS	185302	185572	0.67	-	0	ID=utg000003l_pilon.g987.t1.cds;Parent=utg000003l_pilon.g987.t1;product=CAGL0A01782g;note=CAGL0A01782g;inference=similar to RNA sequence, mRNA:RefSeq:XM_444843.1
utg000003l_pilon	AUGUSTUS	mRNA	188910	189410	0.99	-	.	ID=utg000003l_pilon.g989.t1;Parent=utg000003l_pilon.g989
utg000003l_pilon	AUGUSTUS	mRNA	196504	198792	0.16	-	.	ID=utg000003l_pilon.g993.t1;Parent=utg000003l_pilon.g993
utg000003l_pilon	AUGUSTUS	CDS	196504	197993	0.72	-	2	ID=utg000003l_pilon.g993.t1.cds;Parent=utg000003l_pilon.g993.t1;product=CAGL0A01848g;note=CAGL0A01848g;inference=similar to RNA sequence, mRNA:RefSeq:XM_444846.1
utg000003l_pilon	AUGUSTUS	CDS	198534	198792	0.62	-	0	ID=utg000003l_pilon.g993.t1.cds;Parent=utg000003l_pilon.g993.t1;product=CAGL0A01848g;note=CAGL0A01848g;inference=similar to RNA sequence, mRNA:RefSeq:XM_444846.1
utg000003l_pilon	AUGUSTUS	mRNA	202786	205219	0.18	+	.	ID=utg000003l_pilon.g995.t1;Parent=utg000003l_pilon.g995
utg000003l_pilon	AUGUSTUS	CDS	202786	202891	0.85	+	0	ID=utg000003l_pilon.g995.t1.cds;Parent=utg000003l_pilon.g995.t1;product=CAGL0A01914g;note=CAGL0A01914g;inference=similar to RNA sequence, mRNA:RefSeq:XM_444849.1
utg000003l_pilon	AUGUSTUS	CDS	203403	203762	0.47	+	2	ID=utg000003l_pilon.g995.t1.cds;Parent=utg000003l_pilon.g995.t1;product=CAGL0A01914g;note=CAGL0A01914g;inference=similar to RNA sequence, mRNA:RefSeq:XM_444849.1
utg000003l_pilon	AUGUSTUS	CDS	203815	204215	0.47	+	2	ID=utg000003l_pilon.g995.t1.cds;Parent=utg000003l_pilon.g995.t1;product=CAGL0A01914g;note=CAGL0A01914g;inference=similar to RNA sequence, mRNA:RefSeq:XM_444849.1
utg000003l_pilon	AUGUSTUS	CDS	204326	205219	0.57	+	0	ID=utg000003l_pilon.g995.t1.cds;Parent=utg000003l_pilon.g995.t1;product=CAGL0A01914g;note=CAGL0A01914g;inference=similar to RNA sequence, mRNA:RefSeq:XM_444849.1
utg000003l_pilon	AUGUSTUS	gene	210573	210914	0.98	+	.	ID=utg000003l_pilon.g1000;Name=XM_444849.1;locus_tag=utg000003l_pilong1000;inference=similar to RNA sequence, mRNA:RefSeq:XM_444849.1"
utg000003l_pilon	AUGUSTUS	mRNA	210573	210914	0.98	+	.	ID=utg000003l_pilon.g1000.t1;Parent=utg000003l_pilon.g1000;product=absent;inference=similar to AA sequence:RefSeq:XP_444849.1
utg000003l_pilon	AUGUSTUS	gene	211276	213693	0.28	+	.	ID=utg000003l_pilon.g1001;Name=XM_444849.1;locus_tag=utg000003l_pilong1001;inference=similar to RNA sequence, mRNA:RefSeq:XM_444849.1"
utg000003l_pilon	AUGUSTUS	gene	213758	214207	0.78	+	.	ID=utg000003l_pilon.g1002;Name=XM_444849.1;locus_tag=utg000003l_pilong1002;inference=similar to RNA sequence, mRNA:RefSeq:XM_444849.1"
utg000003l_pilon	AUGUSTUS	mRNA	213758	214207	0.78	+	.	ID=utg000003l_pilon.g1002.t1;Parent=utg000003l_pilon.g1002;product=absent;inference=similar to AA sequence:RefSeq:XP_444849.1
utg000003l_pilon	AUGUSTUS	gene	214263	214742	0.99	+	.	ID=utg000003l_pilon.g1003;Name=XM_444849.1;locus_tag=utg000003l_pilong1003;inference=similar to RNA sequence, mRNA:RefSeq:XM_444849.1"
utg000003l_pilon	AUGUSTUS	mRNA	214263	214742	0.99	+	.	ID=utg000003l_pilon.g1003.t1;Parent=utg000003l_pilon.g1003;product=absent;inference=similar to AA sequence:RefSeq:XP_444849.1
utg000003l_pilon	AUGUSTUS	gene	215360	216579	0.35	+	.	ID=utg000003l_pilon.g1004;Name=XM_444850.1;locus_tag=utg000003l_pilong1004;inference=similar to RNA sequence, mRNA:RefSeq:XM_444850.1"
utg000003l_pilon	AUGUSTUS	mRNA	215360	216579	0.35	+	.	ID=utg000003l_pilon.g1004.t1;Parent=utg000003l_pilon.g1004;product=absent;inference=similar to RNA sequence, mRNA:RefSeq:XM_444850.1
utg000003l_pilon	AUGUSTUS	CDS	215360	215727	0.41	+	0	ID=utg000003l_pilon.g1004.t1.cds;Parent=utg000003l_pilon.g1004.t1;product=CAGL0A01958g;note=CAGL0A01958g;inference=similar to RNA sequence, mRNA:RefSeq:XM_444850.1
utg000003l_pilon	AUGUSTUS	CDS	216039	216579	0.36	+	1	ID=utg000003l_pilon.g1004.t1.cds;Parent=utg000003l_pilon.g1004.t1;product=CAGL0A01958g;note=CAGL0A01958g;inference=similar to RNA sequence, mRNA:RefSeq:XM_444850.1
utg000003l_pilon	AUGUSTUS	gene	216603	217958	1	-	.	ID=utg000003l_pilon.g1005;Name=XM_444851.1;locus_tag=utg000003l_pilong1005;inference=similar to RNA sequence, mRNA:RefSeq:XM_444851.1"
utg000003l_pilon	AUGUSTUS	mRNA	216603	217958	1	-	.	ID=utg000003l_pilon.g1005.t1;Parent=utg000003l_pilon.g1005;product=absent;inference=similar to AA sequence:RefSeq:XP_444851.1
utg000003l_pilon	AUGUSTUS	gene	218357	218716	0.99	-	.	ID=utg000003l_pilon.g1006;Name=XM_444851.1;locus_tag=utg000003l_pilong1006;inference=similar to RNA sequence, mRNA:RefSeq:XM_444851.1"
utg000003l_pilon	AUGUSTUS	gene	219089	222288	0.17	-	.	ID=utg000003l_pilon.g1007;Name=XM_444852.1;locus_tag=utg000003l_pilong1007;inference=similar to RNA sequence, mRNA:RefSeq:XM_444852.1"
utg000003l_pilon	AUGUSTUS	mRNA	219089	222288	0.17	-	.	ID=utg000003l_pilon.g1007.t1;Parent=utg000003l_pilon.g1007;product=absent;inference=similar to RNA sequence, mRNA:RefSeq:XM_444853.1
utg000003l_pilon	AUGUSTUS	CDS	219089	219453	0.68	-	2	ID=utg000003l_pilon.g1007.t1.cds;Parent=utg000003l_pilon.g1007.t1;product=CAGL0A02024g;note=CAGL0A02024g;inference=similar to RNA sequence, mRNA:RefSeq:XM_444853.1
utg000003l_pilon	AUGUSTUS	CDS	220311	220813	0.38	-	1	ID=utg000003l_pilon.g1007.t1.cds;Parent=utg000003l_pilon.g1007.t1;product=CAGL0A02024g;note=CAGL0A02024g;inference=similar to RNA sequence, mRNA:RefSeq:XM_444853.1
utg000003l_pilon	AUGUSTUS	CDS	221093	221375	0.33	-	2	ID=utg000003l_pilon.g1007.t1.cds;Parent=utg000003l_pilon.g1007.t1;product=CAGL0A02024g;note=CAGL0A02024g;inference=similar to RNA sequence, mRNA:RefSeq:XM_444853.1
utg000003l_pilon	AUGUSTUS	CDS	222096	222288	0.57	-	0	ID=utg000003l_pilon.g1007.t1.cds;Parent=utg000003l_pilon.g1007.t1;product=CAGL0A02024g;note=CAGL0A02024g;inference=similar to RNA sequence, mRNA:RefSeq:XM_444853.1
utg000003l_pilon	AUGUSTUS	mRNA	224868	226442	0.25	+	.	ID=utg000003l_pilon.g1009.t1;Parent=utg000003l_pilon.g1009
utg000003l_pilon	AUGUSTUS	CDS	224868	225483	0.87	+	0	ID=utg000003l_pilon.g1009.t1.cds;Parent=utg000003l_pilon.g1009.t1;product=CAGL0A02046g;note=CAGL0A02046g;inference=similar to RNA sequence, mRNA:RefSeq:XM_444854.1
utg000003l_pilon	AUGUSTUS	CDS	226099	226442	0.37	+	2	ID=utg000003l_pilon.g1009.t1.cds;Parent=utg000003l_pilon.g1009.t1;product=CAGL0A02046g;note=CAGL0A02046g;inference=similar to RNA sequence, mRNA:RefSeq:XM_444854.1
utg000003l_pilon	AUGUSTUS	gene	229840	231352	0.85	+	.	ID=utg000003l_pilon.g1011;Name=XM_444856.1;locus_tag=utg000003l_pilong1011;inference=similar to RNA sequence, mRNA:RefSeq:XM_444856.1"
utg000003l_pilon	AUGUSTUS	gene	236925	237260	0.71	-	.	ID=utg000003l_pilon.g1017;Name=XM_444859.1;locus_tag=utg000003l_pilong1017;inference=similar to RNA sequence, mRNA:RefSeq:XM_444859.1"
utg000003l_pilon	AUGUSTUS	gene	239422	244470	0.16	-	.	ID=utg000003l_pilon.g1019;Name=XM_444861.1;locus_tag=utg000003l_pilong1019;inference=similar to RNA sequence, mRNA:RefSeq:XM_444861.1"
utg000003l_pilon	AUGUSTUS	mRNA	239422	244470	0.16	-	.	ID=utg000003l_pilon.g1019.t1;Parent=utg000003l_pilon.g1019;product=absent;inference=similar to AA sequence:RefSeq:XP_444861.1
utg000003l_pilon	AUGUSTUS	mRNA	263811	265094	0.21	-	.	ID=utg000003l_pilon.g1030.t1;Parent=utg000003l_pilon.g1030
utg000003l_pilon	AUGUSTUS	mRNA	282491	282727	0.9	+	.	ID=utg000003l_pilon.g1043.t1;Parent=utg000003l_pilon.g1043
utg000003l_pilon	AUGUSTUS	mRNA	287940	289051	0.31	-	.	ID=utg000003l_pilon.g1047.t1;Parent=utg000003l_pilon.g1047
utg000003l_pilon	AUGUSTUS	gene	297680	297982	0.78	-	.	ID=utg000003l_pilon.g1058;Name=XM_444886.1;locus_tag=utg000003l_pilong1058;inference=similar to RNA sequence, mRNA:RefSeq:XM_444886.1"
utg000003l_pilon	AUGUSTUS	mRNA	297680	297982	0.78	-	.	ID=utg000003l_pilon.g1058.t1;Parent=utg000003l_pilon.g1058;product=absent;inference=similar to AA sequence:RefSeq:XP_444886.1
utg000003l_pilon	AUGUSTUS	gene	298266	299009	0.99	-	.	ID=utg000003l_pilon.g1059;Name=XM_444886.1;locus_tag=utg000003l_pilong1059;inference=similar to RNA sequence, mRNA:RefSeq:XM_444886.1"
utg000003l_pilon	AUGUSTUS	gene	299252	300090	0.72	+	.	ID=utg000003l_pilon.g1060;Name=XM_444887.1;locus_tag=utg000003l_pilong1060;inference=similar to RNA sequence, mRNA:RefSeq:XM_444887.1"
utg000003l_pilon	AUGUSTUS	gene	300910	301518	1	+	.	ID=utg000003l_pilon.g1062;Name=XM_444888.1;locus_tag=utg000003l_pilong1062;inference=similar to RNA sequence, mRNA:RefSeq:XM_444888.1"
utg000003l_pilon	AUGUSTUS	mRNA	300910	301518	1	+	.	ID=utg000003l_pilon.g1062.t1;Parent=utg000003l_pilon.g1062;product=absent;inference=similar to AA sequence:RefSeq:XP_444888.1
utg000003l_pilon	AUGUSTUS	gene	301607	302164	0.84	-	.	ID=utg000003l_pilon.g1063;Name=XM_444889.1;locus_tag=utg000003l_pilong1063;inference=similar to RNA sequence, mRNA:RefSeq:XM_444889.1"
utg000003l_pilon	AUGUSTUS	mRNA	301607	302164	0.84	-	.	ID=utg000003l_pilon.g1063.t1;Parent=utg000003l_pilon.g1063;product=absent;inference=similar to AA sequence:RefSeq:XP_444889.1
utg000003l_pilon	AUGUSTUS	gene	303840	304133	0.46	-	.	ID=utg000003l_pilon.g1065;Name=XM_444889.1;locus_tag=utg000003l_pilong1065;inference=similar to RNA sequence, mRNA:RefSeq:XM_444889.1"
utg000003l_pilon	AUGUSTUS	mRNA	304924	305379	0.54	-	.	ID=utg000003l_pilon.g1066.t1;Parent=utg000003l_pilon.g1066
utg000003l_pilon	AUGUSTUS	gene	307290	307988	0.39	+	.	ID=utg000003l_pilon.g1068;Name=XM_444892.1;locus_tag=utg000003l_pilong1068;inference=similar to RNA sequence, mRNA:RefSeq:XM_444892.1"
utg000003l_pilon	AUGUSTUS	mRNA	307290	307988	0.39	+	.	ID=utg000003l_pilon.g1068.t1;Parent=utg000003l_pilon.g1068;product=absent;inference=similar to AA sequence:RefSeq:XP_444892.1
utg000003l_pilon	AUGUSTUS	mRNA	308631	309634	0.62	-	.	ID=utg000003l_pilon.g1069.t1;Parent=utg000003l_pilon.g1069
utg000003l_pilon	AUGUSTUS	CDS	308631	309129	0.62	-	1	ID=utg000003l_pilon.g1069.t1.cds;Parent=utg000003l_pilon.g1069.t1;product=CAGL0A02926g;note=CAGL0A02926g;inference=similar to RNA sequence, mRNA:RefSeq:XM_444893.1
utg000003l_pilon	AUGUSTUS	CDS	309522	309634	0.86	-	0	ID=utg000003l_pilon.g1069.t1.cds;Parent=utg000003l_pilon.g1069.t1;product=CAGL0A02926g;note=CAGL0A02926g;inference=similar to RNA sequence, mRNA:RefSeq:XM_444893.1
utg000003l_pilon	AUGUSTUS	mRNA	312776	313189	0.82	-	.	ID=utg000003l_pilon.g1073.t1;Parent=utg000003l_pilon.g1073
utg000003l_pilon	AUGUSTUS	mRNA	335976	336176	0.76	+	.	ID=utg000003l_pilon.g1090.t1;Parent=utg000003l_pilon.g1090
utg000003l_pilon	AUGUSTUS	gene	336484	336840	0.95	+	.	ID=utg000003l_pilon.g1091;Name=XM_444909.1;locus_tag=utg000003l_pilong1091;inference=similar to RNA sequence, mRNA:RefSeq:XM_444909.1"
utg000003l_pilon	AUGUSTUS	mRNA	336484	336840	0.95	+	.	ID=utg000003l_pilon.g1091.t1;Parent=utg000003l_pilon.g1091;product=absent;inference=similar to AA sequence:RefSeq:XP_444909.1
utg000003l_pilon	AUGUSTUS	gene	337218	337682	0.65	+	.	ID=utg000003l_pilon.g1092;Name=XM_444909.1;locus_tag=utg000003l_pilong1092;inference=similar to RNA sequence, mRNA:RefSeq:XM_444909.1"
utg000003l_pilon	AUGUSTUS	mRNA	337218	337682	0.65	+	.	ID=utg000003l_pilon.g1092.t1;Parent=utg000003l_pilon.g1092;product=absent;inference=similar to AA sequence:RefSeq:XP_444909.1
utg000003l_pilon	AUGUSTUS	gene	338151	338432	0.98	-	.	ID=utg000003l_pilon.g1093;Name=XM_444910.1;locus_tag=utg000003l_pilong1093;inference=similar to RNA sequence, mRNA:RefSeq:XM_444910.1"
utg000003l_pilon	AUGUSTUS	gene	338508	339994	0.61	-	.	ID=utg000003l_pilon.g1094;Name=XM_444910.1;locus_tag=utg000003l_pilong1094;inference=similar to RNA sequence, mRNA:RefSeq:XM_444910.1"
utg000003l_pilon	AUGUSTUS	mRNA	338508	339994	0.61	-	.	ID=utg000003l_pilon.g1094.t1;Parent=utg000003l_pilon.g1094;product=absent;inference=similar to AA sequence:RefSeq:XP_444910.1
utg000003l_pilon	AUGUSTUS	CDS	338508	338790	0.98	-	1	ID=utg000003l_pilon.g1094.t1.cds;Parent=utg000003l_pilon.g1094.t1;product=60S ribosoma;note=60S ribosoma;inference=similar to RNA sequence, mRNA:RefSeq:XM_444910.1
utg000003l_pilon	AUGUSTUS	CDS	339335	339480	0.67	-	0	ID=utg000003l_pilon.g1094.t1.cds;Parent=utg000003l_pilon.g1094.t1;product=60S ribosoma;note=60S ribosoma;inference=similar to RNA sequence, mRNA:RefSeq:XM_444910.1
utg000003l_pilon	AUGUSTUS	CDS	339770	339994	0.62	-	0	ID=utg000003l_pilon.g1094.t1.cds;Parent=utg000003l_pilon.g1094.t1;product=60S ribosoma;note=60S ribosoma;inference=similar to RNA sequence, mRNA:RefSeq:XM_444910.1
utg000003l_pilon	AUGUSTUS	gene	343089	343647	0.35	+	.	ID=utg000003l_pilon.g1096;Name=XM_444912.1;locus_tag=utg000003l_pilong1096;inference=similar to RNA sequence, mRNA:RefSeq:XM_444912.1"
utg000003l_pilon	AUGUSTUS	mRNA	343089	343647	0.35	+	.	ID=utg000003l_pilon.g1096.t1;Parent=utg000003l_pilon.g1096;product=absent;inference=similar to AA sequence:RefSeq:XP_444912.1
utg000003l_pilon	AUGUSTUS	CDS	343089	343124	0.39	+	0	ID=utg000003l_pilon.g1096.t1.cds;Parent=utg000003l_pilon.g1096.t1;product=CAGL0A03322g;note=CAGL0A03322g;inference=similar to RNA sequence, mRNA:RefSeq:XM_444912.1
utg000003l_pilon	AUGUSTUS	CDS	343240	343647	0.41	+	0	ID=utg000003l_pilon.g1096.t1.cds;Parent=utg000003l_pilon.g1096.t1;product=CAGL0A03322g;note=CAGL0A03322g;inference=similar to RNA sequence, mRNA:RefSeq:XM_444912.1
utg000003l_pilon	AUGUSTUS	gene	349788	351390	0.21	-	.	ID=utg000003l_pilon.g1101;Name=XM_444915.1;locus_tag=utg000003l_pilong1101;inference=similar to RNA sequence, mRNA:RefSeq:XM_444915.1"
utg000003l_pilon	AUGUSTUS	mRNA	349788	351390	0.21	-	.	ID=utg000003l_pilon.g1101.t1;Parent=utg000003l_pilon.g1101;product=absent;inference=similar to AA sequence:RefSeq:XP_444915.1
utg000003l_pilon	AUGUSTUS	mRNA	353743	354886	0.3	+	.	ID=utg000003l_pilon.g1104.t1;Parent=utg000003l_pilon.g1104
utg000003l_pilon	AUGUSTUS	gene	354914	356445	0.58	+	.	ID=utg000003l_pilon.g1105;Name=XM_444917.1;locus_tag=utg000003l_pilong1105;inference=similar to RNA sequence, mRNA:RefSeq:XM_444917.1"
utg000003l_pilon	AUGUSTUS	gene	356638	357841	0.33	+	.	ID=utg000003l_pilon.g1106;Name=XM_444917.1;locus_tag=utg000003l_pilong1106;inference=similar to RNA sequence, mRNA:RefSeq:XM_444917.1"
utg000003l_pilon	AUGUSTUS	gene	358386	359544	0.99	+	.	ID=utg000003l_pilon.g1107;Name=XM_444918.1;locus_tag=utg000003l_pilong1107;inference=similar to RNA sequence, mRNA:RefSeq:XM_444918.1"
utg000003l_pilon	AUGUSTUS	mRNA	360125	361563	0.13	-	.	ID=utg000003l_pilon.g1108.t1;Parent=utg000003l_pilon.g1108
utg000003l_pilon	AUGUSTUS	CDS	360125	360438	0.91	-	2	ID=utg000003l_pilon.g1108.t1.cds;Parent=utg000003l_pilon.g1108.t1;product=CAGL0A03476g;note=CAGL0A03476g;inference=similar to RNA sequence, mRNA:RefSeq:XM_444919.1
utg000003l_pilon	AUGUSTUS	CDS	360568	360827	0.24	-	1	ID=utg000003l_pilon.g1108.t1.cds;Parent=utg000003l_pilon.g1108.t1;product=CAGL0A03476g;note=CAGL0A03476g;inference=similar to RNA sequence, mRNA:RefSeq:XM_444919.1
utg000003l_pilon	AUGUSTUS	CDS	361172	361563	0.52	-	0	ID=utg000003l_pilon.g1108.t1.cds;Parent=utg000003l_pilon.g1108.t1;product=CAGL0A03476g;note=CAGL0A03476g;inference=similar to RNA sequence, mRNA:RefSeq:XM_444919.1
utg000003l_pilon	AUGUSTUS	gene	362172	362717	0.99	-	.	ID=utg000003l_pilon.g1109;Name=XM_444920.1;locus_tag=utg000003l_pilong1109;inference=similar to RNA sequence, mRNA:RefSeq:XM_444920.1"
utg000003l_pilon	AUGUSTUS	mRNA	362172	362717	0.99	-	.	ID=utg000003l_pilon.g1109.t1;Parent=utg000003l_pilon.g1109;product=absent;inference=similar to AA sequence:RefSeq:XP_444920.1
utg000003l_pilon	AUGUSTUS	gene	362878	363426	0.96	-	.	ID=utg000003l_pilon.g1110;Name=XM_444920.1;locus_tag=utg000003l_pilong1110;inference=similar to RNA sequence, mRNA:RefSeq:XM_444920.1"
utg000003l_pilon	AUGUSTUS	gene	363623	364213	0.91	-	.	ID=utg000003l_pilon.g1111;Name=XM_444920.1;locus_tag=utg000003l_pilong1111;inference=similar to RNA sequence, mRNA:RefSeq:XM_444920.1"
utg000003l_pilon	AUGUSTUS	mRNA	363623	364213	0.91	-	.	ID=utg000003l_pilon.g1111.t1;Parent=utg000003l_pilon.g1111;product=absent;inference=similar to AA sequence:RefSeq:XP_444920.1
utg000003l_pilon	AUGUSTUS	gene	365291	366274	0.94	-	.	ID=utg000003l_pilon.g1112;Name=XM_444921.1;locus_tag=utg000003l_pilong1112;inference=similar to RNA sequence, mRNA:RefSeq:XM_444921.1"
utg000003l_pilon	AUGUSTUS	mRNA	365291	366274	0.94	-	.	ID=utg000003l_pilon.g1112.t1;Parent=utg000003l_pilon.g1112;product=absent;inference=similar to AA sequence:RefSeq:XP_444921.1
utg000003l_pilon	AUGUSTUS	CDS	365291	365546	0.94	-	1	ID=utg000003l_pilon.g1112.t1.cds;Parent=utg000003l_pilon.g1112.t1;product=CAGL0A03542g;note=CAGL0A03542g;inference=similar to RNA sequence, mRNA:RefSeq:XM_444921.1
utg000003l_pilon	AUGUSTUS	CDS	366261	366274	1	-	0	ID=utg000003l_pilon.g1112.t1.cds;Parent=utg000003l_pilon.g1112.t1;product=CAGL0A03542g;note=CAGL0A03542g;inference=similar to RNA sequence, mRNA:RefSeq:XM_444921.1
utg000003l_pilon	AUGUSTUS	gene	366736	367305	1	-	.	ID=utg000003l_pilon.g1114;Name=XM_444922.1;locus_tag=utg000003l_pilong1114;inference=similar to RNA sequence, mRNA:RefSeq:XM_444922.1"
utg000003l_pilon	AUGUSTUS	mRNA	366736	367305	1	-	.	ID=utg000003l_pilon.g1114.t1;Parent=utg000003l_pilon.g1114;product=absent;inference=similar to AA sequence:RefSeq:XP_444922.1
utg000003l_pilon	AUGUSTUS	gene	369645	370034	0.58	-	.	ID=utg000003l_pilon.g1116;Name=XM_444923.1;locus_tag=utg000003l_pilong1116;inference=similar to RNA sequence, mRNA:RefSeq:XM_444923.1"
utg000003l_pilon	AUGUSTUS	gene	378564	379307	1	-	.	ID=utg000003l_pilon.g1120;Name=XM_444926.1;locus_tag=utg000003l_pilong1120;inference=similar to RNA sequence, mRNA:RefSeq:XM_444926.1"
utg000003l_pilon	AUGUSTUS	mRNA	378564	379307	1	-	.	ID=utg000003l_pilon.g1120.t1;Parent=utg000003l_pilon.g1120;product=absent;inference=similar to AA sequence:RefSeq:XP_444926.1
utg000003l_pilon	AUGUSTUS	gene	380409	381143	0.78	+	.	ID=utg000003l_pilon.g1122;Name=XM_444927.1;locus_tag=utg000003l_pilong1122;inference=similar to RNA sequence, mRNA:RefSeq:XM_444927.1"
utg000003l_pilon	AUGUSTUS	mRNA	380409	381143	0.78	+	.	ID=utg000003l_pilon.g1122.t1;Parent=utg000003l_pilon.g1122;product=absent;inference=similar to AA sequence:RefSeq:XP_444927.1
utg000003l_pilon	AUGUSTUS	mRNA	383421	385288	0.18	-	.	ID=utg000003l_pilon.g1124.t1;Parent=utg000003l_pilon.g1124
utg000003l_pilon	AUGUSTUS	CDS	383421	384016	0.98	-	2	ID=utg000003l_pilon.g1124.t1.cds;Parent=utg000003l_pilon.g1124.t1;product=CAGL0A03718g;note=CAGL0A03718g;inference=similar to RNA sequence, mRNA:RefSeq:XM_444929.1
utg000003l_pilon	AUGUSTUS	CDS	384282	384446	0.53	-	2	ID=utg000003l_pilon.g1124.t1.cds;Parent=utg000003l_pilon.g1124.t1;product=CAGL0A03718g;note=CAGL0A03718g;inference=similar to RNA sequence, mRNA:RefSeq:XM_444929.1
utg000003l_pilon	AUGUSTUS	CDS	384549	384971	0.3	-	2	ID=utg000003l_pilon.g1124.t1.cds;Parent=utg000003l_pilon.g1124.t1;product=CAGL0A03718g;note=CAGL0A03718g;inference=similar to RNA sequence, mRNA:RefSeq:XM_444929.1
utg000003l_pilon	AUGUSTUS	CDS	385198	385288	0.54	-	0	ID=utg000003l_pilon.g1124.t1.cds;Parent=utg000003l_pilon.g1124.t1;product=CAGL0A03718g;note=CAGL0A03718g;inference=similar to RNA sequence, mRNA:RefSeq:XM_444929.1
utg000003l_pilon	AUGUSTUS	gene	385413	388796	0.03	-	.	ID=utg000003l_pilon.g1125;Name=XM_444929.1;locus_tag=utg000003l_pilong1125;inference=similar to RNA sequence, mRNA:RefSeq:XM_444929.1"
utg000003l_pilon	AUGUSTUS	gene	390309	391544	0.57	+	.	ID=utg000003l_pilon.g1127;Name=XM_444930.1;locus_tag=utg000003l_pilong1127;inference=similar to RNA sequence, mRNA:RefSeq:XM_444930.1"
utg000003l_pilon	AUGUSTUS	mRNA	390309	391544	0.57	+	.	ID=utg000003l_pilon.g1127.t1;Parent=utg000003l_pilon.g1127;product=absent;inference=similar to AA sequence:RefSeq:XP_444930.1
utg000003l_pilon	AUGUSTUS	gene	395199	396326	1	+	.	ID=utg000003l_pilon.g1129;Name=XM_444933.1;locus_tag=utg000003l_pilong1129;inference=similar to RNA sequence, mRNA:RefSeq:XM_444933.1"
utg000003l_pilon	AUGUSTUS	mRNA	395199	396326	1	+	.	ID=utg000003l_pilon.g1129.t1;Parent=utg000003l_pilon.g1129;product=absent;inference=similar to AA sequence:RefSeq:XP_444933.1
utg000003l_pilon	AUGUSTUS	mRNA	399608	399955	1	-	.	ID=utg000003l_pilon.g1134.t1;Parent=utg000003l_pilon.g1134
utg000003l_pilon	AUGUSTUS	gene	404271	404534	1	+	.	ID=utg000003l_pilon.g1138;Name=XM_444938.1;locus_tag=utg000003l_pilong1138;inference=similar to RNA sequence, mRNA:RefSeq:XM_444938.1"
utg000003l_pilon	AUGUSTUS	gene	404794	405426	0.44	-	.	ID=utg000003l_pilon.g1139;Name=XM_444939.1;locus_tag=utg000003l_pilong1139;inference=similar to RNA sequence, mRNA:RefSeq:XM_444939.1"
utg000003l_pilon	AUGUSTUS	mRNA	404794	405426	0.44	-	.	ID=utg000003l_pilon.g1139.t1;Parent=utg000003l_pilon.g1139;product=absent;inference=similar to AA sequence:RefSeq:XP_444939.1
utg000003l_pilon	AUGUSTUS	CDS	404794	405075	1	-	0	ID=utg000003l_pilon.g1139.t1.cds;Parent=utg000003l_pilon.g1139.t1;product=CAGL0A03971g;note=CAGL0A03971g;inference=similar to RNA sequence, mRNA:RefSeq:XM_444939.1
utg000003l_pilon	AUGUSTUS	CDS	405424	405426	0.44	-	0	ID=utg000003l_pilon.g1139.t1.cds;Parent=utg000003l_pilon.g1139.t1;product=CAGL0A03971g;note=CAGL0A03971g;inference=similar to RNA sequence, mRNA:RefSeq:XM_444939.1
utg000003l_pilon	AUGUSTUS	gene	405693	406312	0.29	+	.	ID=utg000003l_pilon.g1140;Name=XM_444940.2;locus_tag=utg000003l_pilong1140;inference=similar to RNA sequence, mRNA:RefSeq:XM_444940.2"
utg000003l_pilon	AUGUSTUS	gene	416501	416770	0.97	-	.	ID=utg000003l_pilon.g1151;Name=XM_444947.1;locus_tag=utg000003l_pilong1151;inference=similar to RNA sequence, mRNA:RefSeq:XM_444947.1"
utg000003l_pilon	AUGUSTUS	mRNA	416501	416770	0.97	-	.	ID=utg000003l_pilon.g1151.t1;Parent=utg000003l_pilon.g1151;product=absent;inference=similar to AA sequence:RefSeq:XP_444947.1
utg000003l_pilon	AUGUSTUS	gene	417348	417888	0.25	-	.	ID=utg000003l_pilon.g1153;Name=XM_444947.1;locus_tag=utg000003l_pilong1153;inference=similar to RNA sequence, mRNA:RefSeq:XM_444947.1"
utg000003l_pilon	AUGUSTUS	mRNA	417348	417888	0.25	-	.	ID=utg000003l_pilon.g1153.t1;Parent=utg000003l_pilon.g1153;product=absent;inference=similar to AA sequence:RefSeq:XP_444947.1
utg000003l_pilon	AUGUSTUS	CDS	417348	417683	0.25	-	0	ID=utg000003l_pilon.g1153.t1.cds;Parent=utg000003l_pilon.g1153.t1;product=CAGL0A04147g;note=CAGL0A04147g;inference=similar to RNA sequence, mRNA:RefSeq:XM_444947.1
utg000003l_pilon	AUGUSTUS	CDS	417874	417888	0.72	-	0	ID=utg000003l_pilon.g1153.t1.cds;Parent=utg000003l_pilon.g1153.t1;product=CAGL0A04147g;note=CAGL0A04147g;inference=similar to RNA sequence, mRNA:RefSeq:XM_444947.1
utg000003l_pilon	AUGUSTUS	gene	418418	421014	0.38	-	.	ID=utg000003l_pilon.g1154;Name=XM_444949.1;locus_tag=utg000003l_pilong1154;inference=similar to RNA sequence, mRNA:RefSeq:XM_444949.1"
utg000003l_pilon	AUGUSTUS	mRNA	418418	421014	0.38	-	.	ID=utg000003l_pilon.g1154.t1;Parent=utg000003l_pilon.g1154;product=absent;inference=similar to AA sequence:RefSeq:XP_444949.1
utg000003l_pilon	AUGUSTUS	CDS	418418	420212	0.39	-	1	ID=utg000003l_pilon.g1154.t1.cds;Parent=utg000003l_pilon.g1154.t1;product=CAGL0A04191g;note=CAGL0A04191g;inference=similar to RNA sequence, mRNA:RefSeq:XM_444949.1
utg000003l_pilon	AUGUSTUS	CDS	420752	421014	0.39	-	0	ID=utg000003l_pilon.g1154.t1.cds;Parent=utg000003l_pilon.g1154.t1;product=CAGL0A04191g;note=CAGL0A04191g;inference=similar to RNA sequence, mRNA:RefSeq:XM_444949.1
utg000003l_pilon	AUGUSTUS	gene	421741	422559	0.73	+	.	ID=utg000003l_pilon.g1155;Name=XM_444950.1;locus_tag=utg000003l_pilong1155;inference=similar to RNA sequence, mRNA:RefSeq:XM_444950.1"
utg000003l_pilon	AUGUSTUS	mRNA	421741	422559	0.73	+	.	ID=utg000003l_pilon.g1155.t1;Parent=utg000003l_pilon.g1155;product=absent;inference=similar to AA sequence:RefSeq:XP_444950.1
utg000003l_pilon	AUGUSTUS	gene	426675	426941	0.95	+	.	ID=utg000003l_pilon.g1157;Name=XM_444951.1;locus_tag=utg000003l_pilong1157;inference=similar to RNA sequence, mRNA:RefSeq:XM_444951.1"
utg000003l_pilon	AUGUSTUS	mRNA	426675	426941	0.95	+	.	ID=utg000003l_pilon.g1157.t1;Parent=utg000003l_pilon.g1157;product=absent;inference=similar to AA sequence:RefSeq:XP_444951.1
utg000003l_pilon	AUGUSTUS	gene	431507	431974	0.64	-	.	ID=utg000003l_pilon.g1163;Name=XM_444954.1;locus_tag=utg000003l_pilong1163;inference=similar to RNA sequence, mRNA:RefSeq:XM_444954.1"
utg000003l_pilon	AUGUSTUS	mRNA	431507	431974	0.64	-	.	ID=utg000003l_pilon.g1163.t1;Parent=utg000003l_pilon.g1163;product=absent;inference=similar to AA sequence:RefSeq:XP_444954.1
utg000003l_pilon	AUGUSTUS	mRNA	433519	434170	0.24	+	.	ID=utg000003l_pilon.g1165.t1;Parent=utg000003l_pilon.g1165
utg000003l_pilon	AUGUSTUS	gene	434227	435055	0.57	+	.	ID=utg000003l_pilon.g1166;Name=XM_444955.1;locus_tag=utg000003l_pilong1166;inference=similar to RNA sequence, mRNA:RefSeq:XM_444955.1"
utg000003l_pilon	AUGUSTUS	mRNA	434227	435055	0.57	+	.	ID=utg000003l_pilon.g1166.t1;Parent=utg000003l_pilon.g1166;product=absent;inference=similar to AA sequence:RefSeq:XP_444955.1
utg000003l_pilon	AUGUSTUS	CDS	434227	434536	0.61	+	0	ID=utg000003l_pilon.g1166.t1.cds;Parent=utg000003l_pilon.g1166.t1;product=CAGL0A04323g;note=CAGL0A04323g;inference=similar to RNA sequence, mRNA:RefSeq:XM_444955.1
utg000003l_pilon	AUGUSTUS	CDS	434874	435055	0.57	+	2	ID=utg000003l_pilon.g1166.t1.cds;Parent=utg000003l_pilon.g1166.t1;product=CAGL0A04323g;note=CAGL0A04323g;inference=similar to RNA sequence, mRNA:RefSeq:XM_444955.1
utg000003l_pilon	AUGUSTUS	mRNA	435087	436694	0.28	-	.	ID=utg000003l_pilon.g1167.t1;Parent=utg000003l_pilon.g1167
utg000003l_pilon	AUGUSTUS	CDS	435087	435324	0.74	-	1	ID=utg000003l_pilon.g1167.t1.cds;Parent=utg000003l_pilon.g1167.t1;product=CAGL0A04367g;note=CAGL0A04367g;inference=similar to RNA sequence, mRNA:RefSeq:XM_444957.1
utg000003l_pilon	AUGUSTUS	CDS	435546	435867	0.45	-	2	ID=utg000003l_pilon.g1167.t1.cds;Parent=utg000003l_pilon.g1167.t1;product=CAGL0A04367g;note=CAGL0A04367g;inference=similar to RNA sequence, mRNA:RefSeq:XM_444957.1
utg000003l_pilon	AUGUSTUS	CDS	436451	436694	0.47	-	0	ID=utg000003l_pilon.g1167.t1.cds;Parent=utg000003l_pilon.g1167.t1;product=CAGL0A04367g;note=CAGL0A04367g;inference=similar to RNA sequence, mRNA:RefSeq:XM_444957.1
utg000003l_pilon	AUGUSTUS	gene	436974	437377	1	+	.	ID=utg000003l_pilon.g1168;Name=XM_444958.2;locus_tag=utg000003l_pilong1168;inference=similar to RNA sequence, mRNA:RefSeq:XM_444958.2"
utg000003l_pilon	AUGUSTUS	mRNA	436974	437377	1	+	.	ID=utg000003l_pilon.g1168.t1;Parent=utg000003l_pilon.g1168;product=absent;inference=similar to AA sequence:RefSeq:XP_444958.2
utg000003l_pilon	AUGUSTUS	CDS	436974	437007	1	+	0	ID=utg000003l_pilon.g1168.t1.cds;Parent=utg000003l_pilon.g1168.t1;product=CAGL0A04389g;note=CAGL0A04389g;inference=similar to RNA sequence, mRNA:RefSeq:XM_444958.2
utg000003l_pilon	AUGUSTUS	CDS	437175	437377	1	+	2	ID=utg000003l_pilon.g1168.t1.cds;Parent=utg000003l_pilon.g1168.t1;product=CAGL0A04389g;note=CAGL0A04389g;inference=similar to RNA sequence, mRNA:RefSeq:XM_444958.2
utg000003l_pilon	AUGUSTUS	gene	443732	444241	0.91	+	.	ID=utg000003l_pilon.g1174;Name=XM_444961.1;locus_tag=utg000003l_pilong1174;inference=similar to RNA sequence, mRNA:RefSeq:XM_444961.1"
utg000003l_pilon	AUGUSTUS	mRNA	443732	444241	0.91	+	.	ID=utg000003l_pilon.g1174.t1;Parent=utg000003l_pilon.g1174;product=absent;inference=similar to AA sequence:RefSeq:XP_444961.1
utg000003l_pilon	AUGUSTUS	gene	450197	450445	0.37	-	.	ID=utg000003l_pilon.g1177;Name=XM_444963.1;locus_tag=utg000003l_pilong1177;inference=similar to RNA sequence, mRNA:RefSeq:XM_444963.1"
utg000003l_pilon	AUGUSTUS	mRNA	450197	450445	0.37	-	.	ID=utg000003l_pilon.g1177.t1;Parent=utg000003l_pilon.g1177;product=absent;inference=similar to AA sequence:RefSeq:XP_444963.1
utg000003l_pilon	AUGUSTUS	mRNA	452194	452949	0.27	+	.	ID=utg000003l_pilon.g1179.t1;Parent=utg000003l_pilon.g1179
utg000003l_pilon	AUGUSTUS	gene	456450	457304	1	+	.	ID=utg000003l_pilon.g1183;Name=XM_444966.1;locus_tag=utg000003l_pilong1183;inference=similar to RNA sequence, mRNA:RefSeq:XM_444966.1"
utg000003l_pilon	AUGUSTUS	mRNA	456450	457304	1	+	.	ID=utg000003l_pilon.g1183.t1;Parent=utg000003l_pilon.g1183;product=absent;inference=similar to AA sequence:RefSeq:XP_444966.1
utg000003l_pilon	AUGUSTUS	gene	457741	458898	0.8	+	.	ID=utg000003l_pilon.g1184;Name=XM_444966.1;locus_tag=utg000003l_pilong1184;inference=similar to RNA sequence, mRNA:RefSeq:XM_444966.1"
utg000003l_pilon	AUGUSTUS	mRNA	457741	458898	0.8	+	.	ID=utg000003l_pilon.g1184.t1;Parent=utg000003l_pilon.g1184;product=absent;inference=similar to AA sequence:RefSeq:XP_444966.1
utg000003l_pilon	AUGUSTUS	gene	459348	460676	1	+	.	ID=utg000003l_pilon.g1185;Name=XM_444967.1;locus_tag=utg000003l_pilong1185;inference=similar to RNA sequence, mRNA:RefSeq:XM_444967.1"
utg000003l_pilon	AUGUSTUS	mRNA	459348	460676	1	+	.	ID=utg000003l_pilon.g1185.t1;Parent=utg000003l_pilon.g1185;product=absent;inference=similar to AA sequence:RefSeq:XP_444967.1
utg000003l_pilon	AUGUSTUS	gene	461331	462416	0.99	+	.	ID=utg000003l_pilon.g1187;Name=XM_444969.1;locus_tag=utg000003l_pilong1187;inference=similar to RNA sequence, mRNA:RefSeq:XM_444969.1"
utg000003l_pilon	AUGUSTUS	mRNA	461331	462416	0.99	+	.	ID=utg000003l_pilon.g1187.t1;Parent=utg000003l_pilon.g1187;product=absent;inference=similar to AA sequence:RefSeq:XP_444969.1
utg000003l_pilon	AUGUSTUS	gene	462765	464393	1	-	.	ID=utg000003l_pilon.g1188;Name=XM_444970.1;locus_tag=utg000003l_pilong1188;inference=similar to RNA sequence, mRNA:RefSeq:XM_444970.1"
utg000003l_pilon	AUGUSTUS	mRNA	462765	464393	1	-	.	ID=utg000003l_pilon.g1188.t1;Parent=utg000003l_pilon.g1188;product=absent;inference=similar to AA sequence:RefSeq:XP_444970.1
utg000003l_pilon	AUGUSTUS	gene	465334	465690	1	-	.	ID=utg000003l_pilon.g1189;Name=XM_444971.1;locus_tag=utg000003l_pilong1189;inference=similar to RNA sequence, mRNA:RefSeq:XM_444971.1"
utg000003l_pilon	AUGUSTUS	mRNA	465334	465690	1	-	.	ID=utg000003l_pilon.g1189.t1;Parent=utg000003l_pilon.g1189;product=absent;inference=similar to AA sequence:RefSeq:XP_444971.1
utg000003l_pilon	AUGUSTUS	gene	467108	467482	0.32	+	.	ID=utg000003l_pilon.g1190;Name=XM_444972.1;locus_tag=utg000003l_pilong1190;inference=similar to RNA sequence, mRNA:RefSeq:XM_444972.1"
utg000003l_pilon	AUGUSTUS	mRNA	467108	467482	0.32	+	.	ID=utg000003l_pilon.g1190.t1;Parent=utg000003l_pilon.g1190;product=absent;inference=similar to AA sequence:RefSeq:XP_444972.1
utg000003l_pilon	AUGUSTUS	gene	467894	468691	0.96	-	.	ID=utg000003l_pilon.g1191;Name=XM_444973.1;locus_tag=utg000003l_pilong1191;inference=similar to RNA sequence, mRNA:RefSeq:XM_444973.1"
utg000003l_pilon	AUGUSTUS	mRNA	467894	468691	0.96	-	.	ID=utg000003l_pilon.g1191.t1;Parent=utg000003l_pilon.g1191;product=absent;inference=similar to AA sequence:RefSeq:XP_444973.1
utg000003l_pilon	AUGUSTUS	gene	469478	471088	0.89	-	.	ID=utg000003l_pilon.g1192;Name=XM_444974.1;locus_tag=utg000003l_pilong1192;inference=similar to RNA sequence, mRNA:RefSeq:XM_444974.1"
utg000003l_pilon	AUGUSTUS	mRNA	469478	471088	0.89	-	.	ID=utg000003l_pilon.g1192.t1;Parent=utg000003l_pilon.g1192;product=absent;inference=similar to AA sequence:RefSeq:XP_444974.1
utg000003l_pilon	AUGUSTUS	gene	472421	474223	0.92	+	.	ID=utg000003l_pilon.g1193;Name=XM_444976.1;locus_tag=utg000003l_pilong1193;inference=similar to RNA sequence, mRNA:RefSeq:XM_444976.1"
utg000003l_pilon	AUGUSTUS	mRNA	472421	474223	0.92	+	.	ID=utg000003l_pilon.g1193.t1;Parent=utg000003l_pilon.g1193;product=absent;inference=similar to AA sequence:RefSeq:XP_444976.1
utg000003l_pilon	AUGUSTUS	gene	475300	475638	0.89	+	.	ID=utg000003l_pilon.g1194;Name=XM_444977.1;locus_tag=utg000003l_pilong1194;inference=similar to RNA sequence, mRNA:RefSeq:XM_444977.1"
utg000003l_pilon	AUGUSTUS	mRNA	475300	475638	0.89	+	.	ID=utg000003l_pilon.g1194.t1;Parent=utg000003l_pilon.g1194;product=absent;inference=similar to AA sequence:RefSeq:XP_444977.1
utg000003l_pilon	AUGUSTUS	gene	488534	489343	0.59	+	.	ID=utg000003l_pilon.g1197;Name=XM_446805.1;locus_tag=utg000003l_pilong1197;inference=similar to RNA sequence, mRNA:RefSeq:XM_446805.1"
utg000003l_pilon	AUGUSTUS	gene	489497	490747	0.57	+	.	ID=utg000003l_pilon.g1198;Name=XM_002999488.1;locus_tag=utg000003l_pilong1198;inference=similar to RNA sequence, mRNA:RefSeq:XM_002999488.1"
utg000003l_pilon	AUGUSTUS	gene	490899	491924	0.92	+	.	ID=utg000003l_pilon.g1199;Name=XM_445761.1;locus_tag=utg000003l_pilong1199;inference=similar to RNA sequence, mRNA:RefSeq:XM_445761.1"
utg000003l_pilon	AUGUSTUS	gene	492247	492909	0.93	+	.	ID=utg000003l_pilon.g1200;Name=XM_002999488.1;locus_tag=utg000003l_pilong1200;inference=similar to RNA sequence, mRNA:RefSeq:XM_002999488.1"
utg000003l_pilon	AUGUSTUS	gene	494597	495447	0.41	+	.	ID=utg000003l_pilon.g1202;Name=XM_445761.1;locus_tag=utg000003l_pilong1202;inference=similar to RNA sequence, mRNA:RefSeq:XM_445761.1"
utg000004l_pilon	AUGUSTUS	gene	20180	20959	0.32	+	.	ID=utg000004l_pilon.g1206;Name=XM_002999529.1;locus_tag=utg000004l_pilong1206;inference=similar to RNA sequence, mRNA:RefSeq:XM_002999529.1"
utg000004l_pilon	AUGUSTUS	mRNA	20180	20959	0.32	+	.	ID=utg000004l_pilon.g1206.t1;Parent=utg000004l_pilon.g1206;product=absent;inference=similar to AA sequence:RefSeq:XP_002999575.1
utg000004l_pilon	AUGUSTUS	CDS	20180	20366	0.32	+	0	ID=utg000004l_pilon.g1206.t1.cds;Parent=utg000004l_pilon.g1206.t1;product=CAGL0J11891g;note=CAGL0J11891g;inference=similar to RNA sequence, mRNA:RefSeq:XM_002999529.1
utg000004l_pilon	AUGUSTUS	CDS	20733	20959	0.53	+	2	ID=utg000004l_pilon.g1206.t1.cds;Parent=utg000004l_pilon.g1206.t1;product=CAGL0J11891g;note=CAGL0J11891g;inference=similar to RNA sequence, mRNA:RefSeq:XM_002999529.1
utg000004l_pilon	AUGUSTUS	gene	28265	28885	0.92	+	.	ID=utg000004l_pilon.g1210;Name=XM_002999529.1;locus_tag=utg000004l_pilong1210;inference=similar to RNA sequence, mRNA:RefSeq:XM_002999529.1"
utg000004l_pilon	AUGUSTUS	gene	34570	35136	0.8	+	.	ID=utg000004l_pilon.g1214;Name=XM_448228.1;locus_tag=utg000004l_pilong1214;inference=similar to RNA sequence, mRNA:RefSeq:XM_448228.1"
utg000004l_pilon	AUGUSTUS	mRNA	34570	35136	0.8	+	.	ID=utg000004l_pilon.g1214.t1;Parent=utg000004l_pilon.g1214;product=absent;inference=similar to AA sequence:RefSeq:XP_448228.1
utg000004l_pilon	AUGUSTUS	gene	35952	37332	0.5	+	.	ID=utg000004l_pilon.g1216;Name=XM_448227.1;locus_tag=utg000004l_pilong1216;inference=similar to RNA sequence, mRNA:RefSeq:XM_448227.1"
utg000004l_pilon	AUGUSTUS	mRNA	35952	37332	0.5	+	.	ID=utg000004l_pilon.g1216.t1;Parent=utg000004l_pilon.g1216;product=absent;inference=similar to RNA sequence, mRNA:RefSeq:XM_448228.1
utg000004l_pilon	AUGUSTUS	CDS	35952	36316	0.83	+	0	ID=utg000004l_pilon.g1216.t1.cds;Parent=utg000004l_pilon.g1216.t1;product=CAGL0J11814g;note=CAGL0J11814g;inference=similar to RNA sequence, mRNA:RefSeq:XM_448227.1
utg000004l_pilon	AUGUSTUS	CDS	36951	37332	0.51	+	1	ID=utg000004l_pilon.g1216.t1.cds;Parent=utg000004l_pilon.g1216.t1;product=CAGL0J11814g;note=CAGL0J11814g;inference=similar to RNA sequence, mRNA:RefSeq:XM_448227.1
utg000004l_pilon	AUGUSTUS	gene	45778	46071	0.88	+	.	ID=utg000004l_pilon.g1221;Name=XM_448224.1;locus_tag=utg000004l_pilong1221;inference=similar to RNA sequence, mRNA:RefSeq:XM_448224.1"
utg000004l_pilon	AUGUSTUS	mRNA	45778	46071	0.88	+	.	ID=utg000004l_pilon.g1221.t1;Parent=utg000004l_pilon.g1221;product=absent;inference=similar to AA sequence:RefSeq:XP_448224.1
utg000004l_pilon	AUGUSTUS	gene	46079	46575	0.82	+	.	ID=utg000004l_pilon.g1222;Name=XM_448224.1;locus_tag=utg000004l_pilong1222;inference=similar to RNA sequence, mRNA:RefSeq:XM_448224.1"
utg000004l_pilon	AUGUSTUS	gene	58332	58967	0.9	+	.	ID=utg000004l_pilon.g1228;Name=XM_448219.1;locus_tag=utg000004l_pilong1228;inference=similar to RNA sequence, mRNA:RefSeq:XM_448219.1"
utg000004l_pilon	AUGUSTUS	mRNA	58332	58967	0.9	+	.	ID=utg000004l_pilon.g1228.t1;Parent=utg000004l_pilon.g1228;product=absent;inference=similar to AA sequence:RefSeq:XP_448219.1
utg000004l_pilon	AUGUSTUS	mRNA	60788	62347	0.21	+	.	ID=utg000004l_pilon.g1231.t1;Parent=utg000004l_pilon.g1231
utg000004l_pilon	AUGUSTUS	CDS	60788	60932	0.37	+	0	ID=utg000004l_pilon.g1231.t1.cds;Parent=utg000004l_pilon.g1231.t1;product=CAGL0J11594g;note=CAGL0J11594g;inference=similar to RNA sequence, mRNA:RefSeq:XM_448217.1
utg000004l_pilon	AUGUSTUS	CDS	61131	61332	0.25	+	2	ID=utg000004l_pilon.g1231.t1.cds;Parent=utg000004l_pilon.g1231.t1;product=CAGL0J11594g;note=CAGL0J11594g;inference=similar to RNA sequence, mRNA:RefSeq:XM_448217.1
utg000004l_pilon	AUGUSTUS	CDS	61939	62347	0.63	+	1	ID=utg000004l_pilon.g1231.t1.cds;Parent=utg000004l_pilon.g1231.t1;product=CAGL0J11594g;note=CAGL0J11594g;inference=similar to RNA sequence, mRNA:RefSeq:XM_448217.1
utg000004l_pilon	AUGUSTUS	gene	62713	63369	0.8	+	.	ID=utg000004l_pilon.g1232;Name=XM_448217.1;locus_tag=utg000004l_pilong1232;inference=similar to RNA sequence, mRNA:RefSeq:XM_448217.1"
utg000004l_pilon	AUGUSTUS	mRNA	62713	63369	0.8	+	.	ID=utg000004l_pilon.g1232.t1;Parent=utg000004l_pilon.g1232;product=absent;inference=similar to AA sequence:RefSeq:XP_448217.1
utg000004l_pilon	AUGUSTUS	gene	66203	66691	0.91	-	.	ID=utg000004l_pilon.g1234;Name=XM_448215.1;locus_tag=utg000004l_pilong1234;inference=similar to RNA sequence, mRNA:RefSeq:XM_448215.1"
utg000004l_pilon	AUGUSTUS	mRNA	66203	66691	0.91	-	.	ID=utg000004l_pilon.g1234.t1;Parent=utg000004l_pilon.g1234;product=absent;inference=similar to AA sequence:RefSeq:XP_448215.1
utg000004l_pilon	AUGUSTUS	mRNA	77592	79672	0.08	+	.	ID=utg000004l_pilon.g1243.t1;Parent=utg000004l_pilon.g1243
utg000004l_pilon	AUGUSTUS	gene	81840	83464	0.21	+	.	ID=utg000004l_pilon.g1245;Name=XM_448208.1;locus_tag=utg000004l_pilong1245;inference=similar to RNA sequence, mRNA:RefSeq:XM_448208.1"
utg000004l_pilon	AUGUSTUS	mRNA	81840	83464	0.21	+	.	ID=utg000004l_pilon.g1245.t1;Parent=utg000004l_pilon.g1245;product=absent;inference=similar to RNA sequence, mRNA:RefSeq:XM_448208.1
utg000004l_pilon	AUGUSTUS	CDS	81840	82150	0.47	+	0	ID=utg000004l_pilon.g1245.t1.cds;Parent=utg000004l_pilon.g1245.t1;product=CAGL0J11396g;note=CAGL0J11396g;inference=similar to RNA sequence, mRNA:RefSeq:XM_448208.1
utg000004l_pilon	AUGUSTUS	CDS	82229	82746	0.23	+	1	ID=utg000004l_pilon.g1245.t1.cds;Parent=utg000004l_pilon.g1245.t1;product=CAGL0J11396g;note=CAGL0J11396g;inference=similar to RNA sequence, mRNA:RefSeq:XM_448208.1
utg000004l_pilon	AUGUSTUS	CDS	83136	83464	0.97	+	2	ID=utg000004l_pilon.g1245.t1.cds;Parent=utg000004l_pilon.g1245.t1;product=CAGL0J11396g;note=CAGL0J11396g;inference=similar to RNA sequence, mRNA:RefSeq:XM_448208.1
utg000004l_pilon	AUGUSTUS	gene	83566	84234	0.58	+	.	ID=utg000004l_pilon.g1246;Name=XM_448208.1;locus_tag=utg000004l_pilong1246;inference=similar to RNA sequence, mRNA:RefSeq:XM_448208.1"
utg000004l_pilon	AUGUSTUS	mRNA	83566	84234	0.58	+	.	ID=utg000004l_pilon.g1246.t1;Parent=utg000004l_pilon.g1246;product=absent;inference=similar to RNA sequence, mRNA:RefSeq:XM_448208.1
utg000004l_pilon	AUGUSTUS	CDS	83566	83584	0.91	+	0	ID=utg000004l_pilon.g1246.t1.cds;Parent=utg000004l_pilon.g1246.t1;product=CAGL0J11396g;note=CAGL0J11396g;inference=similar to RNA sequence, mRNA:RefSeq:XM_448208.1
utg000004l_pilon	AUGUSTUS	CDS	83954	84234	0.59	+	2	ID=utg000004l_pilon.g1246.t1.cds;Parent=utg000004l_pilon.g1246.t1;product=CAGL0J11396g;note=CAGL0J11396g;inference=similar to RNA sequence, mRNA:RefSeq:XM_448208.1
utg000004l_pilon	AUGUSTUS	gene	85004	85624	0.98	+	.	ID=utg000004l_pilon.g1247;Name=XM_448206.1;locus_tag=utg000004l_pilong1247;inference=similar to RNA sequence, mRNA:RefSeq:XM_448206.1"
utg000004l_pilon	AUGUSTUS	mRNA	85004	85624	0.98	+	.	ID=utg000004l_pilon.g1247.t1;Parent=utg000004l_pilon.g1247;product=absent;inference=similar to AA sequence:RefSeq:XP_448206.1
utg000004l_pilon	AUGUSTUS	gene	85803	86372	0.89	+	.	ID=utg000004l_pilon.g1248;Name=XM_448206.1;locus_tag=utg000004l_pilong1248;inference=similar to RNA sequence, mRNA:RefSeq:XM_448206.1"
utg000004l_pilon	AUGUSTUS	mRNA	85803	86372	0.89	+	.	ID=utg000004l_pilon.g1248.t1;Parent=utg000004l_pilon.g1248;product=absent;inference=similar to AA sequence:RefSeq:XP_448206.1
utg000004l_pilon	AUGUSTUS	gene	86414	87327	0.6	+	.	ID=utg000004l_pilon.g1249;Name=XM_448206.1;locus_tag=utg000004l_pilong1249;inference=similar to RNA sequence, mRNA:RefSeq:XM_448206.1"
utg000004l_pilon	AUGUSTUS	mRNA	86414	87327	0.6	+	.	ID=utg000004l_pilon.g1249.t1;Parent=utg000004l_pilon.g1249;product=absent;inference=similar to AA sequence:RefSeq:XP_448206.1
utg000004l_pilon	AUGUSTUS	CDS	86414	86582	0.6	+	0	ID=utg000004l_pilon.g1249.t1.cds;Parent=utg000004l_pilon.g1249.t1;product=CAGL0J11352g;note=CAGL0J11352g;inference=similar to RNA sequence, mRNA:RefSeq:XM_448206.1
utg000004l_pilon	AUGUSTUS	CDS	86759	87327	0.97	+	2	ID=utg000004l_pilon.g1249.t1.cds;Parent=utg000004l_pilon.g1249.t1;product=CAGL0J11352g;note=CAGL0J11352g;inference=similar to RNA sequence, mRNA:RefSeq:XM_448206.1
utg000004l_pilon	AUGUSTUS	gene	87598	88095	1	-	.	ID=utg000004l_pilon.g1250;Name=XM_448205.1;locus_tag=utg000004l_pilong1250;inference=similar to RNA sequence, mRNA:RefSeq:XM_448205.1"
utg000004l_pilon	AUGUSTUS	gene	94941	95282	0.95	-	.	ID=utg000004l_pilon.g1255;Name=XM_448201.1;locus_tag=utg000004l_pilong1255;inference=similar to RNA sequence, mRNA:RefSeq:XM_448201.1"
utg000004l_pilon	AUGUSTUS	mRNA	94941	95282	0.95	-	.	ID=utg000004l_pilon.g1255.t1;Parent=utg000004l_pilon.g1255;product=absent;inference=similar to AA sequence:RefSeq:XP_448201.1
utg000004l_pilon	AUGUSTUS	gene	97875	98616	0.42	+	.	ID=utg000004l_pilon.g1257;Name=XM_448200.1;locus_tag=utg000004l_pilong1257;inference=similar to RNA sequence, mRNA:RefSeq:XM_448200.1"
utg000004l_pilon	AUGUSTUS	mRNA	98895	100154	0.24	-	.	ID=utg000004l_pilon.g1258.t1;Parent=utg000004l_pilon.g1258
utg000004l_pilon	AUGUSTUS	gene	107760	108128	0.9	+	.	ID=utg000004l_pilon.g1263;Name=XM_448195.1;locus_tag=utg000004l_pilong1263;inference=similar to RNA sequence, mRNA:RefSeq:XM_448195.1"
utg000004l_pilon	AUGUSTUS	mRNA	107760	108128	0.9	+	.	ID=utg000004l_pilon.g1263.t1;Parent=utg000004l_pilon.g1263;product=absent;inference=similar to AA sequence:RefSeq:XP_448195.1
utg000004l_pilon	AUGUSTUS	gene	109281	109721	1	-	.	ID=utg000004l_pilon.g1264;Name=XM_448194.1;locus_tag=utg000004l_pilong1264;inference=similar to RNA sequence, mRNA:RefSeq:XM_448194.1"
utg000004l_pilon	AUGUSTUS	mRNA	109281	109721	1	-	.	ID=utg000004l_pilon.g1264.t1;Parent=utg000004l_pilon.g1264;product=absent;inference=similar to AA sequence:RefSeq:XP_448194.1
utg000004l_pilon	AUGUSTUS	gene	109961	110564	0.42	+	.	ID=utg000004l_pilon.g1265;Name=XM_448193.1;locus_tag=utg000004l_pilong1265;inference=similar to RNA sequence, mRNA:RefSeq:XM_448193.1"
utg000004l_pilon	AUGUSTUS	gene	110577	111344	0.54	+	.	ID=utg000004l_pilon.g1266;Name=XM_448193.1;locus_tag=utg000004l_pilong1266;inference=similar to RNA sequence, mRNA:RefSeq:XM_448193.1"
utg000004l_pilon	AUGUSTUS	mRNA	110577	111344	0.54	+	.	ID=utg000004l_pilon.g1266.t1;Parent=utg000004l_pilon.g1266;product=absent;inference=similar to AA sequence:RefSeq:XP_448193.1
utg000004l_pilon	AUGUSTUS	gene	111596	112123	0.74	+	.	ID=utg000004l_pilon.g1267;Name=XM_448193.1;locus_tag=utg000004l_pilong1267;inference=similar to RNA sequence, mRNA:RefSeq:XM_448193.1"
utg000004l_pilon	AUGUSTUS	mRNA	111596	112123	0.74	+	.	ID=utg000004l_pilon.g1267.t1;Parent=utg000004l_pilon.g1267;product=absent;inference=similar to AA sequence:RefSeq:XP_448193.1
utg000004l_pilon	AUGUSTUS	gene	113727	114746	0.98	+	.	ID=utg000004l_pilon.g1268;Name=XM_448192.1;locus_tag=utg000004l_pilong1268;inference=similar to RNA sequence, mRNA:RefSeq:XM_448192.1"
utg000004l_pilon	AUGUSTUS	mRNA	113727	114746	0.98	+	.	ID=utg000004l_pilon.g1268.t1;Parent=utg000004l_pilon.g1268;product=absent;inference=similar to AA sequence:RefSeq:XP_448192.1
utg000004l_pilon	AUGUSTUS	gene	115305	115679	0.86	-	.	ID=utg000004l_pilon.g1269;Name=XM_448191.1;locus_tag=utg000004l_pilong1269;inference=similar to RNA sequence, mRNA:RefSeq:XM_448191.1"
utg000004l_pilon	AUGUSTUS	mRNA	115305	115679	0.86	-	.	ID=utg000004l_pilon.g1269.t1;Parent=utg000004l_pilon.g1269;product=absent;inference=similar to AA sequence:RefSeq:XP_448191.1
utg000004l_pilon	AUGUSTUS	mRNA	124229	125295	0.4	+	.	ID=utg000004l_pilon.g1275.t1;Parent=utg000004l_pilon.g1275
utg000004l_pilon	AUGUSTUS	CDS	124229	124441	0.63	+	0	ID=utg000004l_pilon.g1275.t1.cds;Parent=utg000004l_pilon.g1275.t1;product=CAGL0J10934g;note=CAGL0J10934g;inference=similar to RNA sequence, mRNA:RefSeq:XM_448187.1
utg000004l_pilon	AUGUSTUS	CDS	124945	125295	0.64	+	0	ID=utg000004l_pilon.g1275.t1.cds;Parent=utg000004l_pilon.g1275.t1;product=CAGL0J10934g;note=CAGL0J10934g;inference=similar to RNA sequence, mRNA:RefSeq:XM_448187.1
utg000004l_pilon	AUGUSTUS	gene	128000	128545	0.94	+	.	ID=utg000004l_pilon.g1278;Name=XM_448185.1;locus_tag=utg000004l_pilong1278;inference=similar to RNA sequence, mRNA:RefSeq:XM_448185.1"
utg000004l_pilon	AUGUSTUS	mRNA	128000	128545	0.94	+	.	ID=utg000004l_pilon.g1278.t1;Parent=utg000004l_pilon.g1278;product=absent;inference=similar to AA sequence:RefSeq:XP_448185.1
utg000004l_pilon	AUGUSTUS	gene	128867	129205	0.99	+	.	ID=utg000004l_pilon.g1279;Name=XM_448185.1;locus_tag=utg000004l_pilong1279;inference=similar to RNA sequence, mRNA:RefSeq:XM_448185.1"
utg000004l_pilon	AUGUSTUS	mRNA	128867	129205	0.99	+	.	ID=utg000004l_pilon.g1279.t1;Parent=utg000004l_pilon.g1279;product=absent;inference=similar to AA sequence:RefSeq:XP_448185.1
utg000004l_pilon	AUGUSTUS	mRNA	129247	130347	0.26	+	.	ID=utg000004l_pilon.g1280.t1;Parent=utg000004l_pilon.g1280
utg000004l_pilon	AUGUSTUS	gene	131719	132150	1	+	.	ID=utg000004l_pilon.g1282;Name=XM_448183.1;locus_tag=utg000004l_pilong1282;inference=similar to RNA sequence, mRNA:RefSeq:XM_448183.1"
utg000004l_pilon	AUGUSTUS	mRNA	131719	132150	1	+	.	ID=utg000004l_pilon.g1282.t1;Parent=utg000004l_pilon.g1282;product=absent;inference=similar to AA sequence:RefSeq:XP_448183.1
utg000004l_pilon	AUGUSTUS	gene	132190	132411	1	+	.	ID=utg000004l_pilon.g1283;Name=XM_448183.1;locus_tag=utg000004l_pilong1283;inference=similar to RNA sequence, mRNA:RefSeq:XM_448183.1"
utg000004l_pilon	AUGUSTUS	mRNA	132190	132411	1	+	.	ID=utg000004l_pilon.g1283.t1;Parent=utg000004l_pilon.g1283;product=absent;inference=similar to AA sequence:RefSeq:XP_448183.1
utg000004l_pilon	AUGUSTUS	gene	132838	133451	0.45	+	.	ID=utg000004l_pilon.g1284;Name=XM_448182.1;locus_tag=utg000004l_pilong1284;inference=similar to RNA sequence, mRNA:RefSeq:XM_448182.1"
utg000004l_pilon	AUGUSTUS	mRNA	133951	135441	0.23	+	.	ID=utg000004l_pilon.g1285.t1;Parent=utg000004l_pilon.g1285
utg000004l_pilon	AUGUSTUS	gene	136317	136709	0.84	+	.	ID=utg000004l_pilon.g1286;Name=XM_448180.1;locus_tag=utg000004l_pilong1286;inference=similar to RNA sequence, mRNA:RefSeq:XM_448180.1"
utg000004l_pilon	AUGUSTUS	mRNA	140349	141842	0.4	+	.	ID=utg000004l_pilon.g1289.t1;Parent=utg000004l_pilon.g1289
utg000004l_pilon	AUGUSTUS	CDS	140349	140541	0.67	+	0	ID=utg000004l_pilon.g1289.t1.cds;Parent=utg000004l_pilon.g1289.t1;product=CAGL0J10758g;note=CAGL0J10758g;inference=similar to RNA sequence, mRNA:RefSeq:XM_448179.1
utg000004l_pilon	AUGUSTUS	CDS	140605	141037	0.6	+	2	ID=utg000004l_pilon.g1289.t1.cds;Parent=utg000004l_pilon.g1289.t1;product=CAGL0J10758g;note=CAGL0J10758g;inference=similar to RNA sequence, mRNA:RefSeq:XM_448179.1
utg000004l_pilon	AUGUSTUS	CDS	141452	141842	0.95	+	1	ID=utg000004l_pilon.g1289.t1.cds;Parent=utg000004l_pilon.g1289.t1;product=CAGL0J10758g;note=CAGL0J10758g;inference=similar to RNA sequence, mRNA:RefSeq:XM_448179.1
utg000004l_pilon	AUGUSTUS	gene	142222	142551	0.78	-	.	ID=utg000004l_pilon.g1290;Name=XM_448178.1;locus_tag=utg000004l_pilong1290;inference=similar to RNA sequence, mRNA:RefSeq:XM_448178.1"
utg000004l_pilon	AUGUSTUS	mRNA	142922	143335	0.45	-	.	ID=utg000004l_pilon.g1291.t1;Parent=utg000004l_pilon.g1291
utg000004l_pilon	AUGUSTUS	gene	146506	146904	0.88	-	.	ID=utg000004l_pilon.g1294;Name=XM_448175.1;locus_tag=utg000004l_pilong1294;inference=similar to RNA sequence, mRNA:RefSeq:XM_448175.1"
utg000004l_pilon	AUGUSTUS	mRNA	146506	146904	0.88	-	.	ID=utg000004l_pilon.g1294.t1;Parent=utg000004l_pilon.g1294;product=absent;inference=similar to AA sequence:RefSeq:XP_448175.1
utg000004l_pilon	AUGUSTUS	mRNA	149162	149726	0.59	-	.	ID=utg000004l_pilon.g1296.t1;Parent=utg000004l_pilon.g1296
utg000004l_pilon	AUGUSTUS	gene	177965	179620	0.59	+	.	ID=utg000004l_pilon.g1311;Name=XM_448163.1;locus_tag=utg000004l_pilong1311;inference=similar to RNA sequence, mRNA:RefSeq:XM_448163.1"
utg000004l_pilon	AUGUSTUS	gene	180476	181114	0.88	+	.	ID=utg000004l_pilon.g1312;Name=XM_448161.1;locus_tag=utg000004l_pilong1312;inference=similar to RNA sequence, mRNA:RefSeq:XM_448161.1"
utg000004l_pilon	AUGUSTUS	mRNA	201757	202824	0.54	-	.	ID=utg000004l_pilon.g1324.t1;Parent=utg000004l_pilon.g1324
utg000004l_pilon	AUGUSTUS	gene	205120	205554	0.98	+	.	ID=utg000004l_pilon.g1326;Name=XM_448147.1;locus_tag=utg000004l_pilong1326;inference=similar to RNA sequence, mRNA:RefSeq:XM_448147.1"
utg000004l_pilon	AUGUSTUS	mRNA	205120	205554	0.98	+	.	ID=utg000004l_pilon.g1326.t1;Parent=utg000004l_pilon.g1326;product=absent;inference=similar to AA sequence:RefSeq:XP_448147.1
utg000004l_pilon	AUGUSTUS	gene	205636	205992	0.62	+	.	ID=utg000004l_pilon.g1327;Name=XM_448147.1;locus_tag=utg000004l_pilong1327;inference=similar to RNA sequence, mRNA:RefSeq:XM_448147.1"
utg000004l_pilon	AUGUSTUS	mRNA	205636	205992	0.62	+	.	ID=utg000004l_pilon.g1327.t1;Parent=utg000004l_pilon.g1327;product=absent;inference=similar to AA sequence:RefSeq:XP_448147.1
utg000004l_pilon	AUGUSTUS	mRNA	224668	225144	1	+	.	ID=utg000004l_pilon.g1340.t1;Parent=utg000004l_pilon.g1340
utg000004l_pilon	AUGUSTUS	gene	225169	226179	0.99	+	.	ID=utg000004l_pilon.g1341;Name=XM_448139.1;locus_tag=utg000004l_pilong1341;inference=similar to RNA sequence, mRNA:RefSeq:XM_448139.1"
utg000004l_pilon	AUGUSTUS	gene	226214	226588	0.91	+	.	ID=utg000004l_pilon.g1342;Name=XM_448139.1;locus_tag=utg000004l_pilong1342;inference=similar to RNA sequence, mRNA:RefSeq:XM_448139.1"
utg000004l_pilon	AUGUSTUS	mRNA	226214	226588	0.91	+	.	ID=utg000004l_pilon.g1342.t1;Parent=utg000004l_pilon.g1342;product=absent;inference=similar to AA sequence:RefSeq:XP_448139.1
utg000004l_pilon	AUGUSTUS	gene	227008	227217	0.94	+	.	ID=utg000004l_pilon.g1343;Name=XM_448138.1;locus_tag=utg000004l_pilong1343;inference=similar to RNA sequence, mRNA:RefSeq:XM_448138.1"
utg000004l_pilon	AUGUSTUS	mRNA	227008	227217	0.94	+	.	ID=utg000004l_pilon.g1343.t1;Parent=utg000004l_pilon.g1343;product=absent;inference=similar to AA sequence:RefSeq:XP_448138.1
utg000004l_pilon	AUGUSTUS	gene	233733	234356	1	+	.	ID=utg000004l_pilon.g1347;Name=XM_448134.1;locus_tag=utg000004l_pilong1347;inference=similar to RNA sequence, mRNA:RefSeq:XM_448134.1"
utg000004l_pilon	AUGUSTUS	mRNA	233733	234356	1	+	.	ID=utg000004l_pilon.g1347.t1;Parent=utg000004l_pilon.g1347;product=absent;inference=similar to AA sequence:RefSeq:XP_448134.1
utg000004l_pilon	AUGUSTUS	gene	235346	236257	0.66	-	.	ID=utg000004l_pilon.g1349;Name=XM_448133.1;locus_tag=utg000004l_pilong1349;inference=similar to RNA sequence, mRNA:RefSeq:XM_448133.1"
utg000004l_pilon	AUGUSTUS	mRNA	235346	236257	0.66	-	.	ID=utg000004l_pilon.g1349.t1;Parent=utg000004l_pilon.g1349;product=absent;inference=similar to AA sequence:RefSeq:XP_448133.1
utg000004l_pilon	AUGUSTUS	CDS	235346	235588	0.66	-	0	ID=utg000004l_pilon.g1349.t1.cds;Parent=utg000004l_pilon.g1349.t1;product=CAGL0J09746g;note=CAGL0J09746g;inference=similar to RNA sequence, mRNA:RefSeq:XM_448133.1
utg000004l_pilon	AUGUSTUS	CDS	236129	236257	1	-	0	ID=utg000004l_pilon.g1349.t1.cds;Parent=utg000004l_pilon.g1349.t1;product=CAGL0J09746g;note=CAGL0J09746g;inference=similar to RNA sequence, mRNA:RefSeq:XM_448133.1
utg000004l_pilon	AUGUSTUS	mRNA	237666	240120	0.06	+	.	ID=utg000004l_pilon.g1352.t1;Parent=utg000004l_pilon.g1352
utg000004l_pilon	AUGUSTUS	gene	255124	255369	0.4	+	.	ID=utg000004l_pilon.g1362;Name=XM_448124.1;locus_tag=utg000004l_pilong1362;inference=similar to RNA sequence, mRNA:RefSeq:XM_448124.1"
utg000004l_pilon	AUGUSTUS	gene	267566	268011	0.39	+	.	ID=utg000004l_pilon.g1368;Name=XM_448117.1;locus_tag=utg000004l_pilong1368;inference=similar to RNA sequence, mRNA:RefSeq:XM_448117.1"
utg000004l_pilon	AUGUSTUS	mRNA	269707	270922	0.3	+	.	ID=utg000004l_pilon.g1371.t1;Parent=utg000004l_pilon.g1371
utg000004l_pilon	AUGUSTUS	gene	271646	272424	0.74	-	.	ID=utg000004l_pilon.g1372;Name=XM_448115.1;locus_tag=utg000004l_pilong1372;inference=similar to RNA sequence, mRNA:RefSeq:XM_448115.1"
utg000004l_pilon	AUGUSTUS	gene	272448	273570	0.86	+	.	ID=utg000004l_pilon.g1373;Name=XM_448115.1;locus_tag=utg000004l_pilong1373;inference=similar to RNA sequence, mRNA:RefSeq:XM_448115.1"
utg000004l_pilon	AUGUSTUS	mRNA	272448	273570	0.86	+	.	ID=utg000004l_pilon.g1373.t1;Parent=utg000004l_pilon.g1373;product=absent;inference=similar to RNA sequence, mRNA:RefSeq:XM_448115.1
utg000004l_pilon	AUGUSTUS	gene	274743	275027	0.86	-	.	ID=utg000004l_pilon.g1375;Name=XM_448114.1;locus_tag=utg000004l_pilong1375;inference=similar to RNA sequence, mRNA:RefSeq:XM_448114.1"
utg000004l_pilon	AUGUSTUS	gene	286278	286715	0.67	-	.	ID=utg000004l_pilon.g1382;Name=XM_448108.1;locus_tag=utg000004l_pilong1382;inference=similar to RNA sequence, mRNA:RefSeq:XM_448108.1"
utg000004l_pilon	AUGUSTUS	mRNA	286278	286715	0.67	-	.	ID=utg000004l_pilon.g1382.t1;Parent=utg000004l_pilon.g1382;product=absent;inference=similar to AA sequence:RefSeq:XP_448108.1
utg000004l_pilon	AUGUSTUS	gene	292044	292490	1	+	.	ID=utg000004l_pilon.g1385;Name=XM_448105.1;locus_tag=utg000004l_pilong1385;inference=similar to RNA sequence, mRNA:RefSeq:XM_448105.1"
utg000004l_pilon	AUGUSTUS	mRNA	292044	292490	1	+	.	ID=utg000004l_pilon.g1385.t1;Parent=utg000004l_pilon.g1385;product=absent;inference=similar to AA sequence:RefSeq:XP_448105.1
utg000004l_pilon	AUGUSTUS	gene	294435	294839	1	+	.	ID=utg000004l_pilon.g1387;Name=XM_448105.1;locus_tag=utg000004l_pilong1387;inference=similar to RNA sequence, mRNA:RefSeq:XM_448105.1"
utg000004l_pilon	AUGUSTUS	mRNA	294435	294839	1	+	.	ID=utg000004l_pilon.g1387.t1;Parent=utg000004l_pilon.g1387;product=absent;inference=similar to AA sequence:RefSeq:XP_448105.1
utg000004l_pilon	AUGUSTUS	mRNA	299780	300690	0.47	-	.	ID=utg000004l_pilon.g1391.t1;Parent=utg000004l_pilon.g1391
utg000004l_pilon	AUGUSTUS	gene	316648	317918	0.29	+	.	ID=utg000004l_pilon.g1398;Name=XM_448095.1;locus_tag=utg000004l_pilong1398;inference=similar to RNA sequence, mRNA:RefSeq:XM_448095.1"
utg000004l_pilon	AUGUSTUS	mRNA	316648	317918	0.29	+	.	ID=utg000004l_pilon.g1398.t1;Parent=utg000004l_pilon.g1398;product=absent;inference=similar to AA sequence:RefSeq:XP_448095.1
utg000004l_pilon	AUGUSTUS	mRNA	331547	333750	0.16	-	.	ID=utg000004l_pilon.g1403.t1;Parent=utg000004l_pilon.g1403
utg000004l_pilon	AUGUSTUS	mRNA	339407	342020	0.01	-	.	ID=utg000004l_pilon.g1406.t1;Parent=utg000004l_pilon.g1406
utg000004l_pilon	AUGUSTUS	gene	350945	351838	0.88	+	.	ID=utg000004l_pilon.g1413;Name=XM_448077.1;locus_tag=utg000004l_pilong1413;inference=similar to RNA sequence, mRNA:RefSeq:XM_448077.1"
utg000004l_pilon	AUGUSTUS	mRNA	350945	351838	0.88	+	.	ID=utg000004l_pilon.g1413.t1;Parent=utg000004l_pilon.g1413;product=absent;inference=similar to AA sequence:RefSeq:XP_448077.1
utg000004l_pilon	AUGUSTUS	gene	352854	353096	0.99	+	.	ID=utg000004l_pilon.g1415;Name=XM_448077.1;locus_tag=utg000004l_pilong1415;inference=similar to RNA sequence, mRNA:RefSeq:XM_448077.1"
utg000004l_pilon	AUGUSTUS	mRNA	352854	353096	0.99	+	.	ID=utg000004l_pilon.g1415.t1;Parent=utg000004l_pilon.g1415;product=absent;inference=similar to AA sequence:RefSeq:XP_448077.1
utg000004l_pilon	AUGUSTUS	mRNA	355369	356443	0.21	+	.	ID=utg000004l_pilon.g1417.t1;Parent=utg000004l_pilon.g1417
utg000004l_pilon	AUGUSTUS	mRNA	356872	359039	0.24	-	.	ID=utg000004l_pilon.g1418.t1;Parent=utg000004l_pilon.g1418
utg000004l_pilon	AUGUSTUS	CDS	356872	357415	0.24	-	1	ID=utg000004l_pilon.g1418.t1.cds;Parent=utg000004l_pilon.g1418.t1;product=CAGL0J08393g;note=CAGL0J08393g;inference=similar to RNA sequence, mRNA:RefSeq:XM_448074.1
utg000004l_pilon	AUGUSTUS	CDS	358486	359039	0.4	-	0	ID=utg000004l_pilon.g1418.t1.cds;Parent=utg000004l_pilon.g1418.t1;product=CAGL0J08393g;note=CAGL0J08393g;inference=similar to RNA sequence, mRNA:RefSeq:XM_448074.1
utg000004l_pilon	AUGUSTUS	gene	371590	372711	0.79	-	.	ID=utg000004l_pilon.g1427;Name=XM_448068.1;locus_tag=utg000004l_pilong1427;inference=similar to RNA sequence, mRNA:RefSeq:XM_448068.1"
utg000004l_pilon	AUGUSTUS	mRNA	371590	372711	0.79	-	.	ID=utg000004l_pilon.g1427.t1;Parent=utg000004l_pilon.g1427;product=absent;inference=similar to AA sequence:RefSeq:XP_448068.1
utg000004l_pilon	AUGUSTUS	CDS	371590	372142	0.89	-	1	ID=utg000004l_pilon.g1427.t1.cds;Parent=utg000004l_pilon.g1427.t1;product=CAGL0J08272g;note=CAGL0J08272g;inference=similar to RNA sequence, mRNA:RefSeq:XM_448068.1
utg000004l_pilon	AUGUSTUS	CDS	372578	372711	0.88	-	0	ID=utg000004l_pilon.g1427.t1.cds;Parent=utg000004l_pilon.g1427.t1;product=CAGL0J08272g;note=CAGL0J08272g;inference=similar to RNA sequence, mRNA:RefSeq:XM_448068.1
utg000004l_pilon	AUGUSTUS	gene	376997	380177	0.06	-	.	ID=utg000004l_pilon.g1431;Name=XM_448065.1;locus_tag=utg000004l_pilong1431;inference=similar to RNA sequence, mRNA:RefSeq:XM_448065.1"
utg000004l_pilon	AUGUSTUS	mRNA	376997	380177	0.06	-	.	ID=utg000004l_pilon.g1431.t1;Parent=utg000004l_pilon.g1431;product=absent;inference=similar to AA sequence:RefSeq:XP_448065.1
utg000004l_pilon	AUGUSTUS	CDS	376997	377281	0.54	-	0	ID=utg000004l_pilon.g1431.t1.cds;Parent=utg000004l_pilon.g1431.t1;product=CAGL0J08206g;note=CAGL0J08206g;inference=similar to RNA sequence, mRNA:RefSeq:XM_448065.1
utg000004l_pilon	AUGUSTUS	CDS	377389	377664	0.65	-	0	ID=utg000004l_pilon.g1431.t1.cds;Parent=utg000004l_pilon.g1431.t1;product=CAGL0J08206g;note=CAGL0J08206g;inference=similar to RNA sequence, mRNA:RefSeq:XM_448065.1
utg000004l_pilon	AUGUSTUS	CDS	378205	378403	0.57	-	1	ID=utg000004l_pilon.g1431.t1.cds;Parent=utg000004l_pilon.g1431.t1;product=CAGL0J08206g;note=CAGL0J08206g;inference=similar to RNA sequence, mRNA:RefSeq:XM_448065.1
utg000004l_pilon	AUGUSTUS	CDS	378692	378959	0.26	-	2	ID=utg000004l_pilon.g1431.t1.cds;Parent=utg000004l_pilon.g1431.t1;product=CAGL0J08206g;note=CAGL0J08206g;inference=similar to RNA sequence, mRNA:RefSeq:XM_448065.1
utg000004l_pilon	AUGUSTUS	CDS	379904	380177	0.5	-	0	ID=utg000004l_pilon.g1431.t1.cds;Parent=utg000004l_pilon.g1431.t1;product=CAGL0J08206g;note=CAGL0J08206g;inference=similar to RNA sequence, mRNA:RefSeq:XM_448065.1
utg000004l_pilon	AUGUSTUS	gene	381620	382090	0.97	-	.	ID=utg000004l_pilon.g1433;Name=XM_448065.1;locus_tag=utg000004l_pilong1433;inference=similar to RNA sequence, mRNA:RefSeq:XM_448065.1"
utg000004l_pilon	AUGUSTUS	gene	382319	382861	0.79	-	.	ID=utg000004l_pilon.g1434;Name=XM_448065.1;locus_tag=utg000004l_pilong1434;inference=similar to RNA sequence, mRNA:RefSeq:XM_448065.1"
utg000004l_pilon	AUGUSTUS	mRNA	382319	382861	0.79	-	.	ID=utg000004l_pilon.g1434.t1;Parent=utg000004l_pilon.g1434;product=absent;inference=similar to AA sequence:RefSeq:XP_448065.1
utg000004l_pilon	AUGUSTUS	mRNA	384823	387004	0.08	-	.	ID=utg000004l_pilon.g1437.t1;Parent=utg000004l_pilon.g1437
utg000004l_pilon	AUGUSTUS	CDS	384823	385291	0.15	-	1	ID=utg000004l_pilon.g1437.t1.cds;Parent=utg000004l_pilon.g1437.t1;product=CAGL0J08206g;note=CAGL0J08206g;inference=similar to RNA sequence, mRNA:RefSeq:XM_448065.1
utg000004l_pilon	AUGUSTUS	CDS	386793	387004	0.38	-	0	ID=utg000004l_pilon.g1437.t1.cds;Parent=utg000004l_pilon.g1437.t1;product=CAGL0J08206g;note=CAGL0J08206g;inference=similar to RNA sequence, mRNA:RefSeq:XM_448065.1
utg000004l_pilon	AUGUSTUS	gene	393506	393775	0.51	+	.	ID=utg000004l_pilon.g1442;Name=XM_448062.1;locus_tag=utg000004l_pilong1442;inference=similar to RNA sequence, mRNA:RefSeq:XM_448062.1"
utg000004l_pilon	AUGUSTUS	mRNA	393786	394239	0.23	+	.	ID=utg000004l_pilon.g1443.t1;Parent=utg000004l_pilon.g1443
utg000004l_pilon	AUGUSTUS	CDS	393786	393809	0.6	+	0	ID=utg000004l_pilon.g1443.t1.cds;Parent=utg000004l_pilon.g1443.t1;product=CAGL0J08140g;note=CAGL0J08140g;inference=similar to RNA sequence, mRNA:RefSeq:XM_448062.1
utg000004l_pilon	AUGUSTUS	CDS	393949	394239	0.34	+	0	ID=utg000004l_pilon.g1443.t1.cds;Parent=utg000004l_pilon.g1443.t1;product=CAGL0J08140g;note=CAGL0J08140g;inference=similar to RNA sequence, mRNA:RefSeq:XM_448062.1
utg000004l_pilon	AUGUSTUS	gene	396211	396429	1	-	.	ID=utg000004l_pilon.g1445;Name=XM_448061.1;locus_tag=utg000004l_pilong1445;inference=similar to RNA sequence, mRNA:RefSeq:XM_448061.1"
utg000004l_pilon	AUGUSTUS	mRNA	396211	396429	1	-	.	ID=utg000004l_pilon.g1445.t1;Parent=utg000004l_pilon.g1445;product=absent;inference=similar to AA sequence:RefSeq:XP_448061.1
utg000004l_pilon	AUGUSTUS	gene	396639	397248	0.52	-	.	ID=utg000004l_pilon.g1446;Name=XM_448061.1;locus_tag=utg000004l_pilong1446;inference=similar to RNA sequence, mRNA:RefSeq:XM_448061.1"
utg000004l_pilon	AUGUSTUS	gene	398055	398918	0.99	+	.	ID=utg000004l_pilon.g1447;Name=XM_448060.1;locus_tag=utg000004l_pilong1447;inference=similar to RNA sequence, mRNA:RefSeq:XM_448060.1"
utg000004l_pilon	AUGUSTUS	mRNA	398055	398918	0.99	+	.	ID=utg000004l_pilon.g1447.t1;Parent=utg000004l_pilon.g1447;product=absent;inference=similar to AA sequence:RefSeq:XP_448060.1
utg000004l_pilon	AUGUSTUS	gene	399636	400229	1	-	.	ID=utg000004l_pilon.g1448;Name=XM_448059.1;locus_tag=utg000004l_pilong1448;inference=similar to RNA sequence, mRNA:RefSeq:XM_448059.1"
utg000004l_pilon	AUGUSTUS	gene	407038	409908	0.92	+	.	ID=utg000004l_pilon.g1450;Name=XM_448057.1;locus_tag=utg000004l_pilong1450;inference=similar to RNA sequence, mRNA:RefSeq:XM_448057.1"
utg000004l_pilon	AUGUSTUS	mRNA	407038	409908	0.92	+	.	ID=utg000004l_pilon.g1450.t1;Parent=utg000004l_pilon.g1450;product=absent;inference=similar to AA sequence:RefSeq:XP_448057.1
utg000004l_pilon	AUGUSTUS	gene	410246	411664	0.99	+	.	ID=utg000004l_pilon.g1451;Name=XM_448056.1;locus_tag=utg000004l_pilong1451;inference=similar to RNA sequence, mRNA:RefSeq:XM_448056.1"
utg000004l_pilon	AUGUSTUS	mRNA	410246	411664	0.99	+	.	ID=utg000004l_pilon.g1451.t1;Parent=utg000004l_pilon.g1451;product=absent;inference=similar to AA sequence:RefSeq:XP_448056.1
utg000004l_pilon	AUGUSTUS	gene	411849	412337	1	-	.	ID=utg000004l_pilon.g1452;Name=XM_448055.1;locus_tag=utg000004l_pilong1452;inference=similar to RNA sequence, mRNA:RefSeq:XM_448055.1"
utg000004l_pilon	AUGUSTUS	mRNA	411849	412337	1	-	.	ID=utg000004l_pilon.g1452.t1;Parent=utg000004l_pilon.g1452;product=absent;inference=similar to AA sequence:RefSeq:XP_448055.1
utg000004l_pilon	AUGUSTUS	gene	412694	412918	1	-	.	ID=utg000004l_pilon.g1453;Name=XM_002999528.1;locus_tag=utg000004l_pilong1453;inference=similar to RNA sequence, mRNA:RefSeq:XM_002999528.1"
utg000004l_pilon	AUGUSTUS	mRNA	412694	412918	1	-	.	ID=utg000004l_pilon.g1453.t1;Parent=utg000004l_pilon.g1453;product=absent;inference=similar to AA sequence:RefSeq:XP_002999574.1
utg000004l_pilon	AUGUSTUS	gene	413256	415493	1	-	.	ID=utg000004l_pilon.g1454;Name=XM_448054.1;locus_tag=utg000004l_pilong1454;inference=similar to RNA sequence, mRNA:RefSeq:XM_448054.1"
utg000004l_pilon	AUGUSTUS	mRNA	413256	415493	1	-	.	ID=utg000004l_pilon.g1454.t1;Parent=utg000004l_pilon.g1454;product=absent;inference=similar to AA sequence:RefSeq:XP_448054.1
utg000004l_pilon	AUGUSTUS	gene	416359	417174	0.74	-	.	ID=utg000004l_pilon.g1455;Name=XM_448053.1;locus_tag=utg000004l_pilong1455;inference=similar to RNA sequence, mRNA:RefSeq:XM_448053.1"
utg000004l_pilon	AUGUSTUS	gene	418270	418926	0.79	-	.	ID=utg000004l_pilon.g1456;Name=XM_448053.1;locus_tag=utg000004l_pilong1456;inference=similar to RNA sequence, mRNA:RefSeq:XM_448053.1"
utg000004l_pilon	AUGUSTUS	mRNA	418270	418926	0.79	-	.	ID=utg000004l_pilon.g1456.t1;Parent=utg000004l_pilon.g1456;product=absent;inference=similar to AA sequence:RefSeq:XP_448053.1
utg000004l_pilon	AUGUSTUS	gene	419859	420110	0.6	-	.	ID=utg000004l_pilon.g1458;Name=XM_448053.1;locus_tag=utg000004l_pilong1458;inference=similar to RNA sequence, mRNA:RefSeq:XM_448053.1"
utg000004l_pilon	AUGUSTUS	mRNA	429352	429561	0.9	-	.	ID=utg000004l_pilon.g1462.t1;Parent=utg000004l_pilon.g1462
utg000004l_pilon	AUGUSTUS	mRNA	462201	466685	0.22	+	.	ID=utg000004l_pilon.g1481.t1;Parent=utg000004l_pilon.g1481
utg000004l_pilon	AUGUSTUS	CDS	462201	462261	0.9	+	0	ID=utg000004l_pilon.g1481.t1.cds;Parent=utg000004l_pilon.g1481.t1;product=CAGL0J07524g;note=CAGL0J07524g;inference=similar to RNA sequence, mRNA:RefSeq:XM_448034.1
utg000004l_pilon	AUGUSTUS	CDS	462828	462940	0.7	+	2	ID=utg000004l_pilon.g1481.t1.cds;Parent=utg000004l_pilon.g1481.t1;product=CAGL0J07524g;note=CAGL0J07524g;inference=similar to RNA sequence, mRNA:RefSeq:XM_448034.1
utg000004l_pilon	AUGUSTUS	CDS	465268	465689	0.85	+	0	ID=utg000004l_pilon.g1481.t1.cds;Parent=utg000004l_pilon.g1481.t1;product=CAGL0J07524g;note=CAGL0J07524g;inference=similar to RNA sequence, mRNA:RefSeq:XM_448034.1
utg000004l_pilon	AUGUSTUS	CDS	465935	466685	0.6	+	1	ID=utg000004l_pilon.g1481.t1.cds;Parent=utg000004l_pilon.g1481.t1;product=CAGL0J07524g;note=CAGL0J07524g;inference=similar to RNA sequence, mRNA:RefSeq:XM_448034.1
utg000004l_pilon	AUGUSTUS	mRNA	472249	472680	1	+	.	ID=utg000004l_pilon.g1483.t1;Parent=utg000004l_pilon.g1483
utg000004l_pilon	AUGUSTUS	gene	476197	477114	1	-	.	ID=utg000004l_pilon.g1485;Name=XM_448030.1;locus_tag=utg000004l_pilong1485;inference=similar to RNA sequence, mRNA:RefSeq:XM_448030.1"
utg000004l_pilon	AUGUSTUS	mRNA	476197	477114	1	-	.	ID=utg000004l_pilon.g1485.t1;Parent=utg000004l_pilon.g1485;product=absent;inference=similar to AA sequence:RefSeq:XP_448030.1
utg000004l_pilon	AUGUSTUS	gene	480139	480822	0.87	-	.	ID=utg000004l_pilon.g1487;Name=XM_448028.1;locus_tag=utg000004l_pilong1487;inference=similar to RNA sequence, mRNA:RefSeq:XM_448028.1"
utg000004l_pilon	AUGUSTUS	mRNA	480139	480822	0.87	-	.	ID=utg000004l_pilon.g1487.t1;Parent=utg000004l_pilon.g1487;product=absent;inference=similar to AA sequence:RefSeq:XP_448028.1
utg000004l_pilon	AUGUSTUS	gene	481756	482847	0.99	-	.	ID=utg000004l_pilon.g1488;Name=XM_448027.1;locus_tag=utg000004l_pilong1488;inference=similar to RNA sequence, mRNA:RefSeq:XM_448027.1"
utg000004l_pilon	AUGUSTUS	mRNA	481756	482847	0.99	-	.	ID=utg000004l_pilon.g1488.t1;Parent=utg000004l_pilon.g1488;product=absent;inference=similar to AA sequence:RefSeq:XP_448027.1
utg000004l_pilon	AUGUSTUS	gene	486777	487798	0.74	-	.	ID=utg000004l_pilon.g1491;Name=XM_448025.1;locus_tag=utg000004l_pilong1491;inference=similar to RNA sequence, mRNA:RefSeq:XM_448025.1"
utg000004l_pilon	AUGUSTUS	gene	488181	488513	0.83	-	.	ID=utg000004l_pilon.g1493;Name=XM_448025.1;locus_tag=utg000004l_pilong1493;inference=similar to RNA sequence, mRNA:RefSeq:XM_448025.1"
utg000004l_pilon	AUGUSTUS	gene	489948	490358	0.95	+	.	ID=utg000004l_pilon.g1495;Name=XM_448024.1;locus_tag=utg000004l_pilong1495;inference=similar to RNA sequence, mRNA:RefSeq:XM_448024.1"
utg000004l_pilon	AUGUSTUS	mRNA	489948	490358	0.95	+	.	ID=utg000004l_pilon.g1495.t1;Parent=utg000004l_pilon.g1495;product=absent;inference=similar to AA sequence:RefSeq:XP_448024.1
utg000004l_pilon	AUGUSTUS	mRNA	499267	499500	0.76	-	.	ID=utg000004l_pilon.g1502.t1;Parent=utg000004l_pilon.g1502
utg000004l_pilon	AUGUSTUS	gene	501652	502020	0.8	-	.	ID=utg000004l_pilon.g1504;Name=XM_448018.1;locus_tag=utg000004l_pilong1504;inference=similar to RNA sequence, mRNA:RefSeq:XM_448018.1"
utg000004l_pilon	AUGUSTUS	gene	512446	512676	0.6	-	.	ID=utg000004l_pilon.g1509;Name=XM_448014.1;locus_tag=utg000004l_pilong1509;inference=similar to RNA sequence, mRNA:RefSeq:XM_448014.1"
utg000004l_pilon	AUGUSTUS	mRNA	512446	512676	0.6	-	.	ID=utg000004l_pilon.g1509.t1;Parent=utg000004l_pilon.g1509;product=absent;inference=similar to AA sequence:RefSeq:XP_448014.1
utg000004l_pilon	AUGUSTUS	gene	515053	515859	1	+	.	ID=utg000004l_pilon.g1512;Name=XM_448013.1;locus_tag=utg000004l_pilong1512;inference=similar to RNA sequence, mRNA:RefSeq:XM_448013.1"
utg000004l_pilon	AUGUSTUS	mRNA	515053	515859	1	+	.	ID=utg000004l_pilon.g1512.t1;Parent=utg000004l_pilon.g1512;product=absent;inference=similar to AA sequence:RefSeq:XP_448013.1
utg000004l_pilon	AUGUSTUS	gene	518478	520050	0.32	-	.	ID=utg000004l_pilon.g1514;Name=XM_448012.1;locus_tag=utg000004l_pilong1514;inference=similar to RNA sequence, mRNA:RefSeq:XM_448012.1"
utg000004l_pilon	AUGUSTUS	gene	520795	522086	0.94	-	.	ID=utg000004l_pilon.g1515;Name=XM_448011.2;locus_tag=utg000004l_pilong1515;inference=similar to RNA sequence, mRNA:RefSeq:XM_448011.2"
utg000004l_pilon	AUGUSTUS	mRNA	520795	522086	0.94	-	.	ID=utg000004l_pilon.g1515.t1;Parent=utg000004l_pilon.g1515;product=absent;inference=similar to AA sequence:RefSeq:XP_448011.2
utg000004l_pilon	AUGUSTUS	CDS	520795	521101	0.94	-	1	ID=utg000004l_pilon.g1515.t1.cds;Parent=utg000004l_pilon.g1515.t1;product=CAGL0J07018g;note=CAGL0J07018g;inference=similar to RNA sequence, mRNA:RefSeq:XM_448011.2
utg000004l_pilon	AUGUSTUS	CDS	521410	522086	1	-	0	ID=utg000004l_pilon.g1515.t1.cds;Parent=utg000004l_pilon.g1515.t1;product=CAGL0J07018g;note=CAGL0J07018g;inference=similar to RNA sequence, mRNA:RefSeq:XM_448011.2
utg000004l_pilon	AUGUSTUS	gene	524030	524302	0.98	+	.	ID=utg000004l_pilon.g1517;Name=XM_448010.1;locus_tag=utg000004l_pilong1517;inference=similar to RNA sequence, mRNA:RefSeq:XM_448010.1"
utg000004l_pilon	AUGUSTUS	mRNA	524030	524302	0.98	+	.	ID=utg000004l_pilon.g1517.t1;Parent=utg000004l_pilon.g1517;product=absent;inference=similar to AA sequence:RefSeq:XP_448010.1
utg000004l_pilon	AUGUSTUS	gene	524586	525038	0.84	+	.	ID=utg000004l_pilon.g1518;Name=XM_448010.1;locus_tag=utg000004l_pilong1518;inference=similar to RNA sequence, mRNA:RefSeq:XM_448010.1"
utg000004l_pilon	AUGUSTUS	mRNA	524586	525038	0.84	+	.	ID=utg000004l_pilon.g1518.t1;Parent=utg000004l_pilon.g1518;product=absent;inference=similar to AA sequence:RefSeq:XP_448010.1
utg000004l_pilon	AUGUSTUS	gene	525647	526922	0.94	+	.	ID=utg000004l_pilon.g1520;Name=XM_448010.1;locus_tag=utg000004l_pilong1520;inference=similar to RNA sequence, mRNA:RefSeq:XM_448010.1"
utg000004l_pilon	AUGUSTUS	gene	527941	528309	1	-	.	ID=utg000004l_pilon.g1521;Name=XM_448009.1;locus_tag=utg000004l_pilong1521;inference=similar to RNA sequence, mRNA:RefSeq:XM_448009.1"
utg000004l_pilon	AUGUSTUS	mRNA	527941	528309	1	-	.	ID=utg000004l_pilon.g1521.t1;Parent=utg000004l_pilon.g1521;product=absent;inference=similar to AA sequence:RefSeq:XP_448009.1
utg000004l_pilon	AUGUSTUS	mRNA	530019	531954	0.58	+	.	ID=utg000004l_pilon.g1523.t1;Parent=utg000004l_pilon.g1523
utg000004l_pilon	AUGUSTUS	gene	532704	533312	0.87	-	.	ID=utg000004l_pilon.g1524;Name=XM_448007.1;locus_tag=utg000004l_pilong1524;inference=similar to RNA sequence, mRNA:RefSeq:XM_448007.1"
utg000004l_pilon	AUGUSTUS	mRNA	532704	533312	0.87	-	.	ID=utg000004l_pilon.g1524.t1;Parent=utg000004l_pilon.g1524;product=absent;inference=similar to AA sequence:RefSeq:XP_448007.1
utg000004l_pilon	AUGUSTUS	mRNA	533732	533995	0.99	+	.	ID=utg000004l_pilon.g1525.t1;Parent=utg000004l_pilon.g1525
utg000004l_pilon	AUGUSTUS	gene	535311	535544	0.38	+	.	ID=utg000004l_pilon.g1528;Name=XM_448006.1;locus_tag=utg000004l_pilong1528;inference=similar to RNA sequence, mRNA:RefSeq:XM_448006.1"
utg000004l_pilon	AUGUSTUS	mRNA	535311	535544	0.38	+	.	ID=utg000004l_pilon.g1528.t1;Parent=utg000004l_pilon.g1528;product=absent;inference=similar to AA sequence:RefSeq:XP_448006.1
utg000004l_pilon	AUGUSTUS	gene	535756	536088	0.85	-	.	ID=utg000004l_pilon.g1529;Name=XM_448005.1;locus_tag=utg000004l_pilong1529;inference=similar to RNA sequence, mRNA:RefSeq:XM_448005.1"
utg000004l_pilon	AUGUSTUS	mRNA	535756	536088	0.85	-	.	ID=utg000004l_pilon.g1529.t1;Parent=utg000004l_pilon.g1529;product=absent;inference=similar to AA sequence:RefSeq:XP_448005.1
utg000004l_pilon	AUGUSTUS	mRNA	536409	536954	0.87	-	.	ID=utg000004l_pilon.g1530.t1;Parent=utg000004l_pilon.g1530
utg000004l_pilon	AUGUSTUS	gene	536987	537310	1	-	.	ID=utg000004l_pilon.g1531;Name=XM_448005.1;locus_tag=utg000004l_pilong1531;inference=similar to RNA sequence, mRNA:RefSeq:XM_448005.1"
utg000004l_pilon	AUGUSTUS	mRNA	536987	537310	1	-	.	ID=utg000004l_pilon.g1531.t1;Parent=utg000004l_pilon.g1531;product=absent;inference=similar to AA sequence:RefSeq:XP_448005.1
utg000004l_pilon	AUGUSTUS	gene	538232	538432	0.93	+	.	ID=utg000004l_pilon.g1532;Name=XM_448004.1;locus_tag=utg000004l_pilong1532;inference=similar to RNA sequence, mRNA:RefSeq:XM_448004.1"
utg000004l_pilon	AUGUSTUS	mRNA	538232	538432	0.93	+	.	ID=utg000004l_pilon.g1532.t1;Parent=utg000004l_pilon.g1532;product=absent;inference=similar to AA sequence:RefSeq:XP_448004.1
utg000004l_pilon	AUGUSTUS	gene	538947	540176	0.36	+	.	ID=utg000004l_pilon.g1533;Name=XM_448003.1;locus_tag=utg000004l_pilong1533;inference=similar to RNA sequence, mRNA:RefSeq:XM_448003.1"
utg000004l_pilon	AUGUSTUS	gene	540975	541325	0.67	+	.	ID=utg000004l_pilon.g1534;Name=XM_448002.1;locus_tag=utg000004l_pilong1534;inference=similar to RNA sequence, mRNA:RefSeq:XM_448002.1"
utg000004l_pilon	AUGUSTUS	mRNA	540975	541325	0.67	+	.	ID=utg000004l_pilon.g1534.t1;Parent=utg000004l_pilon.g1534;product=absent;inference=similar to AA sequence:RefSeq:XP_448002.1
utg000004l_pilon	AUGUSTUS	gene	542071	542481	0.88	-	.	ID=utg000004l_pilon.g1536;Name=XM_448001.1;locus_tag=utg000004l_pilong1536;inference=similar to RNA sequence, mRNA:RefSeq:XM_448001.1"
utg000004l_pilon	AUGUSTUS	mRNA	542071	542481	0.88	-	.	ID=utg000004l_pilon.g1536.t1;Parent=utg000004l_pilon.g1536;product=absent;inference=similar to AA sequence:RefSeq:XP_448001.1
utg000004l_pilon	AUGUSTUS	gene	543906	544283	0.73	-	.	ID=utg000004l_pilon.g1538;Name=XM_448000.1;locus_tag=utg000004l_pilong1538;inference=similar to RNA sequence, mRNA:RefSeq:XM_448000.1"
utg000004l_pilon	AUGUSTUS	mRNA	543906	544283	0.73	-	.	ID=utg000004l_pilon.g1538.t1;Parent=utg000004l_pilon.g1538;product=absent;inference=similar to AA sequence:RefSeq:XP_448000.1
utg000004l_pilon	AUGUSTUS	gene	545176	546284	0.3	-	.	ID=utg000004l_pilon.g1539;Name=XM_448000.1;locus_tag=utg000004l_pilong1539;inference=similar to RNA sequence, mRNA:RefSeq:XM_448000.1"
utg000004l_pilon	AUGUSTUS	gene	546965	547279	0.56	+	.	ID=utg000004l_pilon.g1540;Name=XM_447999.1;locus_tag=utg000004l_pilong1540;inference=similar to RNA sequence, mRNA:RefSeq:XM_447999.1"
utg000004l_pilon	AUGUSTUS	mRNA	546965	547279	0.56	+	.	ID=utg000004l_pilon.g1540.t1;Parent=utg000004l_pilon.g1540;product=absent;inference=similar to AA sequence:RefSeq:XP_447999.1
utg000004l_pilon	AUGUSTUS	gene	547923	549541	0.59	+	.	ID=utg000004l_pilon.g1542;Name=XM_447999.1;locus_tag=utg000004l_pilong1542;inference=similar to RNA sequence, mRNA:RefSeq:XM_447999.1"
utg000004l_pilon	AUGUSTUS	mRNA	549566	550670	0.89	+	.	ID=utg000004l_pilon.g1543.t1;Parent=utg000004l_pilon.g1543
utg000004l_pilon	AUGUSTUS	CDS	549566	549724	1	+	0	ID=utg000004l_pilon.g1543.t1.cds;Parent=utg000004l_pilon.g1543.t1;product=CAGL0J06732g;note=CAGL0J06732g;inference=similar to RNA sequence, mRNA:RefSeq:XM_447998.1
utg000004l_pilon	AUGUSTUS	CDS	550383	550670	0.91	+	0	ID=utg000004l_pilon.g1543.t1.cds;Parent=utg000004l_pilon.g1543.t1;product=CAGL0J06732g;note=CAGL0J06732g;inference=similar to RNA sequence, mRNA:RefSeq:XM_447998.1
utg000004l_pilon	AUGUSTUS	gene	551684	552010	0.99	+	.	ID=utg000004l_pilon.g1544;Name=XM_447998.1;locus_tag=utg000004l_pilong1544;inference=similar to RNA sequence, mRNA:RefSeq:XM_447998.1"
utg000004l_pilon	AUGUSTUS	gene	552520	553163	0.66	-	.	ID=utg000004l_pilon.g1545;Name=XM_447997.1;locus_tag=utg000004l_pilong1545;inference=similar to RNA sequence, mRNA:RefSeq:XM_447997.1"
utg000004l_pilon	AUGUSTUS	gene	555164	555601	1	+	.	ID=utg000004l_pilon.g1546;Name=XM_447996.1;locus_tag=utg000004l_pilong1546;inference=similar to RNA sequence, mRNA:RefSeq:XM_447996.1"
utg000004l_pilon	AUGUSTUS	mRNA	555164	555601	1	+	.	ID=utg000004l_pilon.g1546.t1;Parent=utg000004l_pilon.g1546;product=absent;inference=similar to AA sequence:RefSeq:XP_447996.1
utg000004l_pilon	AUGUSTUS	mRNA	560052	560321	0.63	-	.	ID=utg000004l_pilon.g1549.t1;Parent=utg000004l_pilon.g1549
utg000004l_pilon	AUGUSTUS	mRNA	560635	561547	0.14	+	.	ID=utg000004l_pilon.g1550.t1;Parent=utg000004l_pilon.g1550
utg000004l_pilon	AUGUSTUS	gene	564899	565108	0.9	-	.	ID=utg000004l_pilon.g1552;Name=XM_447991.1;locus_tag=utg000004l_pilong1552;inference=similar to RNA sequence, mRNA:RefSeq:XM_447991.1"
utg000004l_pilon	AUGUSTUS	mRNA	564899	565108	0.9	-	.	ID=utg000004l_pilon.g1552.t1;Parent=utg000004l_pilon.g1552;product=absent;inference=similar to AA sequence:RefSeq:XP_447991.1
utg000004l_pilon	AUGUSTUS	gene	567293	567646	0.79	-	.	ID=utg000004l_pilon.g1553;Name=XM_447990.1;locus_tag=utg000004l_pilong1553;inference=similar to RNA sequence, mRNA:RefSeq:XM_447990.1"
utg000004l_pilon	AUGUSTUS	mRNA	567293	567646	0.79	-	.	ID=utg000004l_pilon.g1553.t1;Parent=utg000004l_pilon.g1553;product=absent;inference=similar to AA sequence:RefSeq:XP_447990.1
utg000004l_pilon	AUGUSTUS	gene	567816	568580	0.41	-	.	ID=utg000004l_pilon.g1554;Name=XM_447990.1;locus_tag=utg000004l_pilong1554;inference=similar to RNA sequence, mRNA:RefSeq:XM_447990.1"
utg000004l_pilon	AUGUSTUS	mRNA	567816	568580	0.41	-	.	ID=utg000004l_pilon.g1554.t1;Parent=utg000004l_pilon.g1554;product=absent;inference=similar to AA sequence:RefSeq:XP_447990.1
utg000004l_pilon	AUGUSTUS	gene	568746	569633	0.59	-	.	ID=utg000004l_pilon.g1555;Name=XM_447990.1;locus_tag=utg000004l_pilong1555;inference=similar to RNA sequence, mRNA:RefSeq:XM_447990.1"
utg000004l_pilon	AUGUSTUS	mRNA	568746	569633	0.59	-	.	ID=utg000004l_pilon.g1555.t1;Parent=utg000004l_pilon.g1555;product=absent;inference=similar to AA sequence:RefSeq:XP_447990.1
utg000004l_pilon	AUGUSTUS	gene	569734	570495	0.54	-	.	ID=utg000004l_pilon.g1556;Name=XM_447990.1;locus_tag=utg000004l_pilong1556;inference=similar to RNA sequence, mRNA:RefSeq:XM_447990.1"
utg000004l_pilon	AUGUSTUS	gene	570521	570895	0.33	-	.	ID=utg000004l_pilon.g1557;Name=XM_447990.1;locus_tag=utg000004l_pilong1557;inference=similar to RNA sequence, mRNA:RefSeq:XM_447990.1"
utg000004l_pilon	AUGUSTUS	gene	575537	576001	1	-	.	ID=utg000004l_pilon.g1560;Name=XM_447988.1;locus_tag=utg000004l_pilong1560;inference=similar to RNA sequence, mRNA:RefSeq:XM_447988.1"
utg000004l_pilon	AUGUSTUS	mRNA	575537	576001	1	-	.	ID=utg000004l_pilon.g1560.t1;Parent=utg000004l_pilon.g1560;product=absent;inference=similar to AA sequence:RefSeq:XP_447988.1
utg000004l_pilon	AUGUSTUS	gene	583592	583903	0.74	+	.	ID=utg000004l_pilon.g1567;Name=XM_447986.1;locus_tag=utg000004l_pilong1567;inference=similar to RNA sequence, mRNA:RefSeq:XM_447986.1"
utg000004l_pilon	AUGUSTUS	mRNA	583592	583903	0.74	+	.	ID=utg000004l_pilon.g1567.t1;Parent=utg000004l_pilon.g1567;product=absent;inference=similar to AA sequence:RefSeq:XP_447986.1
utg000004l_pilon	AUGUSTUS	mRNA	585992	586297	0.86	+	.	ID=utg000004l_pilon.g1569.t1;Parent=utg000004l_pilon.g1569
utg000004l_pilon	AUGUSTUS	gene	588323	588604	0.62	+	.	ID=utg000004l_pilon.g1571;Name=XM_447984.1;locus_tag=utg000004l_pilong1571;inference=similar to RNA sequence, mRNA:RefSeq:XM_447984.1"
utg000004l_pilon	AUGUSTUS	mRNA	588323	588604	0.62	+	.	ID=utg000004l_pilon.g1571.t1;Parent=utg000004l_pilon.g1571;product=absent;inference=similar to AA sequence:RefSeq:XP_447984.1
utg000004l_pilon	AUGUSTUS	mRNA	589539	591972	0.58	+	.	ID=utg000004l_pilon.g1572.t1;Parent=utg000004l_pilon.g1572
utg000004l_pilon	AUGUSTUS	CDS	589539	589544	1	+	0	ID=utg000004l_pilon.g1572.t1.cds;Parent=utg000004l_pilon.g1572.t1;product=CAGL0J06358g;note=CAGL0J06358g;inference=similar to RNA sequence, mRNA:RefSeq:XM_447983.1
utg000004l_pilon	AUGUSTUS	CDS	589796	589882	0.91	+	0	ID=utg000004l_pilon.g1572.t1.cds;Parent=utg000004l_pilon.g1572.t1;product=CAGL0J06358g;note=CAGL0J06358g;inference=similar to RNA sequence, mRNA:RefSeq:XM_447983.1
utg000004l_pilon	AUGUSTUS	CDS	590384	590467	0.63	+	0	ID=utg000004l_pilon.g1572.t1.cds;Parent=utg000004l_pilon.g1572.t1;product=CAGL0J06358g;note=CAGL0J06358g;inference=similar to RNA sequence, mRNA:RefSeq:XM_447983.1
utg000004l_pilon	AUGUSTUS	CDS	591724	591972	0.73	+	0	ID=utg000004l_pilon.g1572.t1.cds;Parent=utg000004l_pilon.g1572.t1;product=CAGL0J06358g;note=CAGL0J06358g;inference=similar to RNA sequence, mRNA:RefSeq:XM_447983.1
utg000004l_pilon	AUGUSTUS	gene	594130	595089	0.58	+	.	ID=utg000004l_pilon.g1573;Name=XM_447982.1;locus_tag=utg000004l_pilong1573;inference=similar to RNA sequence, mRNA:RefSeq:XM_447982.1"
utg000004l_pilon	AUGUSTUS	mRNA	594130	595089	0.58	+	.	ID=utg000004l_pilon.g1573.t1;Parent=utg000004l_pilon.g1573;product=absent;inference=similar to AA sequence:RefSeq:XP_447982.1
utg000004l_pilon	AUGUSTUS	gene	597031	597534	1	+	.	ID=utg000004l_pilon.g1575;Name=XM_447981.1;locus_tag=utg000004l_pilong1575;inference=similar to RNA sequence, mRNA:RefSeq:XM_447981.1"
utg000004l_pilon	AUGUSTUS	gene	597711	598160	0.97	-	.	ID=utg000004l_pilon.g1576;Name=XM_447980.1;locus_tag=utg000004l_pilong1576;inference=similar to RNA sequence, mRNA:RefSeq:XM_447980.1"
utg000004l_pilon	AUGUSTUS	mRNA	597711	598160	0.97	-	.	ID=utg000004l_pilon.g1576.t1;Parent=utg000004l_pilon.g1576;product=absent;inference=similar to AA sequence:RefSeq:XP_447980.1
utg000004l_pilon	AUGUSTUS	mRNA	602023	603815	0.52	+	.	ID=utg000004l_pilon.g1578.t1;Parent=utg000004l_pilon.g1578
utg000004l_pilon	AUGUSTUS	gene	603955	605525	0.35	+	.	ID=utg000004l_pilon.g1579;Name=XM_447978.1;locus_tag=utg000004l_pilong1579;inference=similar to RNA sequence, mRNA:RefSeq:XM_447978.1"
utg000004l_pilon	AUGUSTUS	mRNA	605534	606996	0.19	+	.	ID=utg000004l_pilon.g1580.t1;Parent=utg000004l_pilon.g1580
utg000004l_pilon	AUGUSTUS	CDS	605534	605590	0.69	+	0	ID=utg000004l_pilon.g1580.t1.cds;Parent=utg000004l_pilon.g1580.t1;product=CAGL0J06248g;note=CAGL0J06248g;inference=similar to RNA sequence, mRNA:RefSeq:XM_447978.1
utg000004l_pilon	AUGUSTUS	CDS	605917	606101	0.75	+	0	ID=utg000004l_pilon.g1580.t1.cds;Parent=utg000004l_pilon.g1580.t1;product=CAGL0J06248g;note=CAGL0J06248g;inference=similar to RNA sequence, mRNA:RefSeq:XM_447978.1
utg000004l_pilon	AUGUSTUS	CDS	606163	606275	0.43	+	1	ID=utg000004l_pilon.g1580.t1.cds;Parent=utg000004l_pilon.g1580.t1;product=CAGL0J06248g;note=CAGL0J06248g;inference=similar to RNA sequence, mRNA:RefSeq:XM_447978.1
utg000004l_pilon	AUGUSTUS	CDS	606419	606650	0.41	+	2	ID=utg000004l_pilon.g1580.t1.cds;Parent=utg000004l_pilon.g1580.t1;product=CAGL0J06248g;note=CAGL0J06248g;inference=similar to RNA sequence, mRNA:RefSeq:XM_447978.1
utg000004l_pilon	AUGUSTUS	CDS	606771	606996	0.97	+	1	ID=utg000004l_pilon.g1580.t1.cds;Parent=utg000004l_pilon.g1580.t1;product=CAGL0J06248g;note=CAGL0J06248g;inference=similar to RNA sequence, mRNA:RefSeq:XM_447978.1
utg000004l_pilon	AUGUSTUS	mRNA	610929	613127	0.08	-	.	ID=utg000004l_pilon.g1583.t1;Parent=utg000004l_pilon.g1583
utg000004l_pilon	AUGUSTUS	CDS	610929	611238	0.73	-	1	ID=utg000004l_pilon.g1583.t1.cds;Parent=utg000004l_pilon.g1583.t1;product=CAGL0J06182g;note=CAGL0J06182g;inference=similar to RNA sequence, mRNA:RefSeq:XM_447975.1
utg000004l_pilon	AUGUSTUS	CDS	611589	611769	0.33	-	2	ID=utg000004l_pilon.g1583.t1.cds;Parent=utg000004l_pilon.g1583.t1;product=CAGL0J06182g;note=CAGL0J06182g;inference=similar to RNA sequence, mRNA:RefSeq:XM_447975.1
utg000004l_pilon	AUGUSTUS	CDS	611898	612030	0.39	-	0	ID=utg000004l_pilon.g1583.t1.cds;Parent=utg000004l_pilon.g1583.t1;product=CAGL0J06182g;note=CAGL0J06182g;inference=similar to RNA sequence, mRNA:RefSeq:XM_447975.1
utg000004l_pilon	AUGUSTUS	CDS	612951	613127	0.39	-	0	ID=utg000004l_pilon.g1583.t1.cds;Parent=utg000004l_pilon.g1583.t1;product=CAGL0J06182g;note=CAGL0J06182g;inference=similar to RNA sequence, mRNA:RefSeq:XM_447975.1
utg000004l_pilon	AUGUSTUS	mRNA	619606	620669	0.46	-	.	ID=utg000004l_pilon.g1588.t1;Parent=utg000004l_pilon.g1588
utg000004l_pilon	AUGUSTUS	mRNA	621318	624035	0.07	+	.	ID=utg000004l_pilon.g1590.t1;Parent=utg000004l_pilon.g1590
utg000004l_pilon	AUGUSTUS	mRNA	653041	654459	0.11	-	.	ID=utg000004l_pilon.g1603.t1;Parent=utg000004l_pilon.g1603
utg000004l_pilon	AUGUSTUS	mRNA	654812	657165	0.23	-	.	ID=utg000004l_pilon.g1604.t1;Parent=utg000004l_pilon.g1604
utg000004l_pilon	AUGUSTUS	CDS	654812	655411	0.78	-	0	ID=utg000004l_pilon.g1604.t1.cds;Parent=utg000004l_pilon.g1604.t1;product=CAGL0J05654g;note=CAGL0J05654g;inference=similar to RNA sequence, mRNA:RefSeq:XM_447951.1
utg000004l_pilon	AUGUSTUS	CDS	656881	657165	0.24	-	0	ID=utg000004l_pilon.g1604.t1.cds;Parent=utg000004l_pilon.g1604.t1;product=CAGL0J05654g;note=CAGL0J05654g;inference=similar to RNA sequence, mRNA:RefSeq:XM_447951.1
utg000004l_pilon	AUGUSTUS	mRNA	662573	663109	0.95	+	.	ID=utg000004l_pilon.g1608.t1;Parent=utg000004l_pilon.g1608
utg000004l_pilon	AUGUSTUS	mRNA	669620	670693	0.69	-	.	ID=utg000004l_pilon.g1613.t1;Parent=utg000004l_pilon.g1613
utg000004l_pilon	AUGUSTUS	CDS	669620	670108	0.89	-	0	ID=utg000004l_pilon.g1613.t1.cds;Parent=utg000004l_pilon.g1613.t1;product=CAGL0J05544g;note=CAGL0J05544g;inference=similar to RNA sequence, mRNA:RefSeq:XM_447946.1
utg000004l_pilon	AUGUSTUS	CDS	670589	670693	0.86	-	0	ID=utg000004l_pilon.g1613.t1.cds;Parent=utg000004l_pilon.g1613.t1;product=CAGL0J05544g;note=CAGL0J05544g;inference=similar to RNA sequence, mRNA:RefSeq:XM_447946.1
utg000004l_pilon	AUGUSTUS	gene	671609	671869	0.87	-	.	ID=utg000004l_pilon.g1615;Name=XM_447945.1;locus_tag=utg000004l_pilong1615;inference=similar to RNA sequence, mRNA:RefSeq:XM_447945.1"
utg000004l_pilon	AUGUSTUS	gene	676237	676542	0.78	-	.	ID=utg000004l_pilon.g1617;Name=XM_447943.1;locus_tag=utg000004l_pilong1617;inference=similar to RNA sequence, mRNA:RefSeq:XM_447943.1"
utg000004l_pilon	AUGUSTUS	mRNA	676237	676542	0.78	-	.	ID=utg000004l_pilon.g1617.t1;Parent=utg000004l_pilon.g1617;product=absent;inference=similar to AA sequence:RefSeq:XP_447943.1
utg000004l_pilon	AUGUSTUS	gene	680017	680563	0.61	+	.	ID=utg000004l_pilon.g1619;Name=XM_447940.1;locus_tag=utg000004l_pilong1619;inference=similar to RNA sequence, mRNA:RefSeq:XM_447940.1"
utg000004l_pilon	AUGUSTUS	gene	681798	682181	1	+	.	ID=utg000004l_pilon.g1621;Name=XM_447940.1;locus_tag=utg000004l_pilong1621;inference=similar to RNA sequence, mRNA:RefSeq:XM_447940.1"
utg000004l_pilon	AUGUSTUS	gene	695564	696679	1	+	.	ID=utg000004l_pilon.g1628;Name=XM_447931.1;locus_tag=utg000004l_pilong1628;inference=similar to RNA sequence, mRNA:RefSeq:XM_447931.1"
utg000004l_pilon	AUGUSTUS	mRNA	695564	696679	1	+	.	ID=utg000004l_pilon.g1628.t1;Parent=utg000004l_pilon.g1628;product=absent;inference=similar to AA sequence:RefSeq:XP_447931.1
utg000004l_pilon	AUGUSTUS	gene	697237	697557	0.44	+	.	ID=utg000004l_pilon.g1629;Name=XM_447931.1;locus_tag=utg000004l_pilong1629;inference=similar to RNA sequence, mRNA:RefSeq:XM_447931.1"
utg000004l_pilon	AUGUSTUS	mRNA	697237	697557	0.44	+	.	ID=utg000004l_pilon.g1629.t1;Parent=utg000004l_pilon.g1629;product=absent;inference=similar to AA sequence:RefSeq:XP_447931.1
utg000004l_pilon	AUGUSTUS	gene	712704	713212	0.48	+	.	ID=utg000004l_pilon.g1638;Name=XM_002999525.1;locus_tag=utg000004l_pilong1638;inference=similar to RNA sequence, mRNA:RefSeq:XM_002999525.1"
utg000004l_pilon	AUGUSTUS	mRNA	721248	721454	0.98	+	.	ID=utg000004l_pilon.g1647.t1;Parent=utg000004l_pilon.g1647
utg000004l_pilon	AUGUSTUS	gene	721600	722085	0.99	+	.	ID=utg000004l_pilon.g1648;Name=XM_447929.1;locus_tag=utg000004l_pilong1648;inference=similar to RNA sequence, mRNA:RefSeq:XM_447929.1"
utg000004l_pilon	AUGUSTUS	mRNA	721600	722085	0.99	+	.	ID=utg000004l_pilon.g1648.t1;Parent=utg000004l_pilon.g1648;product=absent;inference=similar to AA sequence:RefSeq:XP_447929.1
utg000004l_pilon	AUGUSTUS	mRNA	734363	734768	0.29	-	.	ID=utg000004l_pilon.g1654.t1;Parent=utg000004l_pilon.g1654
utg000004l_pilon	AUGUSTUS	gene	741236	741766	0.44	+	.	ID=utg000004l_pilon.g1658;Name=XM_447920.1;locus_tag=utg000004l_pilong1658;inference=similar to RNA sequence, mRNA:RefSeq:XM_447920.1"
utg000004l_pilon	AUGUSTUS	gene	744105	744425	0.78	-	.	ID=utg000004l_pilon.g1660;Name=XM_447918.1;locus_tag=utg000004l_pilong1660;inference=similar to RNA sequence, mRNA:RefSeq:XM_447918.1"
utg000004l_pilon	AUGUSTUS	mRNA	744105	744425	0.78	-	.	ID=utg000004l_pilon.g1660.t1;Parent=utg000004l_pilon.g1660;product=absent;inference=similar to AA sequence:RefSeq:XP_447918.1
utg000004l_pilon	AUGUSTUS	mRNA	744436	745051	0.33	-	.	ID=utg000004l_pilon.g1661.t1;Parent=utg000004l_pilon.g1661
utg000004l_pilon	AUGUSTUS	gene	746025	748423	0.86	-	.	ID=utg000004l_pilon.g1662;Name=XM_447917.1;locus_tag=utg000004l_pilong1662;inference=similar to RNA sequence, mRNA:RefSeq:XM_447917.1"
utg000004l_pilon	AUGUSTUS	gene	748764	749525	0.97	+	.	ID=utg000004l_pilon.g1663;Name=XM_447916.1;locus_tag=utg000004l_pilong1663;inference=similar to RNA sequence, mRNA:RefSeq:XM_447916.1"
utg000004l_pilon	AUGUSTUS	mRNA	748764	749525	0.97	+	.	ID=utg000004l_pilon.g1663.t1;Parent=utg000004l_pilon.g1663;product=absent;inference=similar to AA sequence:RefSeq:XP_447916.1
utg000004l_pilon	AUGUSTUS	gene	750428	750739	0.33	-	.	ID=utg000004l_pilon.g1664;Name=XM_447915.1;locus_tag=utg000004l_pilong1664;inference=similar to RNA sequence, mRNA:RefSeq:XM_447915.1"
utg000004l_pilon	AUGUSTUS	gene	750790	751158	0.42	-	.	ID=utg000004l_pilon.g1665;Name=XM_447915.1;locus_tag=utg000004l_pilong1665;inference=similar to RNA sequence, mRNA:RefSeq:XM_447915.1"
utg000004l_pilon	AUGUSTUS	mRNA	750790	751158	0.42	-	.	ID=utg000004l_pilon.g1665.t1;Parent=utg000004l_pilon.g1665;product=absent;inference=similar to AA sequence:RefSeq:XP_447915.1
utg000004l_pilon	AUGUSTUS	gene	751277	751633	0.3	-	.	ID=utg000004l_pilon.g1666;Name=XM_447915.1;locus_tag=utg000004l_pilong1666;inference=similar to RNA sequence, mRNA:RefSeq:XM_447915.1"
utg000004l_pilon	AUGUSTUS	mRNA	751277	751633	0.3	-	.	ID=utg000004l_pilon.g1666.t1;Parent=utg000004l_pilon.g1666;product=absent;inference=similar to AA sequence:RefSeq:XP_447915.1
utg000004l_pilon	AUGUSTUS	gene	751662	752180	0.98	-	.	ID=utg000004l_pilon.g1667;Name=XM_447915.1;locus_tag=utg000004l_pilong1667;inference=similar to RNA sequence, mRNA:RefSeq:XM_447915.1"
utg000004l_pilon	AUGUSTUS	mRNA	751662	752180	0.98	-	.	ID=utg000004l_pilon.g1667.t1;Parent=utg000004l_pilon.g1667;product=absent;inference=similar to AA sequence:RefSeq:XP_447915.1
utg000004l_pilon	AUGUSTUS	mRNA	752530	753413	0.46	-	.	ID=utg000004l_pilon.g1668.t1;Parent=utg000004l_pilon.g1668
utg000004l_pilon	AUGUSTUS	CDS	752530	753115	0.46	-	1	ID=utg000004l_pilon.g1668.t1.cds;Parent=utg000004l_pilon.g1668.t1;product=CAGL0J04796g;note=CAGL0J04796g;inference=similar to RNA sequence, mRNA:RefSeq:XM_447914.1
utg000004l_pilon	AUGUSTUS	CDS	753355	753413	0.8	-	0	ID=utg000004l_pilon.g1668.t1.cds;Parent=utg000004l_pilon.g1668.t1;product=CAGL0J04796g;note=CAGL0J04796g;inference=similar to RNA sequence, mRNA:RefSeq:XM_447914.1
utg000004l_pilon	AUGUSTUS	gene	754828	755553	0.92	-	.	ID=utg000004l_pilon.g1670;Name=XM_447913.1;locus_tag=utg000004l_pilong1670;inference=similar to RNA sequence, mRNA:RefSeq:XM_447913.1"
utg000004l_pilon	AUGUSTUS	mRNA	754828	755553	0.92	-	.	ID=utg000004l_pilon.g1670.t1;Parent=utg000004l_pilon.g1670;product=absent;inference=similar to AA sequence:RefSeq:XP_447913.1
utg000004l_pilon	AUGUSTUS	mRNA	756367	756648	0.93	-	.	ID=utg000004l_pilon.g1671.t1;Parent=utg000004l_pilon.g1671
utg000004l_pilon	AUGUSTUS	gene	761466	762839	1	-	.	ID=utg000004l_pilon.g1673;Name=XM_447911.1;locus_tag=utg000004l_pilong1673;inference=similar to RNA sequence, mRNA:RefSeq:XM_447911.1"
utg000004l_pilon	AUGUSTUS	gene	764506	764883	1	-	.	ID=utg000004l_pilon.g1675;Name=XM_447909.1;locus_tag=utg000004l_pilong1675;inference=similar to RNA sequence, mRNA:RefSeq:XM_447909.1"
utg000004l_pilon	AUGUSTUS	mRNA	764506	764883	1	-	.	ID=utg000004l_pilon.g1675.t1;Parent=utg000004l_pilon.g1675;product=absent;inference=similar to AA sequence:RefSeq:XP_447909.1
utg000004l_pilon	AUGUSTUS	mRNA	769310	771174	0.4	-	.	ID=utg000004l_pilon.g1678.t1;Parent=utg000004l_pilon.g1678
utg000004l_pilon	AUGUSTUS	CDS	769310	769776	0.6	-	2	ID=utg000004l_pilon.g1678.t1.cds;Parent=utg000004l_pilon.g1678.t1;product=CAGL0J04642g;note=CAGL0J04642g;inference=similar to RNA sequence, mRNA:RefSeq:XM_447908.1
utg000004l_pilon	AUGUSTUS	CDS	770304	770673	0.7	-	0	ID=utg000004l_pilon.g1678.t1.cds;Parent=utg000004l_pilon.g1678.t1;product=CAGL0J04642g;note=CAGL0J04642g;inference=similar to RNA sequence, mRNA:RefSeq:XM_447908.1
utg000004l_pilon	AUGUSTUS	CDS	770905	771174	1	-	0	ID=utg000004l_pilon.g1678.t1.cds;Parent=utg000004l_pilon.g1678.t1;product=CAGL0J04642g;note=CAGL0J04642g;inference=similar to RNA sequence, mRNA:RefSeq:XM_447908.1
utg000004l_pilon	AUGUSTUS	gene	771576	771863	1	+	.	ID=utg000004l_pilon.g1679;Name=XM_447907.1;locus_tag=utg000004l_pilong1679;inference=similar to RNA sequence, mRNA:RefSeq:XM_447907.1"
utg000004l_pilon	AUGUSTUS	gene	777377	778442	0.38	-	.	ID=utg000004l_pilon.g1684;Name=XM_447903.1;locus_tag=utg000004l_pilong1684;inference=similar to RNA sequence, mRNA:RefSeq:XM_447903.1"
utg000004l_pilon	AUGUSTUS	gene	781918	783009	0.4	+	.	ID=utg000004l_pilon.g1688;Name=XM_447902.1;locus_tag=utg000004l_pilong1688;inference=similar to RNA sequence, mRNA:RefSeq:XM_447902.1"
utg000004l_pilon	AUGUSTUS	gene	784510	784770	0.97	-	.	ID=utg000004l_pilon.g1690;Name=XM_447901.1;locus_tag=utg000004l_pilong1690;inference=similar to RNA sequence, mRNA:RefSeq:XM_447901.1"
utg000004l_pilon	AUGUSTUS	mRNA	784510	784770	0.97	-	.	ID=utg000004l_pilon.g1690.t1;Parent=utg000004l_pilon.g1690;product=absent;inference=similar to AA sequence:RefSeq:XP_447901.1
utg000004l_pilon	AUGUSTUS	gene	786904	787263	0.87	+	.	ID=utg000004l_pilon.g1691;Name=XM_447900.1;locus_tag=utg000004l_pilong1691;inference=similar to RNA sequence, mRNA:RefSeq:XM_447900.1"
utg000004l_pilon	AUGUSTUS	mRNA	786904	787263	0.87	+	.	ID=utg000004l_pilon.g1691.t1;Parent=utg000004l_pilon.g1691;product=absent;inference=similar to AA sequence:RefSeq:XP_447900.1
utg000004l_pilon	AUGUSTUS	gene	788407	788655	0.84	-	.	ID=utg000004l_pilon.g1692;Name=XM_447899.1;locus_tag=utg000004l_pilong1692;inference=similar to RNA sequence, mRNA:RefSeq:XM_447899.1"
utg000004l_pilon	AUGUSTUS	mRNA	788407	788655	0.84	-	.	ID=utg000004l_pilon.g1692.t1;Parent=utg000004l_pilon.g1692;product=absent;inference=similar to AA sequence:RefSeq:XP_447899.1
utg000004l_pilon	AUGUSTUS	mRNA	791532	792477	0.37	-	.	ID=utg000004l_pilon.g1695.t1;Parent=utg000004l_pilon.g1695
utg000004l_pilon	AUGUSTUS	CDS	791532	791967	0.4	-	1	ID=utg000004l_pilon.g1695.t1.cds;Parent=utg000004l_pilon.g1695.t1;product=CAGL0J04422g;note=CAGL0J04422g;inference=similar to RNA sequence, mRNA:RefSeq:XM_447898.1
utg000004l_pilon	AUGUSTUS	CDS	792194	792477	0.42	-	0	ID=utg000004l_pilon.g1695.t1.cds;Parent=utg000004l_pilon.g1695.t1;product=CAGL0J04422g;note=CAGL0J04422g;inference=similar to RNA sequence, mRNA:RefSeq:XM_447898.1
utg000004l_pilon	AUGUSTUS	gene	793717	795683	0.34	-	.	ID=utg000004l_pilon.g1698;Name=XM_447897.1;locus_tag=utg000004l_pilong1698;inference=similar to RNA sequence, mRNA:RefSeq:XM_447897.1"
utg000004l_pilon	AUGUSTUS	mRNA	793717	795683	0.34	-	.	ID=utg000004l_pilon.g1698.t1;Parent=utg000004l_pilon.g1698;product=absent;inference=similar to RNA sequence, mRNA:RefSeq:XM_447897.1
utg000004l_pilon	AUGUSTUS	CDS	793717	794081	0.67	-	2	ID=utg000004l_pilon.g1698.t1.cds;Parent=utg000004l_pilon.g1698.t1;product=CAGL0J04422g;note=CAGL0J04422g;inference=similar to RNA sequence, mRNA:RefSeq:XM_447898.1
utg000004l_pilon	AUGUSTUS	CDS	794328	794611	0.5	-	1	ID=utg000004l_pilon.g1698.t1.cds;Parent=utg000004l_pilon.g1698.t1;product=CAGL0J04422g;note=CAGL0J04422g;inference=similar to RNA sequence, mRNA:RefSeq:XM_447898.1
utg000004l_pilon	AUGUSTUS	CDS	795541	795683	0.91	-	0	ID=utg000004l_pilon.g1698.t1.cds;Parent=utg000004l_pilon.g1698.t1;product=CAGL0J04422g;note=CAGL0J04422g;inference=similar to RNA sequence, mRNA:RefSeq:XM_447898.1
utg000004l_pilon	AUGUSTUS	gene	796356	796643	0.61	+	.	ID=utg000004l_pilon.g1700;Name=XM_447896.1;locus_tag=utg000004l_pilong1700;inference=similar to RNA sequence, mRNA:RefSeq:XM_447896.1"
utg000004l_pilon	AUGUSTUS	mRNA	796356	796643	0.61	+	.	ID=utg000004l_pilon.g1700.t1;Parent=utg000004l_pilon.g1700;product=absent;inference=similar to AA sequence:RefSeq:XP_447896.1
utg000004l_pilon	AUGUSTUS	gene	798120	798458	0.61	+	.	ID=utg000004l_pilon.g1701;Name=XM_447895.1;locus_tag=utg000004l_pilong1701;inference=similar to RNA sequence, mRNA:RefSeq:XM_447895.1"
utg000004l_pilon	AUGUSTUS	mRNA	798120	798458	0.61	+	.	ID=utg000004l_pilon.g1701.t1;Parent=utg000004l_pilon.g1701;product=absent;inference=similar to AA sequence:RefSeq:XP_447895.1
utg000004l_pilon	AUGUSTUS	gene	800658	800882	0.96	-	.	ID=utg000004l_pilon.g1703;Name=XM_447893.1;locus_tag=utg000004l_pilong1703;inference=similar to RNA sequence, mRNA:RefSeq:XM_447893.1"
utg000004l_pilon	AUGUSTUS	mRNA	800658	800882	0.96	-	.	ID=utg000004l_pilon.g1703.t1;Parent=utg000004l_pilon.g1703;product=absent;inference=similar to AA sequence:RefSeq:XP_447893.1
utg000004l_pilon	AUGUSTUS	mRNA	804473	805229	0.77	-	.	ID=utg000004l_pilon.g1705.t1;Parent=utg000004l_pilon.g1705
utg000004l_pilon	AUGUSTUS	CDS	804473	804956	0.79	-	1	ID=utg000004l_pilon.g1705.t1.cds;Parent=utg000004l_pilon.g1705.t1;product=CAGL0J04312g;note=CAGL0J04312g;inference=similar to RNA sequence, mRNA:RefSeq:XM_447893.1
utg000004l_pilon	AUGUSTUS	CDS	805195	805229	0.97	-	0	ID=utg000004l_pilon.g1705.t1.cds;Parent=utg000004l_pilon.g1705.t1;product=CAGL0J04312g;note=CAGL0J04312g;inference=similar to RNA sequence, mRNA:RefSeq:XM_447893.1
utg000004l_pilon	AUGUSTUS	gene	810107	810865	0.78	+	.	ID=utg000004l_pilon.g1706;Name=XM_447891.1;locus_tag=utg000004l_pilong1706;inference=similar to RNA sequence, mRNA:RefSeq:XM_447891.1"
utg000004l_pilon	AUGUSTUS	gene	810895	811687	0.45	+	.	ID=utg000004l_pilon.g1707;Name=XM_447891.1;locus_tag=utg000004l_pilong1707;inference=similar to RNA sequence, mRNA:RefSeq:XM_447891.1"
utg000004l_pilon	AUGUSTUS	mRNA	810895	811687	0.45	+	.	ID=utg000004l_pilon.g1707.t1;Parent=utg000004l_pilon.g1707;product=absent;inference=similar to AA sequence:RefSeq:XP_447891.1
utg000004l_pilon	AUGUSTUS	CDS	810895	810897	0.45	+	0	ID=utg000004l_pilon.g1707.t1.cds;Parent=utg000004l_pilon.g1707.t1;product=CAGL0J04268g;note=CAGL0J04268g;inference=similar to RNA sequence, mRNA:RefSeq:XM_447891.1
utg000004l_pilon	AUGUSTUS	CDS	810968	811687	0.91	+	0	ID=utg000004l_pilon.g1707.t1.cds;Parent=utg000004l_pilon.g1707.t1;product=CAGL0J04268g;note=CAGL0J04268g;inference=similar to RNA sequence, mRNA:RefSeq:XM_447891.1
utg000004l_pilon	AUGUSTUS	gene	812263	812790	0.49	-	.	ID=utg000004l_pilon.g1708;Name=XM_447890.1;locus_tag=utg000004l_pilong1708;inference=similar to RNA sequence, mRNA:RefSeq:XM_447890.1"
utg000004l_pilon	AUGUSTUS	gene	818621	819764	0.6	-	.	ID=utg000004l_pilon.g1712;Name=XM_447887.1;locus_tag=utg000004l_pilong1712;inference=similar to RNA sequence, mRNA:RefSeq:XM_447887.1"
utg000004l_pilon	AUGUSTUS	gene	819841	820149	1	-	.	ID=utg000004l_pilon.g1713;Name=XM_447887.1;locus_tag=utg000004l_pilong1713;inference=similar to RNA sequence, mRNA:RefSeq:XM_447887.1"
utg000004l_pilon	AUGUSTUS	gene	822194	822433	0.57	-	.	ID=utg000004l_pilon.g1715;Name=XM_447885.1;locus_tag=utg000004l_pilong1715;inference=similar to RNA sequence, mRNA:RefSeq:XM_447885.1"
utg000004l_pilon	AUGUSTUS	mRNA	822194	822433	0.57	-	.	ID=utg000004l_pilon.g1715.t1;Parent=utg000004l_pilon.g1715;product=absent;inference=similar to AA sequence:RefSeq:XP_447885.1
utg000004l_pilon	AUGUSTUS	gene	824113	826084	0.33	+	.	ID=utg000004l_pilon.g1718;Name=XM_447883.1;locus_tag=utg000004l_pilong1718;inference=similar to RNA sequence, mRNA:RefSeq:XM_447883.1"
utg000004l_pilon	AUGUSTUS	gene	828432	829805	0.39	+	.	ID=utg000004l_pilon.g1720;Name=XM_447880.1;locus_tag=utg000004l_pilong1720;inference=similar to RNA sequence, mRNA:RefSeq:XM_447880.1"
utg000004l_pilon	AUGUSTUS	gene	829907	830797	0.98	+	.	ID=utg000004l_pilon.g1721;Name=XM_447880.1;locus_tag=utg000004l_pilong1721;inference=similar to RNA sequence, mRNA:RefSeq:XM_447880.1"
utg000004l_pilon	AUGUSTUS	gene	831319	832017	0.96	+	.	ID=utg000004l_pilon.g1722;Name=XM_447880.1;locus_tag=utg000004l_pilong1722;inference=similar to RNA sequence, mRNA:RefSeq:XM_447880.1"
utg000004l_pilon	AUGUSTUS	mRNA	831319	832017	0.96	+	.	ID=utg000004l_pilon.g1722.t1;Parent=utg000004l_pilon.g1722;product=absent;inference=similar to AA sequence:RefSeq:XP_447880.1
utg000004l_pilon	AUGUSTUS	gene	832711	833271	1	-	.	ID=utg000004l_pilon.g1723;Name=XM_447879.1;locus_tag=utg000004l_pilong1723;inference=similar to RNA sequence, mRNA:RefSeq:XM_447879.1"
utg000004l_pilon	AUGUSTUS	gene	833652	833984	0.88	-	.	ID=utg000004l_pilon.g1724;Name=XM_447878.1;locus_tag=utg000004l_pilong1724;inference=similar to RNA sequence, mRNA:RefSeq:XM_447878.1"
utg000004l_pilon	AUGUSTUS	gene	834429	835610	0.36	+	.	ID=utg000004l_pilon.g1725;Name=XM_447877.1;locus_tag=utg000004l_pilong1725;inference=similar to RNA sequence, mRNA:RefSeq:XM_447877.1"
utg000004l_pilon	AUGUSTUS	gene	836336	836803	0.93	-	.	ID=utg000004l_pilon.g1726;Name=XM_447876.1;locus_tag=utg000004l_pilong1726;inference=similar to RNA sequence, mRNA:RefSeq:XM_447876.1"
utg000004l_pilon	AUGUSTUS	mRNA	836336	836803	0.93	-	.	ID=utg000004l_pilon.g1726.t1;Parent=utg000004l_pilon.g1726;product=absent;inference=similar to AA sequence:RefSeq:XP_447876.1
utg000004l_pilon	AUGUSTUS	gene	837109	838413	0.43	-	.	ID=utg000004l_pilon.g1727;Name=XM_447875.1;locus_tag=utg000004l_pilong1727;inference=similar to RNA sequence, mRNA:RefSeq:XM_447875.1"
utg000004l_pilon	AUGUSTUS	gene	841057	841914	0.99	-	.	ID=utg000004l_pilon.g1729;Name=XM_447873.1;locus_tag=utg000004l_pilong1729;inference=similar to RNA sequence, mRNA:RefSeq:XM_447873.1"
utg000004l_pilon	AUGUSTUS	mRNA	841057	841914	0.99	-	.	ID=utg000004l_pilon.g1729.t1;Parent=utg000004l_pilon.g1729;product=absent;inference=similar to AA sequence:RefSeq:XP_447873.1
utg000004l_pilon	AUGUSTUS	gene	843755	845749	0.2	-	.	ID=utg000004l_pilon.g1731;Name=XM_447871.1;locus_tag=utg000004l_pilong1731;inference=similar to RNA sequence, mRNA:RefSeq:XM_447871.1"
utg000004l_pilon	AUGUSTUS	mRNA	843755	845749	0.2	-	.	ID=utg000004l_pilon.g1731.t1;Parent=utg000004l_pilon.g1731;product=absent;inference=similar to RNA sequence, mRNA:RefSeq:XM_447871.1
utg000004l_pilon	AUGUSTUS	CDS	843755	844022	0.44	-	1	ID=utg000004l_pilon.g1731.t1.cds;Parent=utg000004l_pilon.g1731.t1;product=CAGL0J03828g;note=CAGL0J03828g;inference=similar to RNA sequence, mRNA:RefSeq:XM_447871.1
utg000004l_pilon	AUGUSTUS	CDS	844173	844267	0.51	-	0	ID=utg000004l_pilon.g1731.t1.cds;Parent=utg000004l_pilon.g1731.t1;product=CAGL0J03828g;note=CAGL0J03828g;inference=similar to RNA sequence, mRNA:RefSeq:XM_447871.1
utg000004l_pilon	AUGUSTUS	CDS	844833	845072	0.69	-	0	ID=utg000004l_pilon.g1731.t1.cds;Parent=utg000004l_pilon.g1731.t1;product=CAGL0J03828g;note=CAGL0J03828g;inference=similar to RNA sequence, mRNA:RefSeq:XM_447871.1
utg000004l_pilon	AUGUSTUS	CDS	845210	845749	0.69	-	0	ID=utg000004l_pilon.g1731.t1.cds;Parent=utg000004l_pilon.g1731.t1;product=CAGL0J03828g;note=CAGL0J03828g;inference=similar to RNA sequence, mRNA:RefSeq:XM_447871.1
utg000004l_pilon	AUGUSTUS	gene	845810	847369	0.38	-	.	ID=utg000004l_pilon.g1732;Name=XM_447870.1;locus_tag=utg000004l_pilong1732;inference=similar to RNA sequence, mRNA:RefSeq:XM_447870.1"
utg000004l_pilon	AUGUSTUS	gene	847421	847729	0.93	-	.	ID=utg000004l_pilon.g1733;Name=XM_447870.1;locus_tag=utg000004l_pilong1733;inference=similar to RNA sequence, mRNA:RefSeq:XM_447870.1"
utg000004l_pilon	AUGUSTUS	mRNA	848096	849155	0.7	+	.	ID=utg000004l_pilon.g1734.t1;Parent=utg000004l_pilon.g1734
utg000004l_pilon	AUGUSTUS	CDS	848096	848396	0.96	+	0	ID=utg000004l_pilon.g1734.t1.cds;Parent=utg000004l_pilon.g1734.t1;product=CAGL0J03780g;note=CAGL0J03780g;inference=similar to RNA sequence, mRNA:RefSeq:XM_447869.1
utg000004l_pilon	AUGUSTUS	CDS	848692	849155	0.7	+	2	ID=utg000004l_pilon.g1734.t1.cds;Parent=utg000004l_pilon.g1734.t1;product=CAGL0J03780g;note=CAGL0J03780g;inference=similar to RNA sequence, mRNA:RefSeq:XM_447869.1
utg000004l_pilon	AUGUSTUS	gene	849166	849459	0.98	+	.	ID=utg000004l_pilon.g1735;Name=XM_447869.1;locus_tag=utg000004l_pilong1735;inference=similar to RNA sequence, mRNA:RefSeq:XM_447869.1"
utg000004l_pilon	AUGUSTUS	mRNA	871804	872614	0.25	+	.	ID=utg000004l_pilon.g1749.t1;Parent=utg000004l_pilon.g1749
utg000004l_pilon	AUGUSTUS	gene	880158	881672	0.45	-	.	ID=utg000004l_pilon.g1755;Name=XM_447853.1;locus_tag=utg000004l_pilong1755;inference=similar to RNA sequence, mRNA:RefSeq:XM_447853.1"
utg000004l_pilon	AUGUSTUS	gene	881683	881967	0.99	-	.	ID=utg000004l_pilon.g1756;Name=XM_447853.1;locus_tag=utg000004l_pilong1756;inference=similar to RNA sequence, mRNA:RefSeq:XM_447853.1"
utg000004l_pilon	AUGUSTUS	mRNA	881683	881967	0.99	-	.	ID=utg000004l_pilon.g1756.t1;Parent=utg000004l_pilon.g1756;product=absent;inference=similar to AA sequence:RefSeq:XP_447853.1
utg000004l_pilon	AUGUSTUS	mRNA	884483	886001	0.21	+	.	ID=utg000004l_pilon.g1759.t1;Parent=utg000004l_pilon.g1759
utg000004l_pilon	AUGUSTUS	gene	887698	887907	0.29	-	.	ID=utg000004l_pilon.g1760;Name=XM_447849.1;locus_tag=utg000004l_pilong1760;inference=similar to RNA sequence, mRNA:RefSeq:XM_447849.1"
utg000004l_pilon	AUGUSTUS	mRNA	887698	887907	0.29	-	.	ID=utg000004l_pilon.g1760.t1;Parent=utg000004l_pilon.g1760;product=absent;inference=similar to AA sequence:RefSeq:XP_447849.1
utg000004l_pilon	AUGUSTUS	mRNA	889652	890553	0.31	+	.	ID=utg000004l_pilon.g1762.t1;Parent=utg000004l_pilon.g1762
utg000004l_pilon	AUGUSTUS	gene	895765	896328	1	+	.	ID=utg000004l_pilon.g1767;Name=XM_447846.1;locus_tag=utg000004l_pilong1767;inference=similar to RNA sequence, mRNA:RefSeq:XM_447846.1"
utg000004l_pilon	AUGUSTUS	mRNA	895765	896328	1	+	.	ID=utg000004l_pilon.g1767.t1;Parent=utg000004l_pilon.g1767;product=absent;inference=similar to AA sequence:RefSeq:XP_447846.1
utg000004l_pilon	AUGUSTUS	mRNA	908927	910815	0.18	-	.	ID=utg000004l_pilon.g1774.t1;Parent=utg000004l_pilon.g1774
utg000004l_pilon	AUGUSTUS	CDS	908927	909340	0.7	-	0	ID=utg000004l_pilon.g1774.t1.cds;Parent=utg000004l_pilon.g1774.t1;product=CAGL0J03146g;note=CAGL0J03146g;inference=similar to RNA sequence, mRNA:RefSeq:XM_447841.1
utg000004l_pilon	AUGUSTUS	CDS	909583	909718	0.25	-	1	ID=utg000004l_pilon.g1774.t1.cds;Parent=utg000004l_pilon.g1774.t1;product=CAGL0J03146g;note=CAGL0J03146g;inference=similar to RNA sequence, mRNA:RefSeq:XM_447841.1
utg000004l_pilon	AUGUSTUS	CDS	910670	910815	0.4	-	0	ID=utg000004l_pilon.g1774.t1.cds;Parent=utg000004l_pilon.g1774.t1;product=CAGL0J03146g;note=CAGL0J03146g;inference=similar to RNA sequence, mRNA:RefSeq:XM_447841.1
utg000004l_pilon	AUGUSTUS	mRNA	911394	912483	0.45	-	.	ID=utg000004l_pilon.g1776.t1;Parent=utg000004l_pilon.g1776
utg000004l_pilon	AUGUSTUS	mRNA	912500	914287	0.48	-	.	ID=utg000004l_pilon.g1777.t1;Parent=utg000004l_pilon.g1777
utg000004l_pilon	AUGUSTUS	gene	919784	920245	0.53	+	.	ID=utg000004l_pilon.g1780;Name=XM_447837.2;locus_tag=utg000004l_pilong1780;inference=similar to RNA sequence, mRNA:RefSeq:XM_447837.2"
utg000004l_pilon	AUGUSTUS	mRNA	919784	920245	0.53	+	.	ID=utg000004l_pilon.g1780.t1;Parent=utg000004l_pilon.g1780;product=absent;inference=similar to AA sequence:RefSeq:XP_447837.2
utg000004l_pilon	AUGUSTUS	gene	924272	924563	0.57	+	.	ID=utg000004l_pilon.g1783;Name=XM_447833.1;locus_tag=utg000004l_pilong1783;inference=similar to RNA sequence, mRNA:RefSeq:XM_447833.1"
utg000004l_pilon	AUGUSTUS	mRNA	924272	924563	0.57	+	.	ID=utg000004l_pilon.g1783.t1;Parent=utg000004l_pilon.g1783;product=absent;inference=similar to AA sequence:RefSeq:XP_447833.1
utg000004l_pilon	AUGUSTUS	CDS	924272	924286	0.58	+	0	ID=utg000004l_pilon.g1783.t1.cds;Parent=utg000004l_pilon.g1783.t1;product=CAGL0J02970g;note=CAGL0J02970g;inference=similar to RNA sequence, mRNA:RefSeq:XM_447833.1
utg000004l_pilon	AUGUSTUS	CDS	924336	924563	0.57	+	0	ID=utg000004l_pilon.g1783.t1.cds;Parent=utg000004l_pilon.g1783.t1;product=CAGL0J02970g;note=CAGL0J02970g;inference=similar to RNA sequence, mRNA:RefSeq:XM_447833.1
utg000004l_pilon	AUGUSTUS	gene	928432	928776	0.97	-	.	ID=utg000004l_pilon.g1788;Name=XM_447831.1;locus_tag=utg000004l_pilong1788;inference=similar to RNA sequence, mRNA:RefSeq:XM_447831.1"
utg000004l_pilon	AUGUSTUS	mRNA	928432	928776	0.97	-	.	ID=utg000004l_pilon.g1788.t1;Parent=utg000004l_pilon.g1788;product=absent;inference=similar to AA sequence:RefSeq:XP_447831.1
utg000004l_pilon	AUGUSTUS	gene	934648	935019	0.67	+	.	ID=utg000004l_pilon.g1793;Name=XM_447827.1;locus_tag=utg000004l_pilong1793;inference=similar to RNA sequence, mRNA:RefSeq:XM_447827.1"
utg000004l_pilon	AUGUSTUS	mRNA	934648	935019	0.67	+	.	ID=utg000004l_pilon.g1793.t1;Parent=utg000004l_pilon.g1793;product=absent;inference=similar to AA sequence:RefSeq:XP_447827.1
utg000004l_pilon	AUGUSTUS	gene	935325	935930	0.68	-	.	ID=utg000004l_pilon.g1794;Name=XM_447826.1;locus_tag=utg000004l_pilong1794;inference=similar to RNA sequence, mRNA:RefSeq:XM_447826.1"
utg000004l_pilon	AUGUSTUS	mRNA	935325	935930	0.68	-	.	ID=utg000004l_pilon.g1794.t1;Parent=utg000004l_pilon.g1794;product=absent;inference=similar to AA sequence:RefSeq:XP_447826.1
utg000004l_pilon	AUGUSTUS	gene	936187	937206	0.35	-	.	ID=utg000004l_pilon.g1795;Name=XM_447826.1;locus_tag=utg000004l_pilong1795;inference=similar to RNA sequence, mRNA:RefSeq:XM_447826.1"
utg000004l_pilon	AUGUSTUS	mRNA	936187	937206	0.35	-	.	ID=utg000004l_pilon.g1795.t1;Parent=utg000004l_pilon.g1795;product=absent;inference=similar to AA sequence:RefSeq:XP_447826.1
utg000004l_pilon	AUGUSTUS	gene	937567	937860	0.75	-	.	ID=utg000004l_pilon.g1796;Name=XM_447825.1;locus_tag=utg000004l_pilong1796;inference=similar to RNA sequence, mRNA:RefSeq:XM_447825.1"
utg000004l_pilon	AUGUSTUS	mRNA	937567	937860	0.75	-	.	ID=utg000004l_pilon.g1796.t1;Parent=utg000004l_pilon.g1796;product=absent;inference=similar to AA sequence:RefSeq:XP_447825.1
utg000004l_pilon	AUGUSTUS	gene	939895	941532	0.58	+	.	ID=utg000004l_pilon.g1798;Name=XM_447823.1;locus_tag=utg000004l_pilong1798;inference=similar to RNA sequence, mRNA:RefSeq:XM_447823.1"
utg000004l_pilon	AUGUSTUS	gene	945947	947059	0.99	-	.	ID=utg000004l_pilon.g1801;Name=XM_447820.1;locus_tag=utg000004l_pilong1801;inference=similar to RNA sequence, mRNA:RefSeq:XM_447820.1"
utg000004l_pilon	AUGUSTUS	mRNA	945947	947059	0.99	-	.	ID=utg000004l_pilon.g1801.t1;Parent=utg000004l_pilon.g1801;product=absent;inference=similar to AA sequence:RefSeq:XP_447820.1
utg000004l_pilon	AUGUSTUS	gene	947083	948072	1	-	.	ID=utg000004l_pilon.g1802;Name=XM_447820.1;locus_tag=utg000004l_pilong1802;inference=similar to RNA sequence, mRNA:RefSeq:XM_447820.1"
utg000004l_pilon	AUGUSTUS	mRNA	947083	948072	1	-	.	ID=utg000004l_pilon.g1802.t1;Parent=utg000004l_pilon.g1802;product=absent;inference=similar to AA sequence:RefSeq:XP_447820.1
utg000004l_pilon	AUGUSTUS	gene	948947	950480	0.44	+	.	ID=utg000004l_pilon.g1803;Name=XM_447819.1;locus_tag=utg000004l_pilong1803;inference=similar to RNA sequence, mRNA:RefSeq:XM_447819.1"
utg000004l_pilon	AUGUSTUS	gene	950759	951202	1	-	.	ID=utg000004l_pilon.g1804;Name=XM_447818.1;locus_tag=utg000004l_pilong1804;inference=similar to RNA sequence, mRNA:RefSeq:XM_447818.1"
utg000004l_pilon	AUGUSTUS	mRNA	950759	951202	1	-	.	ID=utg000004l_pilon.g1804.t1;Parent=utg000004l_pilon.g1804;product=absent;inference=similar to AA sequence:RefSeq:XP_447818.1
utg000004l_pilon	AUGUSTUS	mRNA	956755	957953	0.26	+	.	ID=utg000004l_pilon.g1808.t1;Parent=utg000004l_pilon.g1808
utg000004l_pilon	AUGUSTUS	CDS	956755	957120	0.66	+	0	ID=utg000004l_pilon.g1808.t1.cds;Parent=utg000004l_pilon.g1808.t1;product=CAGL0J02552g;note=CAGL0J02552g;inference=similar to RNA sequence, mRNA:RefSeq:XM_447816.1
utg000004l_pilon	AUGUSTUS	CDS	957261	957504	0.37	+	0	ID=utg000004l_pilon.g1808.t1.cds;Parent=utg000004l_pilon.g1808.t1;product=CAGL0J02552g;note=CAGL0J02552g;inference=similar to RNA sequence, mRNA:RefSeq:XM_447816.1
utg000004l_pilon	AUGUSTUS	CDS	957694	957953	0.5	+	2	ID=utg000004l_pilon.g1808.t1.cds;Parent=utg000004l_pilon.g1808.t1;product=CAGL0J02552g;note=CAGL0J02552g;inference=similar to RNA sequence, mRNA:RefSeq:XM_447816.1
utg000004l_pilon	AUGUSTUS	mRNA	965899	966905	0.31	+	.	ID=utg000004l_pilon.g1815.t1;Parent=utg000004l_pilon.g1815
utg000004l_pilon	AUGUSTUS	gene	968313	969020	0.52	+	.	ID=utg000004l_pilon.g1816;Name=XM_447813.1;locus_tag=utg000004l_pilong1816;inference=similar to RNA sequence, mRNA:RefSeq:XM_447813.1"
utg000004l_pilon	AUGUSTUS	mRNA	968313	969020	0.52	+	.	ID=utg000004l_pilon.g1816.t1;Parent=utg000004l_pilon.g1816;product=absent;inference=similar to AA sequence:RefSeq:XP_447813.1
utg000004l_pilon	AUGUSTUS	gene	969224	969541	0.38	+	.	ID=utg000004l_pilon.g1817;Name=XM_447813.1;locus_tag=utg000004l_pilong1817;inference=similar to RNA sequence, mRNA:RefSeq:XM_447813.1"
utg000004l_pilon	AUGUSTUS	mRNA	969224	969541	0.38	+	.	ID=utg000004l_pilon.g1817.t1;Parent=utg000004l_pilon.g1817;product=absent;inference=similar to AA sequence:RefSeq:XP_447813.1
utg000004l_pilon	AUGUSTUS	gene	977129	978071	0.94	+	.	ID=utg000004l_pilon.g1820;Name=XM_447810.1;locus_tag=utg000004l_pilong1820;inference=similar to RNA sequence, mRNA:RefSeq:XM_447810.1"
utg000004l_pilon	AUGUSTUS	gene	978278	978715	0.99	-	.	ID=utg000004l_pilon.g1821;Name=XM_447809.1;locus_tag=utg000004l_pilong1821;inference=similar to RNA sequence, mRNA:RefSeq:XM_447809.1"
utg000004l_pilon	AUGUSTUS	mRNA	978278	978715	0.99	-	.	ID=utg000004l_pilon.g1821.t1;Parent=utg000004l_pilon.g1821;product=absent;inference=similar to AA sequence:RefSeq:XP_447809.1
utg000004l_pilon	AUGUSTUS	gene	980042	980278	0.88	+	.	ID=utg000004l_pilon.g1824;Name=XM_447808.1;locus_tag=utg000004l_pilong1824;inference=similar to RNA sequence, mRNA:RefSeq:XM_447808.1"
utg000004l_pilon	AUGUSTUS	mRNA	980042	980278	0.88	+	.	ID=utg000004l_pilon.g1824.t1;Parent=utg000004l_pilon.g1824;product=absent;inference=similar to AA sequence:RefSeq:XP_447808.1
utg000004l_pilon	AUGUSTUS	gene	983176	983585	0.54	-	.	ID=utg000004l_pilon.g1827;Name=XM_447806.1;locus_tag=utg000004l_pilong1827;inference=similar to RNA sequence, mRNA:RefSeq:XM_447806.1"
utg000004l_pilon	AUGUSTUS	gene	983631	983834	0.74	-	.	ID=utg000004l_pilon.g1828;Name=XM_447806.1;locus_tag=utg000004l_pilong1828;inference=similar to RNA sequence, mRNA:RefSeq:XM_447806.1"
utg000004l_pilon	AUGUSTUS	gene	985485	985889	0.57	-	.	ID=utg000004l_pilon.g1829;Name=XM_447806.1;locus_tag=utg000004l_pilong1829;inference=similar to RNA sequence, mRNA:RefSeq:XM_447806.1"
utg000004l_pilon	AUGUSTUS	mRNA	985485	985889	0.57	-	.	ID=utg000004l_pilon.g1829.t1;Parent=utg000004l_pilon.g1829;product=absent;inference=similar to AA sequence:RefSeq:XP_447806.1
utg000004l_pilon	AUGUSTUS	gene	988464	988952	1	+	.	ID=utg000004l_pilon.g1832;Name=XM_447804.1;locus_tag=utg000004l_pilong1832;inference=similar to RNA sequence, mRNA:RefSeq:XM_447804.1"
utg000004l_pilon	AUGUSTUS	mRNA	988464	988952	1	+	.	ID=utg000004l_pilon.g1832.t1;Parent=utg000004l_pilon.g1832;product=absent;inference=similar to AA sequence:RefSeq:XP_447804.1
utg000004l_pilon	AUGUSTUS	mRNA	991412	992285	0.07	+	.	ID=utg000004l_pilon.g1834.t1;Parent=utg000004l_pilon.g1834
utg000004l_pilon	AUGUSTUS	gene	1004717	1005031	0.85	-	.	ID=utg000004l_pilon.g1838;Name=XM_447795.1;locus_tag=utg000004l_pilong1838;inference=similar to RNA sequence, mRNA:RefSeq:XM_447795.1"
utg000004l_pilon	AUGUSTUS	mRNA	1004717	1005031	0.85	-	.	ID=utg000004l_pilon.g1838.t1;Parent=utg000004l_pilon.g1838;product=absent;inference=similar to AA sequence:RefSeq:XP_447795.1
utg000004l_pilon	AUGUSTUS	gene	1008439	1008822	0.44	+	.	ID=utg000004l_pilon.g1840;Name=XM_447793.1;locus_tag=utg000004l_pilong1840;inference=similar to RNA sequence, mRNA:RefSeq:XM_447793.1"
utg000004l_pilon	AUGUSTUS	mRNA	1008439	1008822	0.44	+	.	ID=utg000004l_pilon.g1840.t1;Parent=utg000004l_pilon.g1840;product=absent;inference=similar to AA sequence:RefSeq:XP_447793.1
utg000004l_pilon	AUGUSTUS	gene	1015755	1015985	0.84	-	.	ID=utg000004l_pilon.g1843;Name=XM_447791.1;locus_tag=utg000004l_pilong1843;inference=similar to RNA sequence, mRNA:RefSeq:XM_447791.1"
utg000004l_pilon	AUGUSTUS	gene	1020725	1021156	1	+	.	ID=utg000004l_pilon.g1849;Name=XM_447788.1;locus_tag=utg000004l_pilong1849;inference=similar to RNA sequence, mRNA:RefSeq:XM_447788.1"
utg000004l_pilon	AUGUSTUS	mRNA	1020725	1021156	1	+	.	ID=utg000004l_pilon.g1849.t1;Parent=utg000004l_pilon.g1849;product=absent;inference=similar to AA sequence:RefSeq:XP_447788.1
utg000004l_pilon	AUGUSTUS	gene	1021436	1021777	1	-	.	ID=utg000004l_pilon.g1850;Name=XM_447787.1;locus_tag=utg000004l_pilong1850;inference=similar to RNA sequence, mRNA:RefSeq:XM_447787.1"
utg000004l_pilon	AUGUSTUS	mRNA	1021436	1021777	1	-	.	ID=utg000004l_pilon.g1850.t1;Parent=utg000004l_pilon.g1850;product=absent;inference=similar to AA sequence:RefSeq:XP_447787.1
utg000004l_pilon	AUGUSTUS	mRNA	1023171	1024788	0.08	-	.	ID=utg000004l_pilon.g1852.t1;Parent=utg000004l_pilon.g1852
utg000004l_pilon	AUGUSTUS	gene	1037131	1037588	0.88	+	.	ID=utg000004l_pilon.g1861;Name=XM_002999522.1;locus_tag=utg000004l_pilong1861;inference=similar to RNA sequence, mRNA:RefSeq:XM_002999522.1"
utg000004l_pilon	AUGUSTUS	mRNA	1038328	1039341	0.85	-	.	ID=utg000004l_pilon.g1863.t1;Parent=utg000004l_pilon.g1863
utg000004l_pilon	AUGUSTUS	CDS	1038328	1038540	1	-	0	ID=utg000004l_pilon.g1863.t1.cds;Parent=utg000004l_pilon.g1863.t1;product=CAGL0J01800g;note=CAGL0J01800g;inference=similar to RNA sequence, mRNA:RefSeq:XM_002999522.1
utg000004l_pilon	AUGUSTUS	CDS	1039192	1039341	0.86	-	0	ID=utg000004l_pilon.g1863.t1.cds;Parent=utg000004l_pilon.g1863.t1;product=CAGL0J01800g;note=CAGL0J01800g;inference=similar to RNA sequence, mRNA:RefSeq:XM_002999522.1
utg000004l_pilon	AUGUSTUS	gene	1047329	1049672	0.06	+	.	ID=utg000004l_pilon.g1866;Name=XM_002999521.1;locus_tag=utg000004l_pilong1866;inference=similar to RNA sequence, mRNA:RefSeq:XM_002999521.1"
utg000004l_pilon	AUGUSTUS	mRNA	1072050	1074960	0.05	+	.	ID=utg000004l_pilon.g1877.t1;Parent=utg000004l_pilon.g1877
utg000004l_pilon	AUGUSTUS	gene	1076631	1078388	0.35	-	.	ID=utg000004l_pilon.g1879;Name=XM_447777.1;locus_tag=utg000004l_pilong1879;inference=similar to RNA sequence, mRNA:RefSeq:XM_447777.1"
utg000004l_pilon	AUGUSTUS	gene	1078411	1079381	0.4	-	.	ID=utg000004l_pilon.g1880;Name=XM_447777.1;locus_tag=utg000004l_pilong1880;inference=similar to RNA sequence, mRNA:RefSeq:XM_447777.1"
utg000004l_pilon	AUGUSTUS	mRNA	1078411	1079381	0.4	-	.	ID=utg000004l_pilon.g1880.t1;Parent=utg000004l_pilon.g1880;product=absent;inference=similar to AA sequence:RefSeq:XP_447777.1
utg000004l_pilon	AUGUSTUS	CDS	1078411	1078931	0.52	-	2	ID=utg000004l_pilon.g1880.t1.cds;Parent=utg000004l_pilon.g1880.t1;product=CAGL0J01507g;note=CAGL0J01507g;inference=similar to RNA sequence, mRNA:RefSeq:XM_447777.1
utg000004l_pilon	AUGUSTUS	CDS	1079276	1079381	0.54	-	0	ID=utg000004l_pilon.g1880.t1.cds;Parent=utg000004l_pilon.g1880.t1;product=CAGL0J01507g;note=CAGL0J01507g;inference=similar to RNA sequence, mRNA:RefSeq:XM_447777.1
utg000004l_pilon	AUGUSTUS	gene	1079398	1079607	0.98	-	.	ID=utg000004l_pilon.g1881;Name=XM_447776.1;locus_tag=utg000004l_pilong1881;inference=similar to RNA sequence, mRNA:RefSeq:XM_447776.1"
utg000004l_pilon	AUGUSTUS	mRNA	1079398	1079607	0.98	-	.	ID=utg000004l_pilon.g1881.t1;Parent=utg000004l_pilon.g1881;product=absent;inference=similar to AA sequence:RefSeq:XP_447776.1
utg000004l_pilon	AUGUSTUS	gene	1079650	1079919	1	-	.	ID=utg000004l_pilon.g1882;Name=XM_447776.1;locus_tag=utg000004l_pilong1882;inference=similar to RNA sequence, mRNA:RefSeq:XM_447776.1"
utg000004l_pilon	AUGUSTUS	mRNA	1079650	1079919	1	-	.	ID=utg000004l_pilon.g1882.t1;Parent=utg000004l_pilon.g1882;product=absent;inference=similar to AA sequence:RefSeq:XP_447776.1
utg000004l_pilon	AUGUSTUS	gene	1084743	1086474	0.23	+	.	ID=utg000004l_pilon.g1886;Name=XM_447773.1;locus_tag=utg000004l_pilong1886;inference=similar to RNA sequence, mRNA:RefSeq:XM_447773.1"
utg000004l_pilon	AUGUSTUS	gene	1087096	1087785	0.99	+	.	ID=utg000004l_pilon.g1888;Name=XM_447773.1;locus_tag=utg000004l_pilong1888;inference=similar to RNA sequence, mRNA:RefSeq:XM_447773.1"
utg000004l_pilon	AUGUSTUS	mRNA	1087096	1087785	0.99	+	.	ID=utg000004l_pilon.g1888.t1;Parent=utg000004l_pilon.g1888;product=absent;inference=similar to AA sequence:RefSeq:XP_447773.1
utg000004l_pilon	AUGUSTUS	gene	1088155	1088514	0.98	+	.	ID=utg000004l_pilon.g1889;Name=XM_447772.1;locus_tag=utg000004l_pilong1889;inference=similar to RNA sequence, mRNA:RefSeq:XM_447772.1"
utg000004l_pilon	AUGUSTUS	mRNA	1088155	1088514	0.98	+	.	ID=utg000004l_pilon.g1889.t1;Parent=utg000004l_pilon.g1889;product=absent;inference=similar to AA sequence:RefSeq:XP_447772.1
utg000004l_pilon	AUGUSTUS	gene	1114392	1115289	1	+	.	ID=utg000004l_pilon.g1907;Name=XM_447758.2;locus_tag=utg000004l_pilong1907;inference=similar to RNA sequence, mRNA:RefSeq:XM_447758.2"
utg000004l_pilon	AUGUSTUS	mRNA	1114392	1115289	1	+	.	ID=utg000004l_pilon.g1907.t1;Parent=utg000004l_pilon.g1907;product=absent;inference=similar to AA sequence:RefSeq:XP_447758.2
utg000004l_pilon	AUGUSTUS	CDS	1114392	1114394	1	+	0	ID=utg000004l_pilon.g1907.t1.cds;Parent=utg000004l_pilon.g1907.t1;product=CAGL0J01067g;note=CAGL0J01067g;inference=similar to RNA sequence, mRNA:RefSeq:XM_447758.2
utg000004l_pilon	AUGUSTUS	CDS	1114582	1115289	1	+	0	ID=utg000004l_pilon.g1907.t1.cds;Parent=utg000004l_pilon.g1907.t1;product=CAGL0J01067g;note=CAGL0J01067g;inference=similar to RNA sequence, mRNA:RefSeq:XM_447758.2
utg000004l_pilon	AUGUSTUS	mRNA	1115734	1118022	0.11	-	.	ID=utg000004l_pilon.g1908.t1;Parent=utg000004l_pilon.g1908
utg000004l_pilon	AUGUSTUS	CDS	1115734	1115920	1	-	1	ID=utg000004l_pilon.g1908.t1.cds;Parent=utg000004l_pilon.g1908.t1;product=CAGL0J01045g;note=CAGL0J01045g;inference=similar to RNA sequence, mRNA:RefSeq:XM_447757.1
utg000004l_pilon	AUGUSTUS	CDS	1116147	1116408	0.5	-	2	ID=utg000004l_pilon.g1908.t1.cds;Parent=utg000004l_pilon.g1908.t1;product=CAGL0J01045g;note=CAGL0J01045g;inference=similar to RNA sequence, mRNA:RefSeq:XM_447757.1
utg000004l_pilon	AUGUSTUS	CDS	1116817	1116939	0.51	-	2	ID=utg000004l_pilon.g1908.t1.cds;Parent=utg000004l_pilon.g1908.t1;product=CAGL0J01045g;note=CAGL0J01045g;inference=similar to RNA sequence, mRNA:RefSeq:XM_447757.1
utg000004l_pilon	AUGUSTUS	CDS	1117412	1117530	0.46	-	1	ID=utg000004l_pilon.g1908.t1.cds;Parent=utg000004l_pilon.g1908.t1;product=CAGL0J01045g;note=CAGL0J01045g;inference=similar to RNA sequence, mRNA:RefSeq:XM_447757.1
utg000004l_pilon	AUGUSTUS	CDS	1117754	1118022	0.99	-	0	ID=utg000004l_pilon.g1908.t1.cds;Parent=utg000004l_pilon.g1908.t1;product=CAGL0J01045g;note=CAGL0J01045g;inference=similar to RNA sequence, mRNA:RefSeq:XM_447757.1
utg000004l_pilon	AUGUSTUS	gene	1118799	1119269	1	+	.	ID=utg000004l_pilon.g1909;Name=XM_447756.1;locus_tag=utg000004l_pilong1909;inference=similar to RNA sequence, mRNA:RefSeq:XM_447756.1"
utg000004l_pilon	AUGUSTUS	mRNA	1118799	1119269	1	+	.	ID=utg000004l_pilon.g1909.t1;Parent=utg000004l_pilon.g1909;product=absent;inference=similar to AA sequence:RefSeq:XP_447756.1
utg000004l_pilon	AUGUSTUS	gene	1140001	1140588	0.99	-	.	ID=utg000004l_pilon.g1926;Name=XM_447745.1;locus_tag=utg000004l_pilong1926;inference=similar to RNA sequence, mRNA:RefSeq:XM_447745.1"
utg000004l_pilon	AUGUSTUS	mRNA	1140001	1140588	0.99	-	.	ID=utg000004l_pilon.g1926.t1;Parent=utg000004l_pilon.g1926;product=absent;inference=similar to AA sequence:RefSeq:XP_447745.1
utg000004l_pilon	AUGUSTUS	gene	1143955	1144407	0.26	-	.	ID=utg000004l_pilon.g1929;Name=XM_447745.1;locus_tag=utg000004l_pilong1929;inference=similar to RNA sequence, mRNA:RefSeq:XM_447745.1"
utg000004l_pilon	AUGUSTUS	gene	1154864	1155814	1	+	.	ID=utg000004l_pilon.g1933;Name=XM_447742.1;locus_tag=utg000004l_pilong1933;inference=similar to RNA sequence, mRNA:RefSeq:XM_447742.1"
utg000004l_pilon	AUGUSTUS	mRNA	1154864	1155814	1	+	.	ID=utg000004l_pilon.g1933.t1;Parent=utg000004l_pilon.g1933;product=absent;inference=similar to AA sequence:RefSeq:XP_447742.1
utg000004l_pilon	AUGUSTUS	gene	1158367	1158753	0.62	+	.	ID=utg000004l_pilon.g1936;Name=XM_447742.1;locus_tag=utg000004l_pilong1936;inference=similar to RNA sequence, mRNA:RefSeq:XM_447742.1"
utg000004l_pilon	AUGUSTUS	gene	1164715	1164957	0.99	-	.	ID=utg000004l_pilon.g1942;Name=XM_447738.1;locus_tag=utg000004l_pilong1942;inference=similar to RNA sequence, mRNA:RefSeq:XM_447738.1"
utg000004l_pilon	AUGUSTUS	mRNA	1167373	1168600	0.17	-	.	ID=utg000004l_pilon.g1945.t1;Parent=utg000004l_pilon.g1945
utg000004l_pilon	AUGUSTUS	CDS	1167373	1167545	0.65	-	2	ID=utg000004l_pilon.g1945.t1.cds;Parent=utg000004l_pilon.g1945.t1;product=CAGL0J00583g;note=CAGL0J00583g;inference=similar to RNA sequence, mRNA:RefSeq:XM_447737.1
utg000004l_pilon	AUGUSTUS	CDS	1167641	1167848	0.66	-	0	ID=utg000004l_pilon.g1945.t1.cds;Parent=utg000004l_pilon.g1945.t1;product=CAGL0J00583g;note=CAGL0J00583g;inference=similar to RNA sequence, mRNA:RefSeq:XM_447737.1
utg000004l_pilon	AUGUSTUS	CDS	1168196	1168600	0.4	-	0	ID=utg000004l_pilon.g1945.t1.cds;Parent=utg000004l_pilon.g1945.t1;product=CAGL0J00583g;note=CAGL0J00583g;inference=similar to RNA sequence, mRNA:RefSeq:XM_447737.1
utg000004l_pilon	AUGUSTUS	mRNA	1174619	1175713	0.85	-	.	ID=utg000004l_pilon.g1950.t1;Parent=utg000004l_pilon.g1950
utg000004l_pilon	AUGUSTUS	gene	1177543	1178355	0.94	+	.	ID=utg000004l_pilon.g1952;Name=XM_447733.1;locus_tag=utg000004l_pilong1952;inference=similar to RNA sequence, mRNA:RefSeq:XM_447733.1"
utg000004l_pilon	AUGUSTUS	mRNA	1177543	1178355	0.94	+	.	ID=utg000004l_pilon.g1952.t1;Parent=utg000004l_pilon.g1952;product=absent;inference=similar to AA sequence:RefSeq:XP_447733.1
utg000004l_pilon	AUGUSTUS	mRNA	1178884	1179499	0.81	+	.	ID=utg000004l_pilon.g1953.t1;Parent=utg000004l_pilon.g1953
utg000004l_pilon	AUGUSTUS	CDS	1178884	1178988	0.81	+	0	ID=utg000004l_pilon.g1953.t1.cds;Parent=utg000004l_pilon.g1953.t1;product=CAGL0J00495g;note=CAGL0J00495g;inference=similar to RNA sequence, mRNA:RefSeq:XM_447733.1
utg000004l_pilon	AUGUSTUS	CDS	1179191	1179499	0.99	+	0	ID=utg000004l_pilon.g1953.t1.cds;Parent=utg000004l_pilon.g1953.t1;product=CAGL0J00495g;note=CAGL0J00495g;inference=similar to RNA sequence, mRNA:RefSeq:XM_447733.1
utg000004l_pilon	AUGUSTUS	gene	1183281	1183679	0.83	+	.	ID=utg000004l_pilon.g1955;Name=XM_447731.1;locus_tag=utg000004l_pilong1955;inference=similar to RNA sequence, mRNA:RefSeq:XM_447731.1"
utg000004l_pilon	AUGUSTUS	gene	1183800	1184126	0.83	+	.	ID=utg000004l_pilon.g1956;Name=XM_447731.1;locus_tag=utg000004l_pilong1956;inference=similar to RNA sequence, mRNA:RefSeq:XM_447731.1"
utg000004l_pilon	AUGUSTUS	mRNA	1183800	1184126	0.83	+	.	ID=utg000004l_pilon.g1956.t1;Parent=utg000004l_pilon.g1956;product=absent;inference=similar to AA sequence:RefSeq:XP_447731.1
utg000004l_pilon	AUGUSTUS	gene	1190067	1190793	0.87	-	.	ID=utg000004l_pilon.g1959;Name=XM_447728.1;locus_tag=utg000004l_pilong1959;inference=similar to RNA sequence, mRNA:RefSeq:XM_447728.1"
utg000004l_pilon	AUGUSTUS	mRNA	1193197	1195414	0.32	+	.	ID=utg000004l_pilon.g1961.t1;Parent=utg000004l_pilon.g1961
utg000004l_pilon	AUGUSTUS	CDS	1193197	1193403	0.57	+	0	ID=utg000004l_pilon.g1961.t1.cds;Parent=utg000004l_pilon.g1961.t1;product=CAGL0J00341g;note=CAGL0J00341g;inference=similar to RNA sequence, mRNA:RefSeq:XM_447726.1
utg000004l_pilon	AUGUSTUS	CDS	1193919	1194530	0.79	+	0	ID=utg000004l_pilon.g1961.t1.cds;Parent=utg000004l_pilon.g1961.t1;product=CAGL0J00341g;note=CAGL0J00341g;inference=similar to RNA sequence, mRNA:RefSeq:XM_447726.1
utg000004l_pilon	AUGUSTUS	CDS	1194752	1194870	0.59	+	0	ID=utg000004l_pilon.g1961.t1.cds;Parent=utg000004l_pilon.g1961.t1;product=CAGL0J00341g;note=CAGL0J00341g;inference=similar to RNA sequence, mRNA:RefSeq:XM_447726.1
utg000004l_pilon	AUGUSTUS	CDS	1194982	1195414	0.59	+	1	ID=utg000004l_pilon.g1961.t1.cds;Parent=utg000004l_pilon.g1961.t1;product=CAGL0J00341g;note=CAGL0J00341g;inference=similar to RNA sequence, mRNA:RefSeq:XM_447726.1
utg000004l_pilon	AUGUSTUS	gene	1195478	1196518	0.57	+	.	ID=utg000004l_pilon.g1962;Name=XM_447726.1;locus_tag=utg000004l_pilong1962;inference=similar to RNA sequence, mRNA:RefSeq:XM_447726.1"
utg000004l_pilon	AUGUSTUS	gene	1196900	1197322	1	+	.	ID=utg000004l_pilon.g1963;Name=XM_447725.1;locus_tag=utg000004l_pilong1963;inference=similar to RNA sequence, mRNA:RefSeq:XM_447725.1"
utg000004l_pilon	AUGUSTUS	mRNA	1196900	1197322	1	+	.	ID=utg000004l_pilon.g1963.t1;Parent=utg000004l_pilon.g1963;product=absent;inference=similar to AA sequence:RefSeq:XP_447725.1
utg000004l_pilon	AUGUSTUS	gene	1197519	1198162	0.54	-	.	ID=utg000004l_pilon.g1964;Name=XM_447724.1;locus_tag=utg000004l_pilong1964;inference=similar to RNA sequence, mRNA:RefSeq:XM_447724.1"
utg000004l_pilon	AUGUSTUS	mRNA	1197519	1198162	0.54	-	.	ID=utg000004l_pilon.g1964.t1;Parent=utg000004l_pilon.g1964;product=absent;inference=similar to AA sequence:RefSeq:XP_447724.1
utg000004l_pilon	AUGUSTUS	CDS	1197519	1197611	0.96	-	0	ID=utg000004l_pilon.g1964.t1.cds;Parent=utg000004l_pilon.g1964.t1;product=CAGL0J00297g;note=CAGL0J00297g;inference=similar to RNA sequence, mRNA:RefSeq:XM_447724.1
utg000004l_pilon	AUGUSTUS	CDS	1197803	1198162	0.54	-	0	ID=utg000004l_pilon.g1964.t1.cds;Parent=utg000004l_pilon.g1964.t1;product=CAGL0J00297g;note=CAGL0J00297g;inference=similar to RNA sequence, mRNA:RefSeq:XM_447724.1
utg000005l_pilon	AUGUSTUS	gene	15002	15982	0.97	+	.	ID=utg000005l_pilon.g1988;Name=XM_446369.1;locus_tag=utg000005l_pilong1988;inference=similar to RNA sequence, mRNA:RefSeq:XM_446369.1"
utg000005l_pilon	AUGUSTUS	mRNA	15002	15982	0.97	+	.	ID=utg000005l_pilon.g1988.t1;Parent=utg000005l_pilon.g1988;product=absent;inference=similar to AA sequence:RefSeq:XP_446369.1
utg000005l_pilon	AUGUSTUS	gene	16485	17213	0.25	+	.	ID=utg000005l_pilon.g1989;Name=XM_446369.1;locus_tag=utg000005l_pilong1989;inference=similar to RNA sequence, mRNA:RefSeq:XM_446369.1"
utg000005l_pilon	AUGUSTUS	gene	25235	25777	0.77	-	.	ID=utg000005l_pilon.g1992;Name=XM_446363.1;locus_tag=utg000005l_pilong1992;inference=similar to RNA sequence, mRNA:RefSeq:XM_446363.1"
utg000005l_pilon	AUGUSTUS	mRNA	25235	25777	0.77	-	.	ID=utg000005l_pilon.g1992.t1;Parent=utg000005l_pilon.g1992;product=absent;inference=similar to AA sequence:RefSeq:XP_446363.1
utg000005l_pilon	AUGUSTUS	gene	25845	26252	0.9	-	.	ID=utg000005l_pilon.g1993;Name=XM_446363.1;locus_tag=utg000005l_pilong1993;inference=similar to RNA sequence, mRNA:RefSeq:XM_446363.1"
utg000005l_pilon	AUGUSTUS	mRNA	26494	27169	0.53	-	.	ID=utg000005l_pilon.g1994.t1;Parent=utg000005l_pilon.g1994
utg000005l_pilon	AUGUSTUS	gene	29167	29919	0.84	-	.	ID=utg000005l_pilon.g1995;Name=XM_446362.1;locus_tag=utg000005l_pilong1995;inference=similar to RNA sequence, mRNA:RefSeq:XM_446362.1"
utg000005l_pilon	AUGUSTUS	mRNA	29167	29919	0.84	-	.	ID=utg000005l_pilon.g1995.t1;Parent=utg000005l_pilon.g1995;product=absent;inference=similar to AA sequence:RefSeq:XP_446362.1
utg000005l_pilon	AUGUSTUS	gene	30972	31815	0.81	-	.	ID=utg000005l_pilon.g1997;Name=XM_446362.1;locus_tag=utg000005l_pilong1997;inference=similar to RNA sequence, mRNA:RefSeq:XM_446362.1"
utg000005l_pilon	AUGUSTUS	mRNA	30972	31815	0.81	-	.	ID=utg000005l_pilon.g1997.t1;Parent=utg000005l_pilon.g1997;product=absent;inference=similar to AA sequence:RefSeq:XP_446362.1
utg000005l_pilon	AUGUSTUS	mRNA	35035	36026	0.97	-	.	ID=utg000005l_pilon.g1998.t1;Parent=utg000005l_pilon.g1998
utg000005l_pilon	AUGUSTUS	CDS	35035	35763	0.97	-	0	ID=utg000005l_pilon.g1998.t1.cds;Parent=utg000005l_pilon.g1998.t1;product=CAGL0F09053g;note=CAGL0F09053g;inference=similar to RNA sequence, mRNA:RefSeq:XM_446361.1
utg000005l_pilon	AUGUSTUS	CDS	35964	36026	1	-	0	ID=utg000005l_pilon.g1998.t1.cds;Parent=utg000005l_pilon.g1998.t1;product=CAGL0F09053g;note=CAGL0F09053g;inference=similar to RNA sequence, mRNA:RefSeq:XM_446361.1
utg000005l_pilon	AUGUSTUS	mRNA	38931	40650	0.3	+	.	ID=utg000005l_pilon.g2001.t1;Parent=utg000005l_pilon.g2001
utg000005l_pilon	AUGUSTUS	mRNA	42439	43271	0.87	+	.	ID=utg000005l_pilon.g2004.t1;Parent=utg000005l_pilon.g2004
utg000005l_pilon	AUGUSTUS	gene	46312	46704	0.78	-	.	ID=utg000005l_pilon.g2006;Name=XM_446356.1;locus_tag=utg000005l_pilong2006;inference=similar to RNA sequence, mRNA:RefSeq:XM_446356.1"
utg000005l_pilon	AUGUSTUS	mRNA	46312	46704	0.78	-	.	ID=utg000005l_pilon.g2006.t1;Parent=utg000005l_pilon.g2006;product=absent;inference=similar to AA sequence:RefSeq:XP_446356.1
utg000005l_pilon	AUGUSTUS	gene	47572	48027	0.73	-	.	ID=utg000005l_pilon.g2007;Name=XM_446355.1;locus_tag=utg000005l_pilong2007;inference=similar to RNA sequence, mRNA:RefSeq:XM_446355.1"
utg000005l_pilon	AUGUSTUS	mRNA	47572	48027	0.73	-	.	ID=utg000005l_pilon.g2007.t1;Parent=utg000005l_pilon.g2007;product=absent;inference=similar to AA sequence:RefSeq:XP_446355.1
utg000005l_pilon	AUGUSTUS	gene	49486	50133	0.97	-	.	ID=utg000005l_pilon.g2008;Name=XM_446353.1;locus_tag=utg000005l_pilong2008;inference=similar to RNA sequence, mRNA:RefSeq:XM_446353.1"
utg000005l_pilon	AUGUSTUS	mRNA	49486	50133	0.97	-	.	ID=utg000005l_pilon.g2008.t1;Parent=utg000005l_pilon.g2008;product=absent;inference=similar to AA sequence:RefSeq:XP_446353.1
utg000005l_pilon	AUGUSTUS	gene	52834	54867	0.23	-	.	ID=utg000005l_pilon.g2010;Name=XM_446352.1;locus_tag=utg000005l_pilong2010;inference=similar to RNA sequence, mRNA:RefSeq:XM_446352.1"
utg000005l_pilon	AUGUSTUS	mRNA	52834	54867	0.23	-	.	ID=utg000005l_pilon.g2010.t1;Parent=utg000005l_pilon.g2010;product=absent;inference=similar to AA sequence:RefSeq:XP_446352.1
utg000005l_pilon	AUGUSTUS	mRNA	57620	58395	0.2	-	.	ID=utg000005l_pilon.g2013.t1;Parent=utg000005l_pilon.g2013
utg000005l_pilon	AUGUSTUS	mRNA	70615	72685	0.07	-	.	ID=utg000005l_pilon.g2022.t1;Parent=utg000005l_pilon.g2022
utg000005l_pilon	AUGUSTUS	mRNA	80361	83199	0.06	+	.	ID=utg000005l_pilon.g2026.t1;Parent=utg000005l_pilon.g2026
utg000005l_pilon	AUGUSTUS	CDS	80361	80530	0.38	+	0	ID=utg000005l_pilon.g2026.t1.cds;Parent=utg000005l_pilon.g2026.t1;product=CAGL0F08459g;note=CAGL0F08459g;inference=similar to RNA sequence, mRNA:RefSeq:XM_446336.1
utg000005l_pilon	AUGUSTUS	CDS	81157	81430	0.68	+	1	ID=utg000005l_pilon.g2026.t1.cds;Parent=utg000005l_pilon.g2026.t1;product=CAGL0F08459g;note=CAGL0F08459g;inference=similar to RNA sequence, mRNA:RefSeq:XM_446336.1
utg000005l_pilon	AUGUSTUS	CDS	81768	82126	0.56	+	0	ID=utg000005l_pilon.g2026.t1.cds;Parent=utg000005l_pilon.g2026.t1;product=CAGL0F08459g;note=CAGL0F08459g;inference=similar to RNA sequence, mRNA:RefSeq:XM_446336.1
utg000005l_pilon	AUGUSTUS	CDS	82203	82642	0.58	+	1	ID=utg000005l_pilon.g2026.t1.cds;Parent=utg000005l_pilon.g2026.t1;product=CAGL0F08459g;note=CAGL0F08459g;inference=similar to RNA sequence, mRNA:RefSeq:XM_446336.1
utg000005l_pilon	AUGUSTUS	CDS	82694	83199	0.3	+	2	ID=utg000005l_pilon.g2026.t1.cds;Parent=utg000005l_pilon.g2026.t1;product=CAGL0F08459g;note=CAGL0F08459g;inference=similar to RNA sequence, mRNA:RefSeq:XM_446336.1
utg000005l_pilon	AUGUSTUS	gene	83280	84982	0.27	+	.	ID=utg000005l_pilon.g2027;Name=XM_446336.1;locus_tag=utg000005l_pilong2027;inference=similar to RNA sequence, mRNA:RefSeq:XM_446336.1"
utg000005l_pilon	AUGUSTUS	gene	86029	86954	0.55	+	.	ID=utg000005l_pilon.g2028;Name=XM_446334.1;locus_tag=utg000005l_pilong2028;inference=similar to RNA sequence, mRNA:RefSeq:XM_446334.1"
utg000005l_pilon	AUGUSTUS	mRNA	86029	86954	0.55	+	.	ID=utg000005l_pilon.g2028.t1;Parent=utg000005l_pilon.g2028;product=absent;inference=similar to RNA sequence, mRNA:RefSeq:XM_446334.1
utg000005l_pilon	AUGUSTUS	gene	87289	88236	1	+	.	ID=utg000005l_pilon.g2029;Name=XM_446333.1;locus_tag=utg000005l_pilong2029;inference=similar to RNA sequence, mRNA:RefSeq:XM_446333.1"
utg000005l_pilon	AUGUSTUS	gene	88268	88795	1	+	.	ID=utg000005l_pilon.g2030;Name=XM_446333.1;locus_tag=utg000005l_pilong2030;inference=similar to RNA sequence, mRNA:RefSeq:XM_446333.1"
utg000005l_pilon	AUGUSTUS	mRNA	88268	88795	1	+	.	ID=utg000005l_pilon.g2030.t1;Parent=utg000005l_pilon.g2030;product=absent;inference=similar to AA sequence:RefSeq:XP_446333.1
utg000005l_pilon	AUGUSTUS	gene	89237	90314	0.4	-	.	ID=utg000005l_pilon.g2031;Name=XM_446332.1;locus_tag=utg000005l_pilong2031;inference=similar to RNA sequence, mRNA:RefSeq:XM_446332.1"
utg000005l_pilon	AUGUSTUS	gene	90328	90759	0.49	-	.	ID=utg000005l_pilon.g2032;Name=XM_446332.1;locus_tag=utg000005l_pilong2032;inference=similar to RNA sequence, mRNA:RefSeq:XM_446332.1"
utg000005l_pilon	AUGUSTUS	gene	94209	94841	0.98	+	.	ID=utg000005l_pilon.g2033;Name=XM_446331.1;locus_tag=utg000005l_pilong2033;inference=similar to RNA sequence, mRNA:RefSeq:XM_446331.1"
utg000005l_pilon	AUGUSTUS	mRNA	94209	94841	0.98	+	.	ID=utg000005l_pilon.g2033.t1;Parent=utg000005l_pilon.g2033;product=absent;inference=similar to AA sequence:RefSeq:XP_446331.1
utg000005l_pilon	AUGUSTUS	mRNA	94869	97103	0.25	+	.	ID=utg000005l_pilon.g2034.t1;Parent=utg000005l_pilon.g2034
utg000005l_pilon	AUGUSTUS	CDS	94869	95457	0.49	+	0	ID=utg000005l_pilon.g2034.t1.cds;Parent=utg000005l_pilon.g2034.t1;product=CAGL0F08327g;note=CAGL0F08327g;inference=similar to RNA sequence, mRNA:RefSeq:XM_446331.1
utg000005l_pilon	AUGUSTUS	CDS	95689	95914	0.76	+	2	ID=utg000005l_pilon.g2034.t1.cds;Parent=utg000005l_pilon.g2034.t1;product=CAGL0F08327g;note=CAGL0F08327g;inference=similar to RNA sequence, mRNA:RefSeq:XM_446331.1
utg000005l_pilon	AUGUSTUS	CDS	95986	96634	0.71	+	1	ID=utg000005l_pilon.g2034.t1.cds;Parent=utg000005l_pilon.g2034.t1;product=CAGL0F08327g;note=CAGL0F08327g;inference=similar to RNA sequence, mRNA:RefSeq:XM_446331.1
utg000005l_pilon	AUGUSTUS	CDS	96699	97103	0.96	+	0	ID=utg000005l_pilon.g2034.t1.cds;Parent=utg000005l_pilon.g2034.t1;product=CAGL0F08327g;note=CAGL0F08327g;inference=similar to RNA sequence, mRNA:RefSeq:XM_446331.1
utg000005l_pilon	AUGUSTUS	gene	97183	98765	0.34	+	.	ID=utg000005l_pilon.g2035;Name=XM_446330.1;locus_tag=utg000005l_pilong2035;inference=similar to RNA sequence, mRNA:RefSeq:XM_446330.1"
utg000005l_pilon	AUGUSTUS	gene	99000	99659	0.52	-	.	ID=utg000005l_pilon.g2036;Name=XM_446329.1;locus_tag=utg000005l_pilong2036;inference=similar to RNA sequence, mRNA:RefSeq:XM_446329.1"
utg000005l_pilon	AUGUSTUS	mRNA	99000	99659	0.52	-	.	ID=utg000005l_pilon.g2036.t1;Parent=utg000005l_pilon.g2036;product=absent;inference=similar to AA sequence:RefSeq:XP_446329.1
utg000005l_pilon	AUGUSTUS	mRNA	99727	100680	0.44	-	.	ID=utg000005l_pilon.g2037.t1;Parent=utg000005l_pilon.g2037
utg000005l_pilon	AUGUSTUS	CDS	99727	100128	0.46	-	0	ID=utg000005l_pilon.g2037.t1.cds;Parent=utg000005l_pilon.g2037.t1;product=CAGL0F08283g;note=CAGL0F08283g;inference=similar to RNA sequence, mRNA:RefSeq:XM_446329.1
utg000005l_pilon	AUGUSTUS	CDS	100480	100680	0.71	-	0	ID=utg000005l_pilon.g2037.t1.cds;Parent=utg000005l_pilon.g2037.t1;product=CAGL0F08283g;note=CAGL0F08283g;inference=similar to RNA sequence, mRNA:RefSeq:XM_446329.1
utg000005l_pilon	AUGUSTUS	gene	110505	110711	0.6	+	.	ID=utg000005l_pilon.g2042;Name=XM_446326.1;locus_tag=utg000005l_pilong2042;inference=similar to RNA sequence, mRNA:RefSeq:XM_446326.1"
utg000005l_pilon	AUGUSTUS	mRNA	110505	110711	0.6	+	.	ID=utg000005l_pilon.g2042.t1;Parent=utg000005l_pilon.g2042;product=absent;inference=similar to AA sequence:RefSeq:XP_446326.1
utg000005l_pilon	AUGUSTUS	mRNA	113256	113522	0.64	-	.	ID=utg000005l_pilon.g2045.t1;Parent=utg000005l_pilon.g2045
utg000005l_pilon	AUGUSTUS	gene	119744	120397	0.69	+	.	ID=utg000005l_pilon.g2049;Name=XM_446323.1;locus_tag=utg000005l_pilong2049;inference=similar to RNA sequence, mRNA:RefSeq:XM_446323.1"
utg000005l_pilon	AUGUSTUS	mRNA	119744	120397	0.69	+	.	ID=utg000005l_pilon.g2049.t1;Parent=utg000005l_pilon.g2049;product=absent;inference=similar to AA sequence:RefSeq:XP_446323.1
utg000005l_pilon	AUGUSTUS	mRNA	122254	123498	0.22	+	.	ID=utg000005l_pilon.g2052.t1;Parent=utg000005l_pilon.g2052
utg000005l_pilon	AUGUSTUS	mRNA	128063	130302	0.11	+	.	ID=utg000005l_pilon.g2056.t1;Parent=utg000005l_pilon.g2056
utg000005l_pilon	AUGUSTUS	mRNA	131326	131541	0.78	+	.	ID=utg000005l_pilon.g2058.t1;Parent=utg000005l_pilon.g2058
utg000005l_pilon	AUGUSTUS	mRNA	132656	133259	0.81	+	.	ID=utg000005l_pilon.g2060.t1;Parent=utg000005l_pilon.g2060
utg000005l_pilon	AUGUSTUS	gene	139798	140379	0.94	+	.	ID=utg000005l_pilon.g2062;Name=XM_446316.1;locus_tag=utg000005l_pilong2062;inference=similar to RNA sequence, mRNA:RefSeq:XM_446316.1"
utg000005l_pilon	AUGUSTUS	mRNA	139798	140379	0.94	+	.	ID=utg000005l_pilon.g2062.t1;Parent=utg000005l_pilon.g2062;product=absent;inference=similar to AA sequence:RefSeq:XP_446316.1
utg000005l_pilon	AUGUSTUS	gene	142447	143874	0.26	+	.	ID=utg000005l_pilon.g2065;Name=XM_446315.1;locus_tag=utg000005l_pilong2065;inference=similar to RNA sequence, mRNA:RefSeq:XM_446315.1"
utg000005l_pilon	AUGUSTUS	gene	151644	152972	0.09	+	.	ID=utg000005l_pilon.g2069;Name=XM_446311.1;locus_tag=utg000005l_pilong2069;inference=similar to RNA sequence, mRNA:RefSeq:XM_446311.1"
utg000005l_pilon	AUGUSTUS	gene	155509	155778	0.9	+	.	ID=utg000005l_pilon.g2070;Name=XM_446310.1;locus_tag=utg000005l_pilong2070;inference=similar to RNA sequence, mRNA:RefSeq:XM_446310.1"
utg000005l_pilon	AUGUSTUS	mRNA	155509	155778	0.9	+	.	ID=utg000005l_pilon.g2070.t1;Parent=utg000005l_pilon.g2070;product=absent;inference=similar to AA sequence:RefSeq:XP_446310.1
utg000005l_pilon	AUGUSTUS	gene	156001	156387	0.84	+	.	ID=utg000005l_pilon.g2071;Name=XM_446310.1;locus_tag=utg000005l_pilong2071;inference=similar to RNA sequence, mRNA:RefSeq:XM_446310.1"
utg000005l_pilon	AUGUSTUS	mRNA	156001	156387	0.84	+	.	ID=utg000005l_pilon.g2071.t1;Parent=utg000005l_pilon.g2071;product=absent;inference=similar to AA sequence:RefSeq:XP_446310.1
utg000005l_pilon	AUGUSTUS	gene	156873	157391	0.97	+	.	ID=utg000005l_pilon.g2073;Name=XM_446310.1;locus_tag=utg000005l_pilong2073;inference=similar to RNA sequence, mRNA:RefSeq:XM_446310.1"
utg000005l_pilon	AUGUSTUS	mRNA	156873	157391	0.97	+	.	ID=utg000005l_pilon.g2073.t1;Parent=utg000005l_pilon.g2073;product=absent;inference=similar to AA sequence:RefSeq:XP_446310.1
utg000005l_pilon	AUGUSTUS	mRNA	157405	158035	0.76	+	.	ID=utg000005l_pilon.g2074.t1;Parent=utg000005l_pilon.g2074
utg000005l_pilon	AUGUSTUS	gene	158152	158661	0.95	-	.	ID=utg000005l_pilon.g2075;Name=XM_446309.1;locus_tag=utg000005l_pilong2075;inference=similar to RNA sequence, mRNA:RefSeq:XM_446309.1"
utg000005l_pilon	AUGUSTUS	mRNA	158152	158661	0.95	-	.	ID=utg000005l_pilon.g2075.t1;Parent=utg000005l_pilon.g2075;product=absent;inference=similar to AA sequence:RefSeq:XP_446309.1
utg000005l_pilon	AUGUSTUS	mRNA	160582	167936	0.01	+	.	ID=utg000005l_pilon.g2077.t1;Parent=utg000005l_pilon.g2077
utg000005l_pilon	AUGUSTUS	CDS	160582	160722	0.34	+	0	ID=utg000005l_pilon.g2077.t1.cds;Parent=utg000005l_pilon.g2077.t1;product=CAGL0F07821g;note=CAGL0F07821g;inference=similar to RNA sequence, mRNA:RefSeq:XM_446308.1
utg000005l_pilon	AUGUSTUS	CDS	161190	161684	0.16	+	0	ID=utg000005l_pilon.g2077.t1.cds;Parent=utg000005l_pilon.g2077.t1;product=CAGL0F07821g;note=CAGL0F07821g;inference=similar to RNA sequence, mRNA:RefSeq:XM_446308.1
utg000005l_pilon	AUGUSTUS	CDS	162312	162473	0.37	+	0	ID=utg000005l_pilon.g2077.t1.cds;Parent=utg000005l_pilon.g2077.t1;product=CAGL0F07821g;note=CAGL0F07821g;inference=similar to RNA sequence, mRNA:RefSeq:XM_446308.1
utg000005l_pilon	AUGUSTUS	CDS	162739	163015	0.49	+	0	ID=utg000005l_pilon.g2077.t1.cds;Parent=utg000005l_pilon.g2077.t1;product=CAGL0F07821g;note=CAGL0F07821g;inference=similar to RNA sequence, mRNA:RefSeq:XM_446308.1
utg000005l_pilon	AUGUSTUS	CDS	163172	163355	0.48	+	2	ID=utg000005l_pilon.g2077.t1.cds;Parent=utg000005l_pilon.g2077.t1;product=CAGL0F07821g;note=CAGL0F07821g;inference=similar to RNA sequence, mRNA:RefSeq:XM_446308.1
utg000005l_pilon	AUGUSTUS	CDS	163995	164150	0.28	+	1	ID=utg000005l_pilon.g2077.t1.cds;Parent=utg000005l_pilon.g2077.t1;product=CAGL0F07821g;note=CAGL0F07821g;inference=similar to RNA sequence, mRNA:RefSeq:XM_446308.1
utg000005l_pilon	AUGUSTUS	CDS	165528	165592	0.34	+	1	ID=utg000005l_pilon.g2077.t1.cds;Parent=utg000005l_pilon.g2077.t1;product=CAGL0F07821g;note=CAGL0F07821g;inference=similar to RNA sequence, mRNA:RefSeq:XM_446308.1
utg000005l_pilon	AUGUSTUS	CDS	166911	167407	0.22	+	2	ID=utg000005l_pilon.g2077.t1.cds;Parent=utg000005l_pilon.g2077.t1;product=CAGL0F07821g;note=CAGL0F07821g;inference=similar to RNA sequence, mRNA:RefSeq:XM_446308.1
utg000005l_pilon	AUGUSTUS	CDS	167667	167936	0.43	+	0	ID=utg000005l_pilon.g2077.t1.cds;Parent=utg000005l_pilon.g2077.t1;product=CAGL0F07821g;note=CAGL0F07821g;inference=similar to RNA sequence, mRNA:RefSeq:XM_446308.1
utg000005l_pilon	AUGUSTUS	gene	173568	173876	0.73	+	.	ID=utg000005l_pilon.g2079;Name=XM_446303.1;locus_tag=utg000005l_pilong2079;inference=similar to RNA sequence, mRNA:RefSeq:XM_446303.1"
utg000005l_pilon	AUGUSTUS	gene	198101	198325	1	-	.	ID=utg000005l_pilon.g2088;Name=XM_446293.1;locus_tag=utg000005l_pilong2088;inference=similar to RNA sequence, mRNA:RefSeq:XM_446293.1"
utg000005l_pilon	AUGUSTUS	mRNA	198101	198325	1	-	.	ID=utg000005l_pilon.g2088.t1;Parent=utg000005l_pilon.g2088;product=absent;inference=similar to AA sequence:RefSeq:XP_446293.1
utg000005l_pilon	AUGUSTUS	mRNA	198791	203768	0.05	+	.	ID=utg000005l_pilon.g2089.t1;Parent=utg000005l_pilon.g2089
utg000005l_pilon	AUGUSTUS	CDS	198791	199039	0.98	+	0	ID=utg000005l_pilon.g2089.t1.cds;Parent=utg000005l_pilon.g2089.t1;product=CAGL0F07425g;note=CAGL0F07425g;inference=similar to RNA sequence, mRNA:RefSeq:XM_446290.1
utg000005l_pilon	AUGUSTUS	CDS	199907	200385	0.46	+	0	ID=utg000005l_pilon.g2089.t1.cds;Parent=utg000005l_pilon.g2089.t1;product=CAGL0F07425g;note=CAGL0F07425g;inference=similar to RNA sequence, mRNA:RefSeq:XM_446290.1
utg000005l_pilon	AUGUSTUS	CDS	201123	201368	0.19	+	1	ID=utg000005l_pilon.g2089.t1.cds;Parent=utg000005l_pilon.g2089.t1;product=CAGL0F07425g;note=CAGL0F07425g;inference=similar to RNA sequence, mRNA:RefSeq:XM_446290.1
utg000005l_pilon	AUGUSTUS	CDS	201916	202035	0.61	+	1	ID=utg000005l_pilon.g2089.t1.cds;Parent=utg000005l_pilon.g2089.t1;product=CAGL0F07425g;note=CAGL0F07425g;inference=similar to RNA sequence, mRNA:RefSeq:XM_446290.1
utg000005l_pilon	AUGUSTUS	CDS	203062	203218	0.53	+	1	ID=utg000005l_pilon.g2089.t1.cds;Parent=utg000005l_pilon.g2089.t1;product=CAGL0F07425g;note=CAGL0F07425g;inference=similar to RNA sequence, mRNA:RefSeq:XM_446290.1
utg000005l_pilon	AUGUSTUS	CDS	203337	203768	0.74	+	0	ID=utg000005l_pilon.g2089.t1.cds;Parent=utg000005l_pilon.g2089.t1;product=CAGL0F07425g;note=CAGL0F07425g;inference=similar to RNA sequence, mRNA:RefSeq:XM_446290.1
utg000005l_pilon	AUGUSTUS	gene	214374	215164	0.4	+	.	ID=utg000005l_pilon.g2099;Name=XM_446284.1;locus_tag=utg000005l_pilong2099;inference=similar to RNA sequence, mRNA:RefSeq:XM_446284.1"
utg000005l_pilon	AUGUSTUS	gene	215828	216475	0.75	+	.	ID=utg000005l_pilon.g2100;Name=XM_446284.1;locus_tag=utg000005l_pilong2100;inference=similar to RNA sequence, mRNA:RefSeq:XM_446284.1"
utg000005l_pilon	AUGUSTUS	gene	219591	220236	0.59	-	.	ID=utg000005l_pilon.g2102;Name=XM_446282.1;locus_tag=utg000005l_pilong2102;inference=similar to RNA sequence, mRNA:RefSeq:XM_446282.1"
utg000005l_pilon	AUGUSTUS	mRNA	220465	221088	0.46	-	.	ID=utg000005l_pilon.g2103.t1;Parent=utg000005l_pilon.g2103
utg000005l_pilon	AUGUSTUS	CDS	220465	220610	0.52	-	2	ID=utg000005l_pilon.g2103.t1.cds;Parent=utg000005l_pilon.g2103.t1;product=CAGL0F07249g;note=CAGL0F07249g;inference=similar to RNA sequence, mRNA:RefSeq:XM_446282.1
utg000005l_pilon	AUGUSTUS	CDS	220794	221088	0.87	-	0	ID=utg000005l_pilon.g2103.t1.cds;Parent=utg000005l_pilon.g2103.t1;product=CAGL0F07249g;note=CAGL0F07249g;inference=similar to RNA sequence, mRNA:RefSeq:XM_446282.1
utg000005l_pilon	AUGUSTUS	gene	223416	225579	0.38	-	.	ID=utg000005l_pilon.g2104;Name=XM_446281.1;locus_tag=utg000005l_pilong2104;inference=similar to RNA sequence, mRNA:RefSeq:XM_446281.1"
utg000005l_pilon	AUGUSTUS	mRNA	223416	225579	0.38	-	.	ID=utg000005l_pilon.g2104.t1;Parent=utg000005l_pilon.g2104;product=absent;inference=similar to AA sequence:RefSeq:XP_446280.1
utg000005l_pilon	AUGUSTUS	CDS	223416	224749	0.38	-	2	ID=utg000005l_pilon.g2104.t1.cds;Parent=utg000005l_pilon.g2104.t1;product=CAGL0F07183g;note=CAGL0F07183g;inference=similar to RNA sequence, mRNA:RefSeq:XM_446281.1
utg000005l_pilon	AUGUSTUS	CDS	225294	225579	1	-	0	ID=utg000005l_pilon.g2104.t1.cds;Parent=utg000005l_pilon.g2104.t1;product=CAGL0F07183g;note=CAGL0F07183g;inference=similar to RNA sequence, mRNA:RefSeq:XM_446281.1
utg000005l_pilon	AUGUSTUS	gene	226572	227153	0.67	+	.	ID=utg000005l_pilon.g2105;Name=XM_446279.1;locus_tag=utg000005l_pilong2105;inference=similar to RNA sequence, mRNA:RefSeq:XM_446279.1"
utg000005l_pilon	AUGUSTUS	mRNA	226572	227153	0.67	+	.	ID=utg000005l_pilon.g2105.t1;Parent=utg000005l_pilon.g2105;product=absent;inference=similar to AA sequence:RefSeq:XP_446279.1
utg000005l_pilon	AUGUSTUS	mRNA	228849	229956	0.26	+	.	ID=utg000005l_pilon.g2107.t1;Parent=utg000005l_pilon.g2107
utg000005l_pilon	AUGUSTUS	gene	233796	235280	0.79	+	.	ID=utg000005l_pilon.g2110;Name=XM_446275.1;locus_tag=utg000005l_pilong2110;inference=similar to RNA sequence, mRNA:RefSeq:XM_446275.1"
utg000005l_pilon	AUGUSTUS	mRNA	233796	235280	0.79	+	.	ID=utg000005l_pilon.g2110.t1;Parent=utg000005l_pilon.g2110;product=absent;inference=similar to AA sequence:RefSeq:XP_446275.1
utg000005l_pilon	AUGUSTUS	gene	239373	239636	0.95	-	.	ID=utg000005l_pilon.g2114;Name=XM_446273.1;locus_tag=utg000005l_pilong2114;inference=similar to RNA sequence, mRNA:RefSeq:XM_446273.1"
utg000005l_pilon	AUGUSTUS	mRNA	239373	239636	0.95	-	.	ID=utg000005l_pilon.g2114.t1;Parent=utg000005l_pilon.g2114;product=absent;inference=similar to AA sequence:RefSeq:XP_446273.1
utg000005l_pilon	AUGUSTUS	mRNA	241301	242023	0.74	-	.	ID=utg000005l_pilon.g2115.t1;Parent=utg000005l_pilon.g2115
utg000005l_pilon	AUGUSTUS	CDS	241301	241608	0.74	-	2	ID=utg000005l_pilon.g2115.t1.cds;Parent=utg000005l_pilon.g2115.t1;product=CAGL0F06985g;note=CAGL0F06985g;inference=similar to RNA sequence, mRNA:RefSeq:XM_446272.1
utg000005l_pilon	AUGUSTUS	CDS	241822	242023	1	-	0	ID=utg000005l_pilon.g2115.t1.cds;Parent=utg000005l_pilon.g2115.t1;product=CAGL0F06985g;note=CAGL0F06985g;inference=similar to RNA sequence, mRNA:RefSeq:XM_446272.1
utg000005l_pilon	AUGUSTUS	gene	242426	242806	0.99	+	.	ID=utg000005l_pilon.g2116;Name=XM_446271.1;locus_tag=utg000005l_pilong2116;inference=similar to RNA sequence, mRNA:RefSeq:XM_446271.1"
utg000005l_pilon	AUGUSTUS	mRNA	242426	242806	0.99	+	.	ID=utg000005l_pilon.g2116.t1;Parent=utg000005l_pilon.g2116;product=absent;inference=similar to AA sequence:RefSeq:XP_446271.1
utg000005l_pilon	AUGUSTUS	gene	243418	243711	0.86	-	.	ID=utg000005l_pilon.g2117;Name=XM_446270.1;locus_tag=utg000005l_pilong2117;inference=similar to RNA sequence, mRNA:RefSeq:XM_446270.1"
utg000005l_pilon	AUGUSTUS	mRNA	243418	243711	0.86	-	.	ID=utg000005l_pilon.g2117.t1;Parent=utg000005l_pilon.g2117;product=absent;inference=similar to AA sequence:RefSeq:XP_446270.1
utg000005l_pilon	AUGUSTUS	gene	250745	251522	0.45	+	.	ID=utg000005l_pilon.g2121;Name=XM_446268.1;locus_tag=utg000005l_pilong2121;inference=similar to RNA sequence, mRNA:RefSeq:XM_446268.1"
utg000005l_pilon	AUGUSTUS	gene	253788	255476	0.75	-	.	ID=utg000005l_pilon.g2123;Name=XM_446266.1;locus_tag=utg000005l_pilong2123;inference=similar to RNA sequence, mRNA:RefSeq:XM_446266.1"
utg000005l_pilon	AUGUSTUS	mRNA	258709	259225	0.15	-	.	ID=utg000005l_pilon.g2127.t1;Parent=utg000005l_pilon.g2127
utg000005l_pilon	AUGUSTUS	mRNA	259721	260793	0.14	+	.	ID=utg000005l_pilon.g2128.t1;Parent=utg000005l_pilon.g2128
utg000005l_pilon	AUGUSTUS	gene	267806	268135	0.42	+	.	ID=utg000005l_pilon.g2133;Name=XM_446259.1;locus_tag=utg000005l_pilong2133;inference=similar to RNA sequence, mRNA:RefSeq:XM_446259.1"
utg000005l_pilon	AUGUSTUS	mRNA	268461	270864	0.31	+	.	ID=utg000005l_pilon.g2134.t1;Parent=utg000005l_pilon.g2134
utg000005l_pilon	AUGUSTUS	CDS	268461	268544	0.83	+	0	ID=utg000005l_pilon.g2134.t1.cds;Parent=utg000005l_pilon.g2134.t1;product=CAGL0F06677g;note=CAGL0F06677g;inference=similar to RNA sequence, mRNA:RefSeq:XM_446258.1
utg000005l_pilon	AUGUSTUS	CDS	268619	268736	0.54	+	0	ID=utg000005l_pilon.g2134.t1.cds;Parent=utg000005l_pilon.g2134.t1;product=CAGL0F06677g;note=CAGL0F06677g;inference=similar to RNA sequence, mRNA:RefSeq:XM_446258.1
utg000005l_pilon	AUGUSTUS	CDS	270503	270864	0.53	+	2	ID=utg000005l_pilon.g2134.t1.cds;Parent=utg000005l_pilon.g2134.t1;product=CAGL0F06677g;note=CAGL0F06677g;inference=similar to RNA sequence, mRNA:RefSeq:XM_446258.1
utg000005l_pilon	AUGUSTUS	mRNA	271664	272164	0.72	-	.	ID=utg000005l_pilon.g2136.t1;Parent=utg000005l_pilon.g2136
utg000005l_pilon	AUGUSTUS	gene	272626	272829	1	+	.	ID=utg000005l_pilon.g2137;Name=XM_446256.1;locus_tag=utg000005l_pilong2137;inference=similar to RNA sequence, mRNA:RefSeq:XM_446256.1"
utg000005l_pilon	AUGUSTUS	mRNA	272626	272829	1	+	.	ID=utg000005l_pilon.g2137.t1;Parent=utg000005l_pilon.g2137;product=absent;inference=similar to AA sequence:RefSeq:XP_446256.1
utg000005l_pilon	AUGUSTUS	gene	272840	273760	1	+	.	ID=utg000005l_pilon.g2138;Name=XM_446256.1;locus_tag=utg000005l_pilong2138;inference=similar to RNA sequence, mRNA:RefSeq:XM_446256.1"
utg000005l_pilon	AUGUSTUS	mRNA	272840	273760	1	+	.	ID=utg000005l_pilon.g2138.t1;Parent=utg000005l_pilon.g2138;product=absent;inference=similar to AA sequence:RefSeq:XP_446256.1
utg000005l_pilon	AUGUSTUS	mRNA	286407	286676	0.9	+	.	ID=utg000005l_pilon.g2142.t1;Parent=utg000005l_pilon.g2142
utg000005l_pilon	AUGUSTUS	mRNA	286710	287752	0.44	-	.	ID=utg000005l_pilon.g2143.t1;Parent=utg000005l_pilon.g2143
utg000005l_pilon	AUGUSTUS	gene	288730	288957	0.89	-	.	ID=utg000005l_pilon.g2145;Name=XM_446249.1;locus_tag=utg000005l_pilong2145;inference=similar to RNA sequence, mRNA:RefSeq:XM_446249.1"
utg000005l_pilon	AUGUSTUS	gene	289353	289634	1	+	.	ID=utg000005l_pilon.g2146;Name=XM_446248.1;locus_tag=utg000005l_pilong2146;inference=similar to RNA sequence, mRNA:RefSeq:XM_446248.1"
utg000005l_pilon	AUGUSTUS	gene	298347	299102	0.88	+	.	ID=utg000005l_pilon.g2153;Name=XM_446244.1;locus_tag=utg000005l_pilong2153;inference=similar to RNA sequence, mRNA:RefSeq:XM_446244.1"
utg000005l_pilon	AUGUSTUS	mRNA	298347	299102	0.88	+	.	ID=utg000005l_pilon.g2153.t1;Parent=utg000005l_pilon.g2153;product=absent;inference=similar to AA sequence:RefSeq:XP_446244.1
utg000005l_pilon	AUGUSTUS	mRNA	299120	299893	0.21	+	.	ID=utg000005l_pilon.g2154.t1;Parent=utg000005l_pilon.g2154
utg000005l_pilon	AUGUSTUS	gene	300012	300248	0.56	-	.	ID=utg000005l_pilon.g2155;Name=XM_446243.1;locus_tag=utg000005l_pilong2155;inference=similar to RNA sequence, mRNA:RefSeq:XM_446243.1"
utg000005l_pilon	AUGUSTUS	mRNA	300012	300248	0.56	-	.	ID=utg000005l_pilon.g2155.t1;Parent=utg000005l_pilon.g2155;product=absent;inference=similar to AA sequence:RefSeq:XP_446243.1
utg000005l_pilon	AUGUSTUS	gene	300483	303051	0.35	-	.	ID=utg000005l_pilon.g2156;Name=XM_446243.1;locus_tag=utg000005l_pilong2156;inference=similar to RNA sequence, mRNA:RefSeq:XM_446243.1"
utg000005l_pilon	AUGUSTUS	gene	304415	306210	0.26	+	.	ID=utg000005l_pilon.g2158;Name=XM_446242.1;locus_tag=utg000005l_pilong2158;inference=similar to RNA sequence, mRNA:RefSeq:XM_446242.1"
utg000005l_pilon	AUGUSTUS	gene	308331	308987	1	+	.	ID=utg000005l_pilon.g2160;Name=XM_446240.1;locus_tag=utg000005l_pilong2160;inference=similar to RNA sequence, mRNA:RefSeq:XM_446240.1"
utg000005l_pilon	AUGUSTUS	mRNA	308331	308987	1	+	.	ID=utg000005l_pilon.g2160.t1;Parent=utg000005l_pilon.g2160;product=absent;inference=similar to AA sequence:RefSeq:XP_446240.1
utg000005l_pilon	AUGUSTUS	gene	309648	309872	1	+	.	ID=utg000005l_pilon.g2161;Name=XM_446239.1;locus_tag=utg000005l_pilong2161;inference=similar to RNA sequence, mRNA:RefSeq:XM_446239.1"
utg000005l_pilon	AUGUSTUS	mRNA	309648	309872	1	+	.	ID=utg000005l_pilon.g2161.t1;Parent=utg000005l_pilon.g2161;product=absent;inference=similar to AA sequence:RefSeq:XP_446239.1
utg000005l_pilon	AUGUSTUS	gene	309928	310326	0.86	+	.	ID=utg000005l_pilon.g2162;Name=XM_446239.1;locus_tag=utg000005l_pilong2162;inference=similar to RNA sequence, mRNA:RefSeq:XM_446239.1"
utg000005l_pilon	AUGUSTUS	gene	312095	312358	0.41	-	.	ID=utg000005l_pilon.g2163;Name=XM_446238.1;locus_tag=utg000005l_pilong2163;inference=similar to RNA sequence, mRNA:RefSeq:XM_446238.1"
utg000005l_pilon	AUGUSTUS	mRNA	312512	313361	0.24	-	.	ID=utg000005l_pilon.g2164.t1;Parent=utg000005l_pilon.g2164
utg000005l_pilon	AUGUSTUS	gene	314080	314691	0.59	-	.	ID=utg000005l_pilon.g2166;Name=XM_446238.1;locus_tag=utg000005l_pilong2166;inference=similar to RNA sequence, mRNA:RefSeq:XM_446238.1"
utg000005l_pilon	AUGUSTUS	mRNA	314080	314691	0.59	-	.	ID=utg000005l_pilon.g2166.t1;Parent=utg000005l_pilon.g2166;product=absent;inference=similar to AA sequence:RefSeq:XP_446238.1
utg000005l_pilon	AUGUSTUS	gene	322826	323830	1	+	.	ID=utg000005l_pilon.g2169;Name=XM_446235.1;locus_tag=utg000005l_pilong2169;inference=similar to RNA sequence, mRNA:RefSeq:XM_446235.1"
utg000005l_pilon	AUGUSTUS	mRNA	322826	323830	1	+	.	ID=utg000005l_pilon.g2169.t1;Parent=utg000005l_pilon.g2169;product=absent;inference=similar to AA sequence:RefSeq:XP_446235.1
utg000005l_pilon	AUGUSTUS	gene	331348	332235	0.99	+	.	ID=utg000005l_pilon.g2174;Name=XM_446231.1;locus_tag=utg000005l_pilong2174;inference=similar to RNA sequence, mRNA:RefSeq:XM_446231.1"
utg000005l_pilon	AUGUSTUS	mRNA	331348	332235	0.99	+	.	ID=utg000005l_pilon.g2174.t1;Parent=utg000005l_pilon.g2174;product=absent;inference=similar to AA sequence:RefSeq:XP_446231.1
utg000005l_pilon	AUGUSTUS	gene	332421	332948	0.88	-	.	ID=utg000005l_pilon.g2175;Name=XM_446230.1;locus_tag=utg000005l_pilong2175;inference=similar to RNA sequence, mRNA:RefSeq:XM_446230.1"
utg000005l_pilon	AUGUSTUS	mRNA	332421	332948	0.88	-	.	ID=utg000005l_pilon.g2175.t1;Parent=utg000005l_pilon.g2175;product=absent;inference=similar to AA sequence:RefSeq:XP_446230.1
utg000005l_pilon	AUGUSTUS	gene	333778	334104	0.73	+	.	ID=utg000005l_pilon.g2176;Name=XM_446229.1;locus_tag=utg000005l_pilong2176;inference=similar to RNA sequence, mRNA:RefSeq:XM_446229.1"
utg000005l_pilon	AUGUSTUS	mRNA	333778	334104	0.73	+	.	ID=utg000005l_pilon.g2176.t1;Parent=utg000005l_pilon.g2176;product=absent;inference=similar to AA sequence:RefSeq:XP_446229.1
utg000005l_pilon	AUGUSTUS	gene	335172	336014	0.71	-	.	ID=utg000005l_pilon.g2177;Name=XM_446228.1;locus_tag=utg000005l_pilong2177;inference=similar to RNA sequence, mRNA:RefSeq:XM_446228.1"
utg000005l_pilon	AUGUSTUS	mRNA	335172	336014	0.71	-	.	ID=utg000005l_pilon.g2177.t1;Parent=utg000005l_pilon.g2177;product=absent;inference=similar to AA sequence:RefSeq:XP_446228.1
utg000005l_pilon	AUGUSTUS	gene	336338	336580	0.47	-	.	ID=utg000005l_pilon.g2178;Name=XM_446228.1;locus_tag=utg000005l_pilong2178;inference=similar to RNA sequence, mRNA:RefSeq:XM_446228.1"
utg000005l_pilon	AUGUSTUS	gene	343706	344032	0.93	+	.	ID=utg000005l_pilon.g2182;Name=XM_446223.1;locus_tag=utg000005l_pilong2182;inference=similar to RNA sequence, mRNA:RefSeq:XM_446223.1"
utg000005l_pilon	AUGUSTUS	mRNA	343706	344032	0.93	+	.	ID=utg000005l_pilon.g2182.t1;Parent=utg000005l_pilon.g2182;product=absent;inference=similar to AA sequence:RefSeq:XP_446223.1
utg000005l_pilon	AUGUSTUS	mRNA	359099	360432	0.4	+	.	ID=utg000005l_pilon.g2192.t1;Parent=utg000005l_pilon.g2192
utg000005l_pilon	AUGUSTUS	CDS	359099	359313	0.44	+	0	ID=utg000005l_pilon.g2192.t1.cds;Parent=utg000005l_pilon.g2192.t1;product=CAGL0F05665g;note=CAGL0F05665g;inference=similar to RNA sequence, mRNA:RefSeq:XM_446217.1
utg000005l_pilon	AUGUSTUS	CDS	359762	359931	0.44	+	1	ID=utg000005l_pilon.g2192.t1.cds;Parent=utg000005l_pilon.g2192.t1;product=CAGL0F05665g;note=CAGL0F05665g;inference=similar to RNA sequence, mRNA:RefSeq:XM_446217.1
utg000005l_pilon	AUGUSTUS	CDS	360149	360432	0.97	+	2	ID=utg000005l_pilon.g2192.t1.cds;Parent=utg000005l_pilon.g2192.t1;product=CAGL0F05665g;note=CAGL0F05665g;inference=similar to RNA sequence, mRNA:RefSeq:XM_446217.1
utg000005l_pilon	AUGUSTUS	gene	361994	362329	0.64	-	.	ID=utg000005l_pilon.g2194;Name=XM_446216.1;locus_tag=utg000005l_pilong2194;inference=similar to RNA sequence, mRNA:RefSeq:XM_446216.1"
utg000005l_pilon	AUGUSTUS	mRNA	361994	362329	0.64	-	.	ID=utg000005l_pilon.g2194.t1;Parent=utg000005l_pilon.g2194;product=absent;inference=similar to AA sequence:RefSeq:XP_446216.1
utg000005l_pilon	AUGUSTUS	gene	367441	368247	0.51	-	.	ID=utg000005l_pilon.g2199;Name=XM_446213.1;locus_tag=utg000005l_pilong2199;inference=similar to RNA sequence, mRNA:RefSeq:XM_446213.1"
utg000005l_pilon	AUGUSTUS	mRNA	367441	368247	0.51	-	.	ID=utg000005l_pilon.g2199.t1;Parent=utg000005l_pilon.g2199;product=absent;inference=similar to AA sequence:RefSeq:XP_446213.1
utg000005l_pilon	AUGUSTUS	gene	371598	372182	0.58	-	.	ID=utg000005l_pilon.g2201;Name=XM_446210.1;locus_tag=utg000005l_pilong2201;inference=similar to RNA sequence, mRNA:RefSeq:XM_446210.1"
utg000005l_pilon	AUGUSTUS	mRNA	371598	372182	0.58	-	.	ID=utg000005l_pilon.g2201.t1;Parent=utg000005l_pilon.g2201;product=absent;inference=similar to AA sequence:RefSeq:XP_446210.1
utg000005l_pilon	AUGUSTUS	mRNA	372504	372824	1	-	.	ID=utg000005l_pilon.g2202.t1;Parent=utg000005l_pilon.g2202
utg000005l_pilon	AUGUSTUS	gene	375129	375398	0.98	+	.	ID=utg000005l_pilon.g2204;Name=XM_446208.1;locus_tag=utg000005l_pilong2204;inference=similar to RNA sequence, mRNA:RefSeq:XM_446208.1"
utg000005l_pilon	AUGUSTUS	mRNA	375129	375398	0.98	+	.	ID=utg000005l_pilon.g2204.t1;Parent=utg000005l_pilon.g2204;product=absent;inference=similar to AA sequence:RefSeq:XP_446208.1
utg000005l_pilon	AUGUSTUS	gene	375654	376064	0.98	-	.	ID=utg000005l_pilon.g2205;Name=XM_446207.1;locus_tag=utg000005l_pilong2205;inference=similar to RNA sequence, mRNA:RefSeq:XM_446207.1"
utg000005l_pilon	AUGUSTUS	gene	376820	377809	1	+	.	ID=utg000005l_pilon.g2207;Name=XM_446206.1;locus_tag=utg000005l_pilong2207;inference=similar to RNA sequence, mRNA:RefSeq:XM_446206.1"
utg000005l_pilon	AUGUSTUS	mRNA	376820	377809	1	+	.	ID=utg000005l_pilon.g2207.t1;Parent=utg000005l_pilon.g2207;product=absent;inference=similar to AA sequence:RefSeq:XP_446206.1
utg000005l_pilon	AUGUSTUS	mRNA	381518	381958	0.9	+	.	ID=utg000005l_pilon.g2209.t1;Parent=utg000005l_pilon.g2209
utg000005l_pilon	AUGUSTUS	gene	382660	383331	0.77	+	.	ID=utg000005l_pilon.g2210;Name=XM_446204.1;locus_tag=utg000005l_pilong2210;inference=similar to RNA sequence, mRNA:RefSeq:XM_446204.1"
utg000005l_pilon	AUGUSTUS	mRNA	382660	383331	0.77	+	.	ID=utg000005l_pilon.g2210.t1;Parent=utg000005l_pilon.g2210;product=absent;inference=similar to AA sequence:RefSeq:XP_446204.1
utg000005l_pilon	AUGUSTUS	gene	396180	396803	1	+	.	ID=utg000005l_pilon.g2218;Name=XM_446200.1;locus_tag=utg000005l_pilong2218;inference=similar to RNA sequence, mRNA:RefSeq:XM_446200.1"
utg000005l_pilon	AUGUSTUS	mRNA	396180	396803	1	+	.	ID=utg000005l_pilon.g2218.t1;Parent=utg000005l_pilon.g2218;product=absent;inference=similar to AA sequence:RefSeq:XP_446200.1
utg000005l_pilon	AUGUSTUS	gene	409090	409434	0.98	-	.	ID=utg000005l_pilon.g2225;Name=XM_446194.1;locus_tag=utg000005l_pilong2225;inference=similar to RNA sequence, mRNA:RefSeq:XM_446194.1"
utg000005l_pilon	AUGUSTUS	mRNA	409090	409434	0.98	-	.	ID=utg000005l_pilon.g2225.t1;Parent=utg000005l_pilon.g2225;product=absent;inference=similar to AA sequence:RefSeq:XP_446194.1
utg000005l_pilon	AUGUSTUS	gene	413727	413978	0.9	+	.	ID=utg000005l_pilon.g2227;Name=XM_446192.1;locus_tag=utg000005l_pilong2227;inference=similar to RNA sequence, mRNA:RefSeq:XM_446192.1"
utg000005l_pilon	AUGUSTUS	mRNA	413727	413978	0.9	+	.	ID=utg000005l_pilon.g2227.t1;Parent=utg000005l_pilon.g2227;product=absent;inference=similar to AA sequence:RefSeq:XP_446192.1
utg000005l_pilon	AUGUSTUS	gene	414305	414577	0.89	+	.	ID=utg000005l_pilon.g2228;Name=XM_446192.1;locus_tag=utg000005l_pilong2228;inference=similar to RNA sequence, mRNA:RefSeq:XM_446192.1"
utg000005l_pilon	AUGUSTUS	mRNA	414305	414577	0.89	+	.	ID=utg000005l_pilon.g2228.t1;Parent=utg000005l_pilon.g2228;product=absent;inference=similar to AA sequence:RefSeq:XP_446192.1
utg000005l_pilon	AUGUSTUS	gene	414770	414982	0.97	-	.	ID=utg000005l_pilon.g2229;Name=XM_446191.1;locus_tag=utg000005l_pilong2229;inference=similar to RNA sequence, mRNA:RefSeq:XM_446191.1"
utg000005l_pilon	AUGUSTUS	mRNA	414770	414982	0.97	-	.	ID=utg000005l_pilon.g2229.t1;Parent=utg000005l_pilon.g2229;product=absent;inference=similar to AA sequence:RefSeq:XP_446191.1
utg000005l_pilon	AUGUSTUS	gene	419049	419615	0.66	+	.	ID=utg000005l_pilon.g2232;Name=XM_446189.1;locus_tag=utg000005l_pilong2232;inference=similar to RNA sequence, mRNA:RefSeq:XM_446189.1"
utg000005l_pilon	AUGUSTUS	gene	439294	439803	0.92	+	.	ID=utg000005l_pilon.g2239;Name=XM_446182.1;locus_tag=utg000005l_pilong2239;inference=similar to RNA sequence, mRNA:RefSeq:XM_446182.1"
utg000005l_pilon	AUGUSTUS	mRNA	440983	441216	0.6	-	.	ID=utg000005l_pilon.g2241.t1;Parent=utg000005l_pilon.g2241
utg000005l_pilon	AUGUSTUS	gene	464233	464598	0.28	-	.	ID=utg000005l_pilon.g2254;Name=XM_446172.1;locus_tag=utg000005l_pilong2254;inference=similar to RNA sequence, mRNA:RefSeq:XM_446172.1"
utg000005l_pilon	AUGUSTUS	gene	467838	468104	0.48	-	.	ID=utg000005l_pilon.g2257;Name=XM_446170.1;locus_tag=utg000005l_pilong2257;inference=similar to RNA sequence, mRNA:RefSeq:XM_446170.1"
utg000005l_pilon	AUGUSTUS	mRNA	467838	468104	0.48	-	.	ID=utg000005l_pilon.g2257.t1;Parent=utg000005l_pilon.g2257;product=absent;inference=similar to AA sequence:RefSeq:XP_446170.1
utg000005l_pilon	AUGUSTUS	gene	485036	485872	0.91	-	.	ID=utg000005l_pilon.g2263;Name=XM_446164.1;locus_tag=utg000005l_pilong2263;inference=similar to RNA sequence, mRNA:RefSeq:XM_446164.1"
utg000005l_pilon	AUGUSTUS	mRNA	489351	489833	0.33	+	.	ID=utg000005l_pilon.g2267.t1;Parent=utg000005l_pilon.g2267
utg000005l_pilon	AUGUSTUS	gene	491285	492369	0.13	-	.	ID=utg000005l_pilon.g2268;Name=XM_446162.1;locus_tag=utg000005l_pilong2268;inference=similar to RNA sequence, mRNA:RefSeq:XM_446162.1"
utg000005l_pilon	AUGUSTUS	mRNA	491285	492369	0.13	-	.	ID=utg000005l_pilon.g2268.t1;Parent=utg000005l_pilon.g2268;product=absent;inference=similar to AA sequence:RefSeq:XP_446161.1
utg000005l_pilon	AUGUSTUS	CDS	491285	491462	0.96	-	1	ID=utg000005l_pilon.g2268.t1.cds;Parent=utg000005l_pilon.g2268.t1;product=CAGL0F04367g;note=CAGL0F04367g;inference=similar to RNA sequence, mRNA:RefSeq:XM_446161.1
utg000005l_pilon	AUGUSTUS	CDS	491593	491806	0.58	-	2	ID=utg000005l_pilon.g2268.t1.cds;Parent=utg000005l_pilon.g2268.t1;product=CAGL0F04367g;note=CAGL0F04367g;inference=similar to RNA sequence, mRNA:RefSeq:XM_446161.1
utg000005l_pilon	AUGUSTUS	CDS	492276	492369	0.27	-	0	ID=utg000005l_pilon.g2268.t1.cds;Parent=utg000005l_pilon.g2268.t1;product=CAGL0F04367g;note=CAGL0F04367g;inference=similar to RNA sequence, mRNA:RefSeq:XM_446161.1
utg000005l_pilon	AUGUSTUS	mRNA	493252	493794	0.53	+	.	ID=utg000005l_pilon.g2269.t1;Parent=utg000005l_pilon.g2269
utg000005l_pilon	AUGUSTUS	mRNA	496708	497028	0.99	-	.	ID=utg000005l_pilon.g2272.t1;Parent=utg000005l_pilon.g2272
utg000005l_pilon	AUGUSTUS	gene	537274	537873	0.3	+	.	ID=utg000005l_pilon.g2287;Name=XM_446145.1;locus_tag=utg000005l_pilong2287;inference=similar to RNA sequence, mRNA:RefSeq:XM_446145.1"
utg000005l_pilon	AUGUSTUS	mRNA	537274	537873	0.3	+	.	ID=utg000005l_pilon.g2287.t1;Parent=utg000005l_pilon.g2287;product=absent;inference=similar to AA sequence:RefSeq:XP_446145.1
utg000005l_pilon	AUGUSTUS	gene	539301	539861	0.6	-	.	ID=utg000005l_pilon.g2289;Name=XM_446144.1;locus_tag=utg000005l_pilong2289;inference=similar to RNA sequence, mRNA:RefSeq:XM_446144.1"
utg000005l_pilon	AUGUSTUS	mRNA	539301	539861	0.6	-	.	ID=utg000005l_pilon.g2289.t1;Parent=utg000005l_pilon.g2289;product=absent;inference=similar to AA sequence:RefSeq:XP_446144.1
utg000005l_pilon	AUGUSTUS	mRNA	540416	541221	0.32	-	.	ID=utg000005l_pilon.g2290.t1;Parent=utg000005l_pilon.g2290
utg000005l_pilon	AUGUSTUS	mRNA	546311	547831	0.08	+	.	ID=utg000005l_pilon.g2294.t1;Parent=utg000005l_pilon.g2294
utg000005l_pilon	AUGUSTUS	CDS	546311	546520	0.17	+	0	ID=utg000005l_pilon.g2294.t1.cds;Parent=utg000005l_pilon.g2294.t1;product=CAGL0F03949g;note=CAGL0F03949g;inference=similar to RNA sequence, mRNA:RefSeq:XM_446142.1
utg000005l_pilon	AUGUSTUS	CDS	547058	547342	0.62	+	0	ID=utg000005l_pilon.g2294.t1.cds;Parent=utg000005l_pilon.g2294.t1;product=CAGL0F03949g;note=CAGL0F03949g;inference=similar to RNA sequence, mRNA:RefSeq:XM_446142.1
utg000005l_pilon	AUGUSTUS	CDS	547586	547831	0.78	+	0	ID=utg000005l_pilon.g2294.t1.cds;Parent=utg000005l_pilon.g2294.t1;product=CAGL0F03949g;note=CAGL0F03949g;inference=similar to RNA sequence, mRNA:RefSeq:XM_446142.1
utg000005l_pilon	AUGUSTUS	mRNA	566256	566558	0.98	+	.	ID=utg000005l_pilon.g2309.t1;Parent=utg000005l_pilon.g2309
utg000005l_pilon	AUGUSTUS	gene	569553	570431	0.82	+	.	ID=utg000005l_pilon.g2311;Name=XM_446131.1;locus_tag=utg000005l_pilong2311;inference=similar to RNA sequence, mRNA:RefSeq:XM_446131.1"
utg000005l_pilon	AUGUSTUS	gene	572144	572794	0.72	+	.	ID=utg000005l_pilon.g2313;Name=XM_446130.1;locus_tag=utg000005l_pilong2313;inference=similar to RNA sequence, mRNA:RefSeq:XM_446130.1"
utg000005l_pilon	AUGUSTUS	mRNA	572144	572794	0.72	+	.	ID=utg000005l_pilon.g2313.t1;Parent=utg000005l_pilon.g2313;product=absent;inference=similar to AA sequence:RefSeq:XP_446130.1
utg000005l_pilon	AUGUSTUS	mRNA	573889	575940	0.06	-	.	ID=utg000005l_pilon.g2316.t1;Parent=utg000005l_pilon.g2316
utg000005l_pilon	AUGUSTUS	CDS	573889	574269	0.68	-	0	ID=utg000005l_pilon.g2316.t1.cds;Parent=utg000005l_pilon.g2316.t1;product=mitochondria;note=mitochondria;inference=similar to RNA sequence, mRNA:RefSeq:XM_446129.1
utg000005l_pilon	AUGUSTUS	CDS	574337	574736	0.1	-	1	ID=utg000005l_pilon.g2316.t1.cds;Parent=utg000005l_pilon.g2316.t1;product=mitochondria;note=mitochondria;inference=similar to RNA sequence, mRNA:RefSeq:XM_446129.1
utg000005l_pilon	AUGUSTUS	CDS	575795	575940	0.62	-	0	ID=utg000005l_pilon.g2316.t1.cds;Parent=utg000005l_pilon.g2316.t1;product=mitochondria;note=mitochondria;inference=similar to RNA sequence, mRNA:RefSeq:XM_446129.1
utg000005l_pilon	AUGUSTUS	mRNA	581066	582845	0.88	+	.	ID=utg000005l_pilon.g2321.t1;Parent=utg000005l_pilon.g2321
utg000005l_pilon	AUGUSTUS	CDS	581066	581387	0.98	+	0	ID=utg000005l_pilon.g2321.t1.cds;Parent=utg000005l_pilon.g2321.t1;product=CAGL0F03575g;note=CAGL0F03575g;inference=similar to RNA sequence, mRNA:RefSeq:XM_446125.1
utg000005l_pilon	AUGUSTUS	CDS	581741	581919	0.92	+	2	ID=utg000005l_pilon.g2321.t1.cds;Parent=utg000005l_pilon.g2321.t1;product=CAGL0F03575g;note=CAGL0F03575g;inference=similar to RNA sequence, mRNA:RefSeq:XM_446125.1
utg000005l_pilon	AUGUSTUS	CDS	582468	582845	0.92	+	0	ID=utg000005l_pilon.g2321.t1.cds;Parent=utg000005l_pilon.g2321.t1;product=CAGL0F03575g;note=CAGL0F03575g;inference=similar to RNA sequence, mRNA:RefSeq:XM_446125.1
utg000005l_pilon	AUGUSTUS	gene	597441	599092	0.26	+	.	ID=utg000005l_pilon.g2330;Name=XM_446117.1;locus_tag=utg000005l_pilong2330;inference=similar to RNA sequence, mRNA:RefSeq:XM_446117.1"
utg000005l_pilon	AUGUSTUS	mRNA	597441	599092	0.26	+	.	ID=utg000005l_pilon.g2330.t1;Parent=utg000005l_pilon.g2330;product=absent;inference=similar to RNA sequence, mRNA:RefSeq:XM_446117.1
utg000005l_pilon	AUGUSTUS	CDS	597441	597606	0.3	+	0	ID=utg000005l_pilon.g2330.t1.cds;Parent=utg000005l_pilon.g2330.t1;product=CAGL0F03333g;note=CAGL0F03333g;inference=similar to RNA sequence, mRNA:RefSeq:XM_446115.1
utg000005l_pilon	AUGUSTUS	CDS	598737	599092	0.85	+	2	ID=utg000005l_pilon.g2330.t1.cds;Parent=utg000005l_pilon.g2330.t1;product=CAGL0F03333g;note=CAGL0F03333g;inference=similar to RNA sequence, mRNA:RefSeq:XM_446115.1
utg000005l_pilon	AUGUSTUS	mRNA	600986	602073	0.42	+	.	ID=utg000005l_pilon.g2333.t1;Parent=utg000005l_pilon.g2333
utg000005l_pilon	AUGUSTUS	mRNA	602145	602545	0.45	+	.	ID=utg000005l_pilon.g2334.t1;Parent=utg000005l_pilon.g2334
utg000005l_pilon	AUGUSTUS	CDS	602145	602255	0.51	+	0	ID=utg000005l_pilon.g2334.t1.cds;Parent=utg000005l_pilon.g2334.t1;product=CAGL0F03311g;note=CAGL0F03311g;inference=similar to RNA sequence, mRNA:RefSeq:XM_446114.1
utg000005l_pilon	AUGUSTUS	CDS	602315	602545	0.84	+	0	ID=utg000005l_pilon.g2334.t1.cds;Parent=utg000005l_pilon.g2334.t1;product=CAGL0F03311g;note=CAGL0F03311g;inference=similar to RNA sequence, mRNA:RefSeq:XM_446114.1
utg000005l_pilon	AUGUSTUS	gene	607886	608152	0.61	+	.	ID=utg000005l_pilon.g2339;Name=XM_446112.1;locus_tag=utg000005l_pilong2339;inference=similar to RNA sequence, mRNA:RefSeq:XM_446112.1"
utg000005l_pilon	AUGUSTUS	mRNA	608361	609007	0.29	+	.	ID=utg000005l_pilon.g2340.t1;Parent=utg000005l_pilon.g2340
utg000005l_pilon	AUGUSTUS	gene	624765	625088	1	-	.	ID=utg000005l_pilon.g2351;Name=XM_446106.1;locus_tag=utg000005l_pilong2351;inference=similar to RNA sequence, mRNA:RefSeq:XM_446106.1"
utg000005l_pilon	AUGUSTUS	mRNA	626827	627033	0.4	-	.	ID=utg000005l_pilon.g2353.t1;Parent=utg000005l_pilon.g2353
utg000005l_pilon	AUGUSTUS	mRNA	640124	642409	0.15	-	.	ID=utg000005l_pilon.g2364.t1;Parent=utg000005l_pilon.g2364
utg000005l_pilon	AUGUSTUS	gene	642551	643744	0.05	+	.	ID=utg000005l_pilon.g2365;Name=XM_446100.1;locus_tag=utg000005l_pilong2365;inference=similar to RNA sequence, mRNA:RefSeq:XM_446100.1"
utg000005l_pilon	AUGUSTUS	gene	646097	646495	0.56	-	.	ID=utg000005l_pilon.g2367;Name=XM_446099.1;locus_tag=utg000005l_pilong2367;inference=similar to RNA sequence, mRNA:RefSeq:XM_446099.1"
utg000005l_pilon	AUGUSTUS	mRNA	646097	646495	0.56	-	.	ID=utg000005l_pilon.g2367.t1;Parent=utg000005l_pilon.g2367;product=absent;inference=similar to AA sequence:RefSeq:XP_446099.1
utg000005l_pilon	AUGUSTUS	gene	647741	649523	0.04	-	.	ID=utg000005l_pilon.g2368;Name=XM_446097.1;locus_tag=utg000005l_pilong2368;inference=similar to RNA sequence, mRNA:RefSeq:XM_446097.1"
utg000005l_pilon	AUGUSTUS	gene	649943	650185	0.28	-	.	ID=utg000005l_pilon.g2369;Name=XM_446097.1;locus_tag=utg000005l_pilong2369;inference=similar to RNA sequence, mRNA:RefSeq:XM_446097.1"
utg000005l_pilon	AUGUSTUS	mRNA	649943	650185	0.28	-	.	ID=utg000005l_pilon.g2369.t1;Parent=utg000005l_pilon.g2369;product=absent;inference=similar to AA sequence:RefSeq:XP_446097.1
utg000005l_pilon	AUGUSTUS	gene	650628	652110	0.13	-	.	ID=utg000005l_pilon.g2370;Name=XM_446097.1;locus_tag=utg000005l_pilong2370;inference=similar to RNA sequence, mRNA:RefSeq:XM_446097.1"
utg000005l_pilon	AUGUSTUS	gene	653144	653515	0.99	+	.	ID=utg000005l_pilon.g2372;Name=XM_446096.1;locus_tag=utg000005l_pilong2372;inference=similar to RNA sequence, mRNA:RefSeq:XM_446096.1"
utg000005l_pilon	AUGUSTUS	mRNA	653144	653515	0.99	+	.	ID=utg000005l_pilon.g2372.t1;Parent=utg000005l_pilon.g2372;product=absent;inference=similar to AA sequence:RefSeq:XP_446096.1
utg000005l_pilon	AUGUSTUS	gene	667201	667815	0.78	-	.	ID=utg000005l_pilon.g2380;Name=XM_446088.1;locus_tag=utg000005l_pilong2380;inference=similar to RNA sequence, mRNA:RefSeq:XM_446088.1"
utg000005l_pilon	AUGUSTUS	gene	674271	674471	0.96	+	.	ID=utg000005l_pilon.g2389;Name=XM_446086.1;locus_tag=utg000005l_pilong2389;inference=similar to RNA sequence, mRNA:RefSeq:XM_446086.1"
utg000005l_pilon	AUGUSTUS	mRNA	674271	674471	0.96	+	.	ID=utg000005l_pilon.g2389.t1;Parent=utg000005l_pilon.g2389;product=absent;inference=similar to AA sequence:RefSeq:XP_446086.1
utg000005l_pilon	AUGUSTUS	gene	675279	675704	0.75	-	.	ID=utg000005l_pilon.g2390;Name=XM_446085.1;locus_tag=utg000005l_pilong2390;inference=similar to RNA sequence, mRNA:RefSeq:XM_446085.1"
utg000005l_pilon	AUGUSTUS	mRNA	675735	676744	0.72	-	.	ID=utg000005l_pilon.g2391.t1;Parent=utg000005l_pilon.g2391
utg000005l_pilon	AUGUSTUS	gene	678127	679623	0.99	+	.	ID=utg000005l_pilon.g2392;Name=XM_446083.1;locus_tag=utg000005l_pilong2392;inference=similar to RNA sequence, mRNA:RefSeq:XM_446083.1"
utg000005l_pilon	AUGUSTUS	mRNA	678127	679623	0.99	+	.	ID=utg000005l_pilon.g2392.t1;Parent=utg000005l_pilon.g2392;product=absent;inference=similar to AA sequence:RefSeq:XP_446083.1
utg000005l_pilon	AUGUSTUS	gene	679832	680845	0.45	-	.	ID=utg000005l_pilon.g2393;Name=XM_446082.1;locus_tag=utg000005l_pilong2393;inference=similar to RNA sequence, mRNA:RefSeq:XM_446082.1"
utg000005l_pilon	AUGUSTUS	mRNA	679832	680845	0.45	-	.	ID=utg000005l_pilon.g2393.t1;Parent=utg000005l_pilon.g2393;product=absent;inference=similar to AA sequence:RefSeq:XP_446082.1
utg000005l_pilon	AUGUSTUS	gene	681567	682214	1	-	.	ID=utg000005l_pilon.g2394;Name=XM_446081.1;locus_tag=utg000005l_pilong2394;inference=similar to RNA sequence, mRNA:RefSeq:XM_446081.1"
utg000005l_pilon	AUGUSTUS	mRNA	681567	682214	1	-	.	ID=utg000005l_pilon.g2394.t1;Parent=utg000005l_pilon.g2394;product=absent;inference=similar to AA sequence:RefSeq:XP_446081.1
utg000005l_pilon	AUGUSTUS	gene	683185	685077	1	-	.	ID=utg000005l_pilon.g2395;Name=XM_446080.1;locus_tag=utg000005l_pilong2395;inference=similar to RNA sequence, mRNA:RefSeq:XM_446080.1"
utg000005l_pilon	AUGUSTUS	mRNA	683185	685077	1	-	.	ID=utg000005l_pilon.g2395.t1;Parent=utg000005l_pilon.g2395;product=absent;inference=similar to AA sequence:RefSeq:XP_446080.1
utg000005l_pilon	AUGUSTUS	gene	685737	688235	0.96	-	.	ID=utg000005l_pilon.g2396;Name=XM_446079.1;locus_tag=utg000005l_pilong2396;inference=similar to RNA sequence, mRNA:RefSeq:XM_446079.1"
utg000005l_pilon	AUGUSTUS	mRNA	685737	688235	0.96	-	.	ID=utg000005l_pilon.g2396.t1;Parent=utg000005l_pilon.g2396;product=absent;inference=similar to AA sequence:RefSeq:XP_446079.1
utg000005l_pilon	AUGUSTUS	gene	690051	692552	1	-	.	ID=utg000005l_pilon.g2397;Name=XM_446078.1;locus_tag=utg000005l_pilong2397;inference=similar to RNA sequence, mRNA:RefSeq:XM_446078.1"
utg000005l_pilon	AUGUSTUS	mRNA	690051	692552	1	-	.	ID=utg000005l_pilon.g2397.t1;Parent=utg000005l_pilon.g2397;product=absent;inference=similar to AA sequence:RefSeq:XP_446078.1
utg000005l_pilon	AUGUSTUS	gene	692962	694110	1	+	.	ID=utg000005l_pilon.g2398;Name=XM_446077.1;locus_tag=utg000005l_pilong2398;inference=similar to RNA sequence, mRNA:RefSeq:XM_446077.1"
utg000005l_pilon	AUGUSTUS	gene	694877	696721	1	+	.	ID=utg000005l_pilon.g2399;Name=XM_446076.1;locus_tag=utg000005l_pilong2399;inference=similar to RNA sequence, mRNA:RefSeq:XM_446076.1"
utg000005l_pilon	AUGUSTUS	mRNA	694877	696721	1	+	.	ID=utg000005l_pilon.g2399.t1;Parent=utg000005l_pilon.g2399;product=absent;inference=similar to AA sequence:RefSeq:XP_446076.1
utg000005l_pilon	AUGUSTUS	gene	702152	703063	0.95	+	.	ID=utg000005l_pilon.g2402;Name=XM_446074.1;locus_tag=utg000005l_pilong2402;inference=similar to RNA sequence, mRNA:RefSeq:XM_446074.1"
utg000005l_pilon	AUGUSTUS	mRNA	708575	709694	0.51	+	.	ID=utg000005l_pilon.g2405.t1;Parent=utg000005l_pilon.g2405
utg000005l_pilon	AUGUSTUS	gene	710203	711098	0.42	+	.	ID=utg000005l_pilon.g2406;Name=XM_446070.1;locus_tag=utg000005l_pilong2406;inference=similar to RNA sequence, mRNA:RefSeq:XM_446070.1"
utg000005l_pilon	AUGUSTUS	gene	711405	711785	0.96	-	.	ID=utg000005l_pilon.g2407;Name=XM_446069.1;locus_tag=utg000005l_pilong2407;inference=similar to RNA sequence, mRNA:RefSeq:XM_446069.1"
utg000005l_pilon	AUGUSTUS	mRNA	711405	711785	0.96	-	.	ID=utg000005l_pilon.g2407.t1;Parent=utg000005l_pilon.g2407;product=absent;inference=similar to AA sequence:RefSeq:XP_446069.1
utg000005l_pilon	AUGUSTUS	mRNA	712538	713832	0.64	+	.	ID=utg000005l_pilon.g2408.t1;Parent=utg000005l_pilon.g2408
utg000005l_pilon	AUGUSTUS	gene	714990	715679	0.97	+	.	ID=utg000005l_pilon.g2410;Name=XM_446067.1;locus_tag=utg000005l_pilong2410;inference=similar to RNA sequence, mRNA:RefSeq:XM_446067.1"
utg000005l_pilon	AUGUSTUS	mRNA	718072	719211	0.41	-	.	ID=utg000005l_pilon.g2413.t1;Parent=utg000005l_pilon.g2413
utg000005l_pilon	AUGUSTUS	CDS	718072	718353	0.61	-	0	ID=utg000005l_pilon.g2413.t1.cds;Parent=utg000005l_pilon.g2413.t1;product=CAGL0F02145g;note=CAGL0F02145g;inference=similar to RNA sequence, mRNA:RefSeq:XM_446066.1
utg000005l_pilon	AUGUSTUS	CDS	718722	718845	0.55	-	1	ID=utg000005l_pilon.g2413.t1.cds;Parent=utg000005l_pilon.g2413.t1;product=CAGL0F02145g;note=CAGL0F02145g;inference=similar to RNA sequence, mRNA:RefSeq:XM_446066.1
utg000005l_pilon	AUGUSTUS	CDS	719024	719211	1	-	0	ID=utg000005l_pilon.g2413.t1.cds;Parent=utg000005l_pilon.g2413.t1;product=CAGL0F02145g;note=CAGL0F02145g;inference=similar to RNA sequence, mRNA:RefSeq:XM_446066.1
utg000005l_pilon	AUGUSTUS	gene	719315	719587	0.95	-	.	ID=utg000005l_pilon.g2414;Name=XM_446066.1;locus_tag=utg000005l_pilong2414;inference=similar to RNA sequence, mRNA:RefSeq:XM_446066.1"
utg000005l_pilon	AUGUSTUS	mRNA	719315	719587	0.95	-	.	ID=utg000005l_pilon.g2414.t1;Parent=utg000005l_pilon.g2414;product=absent;inference=similar to AA sequence:RefSeq:XP_446066.1
utg000005l_pilon	AUGUSTUS	gene	719641	721019	0.32	-	.	ID=utg000005l_pilon.g2415;Name=XM_446065.1;locus_tag=utg000005l_pilong2415;inference=similar to RNA sequence, mRNA:RefSeq:XM_446065.1"
utg000005l_pilon	AUGUSTUS	gene	721083	721397	1	-	.	ID=utg000005l_pilon.g2416;Name=XM_446065.1;locus_tag=utg000005l_pilong2416;inference=similar to RNA sequence, mRNA:RefSeq:XM_446065.1"
utg000005l_pilon	AUGUSTUS	mRNA	721083	721397	1	-	.	ID=utg000005l_pilon.g2416.t1;Parent=utg000005l_pilon.g2416;product=absent;inference=similar to AA sequence:RefSeq:XP_446065.1
utg000005l_pilon	AUGUSTUS	gene	727294	727518	0.43	-	.	ID=utg000005l_pilon.g2419;Name=XM_446064.1;locus_tag=utg000005l_pilong2419;inference=similar to RNA sequence, mRNA:RefSeq:XM_446064.1"
utg000005l_pilon	AUGUSTUS	mRNA	727294	727518	0.43	-	.	ID=utg000005l_pilon.g2419.t1;Parent=utg000005l_pilon.g2419;product=absent;inference=similar to AA sequence:RefSeq:XP_446064.1
utg000005l_pilon	AUGUSTUS	mRNA	727656	727991	0.89	-	.	ID=utg000005l_pilon.g2420.t1;Parent=utg000005l_pilon.g2420
utg000005l_pilon	AUGUSTUS	mRNA	735085	735570	0.41	+	.	ID=utg000005l_pilon.g2426.t1;Parent=utg000005l_pilon.g2426
utg000005l_pilon	AUGUSTUS	gene	735642	735899	0.44	+	.	ID=utg000005l_pilon.g2427;Name=XM_446062.1;locus_tag=utg000005l_pilong2427;inference=similar to RNA sequence, mRNA:RefSeq:XM_446062.1"
utg000005l_pilon	AUGUSTUS	gene	751796	752844	0.48	-	.	ID=utg000005l_pilon.g2437;Name=XM_446052.1;locus_tag=utg000005l_pilong2437;inference=similar to RNA sequence, mRNA:RefSeq:XM_446052.1"
utg000005l_pilon	AUGUSTUS	mRNA	751796	752844	0.48	-	.	ID=utg000005l_pilon.g2437.t1;Parent=utg000005l_pilon.g2437;product=absent;inference=similar to AA sequence:RefSeq:XP_446052.1
utg000005l_pilon	AUGUSTUS	mRNA	757109	757879	0.91	+	.	ID=utg000005l_pilon.g2441.t1;Parent=utg000005l_pilon.g2441
utg000005l_pilon	AUGUSTUS	CDS	757109	757245	0.97	+	0	ID=utg000005l_pilon.g2441.t1.cds;Parent=utg000005l_pilon.g2441.t1;product=CAGL0F01771g;note=CAGL0F01771g;inference=similar to RNA sequence, mRNA:RefSeq:XM_446049.1
utg000005l_pilon	AUGUSTUS	CDS	757444	757879	0.94	+	1	ID=utg000005l_pilon.g2441.t1.cds;Parent=utg000005l_pilon.g2441.t1;product=CAGL0F01771g;note=CAGL0F01771g;inference=similar to RNA sequence, mRNA:RefSeq:XM_446049.1
utg000005l_pilon	AUGUSTUS	mRNA	757977	758441	0.63	+	.	ID=utg000005l_pilon.g2442.t1;Parent=utg000005l_pilon.g2442
utg000005l_pilon	AUGUSTUS	gene	758545	758979	0.5	+	.	ID=utg000005l_pilon.g2443;Name=XM_446049.1;locus_tag=utg000005l_pilong2443;inference=similar to RNA sequence, mRNA:RefSeq:XM_446049.1"
utg000005l_pilon	AUGUSTUS	mRNA	758545	758979	0.5	+	.	ID=utg000005l_pilon.g2443.t1;Parent=utg000005l_pilon.g2443;product=absent;inference=similar to AA sequence:RefSeq:XP_446049.1
utg000005l_pilon	AUGUSTUS	gene	763229	764260	0.42	+	.	ID=utg000005l_pilon.g2447;Name=XM_446046.1;locus_tag=utg000005l_pilong2447;inference=similar to RNA sequence, mRNA:RefSeq:XM_446046.1"
utg000005l_pilon	AUGUSTUS	mRNA	763229	764260	0.42	+	.	ID=utg000005l_pilon.g2447.t1;Parent=utg000005l_pilon.g2447;product=absent;inference=similar to AA sequence:RefSeq:XP_446046.1
utg000005l_pilon	AUGUSTUS	CDS	763229	763256	0.42	+	0	ID=utg000005l_pilon.g2447.t1.cds;Parent=utg000005l_pilon.g2447.t1;product=CAGL0F01705g;note=CAGL0F01705g;inference=similar to RNA sequence, mRNA:RefSeq:XM_446046.1
utg000005l_pilon	AUGUSTUS	CDS	763431	764260	0.55	+	2	ID=utg000005l_pilon.g2447.t1.cds;Parent=utg000005l_pilon.g2447.t1;product=CAGL0F01705g;note=CAGL0F01705g;inference=similar to RNA sequence, mRNA:RefSeq:XM_446046.1
utg000005l_pilon	AUGUSTUS	gene	764393	765319	0.64	+	.	ID=utg000005l_pilon.g2448;Name=XM_446046.1;locus_tag=utg000005l_pilong2448;inference=similar to RNA sequence, mRNA:RefSeq:XM_446046.1"
utg000005l_pilon	AUGUSTUS	mRNA	764393	765319	0.64	+	.	ID=utg000005l_pilon.g2448.t1;Parent=utg000005l_pilon.g2448;product=absent;inference=similar to AA sequence:RefSeq:XP_446046.1
utg000005l_pilon	AUGUSTUS	gene	767108	767569	0.45	+	.	ID=utg000005l_pilon.g2449;Name=XM_446044.1;locus_tag=utg000005l_pilong2449;inference=similar to RNA sequence, mRNA:RefSeq:XM_446044.1"
utg000005l_pilon	AUGUSTUS	mRNA	767108	767569	0.45	+	.	ID=utg000005l_pilon.g2449.t1;Parent=utg000005l_pilon.g2449;product=absent;inference=similar to AA sequence:RefSeq:XP_446044.1
utg000005l_pilon	AUGUSTUS	gene	770498	771157	1	+	.	ID=utg000005l_pilon.g2452;Name=XM_446041.1;locus_tag=utg000005l_pilong2452;inference=similar to RNA sequence, mRNA:RefSeq:XM_446041.1"
utg000005l_pilon	AUGUSTUS	mRNA	770498	771157	1	+	.	ID=utg000005l_pilon.g2452.t1;Parent=utg000005l_pilon.g2452;product=absent;inference=similar to AA sequence:RefSeq:XP_446041.1
utg000005l_pilon	AUGUSTUS	gene	772621	772884	0.58	-	.	ID=utg000005l_pilon.g2453;Name=XM_446040.1;locus_tag=utg000005l_pilong2453;inference=similar to RNA sequence, mRNA:RefSeq:XM_446040.1"
utg000005l_pilon	AUGUSTUS	mRNA	782608	784119	0.31	+	.	ID=utg000005l_pilon.g2463.t1;Parent=utg000005l_pilon.g2463
utg000005l_pilon	AUGUSTUS	mRNA	788669	788938	0.47	+	.	ID=utg000005l_pilon.g2466.t1;Parent=utg000005l_pilon.g2466
utg000005l_pilon	AUGUSTUS	gene	791582	793827	0.22	+	.	ID=utg000005l_pilon.g2469;Name=XM_446033.1;locus_tag=utg000005l_pilong2469;inference=similar to RNA sequence, mRNA:RefSeq:XM_446033.1"
utg000005l_pilon	AUGUSTUS	mRNA	791582	793827	0.22	+	.	ID=utg000005l_pilon.g2469.t1;Parent=utg000005l_pilon.g2469;product=absent;inference=similar to RNA sequence, mRNA:RefSeq:XM_446033.1
utg000005l_pilon	AUGUSTUS	CDS	791582	791617	0.65	+	0	ID=utg000005l_pilon.g2469.t1.cds;Parent=utg000005l_pilon.g2469.t1;product=CAGL0F01397g;note=CAGL0F01397g;inference=similar to RNA sequence, mRNA:RefSeq:XM_446032.1
utg000005l_pilon	AUGUSTUS	CDS	792624	793116	0.31	+	0	ID=utg000005l_pilon.g2469.t1.cds;Parent=utg000005l_pilon.g2469.t1;product=CAGL0F01397g;note=CAGL0F01397g;inference=similar to RNA sequence, mRNA:RefSeq:XM_446032.1
utg000005l_pilon	AUGUSTUS	CDS	793175	793827	0.31	+	2	ID=utg000005l_pilon.g2469.t1.cds;Parent=utg000005l_pilon.g2469.t1;product=CAGL0F01397g;note=CAGL0F01397g;inference=similar to RNA sequence, mRNA:RefSeq:XM_446032.1
utg000005l_pilon	AUGUSTUS	gene	794541	794819	0.92	+	.	ID=utg000005l_pilon.g2470;Name=XM_446032.1;locus_tag=utg000005l_pilong2470;inference=similar to RNA sequence, mRNA:RefSeq:XM_446032.1"
utg000005l_pilon	AUGUSTUS	mRNA	794541	794819	0.92	+	.	ID=utg000005l_pilon.g2470.t1;Parent=utg000005l_pilon.g2470;product=absent;inference=similar to AA sequence:RefSeq:XP_446032.1
utg000005l_pilon	AUGUSTUS	gene	801311	801883	0.99	-	.	ID=utg000005l_pilon.g2473;Name=XM_446029.1;locus_tag=utg000005l_pilong2473;inference=similar to RNA sequence, mRNA:RefSeq:XM_446029.1"
utg000005l_pilon	AUGUSTUS	mRNA	801311	801883	0.99	-	.	ID=utg000005l_pilon.g2473.t1;Parent=utg000005l_pilon.g2473;product=absent;inference=similar to AA sequence:RefSeq:XP_446029.1
utg000005l_pilon	AUGUSTUS	gene	807113	807600	0.6	-	.	ID=utg000005l_pilon.g2475;Name=XM_446028.1;locus_tag=utg000005l_pilong2475;inference=similar to RNA sequence, mRNA:RefSeq:XM_446028.1"
utg000005l_pilon	AUGUSTUS	gene	809705	810223	0.52	+	.	ID=utg000005l_pilon.g2479;Name=XM_446026.1;locus_tag=utg000005l_pilong2479;inference=similar to RNA sequence, mRNA:RefSeq:XM_446026.1"
utg000005l_pilon	AUGUSTUS	mRNA	809705	810223	0.52	+	.	ID=utg000005l_pilon.g2479.t1;Parent=utg000005l_pilon.g2479;product=absent;inference=similar to AA sequence:RefSeq:XP_446026.1
utg000005l_pilon	AUGUSTUS	mRNA	811273	811647	1	+	.	ID=utg000005l_pilon.g2480.t1;Parent=utg000005l_pilon.g2480
utg000005l_pilon	AUGUSTUS	gene	812971	813186	0.36	+	.	ID=utg000005l_pilon.g2482;Name=XM_446025.1;locus_tag=utg000005l_pilong2482;inference=similar to RNA sequence, mRNA:RefSeq:XM_446025.1"
utg000005l_pilon	AUGUSTUS	mRNA	820413	820793	1	+	.	ID=utg000005l_pilon.g2486.t1;Parent=utg000005l_pilon.g2486
utg000005l_pilon	AUGUSTUS	mRNA	821406	822463	0.42	-	.	ID=utg000005l_pilon.g2488.t1;Parent=utg000005l_pilon.g2488
utg000005l_pilon	AUGUSTUS	gene	830826	831908	1	-	.	ID=utg000005l_pilon.g2492;Name=XM_446015.1;locus_tag=utg000005l_pilong2492;inference=similar to RNA sequence, mRNA:RefSeq:XM_446015.1"
utg000005l_pilon	AUGUSTUS	mRNA	830826	831908	1	-	.	ID=utg000005l_pilon.g2492.t1;Parent=utg000005l_pilon.g2492;product=absent;inference=similar to AA sequence:RefSeq:XP_446015.1
utg000005l_pilon	AUGUSTUS	gene	832518	833417	0.59	-	.	ID=utg000005l_pilon.g2493;Name=XM_446014.1;locus_tag=utg000005l_pilong2493;inference=similar to RNA sequence, mRNA:RefSeq:XM_446014.1"
utg000005l_pilon	AUGUSTUS	mRNA	832518	833417	0.59	-	.	ID=utg000005l_pilon.g2493.t1;Parent=utg000005l_pilon.g2493;product=absent;inference=similar to AA sequence:RefSeq:XP_446014.1
utg000005l_pilon	AUGUSTUS	mRNA	834239	836363	0.09	-	.	ID=utg000005l_pilon.g2494.t1;Parent=utg000005l_pilon.g2494
utg000005l_pilon	AUGUSTUS	gene	837720	838490	0.23	-	.	ID=utg000005l_pilon.g2496;Name=XM_446013.1;locus_tag=utg000005l_pilong2496;inference=similar to RNA sequence, mRNA:RefSeq:XM_446013.1"
utg000005l_pilon	AUGUSTUS	gene	840292	841173	0.58	+	.	ID=utg000005l_pilon.g2498;Name=XM_446011.1;locus_tag=utg000005l_pilong2498;inference=similar to RNA sequence, mRNA:RefSeq:XM_446011.1"
utg000005l_pilon	AUGUSTUS	gene	841683	844267	0.26	-	.	ID=utg000005l_pilon.g2499;Name=XM_446009.1;locus_tag=utg000005l_pilong2499;inference=similar to RNA sequence, mRNA:RefSeq:XM_446009.1"
utg000005l_pilon	AUGUSTUS	mRNA	841683	844267	0.26	-	.	ID=utg000005l_pilon.g2499.t1;Parent=utg000005l_pilon.g2499;product=absent;inference=similar to AA sequence:RefSeq:XP_446009.1
utg000005l_pilon	AUGUSTUS	CDS	841683	842371	0.63	-	2	ID=utg000005l_pilon.g2499.t1.cds;Parent=utg000005l_pilon.g2499.t1;product=CAGL0F00803g;note=CAGL0F00803g;inference=similar to RNA sequence, mRNA:RefSeq:XM_446009.1
utg000005l_pilon	AUGUSTUS	CDS	842419	842753	0.74	-	1	ID=utg000005l_pilon.g2499.t1.cds;Parent=utg000005l_pilon.g2499.t1;product=CAGL0F00803g;note=CAGL0F00803g;inference=similar to RNA sequence, mRNA:RefSeq:XM_446009.1
utg000005l_pilon	AUGUSTUS	CDS	842809	843067	0.79	-	2	ID=utg000005l_pilon.g2499.t1.cds;Parent=utg000005l_pilon.g2499.t1;product=CAGL0F00803g;note=CAGL0F00803g;inference=similar to RNA sequence, mRNA:RefSeq:XM_446009.1
utg000005l_pilon	AUGUSTUS	CDS	843922	844267	0.69	-	0	ID=utg000005l_pilon.g2499.t1.cds;Parent=utg000005l_pilon.g2499.t1;product=CAGL0F00803g;note=CAGL0F00803g;inference=similar to RNA sequence, mRNA:RefSeq:XM_446009.1
utg000005l_pilon	AUGUSTUS	mRNA	845179	847004	0.19	-	.	ID=utg000005l_pilon.g2500.t1;Parent=utg000005l_pilon.g2500
utg000005l_pilon	AUGUSTUS	gene	848245	849066	0.96	+	.	ID=utg000005l_pilon.g2502;Name=XM_446007.1;locus_tag=utg000005l_pilong2502;inference=similar to RNA sequence, mRNA:RefSeq:XM_446007.1"
utg000005l_pilon	AUGUSTUS	gene	849206	849589	1	+	.	ID=utg000005l_pilon.g2503;Name=XM_446007.1;locus_tag=utg000005l_pilong2503;inference=similar to RNA sequence, mRNA:RefSeq:XM_446007.1"
utg000005l_pilon	AUGUSTUS	mRNA	849206	849589	1	+	.	ID=utg000005l_pilon.g2503.t1;Parent=utg000005l_pilon.g2503;product=absent;inference=similar to AA sequence:RefSeq:XP_446007.1
utg000005l_pilon	AUGUSTUS	gene	850007	850255	0.66	-	.	ID=utg000005l_pilon.g2504;Name=XM_446006.1;locus_tag=utg000005l_pilong2504;inference=similar to RNA sequence, mRNA:RefSeq:XM_446006.1"
utg000005l_pilon	AUGUSTUS	gene	853644	854132	1	+	.	ID=utg000005l_pilon.g2508;Name=XM_446005.1;locus_tag=utg000005l_pilong2508;inference=similar to RNA sequence, mRNA:RefSeq:XM_446005.1"
utg000005l_pilon	AUGUSTUS	mRNA	853644	854132	1	+	.	ID=utg000005l_pilon.g2508.t1;Parent=utg000005l_pilon.g2508;product=absent;inference=similar to AA sequence:RefSeq:XP_446005.1
utg000005l_pilon	AUGUSTUS	mRNA	856739	860157	0.08	+	.	ID=utg000005l_pilon.g2510.t1;Parent=utg000005l_pilon.g2510
utg000005l_pilon	AUGUSTUS	gene	875062	875265	0.83	+	.	ID=utg000005l_pilon.g2517;Name=XM_445999.1;locus_tag=utg000005l_pilong2517;inference=similar to RNA sequence, mRNA:RefSeq:XM_445999.1"
utg000005l_pilon	AUGUSTUS	gene	876886	877173	0.82	+	.	ID=utg000005l_pilon.g2519;Name=XM_445997.1;locus_tag=utg000005l_pilong2519;inference=similar to RNA sequence, mRNA:RefSeq:XM_445997.1"
utg000005l_pilon	AUGUSTUS	mRNA	883279	884530	0.35	+	.	ID=utg000005l_pilon.g2524.t1;Parent=utg000005l_pilon.g2524
utg000005l_pilon	AUGUSTUS	CDS	883279	883289	0.57	+	0	ID=utg000005l_pilon.g2524.t1.cds;Parent=utg000005l_pilon.g2524.t1;product=CAGL0F00495g;note=CAGL0F00495g;inference=similar to RNA sequence, mRNA:RefSeq:XM_445995.1
utg000005l_pilon	AUGUSTUS	CDS	883512	883722	0.45	+	1	ID=utg000005l_pilon.g2524.t1.cds;Parent=utg000005l_pilon.g2524.t1;product=CAGL0F00495g;note=CAGL0F00495g;inference=similar to RNA sequence, mRNA:RefSeq:XM_445995.1
utg000005l_pilon	AUGUSTUS	CDS	884132	884530	0.96	+	0	ID=utg000005l_pilon.g2524.t1.cds;Parent=utg000005l_pilon.g2524.t1;product=CAGL0F00495g;note=CAGL0F00495g;inference=similar to RNA sequence, mRNA:RefSeq:XM_445995.1
utg000005l_pilon	AUGUSTUS	mRNA	888777	889139	0.62	+	.	ID=utg000005l_pilon.g2528.t1;Parent=utg000005l_pilon.g2528
utg000005l_pilon	AUGUSTUS	gene	890167	890403	0.95	+	.	ID=utg000005l_pilon.g2530;Name=XM_445993.1;locus_tag=utg000005l_pilong2530;inference=similar to RNA sequence, mRNA:RefSeq:XM_445993.1"
utg000005l_pilon	AUGUSTUS	gene	891337	891914	0.87	-	.	ID=utg000005l_pilon.g2532;Name=XM_445992.1;locus_tag=utg000005l_pilong2532;inference=similar to RNA sequence, mRNA:RefSeq:XM_445992.1"
utg000005l_pilon	AUGUSTUS	gene	892476	892712	0.99	-	.	ID=utg000005l_pilon.g2533;Name=XM_445991.1;locus_tag=utg000005l_pilong2533;inference=similar to RNA sequence, mRNA:RefSeq:XM_445991.1"
utg000005l_pilon	AUGUSTUS	mRNA	892476	892712	0.99	-	.	ID=utg000005l_pilon.g2533.t1;Parent=utg000005l_pilon.g2533;product=absent;inference=similar to AA sequence:RefSeq:XP_445991.1
utg000005l_pilon	AUGUSTUS	gene	895749	896339	0.98	-	.	ID=utg000005l_pilon.g2535;Name=XM_445990.1;locus_tag=utg000005l_pilong2535;inference=similar to RNA sequence, mRNA:RefSeq:XM_445990.1"
utg000005l_pilon	AUGUSTUS	mRNA	895749	896339	0.98	-	.	ID=utg000005l_pilon.g2535.t1;Parent=utg000005l_pilon.g2535;product=absent;inference=similar to AA sequence:RefSeq:XP_445990.1
utg000005l_pilon	AUGUSTUS	gene	896912	897193	1	-	.	ID=utg000005l_pilon.g2536;Name=XM_445989.1;locus_tag=utg000005l_pilong2536;inference=similar to RNA sequence, mRNA:RefSeq:XM_445989.1"
utg000005l_pilon	AUGUSTUS	gene	897722	897943	0.52	+	.	ID=utg000005l_pilon.g2537;Name=XM_445988.1;locus_tag=utg000005l_pilong2537;inference=similar to RNA sequence, mRNA:RefSeq:XM_445988.1"
utg000005l_pilon	AUGUSTUS	gene	898491	898799	0.78	+	.	ID=utg000005l_pilon.g2538;Name=XM_445987.1;locus_tag=utg000005l_pilong2538;inference=similar to RNA sequence, mRNA:RefSeq:XM_445987.1"
utg000005l_pilon	AUGUSTUS	mRNA	898491	898799	0.78	+	.	ID=utg000005l_pilon.g2538.t1;Parent=utg000005l_pilon.g2538;product=absent;inference=similar to AA sequence:RefSeq:XP_445987.1
utg000005l_pilon	AUGUSTUS	gene	899133	899678	1	+	.	ID=utg000005l_pilon.g2539;Name=XM_445987.1;locus_tag=utg000005l_pilong2539;inference=similar to RNA sequence, mRNA:RefSeq:XM_445987.1"
utg000005l_pilon	AUGUSTUS	mRNA	899133	899678	1	+	.	ID=utg000005l_pilon.g2539.t1;Parent=utg000005l_pilon.g2539;product=absent;inference=similar to AA sequence:RefSeq:XP_445987.1
utg000005l_pilon	AUGUSTUS	gene	899989	900354	0.6	-	.	ID=utg000005l_pilon.g2540;Name=XM_445986.1;locus_tag=utg000005l_pilong2540;inference=similar to RNA sequence, mRNA:RefSeq:XM_445986.1"
utg000005l_pilon	AUGUSTUS	gene	900817	901038	0.96	-	.	ID=utg000005l_pilon.g2542;Name=XM_445986.1;locus_tag=utg000005l_pilong2542;inference=similar to RNA sequence, mRNA:RefSeq:XM_445986.1"
utg000005l_pilon	AUGUSTUS	gene	903795	904848	0.39	+	.	ID=utg000005l_pilon.g2545;Name=XM_445985.1;locus_tag=utg000005l_pilong2545;inference=similar to RNA sequence, mRNA:RefSeq:XM_445985.1"
utg000005l_pilon	AUGUSTUS	mRNA	903795	904848	0.39	+	.	ID=utg000005l_pilon.g2545.t1;Parent=utg000005l_pilon.g2545;product=absent;inference=similar to RNA sequence, mRNA:RefSeq:XM_445985.1
utg000005l_pilon	AUGUSTUS	mRNA	911370	912480	0.72	+	.	ID=utg000005l_pilon.g2546.t1;Parent=utg000005l_pilon.g2546
utg000005l_pilon	AUGUSTUS	gene	937183	938581	0.17	-	.	ID=utg000005l_pilon.g2557;Name=XM_448233.1;locus_tag=utg000005l_pilong2557;inference=similar to RNA sequence, mRNA:RefSeq:XM_448233.1"
utg000005l_pilon	AUGUSTUS	gene	974084	974969	0.46	+	.	ID=utg000005l_pilon.g2570;Name=XM_448367.1;locus_tag=utg000005l_pilong2570;inference=similar to RNA sequence, mRNA:RefSeq:XM_448367.1"
utg000005l_pilon	AUGUSTUS	mRNA	974084	974969	0.46	+	.	ID=utg000005l_pilon.g2570.t1;Parent=utg000005l_pilon.g2570;product=absent;inference=similar to RNA sequence, mRNA:RefSeq:XM_448367.1
utg000005l_pilon	AUGUSTUS	gene	974977	976278	0.39	+	.	ID=utg000005l_pilon.g2571;Name=XM_448367.1;locus_tag=utg000005l_pilong2571;inference=similar to RNA sequence, mRNA:RefSeq:XM_448367.1"
utg000005l_pilon	AUGUSTUS	mRNA	974977	976278	0.39	+	.	ID=utg000005l_pilon.g2571.t1;Parent=utg000005l_pilon.g2571;product=absent;inference=similar to AA sequence:RefSeq:XP_448367.1
utg000005l_pilon	AUGUSTUS	CDS	974977	975025	0.62	+	0	ID=utg000005l_pilon.g2571.t1.cds;Parent=utg000005l_pilon.g2571.t1;product=CAGL0K03267g;note=CAGL0K03267g;inference=similar to RNA sequence, mRNA:RefSeq:XM_448367.1
utg000005l_pilon	AUGUSTUS	CDS	975089	976278	0.49	+	2	ID=utg000005l_pilon.g2571.t1.cds;Parent=utg000005l_pilon.g2571.t1;product=CAGL0K03267g;note=CAGL0K03267g;inference=similar to RNA sequence, mRNA:RefSeq:XM_448367.1
utg000005l_pilon	AUGUSTUS	gene	976731	977054	1	+	.	ID=utg000005l_pilon.g2572;Name=XM_448368.1;locus_tag=utg000005l_pilong2572;inference=similar to RNA sequence, mRNA:RefSeq:XM_448368.1"
utg000005l_pilon	AUGUSTUS	mRNA	978638	980444	0.12	+	.	ID=utg000005l_pilon.g2574.t1;Parent=utg000005l_pilon.g2574
utg000005l_pilon	AUGUSTUS	CDS	978638	979485	0.12	+	0	ID=utg000005l_pilon.g2574.t1.cds;Parent=utg000005l_pilon.g2574.t1;product=CAGL0K03333g;note=CAGL0K03333g;inference=similar to RNA sequence, mRNA:RefSeq:XM_448369.1
utg000005l_pilon	AUGUSTUS	CDS	980243	980444	0.5	+	1	ID=utg000005l_pilon.g2574.t1.cds;Parent=utg000005l_pilon.g2574.t1;product=CAGL0K03333g;note=CAGL0K03333g;inference=similar to RNA sequence, mRNA:RefSeq:XM_448369.1
utg000005l_pilon	AUGUSTUS	gene	982297	983061	1	-	.	ID=utg000005l_pilon.g2576;Name=XM_448371.1;locus_tag=utg000005l_pilong2576;inference=similar to RNA sequence, mRNA:RefSeq:XM_448371.1"
utg000005l_pilon	AUGUSTUS	mRNA	982297	983061	1	-	.	ID=utg000005l_pilon.g2576.t1;Parent=utg000005l_pilon.g2576;product=absent;inference=similar to AA sequence:RefSeq:XP_448371.1
utg000005l_pilon	AUGUSTUS	gene	987763	989568	0.49	-	.	ID=utg000005l_pilon.g2579;Name=XM_448372.1;locus_tag=utg000005l_pilong2579;inference=similar to RNA sequence, mRNA:RefSeq:XM_448372.1"
utg000005l_pilon	AUGUSTUS	mRNA	987763	989568	0.49	-	.	ID=utg000005l_pilon.g2579.t1;Parent=utg000005l_pilon.g2579;product=absent;inference=similar to RNA sequence, mRNA:RefSeq:XM_448372.1
utg000005l_pilon	AUGUSTUS	CDS	987763	988343	0.78	-	2	ID=utg000005l_pilon.g2579.t1.cds;Parent=utg000005l_pilon.g2579.t1;product=CAGL0K03399g;note=CAGL0K03399g;inference=similar to RNA sequence, mRNA:RefSeq:XM_448372.1
utg000005l_pilon	AUGUSTUS	CDS	989565	989568	0.64	-	0	ID=utg000005l_pilon.g2579.t1.cds;Parent=utg000005l_pilon.g2579.t1;product=CAGL0K03399g;note=CAGL0K03399g;inference=similar to RNA sequence, mRNA:RefSeq:XM_448372.1
utg000005l_pilon	AUGUSTUS	gene	990241	991038	0.33	-	.	ID=utg000005l_pilon.g2581;Name=XM_448373.1;locus_tag=utg000005l_pilong2581;inference=similar to RNA sequence, mRNA:RefSeq:XM_448373.1"
utg000005l_pilon	AUGUSTUS	gene	996104	997121	0.81	+	.	ID=utg000005l_pilon.g2586;Name=XM_448375.1;locus_tag=utg000005l_pilong2586;inference=similar to RNA sequence, mRNA:RefSeq:XM_448375.1"
utg000005l_pilon	AUGUSTUS	mRNA	996104	997121	0.81	+	.	ID=utg000005l_pilon.g2586.t1;Parent=utg000005l_pilon.g2586;product=absent;inference=similar to AA sequence:RefSeq:XP_448375.1
utg000005l_pilon	AUGUSTUS	CDS	996104	996110	0.81	+	0	ID=utg000005l_pilon.g2586.t1.cds;Parent=utg000005l_pilon.g2586.t1;product=CAGL0K03465g;note=CAGL0K03465g;inference=similar to RNA sequence, mRNA:RefSeq:XM_448375.1
utg000005l_pilon	AUGUSTUS	CDS	996166	997121	1	+	2	ID=utg000005l_pilon.g2586.t1.cds;Parent=utg000005l_pilon.g2586.t1;product=CAGL0K03465g;note=CAGL0K03465g;inference=similar to RNA sequence, mRNA:RefSeq:XM_448375.1
utg000005l_pilon	AUGUSTUS	gene	1002450	1003580	0.28	-	.	ID=utg000005l_pilon.g2592;Name=XM_448377.1;locus_tag=utg000005l_pilong2592;inference=similar to RNA sequence, mRNA:RefSeq:XM_448377.1"
utg000005l_pilon	AUGUSTUS	mRNA	1004234	1004956	0.2	-	.	ID=utg000005l_pilon.g2593.t1;Parent=utg000005l_pilon.g2593
utg000005l_pilon	AUGUSTUS	mRNA	1017363	1018793	0.34	+	.	ID=utg000005l_pilon.g2600.t1;Parent=utg000005l_pilon.g2600
utg000005l_pilon	AUGUSTUS	CDS	1017363	1017667	0.61	+	0	ID=utg000005l_pilon.g2600.t1.cds;Parent=utg000005l_pilon.g2600.t1;product=CAGL0K03707g;note=CAGL0K03707g;inference=similar to RNA sequence, mRNA:RefSeq:XM_448386.1
utg000005l_pilon	AUGUSTUS	CDS	1017922	1018174	0.57	+	1	ID=utg000005l_pilon.g2600.t1.cds;Parent=utg000005l_pilon.g2600.t1;product=CAGL0K03707g;note=CAGL0K03707g;inference=similar to RNA sequence, mRNA:RefSeq:XM_448386.1
utg000005l_pilon	AUGUSTUS	CDS	1018431	1018793	0.93	+	0	ID=utg000005l_pilon.g2600.t1.cds;Parent=utg000005l_pilon.g2600.t1;product=CAGL0K03707g;note=CAGL0K03707g;inference=similar to RNA sequence, mRNA:RefSeq:XM_448386.1
utg000005l_pilon	AUGUSTUS	mRNA	1026070	1027063	0.5	+	.	ID=utg000005l_pilon.g2604.t1;Parent=utg000005l_pilon.g2604
utg000005l_pilon	AUGUSTUS	CDS	1026070	1026198	0.5	+	0	ID=utg000005l_pilon.g2604.t1.cds;Parent=utg000005l_pilon.g2604.t1;product=CAGL0K03795g;note=CAGL0K03795g;inference=similar to RNA sequence, mRNA:RefSeq:XM_448390.1
utg000005l_pilon	AUGUSTUS	CDS	1026314	1027063	0.96	+	0	ID=utg000005l_pilon.g2604.t1.cds;Parent=utg000005l_pilon.g2604.t1;product=CAGL0K03795g;note=CAGL0K03795g;inference=similar to RNA sequence, mRNA:RefSeq:XM_448390.1
utg000005l_pilon	AUGUSTUS	gene	1027101	1027466	1	+	.	ID=utg000005l_pilon.g2605;Name=XM_448390.1;locus_tag=utg000005l_pilong2605;inference=similar to RNA sequence, mRNA:RefSeq:XM_448390.1"
utg000005l_pilon	AUGUSTUS	mRNA	1027101	1027466	1	+	.	ID=utg000005l_pilon.g2605.t1;Parent=utg000005l_pilon.g2605;product=absent;inference=similar to AA sequence:RefSeq:XP_448390.1
utg000005l_pilon	AUGUSTUS	mRNA	1029175	1032799	0.01	+	.	ID=utg000005l_pilon.g2607.t1;Parent=utg000005l_pilon.g2607
utg000005l_pilon	AUGUSTUS	CDS	1029175	1029489	0.34	+	0	ID=utg000005l_pilon.g2607.t1.cds;Parent=utg000005l_pilon.g2607.t1;product=CAGL0K03817g;note=CAGL0K03817g;inference=similar to RNA sequence, mRNA:RefSeq:XM_448391.1
utg000005l_pilon	AUGUSTUS	CDS	1029561	1029663	0.52	+	0	ID=utg000005l_pilon.g2607.t1.cds;Parent=utg000005l_pilon.g2607.t1;product=CAGL0K03817g;note=CAGL0K03817g;inference=similar to RNA sequence, mRNA:RefSeq:XM_448391.1
utg000005l_pilon	AUGUSTUS	CDS	1030262	1030453	0.16	+	2	ID=utg000005l_pilon.g2607.t1.cds;Parent=utg000005l_pilon.g2607.t1;product=CAGL0K03817g;note=CAGL0K03817g;inference=similar to RNA sequence, mRNA:RefSeq:XM_448391.1
utg000005l_pilon	AUGUSTUS	CDS	1030522	1031112	0.16	+	2	ID=utg000005l_pilon.g2607.t1.cds;Parent=utg000005l_pilon.g2607.t1;product=CAGL0K03817g;note=CAGL0K03817g;inference=similar to RNA sequence, mRNA:RefSeq:XM_448391.1
utg000005l_pilon	AUGUSTUS	CDS	1031190	1031709	0.41	+	2	ID=utg000005l_pilon.g2607.t1.cds;Parent=utg000005l_pilon.g2607.t1;product=CAGL0K03817g;note=CAGL0K03817g;inference=similar to RNA sequence, mRNA:RefSeq:XM_448391.1
utg000005l_pilon	AUGUSTUS	CDS	1031845	1032081	0.37	+	1	ID=utg000005l_pilon.g2607.t1.cds;Parent=utg000005l_pilon.g2607.t1;product=CAGL0K03817g;note=CAGL0K03817g;inference=similar to RNA sequence, mRNA:RefSeq:XM_448391.1
utg000005l_pilon	AUGUSTUS	CDS	1032388	1032799	0.76	+	1	ID=utg000005l_pilon.g2607.t1.cds;Parent=utg000005l_pilon.g2607.t1;product=CAGL0K03817g;note=CAGL0K03817g;inference=similar to RNA sequence, mRNA:RefSeq:XM_448391.1
utg000005l_pilon	AUGUSTUS	gene	1035337	1035585	0.74	+	.	ID=utg000005l_pilon.g2609;Name=XM_448392.1;locus_tag=utg000005l_pilong2609;inference=similar to RNA sequence, mRNA:RefSeq:XM_448392.1"
utg000005l_pilon	AUGUSTUS	mRNA	1035337	1035585	0.74	+	.	ID=utg000005l_pilon.g2609.t1;Parent=utg000005l_pilon.g2609;product=absent;inference=similar to AA sequence:RefSeq:XP_448392.1
utg000005l_pilon	AUGUSTUS	mRNA	1035761	1037306	0.29	-	.	ID=utg000005l_pilon.g2610.t1;Parent=utg000005l_pilon.g2610
utg000005l_pilon	AUGUSTUS	CDS	1035761	1035974	0.93	-	1	ID=utg000005l_pilon.g2610.t1.cds;Parent=utg000005l_pilon.g2610.t1;product=CAGL0K03861g;note=CAGL0K03861g;inference=similar to RNA sequence, mRNA:RefSeq:XM_448393.1
utg000005l_pilon	AUGUSTUS	CDS	1036272	1036567	0.54	-	0	ID=utg000005l_pilon.g2610.t1.cds;Parent=utg000005l_pilon.g2610.t1;product=CAGL0K03861g;note=CAGL0K03861g;inference=similar to RNA sequence, mRNA:RefSeq:XM_448393.1
utg000005l_pilon	AUGUSTUS	CDS	1036620	1036747	0.39	-	2	ID=utg000005l_pilon.g2610.t1.cds;Parent=utg000005l_pilon.g2610.t1;product=CAGL0K03861g;note=CAGL0K03861g;inference=similar to RNA sequence, mRNA:RefSeq:XM_448393.1
utg000005l_pilon	AUGUSTUS	CDS	1037015	1037306	0.79	-	0	ID=utg000005l_pilon.g2610.t1.cds;Parent=utg000005l_pilon.g2610.t1;product=CAGL0K03861g;note=CAGL0K03861g;inference=similar to RNA sequence, mRNA:RefSeq:XM_448393.1
utg000005l_pilon	AUGUSTUS	gene	1037767	1039851	0.87	-	.	ID=utg000005l_pilon.g2611;Name=XM_448394.1;locus_tag=utg000005l_pilong2611;inference=similar to RNA sequence, mRNA:RefSeq:XM_448394.1"
utg000005l_pilon	AUGUSTUS	gene	1041031	1041831	0.87	-	.	ID=utg000005l_pilon.g2612;Name=XM_448397.1;locus_tag=utg000005l_pilong2612;inference=similar to RNA sequence, mRNA:RefSeq:XM_448397.1"
utg000005l_pilon	AUGUSTUS	mRNA	1041031	1041831	0.87	-	.	ID=utg000005l_pilon.g2612.t1;Parent=utg000005l_pilon.g2612;product=absent;inference=similar to AA sequence:RefSeq:XP_448397.1
utg000005l_pilon	AUGUSTUS	gene	1042259	1042525	1	-	.	ID=utg000005l_pilon.g2613;Name=XM_448397.1;locus_tag=utg000005l_pilong2613;inference=similar to RNA sequence, mRNA:RefSeq:XM_448397.1"
utg000005l_pilon	AUGUSTUS	mRNA	1042259	1042525	1	-	.	ID=utg000005l_pilon.g2613.t1;Parent=utg000005l_pilon.g2613;product=absent;inference=similar to AA sequence:RefSeq:XP_448397.1
utg000005l_pilon	AUGUSTUS	mRNA	1052679	1054536	0.06	+	.	ID=utg000005l_pilon.g2621.t1;Parent=utg000005l_pilon.g2621
utg000005l_pilon	AUGUSTUS	mRNA	1059128	1061055	0.18	+	.	ID=utg000005l_pilon.g2624.t1;Parent=utg000005l_pilon.g2624
utg000005l_pilon	AUGUSTUS	mRNA	1069260	1069781	0.65	-	.	ID=utg000005l_pilon.g2627.t1;Parent=utg000005l_pilon.g2627
utg000005l_pilon	AUGUSTUS	mRNA	1081670	1082207	0.99	+	.	ID=utg000005l_pilon.g2629.t1;Parent=utg000005l_pilon.g2629
utg000005l_pilon	AUGUSTUS	gene	1089359	1090473	0.88	+	.	ID=utg000005l_pilon.g2631;Name=XM_448415.1;locus_tag=utg000005l_pilong2631;inference=similar to RNA sequence, mRNA:RefSeq:XM_448415.1"
utg000005l_pilon	AUGUSTUS	mRNA	1094863	1095643	0.91	+	.	ID=utg000005l_pilon.g2635.t1;Parent=utg000005l_pilon.g2635
utg000005l_pilon	AUGUSTUS	gene	1099592	1099810	0.7	+	.	ID=utg000005l_pilon.g2637;Name=XM_448419.1;locus_tag=utg000005l_pilong2637;inference=similar to RNA sequence, mRNA:RefSeq:XM_448419.1"
utg000005l_pilon	AUGUSTUS	gene	1111540	1111905	0.78	-	.	ID=utg000005l_pilon.g2643;Name=XM_448424.1;locus_tag=utg000005l_pilong2643;inference=similar to RNA sequence, mRNA:RefSeq:XM_448424.1"
utg000005l_pilon	AUGUSTUS	mRNA	1111540	1111905	0.78	-	.	ID=utg000005l_pilon.g2643.t1;Parent=utg000005l_pilon.g2643;product=absent;inference=similar to AA sequence:RefSeq:XP_448424.1
utg000005l_pilon	AUGUSTUS	gene	1114391	1115560	0.87	+	.	ID=utg000005l_pilon.g2644;Name=XM_448425.1;locus_tag=utg000005l_pilong2644;inference=similar to RNA sequence, mRNA:RefSeq:XM_448425.1"
utg000005l_pilon	AUGUSTUS	gene	1116052	1116396	0.47	-	.	ID=utg000005l_pilon.g2645;Name=XM_448426.1;locus_tag=utg000005l_pilong2645;inference=similar to RNA sequence, mRNA:RefSeq:XM_448426.1"
utg000005l_pilon	AUGUSTUS	gene	1116743	1117771	1	-	.	ID=utg000005l_pilon.g2646;Name=XM_448426.1;locus_tag=utg000005l_pilong2646;inference=similar to RNA sequence, mRNA:RefSeq:XM_448426.1"
utg000005l_pilon	AUGUSTUS	mRNA	1116743	1117771	1	-	.	ID=utg000005l_pilon.g2646.t1;Parent=utg000005l_pilon.g2646;product=absent;inference=similar to AA sequence:RefSeq:XP_448426.1
utg000005l_pilon	AUGUSTUS	mRNA	1125321	1125830	0.8	-	.	ID=utg000005l_pilon.g2649.t1;Parent=utg000005l_pilon.g2649
utg000005l_pilon	AUGUSTUS	gene	1139254	1140049	0.62	-	.	ID=utg000005l_pilon.g2651;Name=XM_448431.1;locus_tag=utg000005l_pilong2651;inference=similar to RNA sequence, mRNA:RefSeq:XM_448431.1"
utg000005l_pilon	AUGUSTUS	mRNA	1147785	1148369	1	+	.	ID=utg000005l_pilon.g2657.t1;Parent=utg000005l_pilon.g2657
utg000005l_pilon	AUGUSTUS	gene	1149616	1149903	0.79	-	.	ID=utg000005l_pilon.g2659;Name=XM_448438.1;locus_tag=utg000005l_pilong2659;inference=similar to RNA sequence, mRNA:RefSeq:XM_448438.1"
utg000005l_pilon	AUGUSTUS	mRNA	1151218	1153701	0.31	-	.	ID=utg000005l_pilon.g2661.t1;Parent=utg000005l_pilon.g2661
utg000005l_pilon	AUGUSTUS	gene	1153877	1155110	0.21	-	.	ID=utg000005l_pilon.g2662;Name=XM_448440.1;locus_tag=utg000005l_pilong2662;inference=similar to RNA sequence, mRNA:RefSeq:XM_448440.1"
utg000005l_pilon	AUGUSTUS	mRNA	1153877	1155110	0.21	-	.	ID=utg000005l_pilon.g2662.t1;Parent=utg000005l_pilon.g2662;product=absent;inference=similar to AA sequence:RefSeq:XP_448440.1
utg000005l_pilon	AUGUSTUS	mRNA	1155447	1156115	0.75	-	.	ID=utg000005l_pilon.g2663.t1;Parent=utg000005l_pilon.g2663
utg000005l_pilon	AUGUSTUS	mRNA	1161257	1161511	0.86	-	.	ID=utg000005l_pilon.g2667.t1;Parent=utg000005l_pilon.g2667
utg000005l_pilon	AUGUSTUS	gene	1165066	1165272	0.59	+	.	ID=utg000005l_pilon.g2669;Name=XM_448444.1;locus_tag=utg000005l_pilong2669;inference=similar to RNA sequence, mRNA:RefSeq:XM_448444.1"
utg000005l_pilon	AUGUSTUS	mRNA	1179880	1181877	0.35	+	.	ID=utg000005l_pilon.g2680.t1;Parent=utg000005l_pilon.g2680
utg000005l_pilon	AUGUSTUS	CDS	1179880	1180438	0.74	+	0	ID=utg000005l_pilon.g2680.t1.cds;Parent=utg000005l_pilon.g2680.t1;product=CAGL0K05137g;note=CAGL0K05137g;inference=similar to RNA sequence, mRNA:RefSeq:XM_448450.1
utg000005l_pilon	AUGUSTUS	CDS	1180623	1181243	0.48	+	2	ID=utg000005l_pilon.g2680.t1.cds;Parent=utg000005l_pilon.g2680.t1;product=CAGL0K05137g;note=CAGL0K05137g;inference=similar to RNA sequence, mRNA:RefSeq:XM_448450.1
utg000005l_pilon	AUGUSTUS	CDS	1181456	1181877	0.99	+	2	ID=utg000005l_pilon.g2680.t1.cds;Parent=utg000005l_pilon.g2680.t1;product=CAGL0K05137g;note=CAGL0K05137g;inference=similar to RNA sequence, mRNA:RefSeq:XM_448450.1
utg000005l_pilon	AUGUSTUS	mRNA	1183050	1183472	1	+	.	ID=utg000005l_pilon.g2681.t1;Parent=utg000005l_pilon.g2681
utg000005l_pilon	AUGUSTUS	mRNA	1189302	1189739	0.95	+	.	ID=utg000005l_pilon.g2685.t1;Parent=utg000005l_pilon.g2685
utg000005l_pilon	AUGUSTUS	gene	1203508	1204300	0.33	+	.	ID=utg000005l_pilon.g2696;Name=XM_448458.1;locus_tag=utg000005l_pilong2696;inference=similar to RNA sequence, mRNA:RefSeq:XM_448458.1"
utg000005l_pilon	AUGUSTUS	mRNA	1204747	1204947	0.55	+	.	ID=utg000005l_pilon.g2698.t1;Parent=utg000005l_pilon.g2698
utg000005l_pilon	AUGUSTUS	mRNA	1209900	1210280	0.74	-	.	ID=utg000005l_pilon.g2700.t1;Parent=utg000005l_pilon.g2700
utg000005l_pilon	AUGUSTUS	gene	1213779	1214864	0.96	+	.	ID=utg000005l_pilon.g2702;Name=XM_448462.1;locus_tag=utg000005l_pilong2702;inference=similar to RNA sequence, mRNA:RefSeq:XM_448462.1"
utg000005l_pilon	AUGUSTUS	gene	1215050	1215954	0.99	-	.	ID=utg000005l_pilon.g2703;Name=XM_448463.2;locus_tag=utg000005l_pilong2703;inference=similar to RNA sequence, mRNA:RefSeq:XM_448463.2"
utg000005l_pilon	AUGUSTUS	mRNA	1215050	1215954	0.99	-	.	ID=utg000005l_pilon.g2703.t1;Parent=utg000005l_pilon.g2703;product=absent;inference=similar to AA sequence:RefSeq:XP_448463.2
utg000005l_pilon	AUGUSTUS	CDS	1215050	1215726	1	-	2	ID=utg000005l_pilon.g2703.t1.cds;Parent=utg000005l_pilon.g2703.t1;product=CAGL0K05467g;note=CAGL0K05467g;inference=similar to RNA sequence, mRNA:RefSeq:XM_448463.2
utg000005l_pilon	AUGUSTUS	CDS	1215861	1215954	0.99	-	0	ID=utg000005l_pilon.g2703.t1.cds;Parent=utg000005l_pilon.g2703.t1;product=CAGL0K05467g;note=CAGL0K05467g;inference=similar to RNA sequence, mRNA:RefSeq:XM_448463.2
utg000005l_pilon	AUGUSTUS	gene	1220871	1221572	0.97	+	.	ID=utg000005l_pilon.g2706;Name=XM_448466.1;locus_tag=utg000005l_pilong2706;inference=similar to RNA sequence, mRNA:RefSeq:XM_448466.1"
utg000005l_pilon	AUGUSTUS	mRNA	1220871	1221572	0.97	+	.	ID=utg000005l_pilon.g2706.t1;Parent=utg000005l_pilon.g2706;product=absent;inference=similar to AA sequence:RefSeq:XP_448466.1
utg000005l_pilon	AUGUSTUS	gene	1224245	1224703	1	+	.	ID=utg000005l_pilon.g2708;Name=XM_448469.1;locus_tag=utg000005l_pilong2708;inference=similar to RNA sequence, mRNA:RefSeq:XM_448469.1"
utg000005l_pilon	AUGUSTUS	mRNA	1224245	1224703	1	+	.	ID=utg000005l_pilon.g2708.t1;Parent=utg000005l_pilon.g2708;product=absent;inference=similar to AA sequence:RefSeq:XP_448469.1
utg000005l_pilon	AUGUSTUS	gene	1225645	1226403	1	+	.	ID=utg000005l_pilon.g2709;Name=XM_448469.1;locus_tag=utg000005l_pilong2709;inference=similar to RNA sequence, mRNA:RefSeq:XM_448469.1"
utg000005l_pilon	AUGUSTUS	mRNA	1225645	1226403	1	+	.	ID=utg000005l_pilon.g2709.t1;Parent=utg000005l_pilon.g2709;product=absent;inference=similar to AA sequence:RefSeq:XP_448469.1
utg000005l_pilon	AUGUSTUS	mRNA	1226564	1226872	0.4	-	.	ID=utg000005l_pilon.g2710.t1;Parent=utg000005l_pilon.g2710
utg000005l_pilon	AUGUSTUS	gene	1227706	1228092	0.78	-	.	ID=utg000005l_pilon.g2712;Name=XM_448470.1;locus_tag=utg000005l_pilong2712;inference=similar to RNA sequence, mRNA:RefSeq:XM_448470.1"
utg000005l_pilon	AUGUSTUS	mRNA	1227706	1228092	0.78	-	.	ID=utg000005l_pilon.g2712.t1;Parent=utg000005l_pilon.g2712;product=absent;inference=similar to AA sequence:RefSeq:XP_448470.1
utg000005l_pilon	AUGUSTUS	gene	1233963	1234283	0.8	+	.	ID=utg000005l_pilon.g2716;Name=XM_448473.1;locus_tag=utg000005l_pilong2716;inference=similar to RNA sequence, mRNA:RefSeq:XM_448473.1"
utg000005l_pilon	AUGUSTUS	mRNA	1233963	1234283	0.8	+	.	ID=utg000005l_pilon.g2716.t1;Parent=utg000005l_pilon.g2716;product=absent;inference=similar to AA sequence:RefSeq:XP_448473.1
utg000005l_pilon	AUGUSTUS	gene	1235261	1236421	0.88	-	.	ID=utg000005l_pilon.g2718;Name=XM_448474.1;locus_tag=utg000005l_pilong2718;inference=similar to RNA sequence, mRNA:RefSeq:XM_448474.1"
utg000005l_pilon	AUGUSTUS	mRNA	1235261	1236421	0.88	-	.	ID=utg000005l_pilon.g2718.t1;Parent=utg000005l_pilon.g2718;product=absent;inference=similar to AA sequence:RefSeq:XP_448474.1
utg000005l_pilon	AUGUSTUS	gene	1237025	1237651	0.62	-	.	ID=utg000005l_pilon.g2720;Name=XM_448474.1;locus_tag=utg000005l_pilong2720;inference=similar to RNA sequence, mRNA:RefSeq:XM_448474.1"
utg000005l_pilon	AUGUSTUS	gene	1237896	1238474	0.94	-	.	ID=utg000005l_pilon.g2721;Name=XM_448474.1;locus_tag=utg000005l_pilong2721;inference=similar to RNA sequence, mRNA:RefSeq:XM_448474.1"
utg000005l_pilon	AUGUSTUS	mRNA	1237896	1238474	0.94	-	.	ID=utg000005l_pilon.g2721.t1;Parent=utg000005l_pilon.g2721;product=absent;inference=similar to AA sequence:RefSeq:XP_448474.1
utg000005l_pilon	AUGUSTUS	mRNA	1252046	1253213	0.2	+	.	ID=utg000005l_pilon.g2726.t1;Parent=utg000005l_pilon.g2726
utg000005l_pilon	AUGUSTUS	CDS	1252046	1252316	0.2	+	0	ID=utg000005l_pilon.g2726.t1.cds;Parent=utg000005l_pilon.g2726.t1;product=CAGL0K05841g;note=CAGL0K05841g;inference=similar to RNA sequence, mRNA:RefSeq:XM_448480.1
utg000005l_pilon	AUGUSTUS	CDS	1252741	1253213	0.44	+	2	ID=utg000005l_pilon.g2726.t1.cds;Parent=utg000005l_pilon.g2726.t1;product=CAGL0K05841g;note=CAGL0K05841g;inference=similar to RNA sequence, mRNA:RefSeq:XM_448480.1
utg000005l_pilon	AUGUSTUS	mRNA	1253250	1256135	0.13	+	.	ID=utg000005l_pilon.g2727.t1;Parent=utg000005l_pilon.g2727
utg000005l_pilon	AUGUSTUS	CDS	1253250	1253417	0.55	+	0	ID=utg000005l_pilon.g2727.t1.cds;Parent=utg000005l_pilon.g2727.t1;product=CAGL0K05841g;note=CAGL0K05841g;inference=similar to RNA sequence, mRNA:RefSeq:XM_448480.1
utg000005l_pilon	AUGUSTUS	CDS	1253538	1253913	0.75	+	0	ID=utg000005l_pilon.g2727.t1.cds;Parent=utg000005l_pilon.g2727.t1;product=CAGL0K05841g;note=CAGL0K05841g;inference=similar to RNA sequence, mRNA:RefSeq:XM_448480.1
utg000005l_pilon	AUGUSTUS	CDS	1254246	1254739	0.4	+	2	ID=utg000005l_pilon.g2727.t1.cds;Parent=utg000005l_pilon.g2727.t1;product=CAGL0K05841g;note=CAGL0K05841g;inference=similar to RNA sequence, mRNA:RefSeq:XM_448480.1
utg000005l_pilon	AUGUSTUS	CDS	1255073	1255487	0.34	+	0	ID=utg000005l_pilon.g2727.t1.cds;Parent=utg000005l_pilon.g2727.t1;product=CAGL0K05841g;note=CAGL0K05841g;inference=similar to RNA sequence, mRNA:RefSeq:XM_448480.1
utg000005l_pilon	AUGUSTUS	CDS	1255915	1256135	1	+	2	ID=utg000005l_pilon.g2727.t1.cds;Parent=utg000005l_pilon.g2727.t1;product=CAGL0K05841g;note=CAGL0K05841g;inference=similar to RNA sequence, mRNA:RefSeq:XM_448480.1
utg000005l_pilon	AUGUSTUS	mRNA	1262950	1263774	0.63	+	.	ID=utg000005l_pilon.g2731.t1;Parent=utg000005l_pilon.g2731
utg000005l_pilon	AUGUSTUS	CDS	1262950	1263361	0.64	+	0	ID=utg000005l_pilon.g2731.t1.cds;Parent=utg000005l_pilon.g2731.t1;product=CAGL0K05995g;note=CAGL0K05995g;inference=similar to RNA sequence, mRNA:RefSeq:XM_448483.1
utg000005l_pilon	AUGUSTUS	CDS	1263536	1263774	0.73	+	2	ID=utg000005l_pilon.g2731.t1.cds;Parent=utg000005l_pilon.g2731.t1;product=CAGL0K05995g;note=CAGL0K05995g;inference=similar to RNA sequence, mRNA:RefSeq:XM_448483.1
utg000005l_pilon	AUGUSTUS	gene	1264789	1265373	0.88	+	.	ID=utg000005l_pilon.g2733;Name=XM_448483.1;locus_tag=utg000005l_pilong2733;inference=similar to RNA sequence, mRNA:RefSeq:XM_448483.1"
utg000005l_pilon	AUGUSTUS	mRNA	1264789	1265373	0.88	+	.	ID=utg000005l_pilon.g2733.t1;Parent=utg000005l_pilon.g2733;product=absent;inference=similar to AA sequence:RefSeq:XP_448483.1
utg000005l_pilon	AUGUSTUS	mRNA	1266249	1267596	0.83	-	.	ID=utg000005l_pilon.g2734.t1;Parent=utg000005l_pilon.g2734
utg000005l_pilon	AUGUSTUS	gene	1274321	1274656	0.33	-	.	ID=utg000005l_pilon.g2738;Name=XM_448488.1;locus_tag=utg000005l_pilong2738;inference=similar to RNA sequence, mRNA:RefSeq:XM_448488.1"
utg000005l_pilon	AUGUSTUS	mRNA	1280391	1281505	0.48	+	.	ID=utg000005l_pilon.g2744.t1;Parent=utg000005l_pilon.g2744
utg000005l_pilon	AUGUSTUS	CDS	1280391	1280507	0.68	+	0	ID=utg000005l_pilon.g2744.t1.cds;Parent=utg000005l_pilon.g2744.t1;product=CAGL0K06193g;note=CAGL0K06193g;inference=similar to RNA sequence, mRNA:RefSeq:XM_448492.1
utg000005l_pilon	AUGUSTUS	CDS	1281230	1281505	0.76	+	0	ID=utg000005l_pilon.g2744.t1.cds;Parent=utg000005l_pilon.g2744.t1;product=CAGL0K06193g;note=CAGL0K06193g;inference=similar to RNA sequence, mRNA:RefSeq:XM_448492.1
utg000005l_pilon	AUGUSTUS	gene	1289424	1289786	0.43	-	.	ID=utg000005l_pilon.g2750;Name=XM_448496.1;locus_tag=utg000005l_pilong2750;inference=similar to RNA sequence, mRNA:RefSeq:XM_448496.1"
utg000005l_pilon	AUGUSTUS	mRNA	1289424	1289786	0.43	-	.	ID=utg000005l_pilon.g2750.t1;Parent=utg000005l_pilon.g2750;product=absent;inference=similar to AA sequence:RefSeq:XP_448496.1
utg000005l_pilon	AUGUSTUS	CDS	1289424	1289646	0.43	-	1	ID=utg000005l_pilon.g2750.t1.cds;Parent=utg000005l_pilon.g2750.t1;product=CAGL0K06281g;note=CAGL0K06281g;inference=similar to RNA sequence, mRNA:RefSeq:XM_448496.1
utg000005l_pilon	AUGUSTUS	CDS	1289782	1289786	0.9	-	0	ID=utg000005l_pilon.g2750.t1.cds;Parent=utg000005l_pilon.g2750.t1;product=CAGL0K06281g;note=CAGL0K06281g;inference=similar to RNA sequence, mRNA:RefSeq:XM_448496.1
utg000005l_pilon	AUGUSTUS	gene	1292657	1293511	0.53	+	.	ID=utg000005l_pilon.g2753;Name=XM_448497.1;locus_tag=utg000005l_pilong2753;inference=similar to RNA sequence, mRNA:RefSeq:XM_448497.1"
utg000005l_pilon	AUGUSTUS	mRNA	1292657	1293511	0.53	+	.	ID=utg000005l_pilon.g2753.t1;Parent=utg000005l_pilon.g2753;product=absent;inference=similar to AA sequence:RefSeq:XP_448497.1
utg000005l_pilon	AUGUSTUS	gene	1293621	1294352	1	+	.	ID=utg000005l_pilon.g2754;Name=XM_448497.1;locus_tag=utg000005l_pilong2754;inference=similar to RNA sequence, mRNA:RefSeq:XM_448497.1"
utg000005l_pilon	AUGUSTUS	mRNA	1293621	1294352	1	+	.	ID=utg000005l_pilon.g2754.t1;Parent=utg000005l_pilon.g2754;product=absent;inference=similar to AA sequence:RefSeq:XP_448497.1
utg000005l_pilon	AUGUSTUS	mRNA	1297191	1300562	0.02	+	.	ID=utg000005l_pilon.g2756.t1;Parent=utg000005l_pilon.g2756
utg000005l_pilon	AUGUSTUS	CDS	1297191	1297466	0.72	+	0	ID=utg000005l_pilon.g2756.t1.cds;Parent=utg000005l_pilon.g2756.t1;product=CAGL0K06303g;note=CAGL0K06303g;inference=similar to RNA sequence, mRNA:RefSeq:XM_448497.1
utg000005l_pilon	AUGUSTUS	CDS	1297580	1297685	0.18	+	0	ID=utg000005l_pilon.g2756.t1.cds;Parent=utg000005l_pilon.g2756.t1;product=CAGL0K06303g;note=CAGL0K06303g;inference=similar to RNA sequence, mRNA:RefSeq:XM_448497.1
utg000005l_pilon	AUGUSTUS	CDS	1297826	1297967	0.36	+	2	ID=utg000005l_pilon.g2756.t1.cds;Parent=utg000005l_pilon.g2756.t1;product=CAGL0K06303g;note=CAGL0K06303g;inference=similar to RNA sequence, mRNA:RefSeq:XM_448497.1
utg000005l_pilon	AUGUSTUS	CDS	1298327	1298650	0.55	+	1	ID=utg000005l_pilon.g2756.t1.cds;Parent=utg000005l_pilon.g2756.t1;product=CAGL0K06303g;note=CAGL0K06303g;inference=similar to RNA sequence, mRNA:RefSeq:XM_448497.1
utg000005l_pilon	AUGUSTUS	CDS	1299287	1299785	0.34	+	1	ID=utg000005l_pilon.g2756.t1.cds;Parent=utg000005l_pilon.g2756.t1;product=CAGL0K06303g;note=CAGL0K06303g;inference=similar to RNA sequence, mRNA:RefSeq:XM_448497.1
utg000005l_pilon	AUGUSTUS	CDS	1300071	1300562	0.4	+	0	ID=utg000005l_pilon.g2756.t1.cds;Parent=utg000005l_pilon.g2756.t1;product=CAGL0K06303g;note=CAGL0K06303g;inference=similar to RNA sequence, mRNA:RefSeq:XM_448497.1
utg000005l_pilon	AUGUSTUS	mRNA	1301079	1301737	0.44	-	.	ID=utg000005l_pilon.g2757.t1;Parent=utg000005l_pilon.g2757
utg000005l_pilon	AUGUSTUS	CDS	1301079	1301336	0.45	-	0	ID=utg000005l_pilon.g2757.t1.cds;Parent=utg000005l_pilon.g2757.t1;product=CAGL0K06325g;note=CAGL0K06325g;inference=similar to RNA sequence, mRNA:RefSeq:XM_448498.1
utg000005l_pilon	AUGUSTUS	CDS	1301690	1301737	0.88	-	0	ID=utg000005l_pilon.g2757.t1.cds;Parent=utg000005l_pilon.g2757.t1;product=CAGL0K06325g;note=CAGL0K06325g;inference=similar to RNA sequence, mRNA:RefSeq:XM_448498.1
utg000005l_pilon	AUGUSTUS	mRNA	1305168	1305787	0.74	+	.	ID=utg000005l_pilon.g2760.t1;Parent=utg000005l_pilon.g2760
utg000005l_pilon	AUGUSTUS	CDS	1305168	1305343	0.74	+	0	ID=utg000005l_pilon.g2760.t1.cds;Parent=utg000005l_pilon.g2760.t1;product=CAGL0K06369g;note=CAGL0K06369g;inference=similar to RNA sequence, mRNA:RefSeq:XM_448500.1
utg000005l_pilon	AUGUSTUS	CDS	1305568	1305787	0.99	+	1	ID=utg000005l_pilon.g2760.t1.cds;Parent=utg000005l_pilon.g2760.t1;product=CAGL0K06369g;note=CAGL0K06369g;inference=similar to RNA sequence, mRNA:RefSeq:XM_448500.1
utg000005l_pilon	AUGUSTUS	gene	1307671	1309400	0.58	+	.	ID=utg000005l_pilon.g2762;Name=XM_448501.1;locus_tag=utg000005l_pilong2762;inference=similar to RNA sequence, mRNA:RefSeq:XM_448501.1"
utg000005l_pilon	AUGUSTUS	mRNA	1307671	1309400	0.58	+	.	ID=utg000005l_pilon.g2762.t1;Parent=utg000005l_pilon.g2762;product=absent;inference=similar to AA sequence:RefSeq:XP_448501.1
utg000005l_pilon	AUGUSTUS	CDS	1307671	1307819	0.9	+	0	ID=utg000005l_pilon.g2762.t1.cds;Parent=utg000005l_pilon.g2762.t1;product=CAGL0K06413g;note=CAGL0K06413g;inference=similar to RNA sequence, mRNA:RefSeq:XM_448502.1
utg000005l_pilon	AUGUSTUS	CDS	1309031	1309400	0.67	+	1	ID=utg000005l_pilon.g2762.t1.cds;Parent=utg000005l_pilon.g2762.t1;product=CAGL0K06413g;note=CAGL0K06413g;inference=similar to RNA sequence, mRNA:RefSeq:XM_448502.1
utg000005l_pilon	AUGUSTUS	gene	1310348	1310563	0.95	+	.	ID=utg000005l_pilon.g2763;Name=XM_448503.1;locus_tag=utg000005l_pilong2763;inference=similar to RNA sequence, mRNA:RefSeq:XM_448503.1"
utg000005l_pilon	AUGUSTUS	mRNA	1310348	1310563	0.95	+	.	ID=utg000005l_pilon.g2763.t1;Parent=utg000005l_pilon.g2763;product=absent;inference=similar to AA sequence:RefSeq:XP_448503.1
utg000005l_pilon	AUGUSTUS	gene	1313476	1314960	0.62	+	.	ID=utg000005l_pilon.g2766;Name=XM_448503.1;locus_tag=utg000005l_pilong2766;inference=similar to RNA sequence, mRNA:RefSeq:XM_448503.1"
utg000005l_pilon	AUGUSTUS	mRNA	1313476	1314960	0.62	+	.	ID=utg000005l_pilon.g2766.t1;Parent=utg000005l_pilon.g2766;product=absent;inference=similar to AA sequence:RefSeq:XP_448503.1
utg000005l_pilon	AUGUSTUS	CDS	1313476	1314033	0.62	+	0	ID=utg000005l_pilon.g2766.t1.cds;Parent=utg000005l_pilon.g2766.t1;product=CAGL0K06435g;note=CAGL0K06435g;inference=similar to RNA sequence, mRNA:RefSeq:XM_448503.1
utg000005l_pilon	AUGUSTUS	CDS	1314289	1314960	0.88	+	0	ID=utg000005l_pilon.g2766.t1.cds;Parent=utg000005l_pilon.g2766.t1;product=CAGL0K06435g;note=CAGL0K06435g;inference=similar to RNA sequence, mRNA:RefSeq:XM_448503.1
utg000005l_pilon	AUGUSTUS	mRNA	1315080	1316131	0.29	-	.	ID=utg000005l_pilon.g2767.t1;Parent=utg000005l_pilon.g2767
utg000005l_pilon	AUGUSTUS	CDS	1315080	1315358	0.95	-	0	ID=utg000005l_pilon.g2767.t1.cds;Parent=utg000005l_pilon.g2767.t1;product=CAGL0K06457g;note=CAGL0K06457g;inference=similar to RNA sequence, mRNA:RefSeq:XM_448504.1
utg000005l_pilon	AUGUSTUS	CDS	1315682	1316131	0.29	-	0	ID=utg000005l_pilon.g2767.t1.cds;Parent=utg000005l_pilon.g2767.t1;product=CAGL0K06457g;note=CAGL0K06457g;inference=similar to RNA sequence, mRNA:RefSeq:XM_448504.1
utg000005l_pilon	AUGUSTUS	gene	1325626	1326243	1	+	.	ID=utg000005l_pilon.g2775;Name=XM_448510.1;locus_tag=utg000005l_pilong2775;inference=similar to RNA sequence, mRNA:RefSeq:XM_448510.1"
utg000005l_pilon	AUGUSTUS	gene	1330753	1331274	0.93	+	.	ID=utg000005l_pilon.g2778;Name=XM_448512.1;locus_tag=utg000005l_pilong2778;inference=similar to RNA sequence, mRNA:RefSeq:XM_448512.1"
utg000005l_pilon	AUGUSTUS	mRNA	1330753	1331274	0.93	+	.	ID=utg000005l_pilon.g2778.t1;Parent=utg000005l_pilon.g2778;product=absent;inference=similar to AA sequence:RefSeq:XP_448512.1
utg000005l_pilon	AUGUSTUS	gene	1332789	1334977	0.01	+	.	ID=utg000005l_pilon.g2780;Name=XM_448513.1;locus_tag=utg000005l_pilong2780;inference=similar to RNA sequence, mRNA:RefSeq:XM_448513.1"
utg000005l_pilon	AUGUSTUS	gene	1335608	1336741	0.73	+	.	ID=utg000005l_pilon.g2781;Name=XM_448515.1;locus_tag=utg000005l_pilong2781;inference=similar to RNA sequence, mRNA:RefSeq:XM_448515.1"
utg000005l_pilon	AUGUSTUS	gene	1339372	1339671	0.99	+	.	ID=utg000005l_pilon.g2784;Name=XM_448517.1;locus_tag=utg000005l_pilong2784;inference=similar to RNA sequence, mRNA:RefSeq:XM_448517.1"
utg000005l_pilon	AUGUSTUS	mRNA	1340341	1340910	0.77	-	.	ID=utg000005l_pilon.g2785.t1;Parent=utg000005l_pilon.g2785
utg000005l_pilon	AUGUSTUS	gene	1341444	1341812	0.6	-	.	ID=utg000005l_pilon.g2787;Name=XM_448518.1;locus_tag=utg000005l_pilong2787;inference=similar to RNA sequence, mRNA:RefSeq:XM_448518.1"
utg000005l_pilon	AUGUSTUS	mRNA	1341444	1341812	0.6	-	.	ID=utg000005l_pilon.g2787.t1;Parent=utg000005l_pilon.g2787;product=absent;inference=similar to AA sequence:RefSeq:XP_448518.1
utg000005l_pilon	AUGUSTUS	mRNA	1348648	1351897	0.46	-	.	ID=utg000005l_pilon.g2790.t1;Parent=utg000005l_pilon.g2790
utg000005l_pilon	AUGUSTUS	CDS	1348648	1348806	0.75	-	0	ID=utg000005l_pilon.g2790.t1.cds;Parent=utg000005l_pilon.g2790.t1;product=CAGL0K06875g;note=CAGL0K06875g;inference=similar to RNA sequence, mRNA:RefSeq:XM_448522.1
utg000005l_pilon	AUGUSTUS	CDS	1349167	1349416	0.79	-	1	ID=utg000005l_pilon.g2790.t1.cds;Parent=utg000005l_pilon.g2790.t1;product=CAGL0K06875g;note=CAGL0K06875g;inference=similar to RNA sequence, mRNA:RefSeq:XM_448522.1
utg000005l_pilon	AUGUSTUS	CDS	1350345	1350626	0.68	-	1	ID=utg000005l_pilon.g2790.t1.cds;Parent=utg000005l_pilon.g2790.t1;product=CAGL0K06875g;note=CAGL0K06875g;inference=similar to RNA sequence, mRNA:RefSeq:XM_448522.1
utg000005l_pilon	AUGUSTUS	CDS	1351623	1351897	1	-	0	ID=utg000005l_pilon.g2790.t1.cds;Parent=utg000005l_pilon.g2790.t1;product=CAGL0K06875g;note=CAGL0K06875g;inference=similar to RNA sequence, mRNA:RefSeq:XM_448522.1
utg000005l_pilon	AUGUSTUS	mRNA	1352716	1354129	0.36	+	.	ID=utg000005l_pilon.g2791.t1;Parent=utg000005l_pilon.g2791
utg000005l_pilon	AUGUSTUS	CDS	1352716	1353032	0.36	+	0	ID=utg000005l_pilon.g2791.t1.cds;Parent=utg000005l_pilon.g2791.t1;product=CAGL0K06897g;note=CAGL0K06897g;inference=similar to RNA sequence, mRNA:RefSeq:XM_448523.1
utg000005l_pilon	AUGUSTUS	CDS	1353721	1354129	0.96	+	1	ID=utg000005l_pilon.g2791.t1.cds;Parent=utg000005l_pilon.g2791.t1;product=CAGL0K06897g;note=CAGL0K06897g;inference=similar to RNA sequence, mRNA:RefSeq:XM_448523.1
utg000005l_pilon	AUGUSTUS	mRNA	1354563	1355044	0.84	+	.	ID=utg000005l_pilon.g2793.t1;Parent=utg000005l_pilon.g2793
utg000005l_pilon	AUGUSTUS	CDS	1354563	1354620	0.85	+	0	ID=utg000005l_pilon.g2793.t1.cds;Parent=utg000005l_pilon.g2793.t1;product=CAGL0K06897g;note=CAGL0K06897g;inference=similar to RNA sequence, mRNA:RefSeq:XM_448523.1
utg000005l_pilon	AUGUSTUS	CDS	1354767	1355044	0.98	+	2	ID=utg000005l_pilon.g2793.t1.cds;Parent=utg000005l_pilon.g2793.t1;product=CAGL0K06897g;note=CAGL0K06897g;inference=similar to RNA sequence, mRNA:RefSeq:XM_448523.1
utg000005l_pilon	AUGUSTUS	gene	1355235	1355594	0.91	-	.	ID=utg000005l_pilon.g2794;Name=XM_448524.1;locus_tag=utg000005l_pilong2794;inference=similar to RNA sequence, mRNA:RefSeq:XM_448524.1"
utg000005l_pilon	AUGUSTUS	mRNA	1355235	1355594	0.91	-	.	ID=utg000005l_pilon.g2794.t1;Parent=utg000005l_pilon.g2794;product=absent;inference=similar to AA sequence:RefSeq:XP_448524.1
utg000005l_pilon	AUGUSTUS	mRNA	1368029	1368662	0.23	+	.	ID=utg000005l_pilon.g2800.t1;Parent=utg000005l_pilon.g2800
utg000005l_pilon	AUGUSTUS	CDS	1368029	1368136	0.55	+	0	ID=utg000005l_pilon.g2800.t1.cds;Parent=utg000005l_pilon.g2800.t1;product=CAGL0K07007g;note=CAGL0K07007g;inference=similar to RNA sequence, mRNA:RefSeq:XM_448528.1
utg000005l_pilon	AUGUSTUS	CDS	1368339	1368662	0.23	+	0	ID=utg000005l_pilon.g2800.t1.cds;Parent=utg000005l_pilon.g2800.t1;product=CAGL0K07007g;note=CAGL0K07007g;inference=similar to RNA sequence, mRNA:RefSeq:XM_448528.1
utg000005l_pilon	AUGUSTUS	gene	1369786	1370256	0.71	+	.	ID=utg000005l_pilon.g2801;Name=XM_448528.1;locus_tag=utg000005l_pilong2801;inference=similar to RNA sequence, mRNA:RefSeq:XM_448528.1"
utg000005l_pilon	AUGUSTUS	mRNA	1369786	1370256	0.71	+	.	ID=utg000005l_pilon.g2801.t1;Parent=utg000005l_pilon.g2801;product=absent;inference=similar to AA sequence:RefSeq:XP_448528.1
utg000005l_pilon	AUGUSTUS	gene	1371778	1372389	1	-	.	ID=utg000005l_pilon.g2803;Name=XM_448529.1;locus_tag=utg000005l_pilong2803;inference=similar to RNA sequence, mRNA:RefSeq:XM_448529.1"
utg000005l_pilon	AUGUSTUS	mRNA	1372929	1373264	1	-	.	ID=utg000005l_pilon.g2804.t1;Parent=utg000005l_pilon.g2804
utg000005l_pilon	AUGUSTUS	gene	1373561	1374821	0.25	+	.	ID=utg000005l_pilon.g2805;Name=XM_448530.1;locus_tag=utg000005l_pilong2805;inference=similar to RNA sequence, mRNA:RefSeq:XM_448530.1"
utg000005l_pilon	AUGUSTUS	gene	1374907	1376328	0.44	-	.	ID=utg000005l_pilon.g2806;Name=XM_448531.1;locus_tag=utg000005l_pilong2806;inference=similar to RNA sequence, mRNA:RefSeq:XM_448531.1"
utg000005l_pilon	AUGUSTUS	gene	1378020	1378538	0.28	-	.	ID=utg000005l_pilon.g2809;Name=XM_448531.1;locus_tag=utg000005l_pilong2809;inference=similar to RNA sequence, mRNA:RefSeq:XM_448531.1"
utg000005l_pilon	AUGUSTUS	gene	1380539	1380820	0.84	-	.	ID=utg000005l_pilon.g2811;Name=XM_002999534.1;locus_tag=utg000005l_pilong2811;inference=similar to RNA sequence, mRNA:RefSeq:XM_002999534.1"
utg000005l_pilon	AUGUSTUS	mRNA	1380539	1380820	0.84	-	.	ID=utg000005l_pilon.g2811.t1;Parent=utg000005l_pilon.g2811;product=absent;inference=similar to AA sequence:RefSeq:XP_002999580.1
utg000005l_pilon	AUGUSTUS	gene	1384584	1385557	0.98	-	.	ID=utg000005l_pilon.g2814;Name=XM_448535.1;locus_tag=utg000005l_pilong2814;inference=similar to RNA sequence, mRNA:RefSeq:XM_448535.1"
utg000005l_pilon	AUGUSTUS	gene	1387936	1388547	0.57	-	.	ID=utg000005l_pilon.g2816;Name=XM_448537.1;locus_tag=utg000005l_pilong2816;inference=similar to RNA sequence, mRNA:RefSeq:XM_448537.1"
utg000005l_pilon	AUGUSTUS	mRNA	1387936	1388547	0.57	-	.	ID=utg000005l_pilon.g2816.t1;Parent=utg000005l_pilon.g2816;product=absent;inference=similar to AA sequence:RefSeq:XP_448537.1
utg000005l_pilon	AUGUSTUS	gene	1393176	1393538	0.7	-	.	ID=utg000005l_pilon.g2817;Name=XM_448538.1;locus_tag=utg000005l_pilong2817;inference=similar to RNA sequence, mRNA:RefSeq:XM_448538.1"
utg000005l_pilon	AUGUSTUS	mRNA	1393176	1393538	0.7	-	.	ID=utg000005l_pilon.g2817.t1;Parent=utg000005l_pilon.g2817;product=absent;inference=similar to AA sequence:RefSeq:XP_448538.1
utg000005l_pilon	AUGUSTUS	gene	1400349	1401320	0.99	-	.	ID=utg000005l_pilon.g2820;Name=XM_448539.1;locus_tag=utg000005l_pilong2820;inference=similar to RNA sequence, mRNA:RefSeq:XM_448539.1"
utg000005l_pilon	AUGUSTUS	mRNA	1400349	1401320	0.99	-	.	ID=utg000005l_pilon.g2820.t1;Parent=utg000005l_pilon.g2820;product=absent;inference=similar to AA sequence:RefSeq:XP_448539.1
utg000005l_pilon	AUGUSTUS	gene	1402984	1403259	1	+	.	ID=utg000005l_pilon.g2822;Name=XM_448540.1;locus_tag=utg000005l_pilong2822;inference=similar to RNA sequence, mRNA:RefSeq:XM_448540.1"
utg000005l_pilon	AUGUSTUS	mRNA	1402984	1403259	1	+	.	ID=utg000005l_pilon.g2822.t1;Parent=utg000005l_pilon.g2822;product=absent;inference=similar to AA sequence:RefSeq:XP_448540.1
utg000005l_pilon	AUGUSTUS	gene	1411519	1412817	0.21	+	.	ID=utg000005l_pilon.g2825;Name=XM_448542.1;locus_tag=utg000005l_pilong2825;inference=similar to RNA sequence, mRNA:RefSeq:XM_448542.1"
utg000005l_pilon	AUGUSTUS	gene	1415793	1416717	0.31	-	.	ID=utg000005l_pilon.g2827;Name=XM_448544.1;locus_tag=utg000005l_pilong2827;inference=similar to RNA sequence, mRNA:RefSeq:XM_448544.1"
utg000005l_pilon	AUGUSTUS	gene	1417646	1418878	0.25	-	.	ID=utg000005l_pilon.g2828;Name=XM_448545.1;locus_tag=utg000005l_pilong2828;inference=similar to RNA sequence, mRNA:RefSeq:XM_448545.1"
utg000005l_pilon	AUGUSTUS	gene	1420920	1422036	0.74	-	.	ID=utg000005l_pilon.g2831;Name=XM_448546.1;locus_tag=utg000005l_pilong2831;inference=similar to RNA sequence, mRNA:RefSeq:XM_448546.1"
utg000005l_pilon	AUGUSTUS	gene	1422075	1422620	0.95	-	.	ID=utg000005l_pilon.g2832;Name=XM_448546.1;locus_tag=utg000005l_pilong2832;inference=similar to RNA sequence, mRNA:RefSeq:XM_448546.1"
utg000005l_pilon	AUGUSTUS	mRNA	1422075	1422620	0.95	-	.	ID=utg000005l_pilon.g2832.t1;Parent=utg000005l_pilon.g2832;product=absent;inference=similar to AA sequence:RefSeq:XP_448546.1
utg000005l_pilon	AUGUSTUS	mRNA	1425164	1426529	0.86	+	.	ID=utg000005l_pilon.g2835.t1;Parent=utg000005l_pilon.g2835
utg000005l_pilon	AUGUSTUS	CDS	1425164	1425218	0.86	+	0	ID=utg000005l_pilon.g2835.t1.cds;Parent=utg000005l_pilon.g2835.t1;product=CAGL0K07546g;note=CAGL0K07546g;inference=similar to RNA sequence, mRNA:RefSeq:XM_448549.1
utg000005l_pilon	AUGUSTUS	CDS	1425787	1426529	1	+	2	ID=utg000005l_pilon.g2835.t1.cds;Parent=utg000005l_pilon.g2835.t1;product=CAGL0K07546g;note=CAGL0K07546g;inference=similar to RNA sequence, mRNA:RefSeq:XM_448549.1
utg000005l_pilon	AUGUSTUS	mRNA	1427323	1428804	0.51	+	.	ID=utg000005l_pilon.g2836.t1;Parent=utg000005l_pilon.g2836
utg000005l_pilon	AUGUSTUS	gene	1430799	1431323	0.97	+	.	ID=utg000005l_pilon.g2839;Name=XM_448551.1;locus_tag=utg000005l_pilong2839;inference=similar to RNA sequence, mRNA:RefSeq:XM_448551.1"
utg000005l_pilon	AUGUSTUS	mRNA	1430799	1431323	0.97	+	.	ID=utg000005l_pilon.g2839.t1;Parent=utg000005l_pilon.g2839;product=absent;inference=similar to AA sequence:RefSeq:XP_448551.1
utg000005l_pilon	AUGUSTUS	gene	1431729	1431947	0.86	+	.	ID=utg000005l_pilon.g2840;Name=XM_448551.1;locus_tag=utg000005l_pilong2840;inference=similar to RNA sequence, mRNA:RefSeq:XM_448551.1"
utg000005l_pilon	AUGUSTUS	mRNA	1431729	1431947	0.86	+	.	ID=utg000005l_pilon.g2840.t1;Parent=utg000005l_pilon.g2840;product=absent;inference=similar to AA sequence:RefSeq:XP_448551.1
utg000005l_pilon	AUGUSTUS	mRNA	1433799	1434535	0.79	+	.	ID=utg000005l_pilon.g2842.t1;Parent=utg000005l_pilon.g2842
utg000005l_pilon	AUGUSTUS	gene	1435077	1436394	0.22	-	.	ID=utg000005l_pilon.g2843;Name=XM_448553.1;locus_tag=utg000005l_pilong2843;inference=similar to RNA sequence, mRNA:RefSeq:XM_448553.1"
utg000005l_pilon	AUGUSTUS	gene	1440718	1443607	0.67	+	.	ID=utg000005l_pilon.g2844;Name=XM_448554.1;locus_tag=utg000005l_pilong2844;inference=similar to RNA sequence, mRNA:RefSeq:XM_448554.1"
utg000005l_pilon	AUGUSTUS	mRNA	1440718	1443607	0.67	+	.	ID=utg000005l_pilon.g2844.t1;Parent=utg000005l_pilon.g2844;product=absent;inference=similar to AA sequence:RefSeq:XP_448554.1
utg000005l_pilon	AUGUSTUS	CDS	1440718	1440894	0.85	+	0	ID=utg000005l_pilon.g2844.t1.cds;Parent=utg000005l_pilon.g2844.t1;product=CAGL0K07656g;note=CAGL0K07656g;inference=similar to RNA sequence, mRNA:RefSeq:XM_448554.1
utg000005l_pilon	AUGUSTUS	CDS	1442702	1443607	0.76	+	0	ID=utg000005l_pilon.g2844.t1.cds;Parent=utg000005l_pilon.g2844.t1;product=CAGL0K07656g;note=CAGL0K07656g;inference=similar to RNA sequence, mRNA:RefSeq:XM_448554.1
utg000005l_pilon	AUGUSTUS	gene	1443924	1444145	0.77	+	.	ID=utg000005l_pilon.g2845;Name=XM_448554.1;locus_tag=utg000005l_pilong2845;inference=similar to RNA sequence, mRNA:RefSeq:XM_448554.1"
utg000005l_pilon	AUGUSTUS	mRNA	1443924	1444145	0.77	+	.	ID=utg000005l_pilon.g2845.t1;Parent=utg000005l_pilon.g2845;product=absent;inference=similar to AA sequence:RefSeq:XP_448554.1
utg000005l_pilon	AUGUSTUS	mRNA	1444653	1445208	0.37	-	.	ID=utg000005l_pilon.g2846.t1;Parent=utg000005l_pilon.g2846
utg000005l_pilon	AUGUSTUS	CDS	1444653	1444862	0.37	-	0	ID=utg000005l_pilon.g2846.t1.cds;Parent=utg000005l_pilon.g2846.t1;product=CAGL0K07678g;note=CAGL0K07678g;inference=similar to RNA sequence, mRNA:RefSeq:XM_448555.1
utg000005l_pilon	AUGUSTUS	CDS	1445074	1445208	0.37	-	0	ID=utg000005l_pilon.g2846.t1.cds;Parent=utg000005l_pilon.g2846.t1;product=CAGL0K07678g;note=CAGL0K07678g;inference=similar to RNA sequence, mRNA:RefSeq:XM_448555.1
utg000005l_pilon	AUGUSTUS	gene	1452261	1452623	0.95	+	.	ID=utg000005l_pilon.g2850;Name=XM_448558.1;locus_tag=utg000005l_pilong2850;inference=similar to RNA sequence, mRNA:RefSeq:XM_448558.1"
utg000005l_pilon	AUGUSTUS	mRNA	1452261	1452623	0.95	+	.	ID=utg000005l_pilon.g2850.t1;Parent=utg000005l_pilon.g2850;product=absent;inference=similar to AA sequence:RefSeq:XP_448558.1
utg000005l_pilon	AUGUSTUS	gene	1452644	1453306	0.7	+	.	ID=utg000005l_pilon.g2851;Name=XM_448558.1;locus_tag=utg000005l_pilong2851;inference=similar to RNA sequence, mRNA:RefSeq:XM_448558.1"
utg000005l_pilon	AUGUSTUS	mRNA	1452644	1453306	0.7	+	.	ID=utg000005l_pilon.g2851.t1;Parent=utg000005l_pilon.g2851;product=absent;inference=similar to AA sequence:RefSeq:XP_448558.1
utg000005l_pilon	AUGUSTUS	mRNA	1453720	1453968	0.37	+	.	ID=utg000005l_pilon.g2852.t1;Parent=utg000005l_pilon.g2852
utg000005l_pilon	AUGUSTUS	gene	1454340	1454588	0.69	+	.	ID=utg000005l_pilon.g2853;Name=XM_448558.1;locus_tag=utg000005l_pilong2853;inference=similar to RNA sequence, mRNA:RefSeq:XM_448558.1"
utg000005l_pilon	AUGUSTUS	mRNA	1454340	1454588	0.69	+	.	ID=utg000005l_pilon.g2853.t1;Parent=utg000005l_pilon.g2853;product=absent;inference=similar to AA sequence:RefSeq:XP_448558.1
utg000005l_pilon	AUGUSTUS	mRNA	1455832	1456797	0.41	-	.	ID=utg000005l_pilon.g2855.t1;Parent=utg000005l_pilon.g2855
utg000005l_pilon	AUGUSTUS	gene	1479130	1479921	0.38	-	.	ID=utg000005l_pilon.g2868;Name=XM_448570.1;locus_tag=utg000005l_pilong2868;inference=similar to RNA sequence, mRNA:RefSeq:XM_448570.1"
utg000005l_pilon	AUGUSTUS	mRNA	1479130	1479921	0.38	-	.	ID=utg000005l_pilon.g2868.t1;Parent=utg000005l_pilon.g2868;product=absent;inference=similar to AA sequence:RefSeq:XP_448570.1
utg000005l_pilon	AUGUSTUS	gene	1481825	1482148	0.23	+	.	ID=utg000005l_pilon.g2871;Name=XM_448571.1;locus_tag=utg000005l_pilong2871;inference=similar to RNA sequence, mRNA:RefSeq:XM_448571.1"
utg000005l_pilon	AUGUSTUS	gene	1483315	1483866	0.89	-	.	ID=utg000005l_pilon.g2872;Name=XM_448573.1;locus_tag=utg000005l_pilong2872;inference=similar to RNA sequence, mRNA:RefSeq:XM_448573.1"
utg000005l_pilon	AUGUSTUS	mRNA	1483315	1483866	0.89	-	.	ID=utg000005l_pilon.g2872.t1;Parent=utg000005l_pilon.g2872;product=absent;inference=similar to AA sequence:RefSeq:XP_448573.1
utg000005l_pilon	AUGUSTUS	gene	1485425	1485922	0.94	-	.	ID=utg000005l_pilon.g2874;Name=XM_448573.1;locus_tag=utg000005l_pilong2874;inference=similar to RNA sequence, mRNA:RefSeq:XM_448573.1"
utg000005l_pilon	AUGUSTUS	gene	1492580	1493385	0.46	-	.	ID=utg000005l_pilon.g2882;Name=XM_448576.1;locus_tag=utg000005l_pilong2882;inference=similar to RNA sequence, mRNA:RefSeq:XM_448576.1"
utg000005l_pilon	AUGUSTUS	gene	1495503	1497905	0.1	+	.	ID=utg000005l_pilon.g2884;Name=XM_448577.1;locus_tag=utg000005l_pilong2884;inference=similar to RNA sequence, mRNA:RefSeq:XM_448577.1"
utg000005l_pilon	AUGUSTUS	mRNA	1495503	1497905	0.1	+	.	ID=utg000005l_pilon.g2884.t1;Parent=utg000005l_pilon.g2884;product=absent;inference=similar to RNA sequence, mRNA:RefSeq:XM_448577.1
utg000005l_pilon	AUGUSTUS	gene	1501010	1501438	0.51	+	.	ID=utg000005l_pilon.g2886;Name=XM_448579.1;locus_tag=utg000005l_pilong2886;inference=similar to RNA sequence, mRNA:RefSeq:XM_448579.1"
utg000005l_pilon	AUGUSTUS	mRNA	1501010	1501438	0.51	+	.	ID=utg000005l_pilon.g2886.t1;Parent=utg000005l_pilon.g2886;product=absent;inference=similar to AA sequence:RefSeq:XP_448579.1
utg000005l_pilon	AUGUSTUS	gene	1503574	1504164	0.79	-	.	ID=utg000005l_pilon.g2888;Name=XM_448581.1;locus_tag=utg000005l_pilong2888;inference=similar to RNA sequence, mRNA:RefSeq:XM_448581.1"
utg000005l_pilon	AUGUSTUS	mRNA	1503574	1504164	0.79	-	.	ID=utg000005l_pilon.g2888.t1;Parent=utg000005l_pilon.g2888;product=absent;inference=similar to AA sequence:RefSeq:XP_448581.1
utg000005l_pilon	AUGUSTUS	gene	1517581	1517940	0.41	-	.	ID=utg000005l_pilon.g2895;Name=XM_448582.1;locus_tag=utg000005l_pilong2895;inference=similar to RNA sequence, mRNA:RefSeq:XM_448582.1"
utg000005l_pilon	AUGUSTUS	mRNA	1517581	1517940	0.41	-	.	ID=utg000005l_pilon.g2895.t1;Parent=utg000005l_pilon.g2895;product=absent;inference=similar to AA sequence:RefSeq:XP_448582.1
utg000005l_pilon	AUGUSTUS	gene	1521591	1522343	0.37	-	.	ID=utg000005l_pilon.g2898;Name=XM_448584.1;locus_tag=utg000005l_pilong2898;inference=similar to RNA sequence, mRNA:RefSeq:XM_448584.1"
utg000005l_pilon	AUGUSTUS	mRNA	1521591	1522343	0.37	-	.	ID=utg000005l_pilon.g2898.t1;Parent=utg000005l_pilon.g2898;product=absent;inference=similar to AA sequence:RefSeq:XP_448584.1
utg000005l_pilon	AUGUSTUS	CDS	1521591	1522033	0.54	-	2	ID=utg000005l_pilon.g2898.t1.cds;Parent=utg000005l_pilon.g2898.t1;product=CAGL0K08338g;note=CAGL0K08338g;inference=similar to RNA sequence, mRNA:RefSeq:XM_448584.1
[truncated: 3,366 more rows]

## Sheet: CG_UHB_02
utg000001l_pilon	AUGUSTUS	gene	3503	4765	0.07	-	.	ID=utg000001l_pilon.g1
utg000001l_pilon	AUGUSTUS	mRNA	3503	4765	0.07	-	.	ID=utg000001l_pilon.g1.t1;Parent=utg000001l_pilon.g1
utg000001l_pilon	AUGUSTUS	gene	5587	6021	0.38	-	.	ID=utg000001l_pilon.g2
utg000001l_pilon	AUGUSTUS	mRNA	5587	6021	0.38	-	.	ID=utg000001l_pilon.g2.t1;Parent=utg000001l_pilon.g2
utg000001l_pilon	AUGUSTUS	gene	6978	7271	0.88	-	.	ID=utg000001l_pilon.g3
utg000001l_pilon	AUGUSTUS	mRNA	6978	7271	0.88	-	.	ID=utg000001l_pilon.g3.t1;Parent=utg000001l_pilon.g3
utg000001l_pilon	AUGUSTUS	gene	8078	8353	0.28	+	.	ID=utg000001l_pilon.g4
utg000001l_pilon	AUGUSTUS	mRNA	8078	8353	0.28	+	.	ID=utg000001l_pilon.g4.t1;Parent=utg000001l_pilon.g4
utg000001l_pilon	AUGUSTUS	gene	8655	9159	0.14	-	.	ID=utg000001l_pilon.g5
utg000001l_pilon	AUGUSTUS	mRNA	8655	9159	0.14	-	.	ID=utg000001l_pilon.g5.t1;Parent=utg000001l_pilon.g5
utg000001l_pilon	AUGUSTUS	gene	9739	10265	0.8	+	.	ID=utg000001l_pilon.g6;Name=XM_002999488.1;locus_tag=utg000001l_pilong6;inference=similar to RNA sequence, mRNA:RefSeq:XM_002999488.1"
utg000001l_pilon	AUGUSTUS	mRNA	9739	10265	0.8	+	.	ID=utg000001l_pilon.g6.t1;Parent=utg000001l_pilon.g6
utg000001l_pilon	AUGUSTUS	CDS	9739	9843	0.8	+	0	ID=utg000001l_pilon.g6.t1.cds;Parent=utg000001l_pilon.g6.t1;product=CAGL0E00231g;note=CAGL0E00231g;inference=similar to RNA sequence, mRNA:RefSeq:XM_002999488.1
utg000001l_pilon	AUGUSTUS	CDS	10074	10265	1	+	0	ID=utg000001l_pilon.g6.t1.cds;Parent=utg000001l_pilon.g6.t1;product=CAGL0E00231g;note=CAGL0E00231g;inference=similar to RNA sequence, mRNA:RefSeq:XM_002999488.1
utg000001l_pilon	AUGUSTUS	gene	10278	10860	0.32	+	.	ID=utg000001l_pilon.g7
utg000001l_pilon	AUGUSTUS	mRNA	10278	10860	0.32	+	.	ID=utg000001l_pilon.g7.t1;Parent=utg000001l_pilon.g7
utg000001l_pilon	AUGUSTUS	gene	12699	13796	0.27	-	.	ID=utg000001l_pilon.g8
utg000001l_pilon	AUGUSTUS	mRNA	12699	13796	0.27	-	.	ID=utg000001l_pilon.g8.t1;Parent=utg000001l_pilon.g8
utg000001l_pilon	AUGUSTUS	gene	18718	21741	0.31	+	.	ID=utg000001l_pilon.g9
utg000001l_pilon	AUGUSTUS	mRNA	18718	21741	0.31	+	.	ID=utg000001l_pilon.g9.t1;Parent=utg000001l_pilon.g9
utg000001l_pilon	AUGUSTUS	gene	21749	22139	0.39	+	.	ID=utg000001l_pilon.g10
utg000001l_pilon	AUGUSTUS	mRNA	21749	22139	0.39	+	.	ID=utg000001l_pilon.g10.t1;Parent=utg000001l_pilon.g10
utg000001l_pilon	AUGUSTUS	gene	23339	25104	0.38	+	.	ID=utg000001l_pilon.g11
utg000001l_pilon	AUGUSTUS	mRNA	23339	25104	0.38	+	.	ID=utg000001l_pilon.g11.t1;Parent=utg000001l_pilon.g11
utg000001l_pilon	AUGUSTUS	gene	25619	26525	0.3	-	.	ID=utg000001l_pilon.g12
utg000001l_pilon	AUGUSTUS	mRNA	25619	26525	0.3	-	.	ID=utg000001l_pilon.g12.t1;Parent=utg000001l_pilon.g12
utg000001l_pilon	AUGUSTUS	gene	27819	28226	1	-	.	ID=utg000001l_pilon.g13;Name=XM_446375.1;locus_tag=utg000001l_pilong13;inference=similar to RNA sequence, mRNA:RefSeq:XM_446375.1"
utg000001l_pilon	AUGUSTUS	mRNA	27819	28226	1	-	.	ID=utg000001l_pilon.g13.t1;Parent=utg000001l_pilon.g13
utg000001l_pilon	AUGUSTUS	gene	29724	29948	1	-	.	ID=utg000001l_pilon.g14
utg000001l_pilon	AUGUSTUS	mRNA	29724	29948	1	-	.	ID=utg000001l_pilon.g14.t1;Parent=utg000001l_pilon.g14
utg000001l_pilon	AUGUSTUS	gene	30378	31203	0.26	-	.	ID=utg000001l_pilon.g15
utg000001l_pilon	AUGUSTUS	mRNA	30378	31203	0.26	-	.	ID=utg000001l_pilon.g15.t1;Parent=utg000001l_pilon.g15
utg000001l_pilon	AUGUSTUS	gene	31289	32313	0.59	+	.	ID=utg000001l_pilon.g16
utg000001l_pilon	AUGUSTUS	mRNA	31289	32313	0.59	+	.	ID=utg000001l_pilon.g16.t1;Parent=utg000001l_pilon.g16
utg000001l_pilon	AUGUSTUS	gene	32873	33586	0.85	+	.	ID=utg000001l_pilon.g17
utg000001l_pilon	AUGUSTUS	mRNA	32873	33586	0.85	+	.	ID=utg000001l_pilon.g17.t1;Parent=utg000001l_pilon.g17
utg000001l_pilon	AUGUSTUS	gene	34190	34655	0.55	-	.	ID=utg000001l_pilon.g18
utg000001l_pilon	AUGUSTUS	mRNA	34190	34655	0.55	-	.	ID=utg000001l_pilon.g18.t1;Parent=utg000001l_pilon.g18
utg000001l_pilon	AUGUSTUS	CDS	34190	34460	0.56	-	1	ID=utg000001l_pilon.g18.t1.cds;Parent=utg000001l_pilon.g18.t1;product=CAGL0G00286g;note=CAGL0G00286g;inference=similar to RNA sequence, mRNA:RefSeq:XM_446377.1
utg000001l_pilon	AUGUSTUS	CDS	34534	34655	0.55	-	0	ID=utg000001l_pilon.g18.t1.cds;Parent=utg000001l_pilon.g18.t1;product=CAGL0G00286g;note=CAGL0G00286g;inference=similar to RNA sequence, mRNA:RefSeq:XM_446377.1
utg000001l_pilon	AUGUSTUS	gene	34988	35482	0.82	-	.	ID=utg000001l_pilon.g19;Name=XM_446377.1;locus_tag=utg000001l_pilong19;inference=similar to RNA sequence, mRNA:RefSeq:XM_446377.1"
utg000001l_pilon	AUGUSTUS	mRNA	34988	35482	0.82	-	.	ID=utg000001l_pilon.g19.t1;Parent=utg000001l_pilon.g19
utg000001l_pilon	AUGUSTUS	gene	38457	38933	0.62	+	.	ID=utg000001l_pilon.g20;Name=XM_446377.1;locus_tag=utg000001l_pilong20;inference=similar to RNA sequence, mRNA:RefSeq:XM_446377.1"
utg000001l_pilon	AUGUSTUS	mRNA	38457	38933	0.62	+	.	ID=utg000001l_pilon.g20.t1;Parent=utg000001l_pilon.g20
utg000001l_pilon	AUGUSTUS	gene	39798	40454	1	+	.	ID=utg000001l_pilon.g21
utg000001l_pilon	AUGUSTUS	mRNA	39798	40454	1	+	.	ID=utg000001l_pilon.g21.t1;Parent=utg000001l_pilon.g21
utg000001l_pilon	AUGUSTUS	gene	41653	42332	0.12	-	.	ID=utg000001l_pilon.g22
utg000001l_pilon	AUGUSTUS	mRNA	41653	42332	0.12	-	.	ID=utg000001l_pilon.g22.t1;Parent=utg000001l_pilon.g22
utg000001l_pilon	AUGUSTUS	CDS	41653	41924	0.6	-	2	ID=utg000001l_pilon.g22.t1.cds;Parent=utg000001l_pilon.g22.t1;product=CAGL0G00330g;note=CAGL0G00330g;inference=similar to RNA sequence, mRNA:RefSeq:XM_446379.1
utg000001l_pilon	AUGUSTUS	CDS	42002	42222	0.32	-	1	ID=utg000001l_pilon.g22.t1.cds;Parent=utg000001l_pilon.g22.t1;product=CAGL0G00330g;note=CAGL0G00330g;inference=similar to RNA sequence, mRNA:RefSeq:XM_446379.1
utg000001l_pilon	AUGUSTUS	CDS	42310	42332	0.52	-	0	ID=utg000001l_pilon.g22.t1.cds;Parent=utg000001l_pilon.g22.t1;product=CAGL0G00330g;note=CAGL0G00330g;inference=similar to RNA sequence, mRNA:RefSeq:XM_446379.1
utg000001l_pilon	AUGUSTUS	gene	42375	43336	0.47	+	.	ID=utg000001l_pilon.g23
utg000001l_pilon	AUGUSTUS	mRNA	42375	43336	0.47	+	.	ID=utg000001l_pilon.g23.t1;Parent=utg000001l_pilon.g23
utg000001l_pilon	AUGUSTUS	gene	43545	43781	0.42	+	.	ID=utg000001l_pilon.g24
utg000001l_pilon	AUGUSTUS	mRNA	43545	43781	0.42	+	.	ID=utg000001l_pilon.g24.t1;Parent=utg000001l_pilon.g24
utg000001l_pilon	AUGUSTUS	gene	44471	46445	0.12	+	.	ID=utg000001l_pilon.g25
utg000001l_pilon	AUGUSTUS	mRNA	44471	46445	0.12	+	.	ID=utg000001l_pilon.g25.t1;Parent=utg000001l_pilon.g25
utg000001l_pilon	AUGUSTUS	CDS	44471	44618	0.32	+	0	ID=utg000001l_pilon.g25.t1.cds;Parent=utg000001l_pilon.g25.t1;product=CAGL0G00374g;note=CAGL0G00374g;inference=similar to RNA sequence, mRNA:RefSeq:XM_446381.1
utg000001l_pilon	AUGUSTUS	CDS	44717	44835	0.58	+	2	ID=utg000001l_pilon.g25.t1.cds;Parent=utg000001l_pilon.g25.t1;product=CAGL0G00374g;note=CAGL0G00374g;inference=similar to RNA sequence, mRNA:RefSeq:XM_446381.1
utg000001l_pilon	AUGUSTUS	CDS	45785	46070	0.34	+	0	ID=utg000001l_pilon.g25.t1.cds;Parent=utg000001l_pilon.g25.t1;product=CAGL0G00374g;note=CAGL0G00374g;inference=similar to RNA sequence, mRNA:RefSeq:XM_446381.1
utg000001l_pilon	AUGUSTUS	CDS	46126	46445	0.85	+	2	ID=utg000001l_pilon.g25.t1.cds;Parent=utg000001l_pilon.g25.t1;product=CAGL0G00374g;note=CAGL0G00374g;inference=similar to RNA sequence, mRNA:RefSeq:XM_446381.1
utg000001l_pilon	AUGUSTUS	gene	46765	47492	0.2	-	.	ID=utg000001l_pilon.g26
utg000001l_pilon	AUGUSTUS	mRNA	46765	47492	0.2	-	.	ID=utg000001l_pilon.g26.t1;Parent=utg000001l_pilon.g26
utg000001l_pilon	AUGUSTUS	gene	47948	49081	0.42	+	.	ID=utg000001l_pilon.g27;Name=XM_446383.1;locus_tag=utg000001l_pilong27;inference=similar to RNA sequence, mRNA:RefSeq:XM_446383.1"
utg000001l_pilon	AUGUSTUS	mRNA	47948	49081	0.42	+	.	ID=utg000001l_pilon.g27.t1;Parent=utg000001l_pilon.g27
utg000001l_pilon	AUGUSTUS	CDS	47948	48029	0.66	+	0	ID=utg000001l_pilon.g27.t1.cds;Parent=utg000001l_pilon.g27.t1;product=CAGL0G00418g;note=CAGL0G00418g;inference=similar to RNA sequence, mRNA:RefSeq:XM_446383.1
utg000001l_pilon	AUGUSTUS	CDS	48096	49081	0.48	+	2	ID=utg000001l_pilon.g27.t1.cds;Parent=utg000001l_pilon.g27.t1;product=CAGL0G00418g;note=CAGL0G00418g;inference=similar to RNA sequence, mRNA:RefSeq:XM_446383.1
utg000001l_pilon	AUGUSTUS	gene	49157	50833	0.37	+	.	ID=utg000001l_pilon.g28
utg000001l_pilon	AUGUSTUS	mRNA	49157	50833	0.37	+	.	ID=utg000001l_pilon.g28.t1;Parent=utg000001l_pilon.g28
utg000001l_pilon	AUGUSTUS	CDS	49157	49673	0.55	+	0	ID=utg000001l_pilon.g28.t1.cds;Parent=utg000001l_pilon.g28.t1;product=CAGL0G00418g;note=CAGL0G00418g;inference=similar to RNA sequence, mRNA:RefSeq:XM_446383.1
utg000001l_pilon	AUGUSTUS	CDS	49797	50291	0.53	+	2	ID=utg000001l_pilon.g28.t1.cds;Parent=utg000001l_pilon.g28.t1;product=CAGL0G00418g;note=CAGL0G00418g;inference=similar to RNA sequence, mRNA:RefSeq:XM_446383.1
utg000001l_pilon	AUGUSTUS	CDS	50388	50833	0.75	+	2	ID=utg000001l_pilon.g28.t1.cds;Parent=utg000001l_pilon.g28.t1;product=CAGL0G00418g;note=CAGL0G00418g;inference=similar to RNA sequence, mRNA:RefSeq:XM_446383.1
utg000001l_pilon	AUGUSTUS	gene	51877	52188	0.5	+	.	ID=utg000001l_pilon.g29
utg000001l_pilon	AUGUSTUS	mRNA	51877	52188	0.5	+	.	ID=utg000001l_pilon.g29.t1;Parent=utg000001l_pilon.g29
utg000001l_pilon	AUGUSTUS	gene	52848	53078	0.43	+	.	ID=utg000001l_pilon.g30
utg000001l_pilon	AUGUSTUS	mRNA	52848	53078	0.43	+	.	ID=utg000001l_pilon.g30.t1;Parent=utg000001l_pilon.g30
utg000001l_pilon	AUGUSTUS	gene	54101	54346	0.51	+	.	ID=utg000001l_pilon.g31
utg000001l_pilon	AUGUSTUS	mRNA	54101	54346	0.51	+	.	ID=utg000001l_pilon.g31.t1;Parent=utg000001l_pilon.g31
utg000001l_pilon	AUGUSTUS	gene	55153	55383	0.99	+	.	ID=utg000001l_pilon.g32
utg000001l_pilon	AUGUSTUS	mRNA	55153	55383	0.99	+	.	ID=utg000001l_pilon.g32.t1;Parent=utg000001l_pilon.g32
utg000001l_pilon	AUGUSTUS	gene	56267	59785	0.14	-	.	ID=utg000001l_pilon.g33
utg000001l_pilon	AUGUSTUS	mRNA	56267	59785	0.14	-	.	ID=utg000001l_pilon.g33.t1;Parent=utg000001l_pilon.g33
utg000001l_pilon	AUGUSTUS	CDS	56267	56850	0.94	-	2	ID=utg000001l_pilon.g33.t1.cds;Parent=utg000001l_pilon.g33.t1;product=CAGL0G00506g;note=CAGL0G00506g;inference=similar to RNA sequence, mRNA:RefSeq:XM_446387.1
utg000001l_pilon	AUGUSTUS	CDS	57150	57408	0.34	-	0	ID=utg000001l_pilon.g33.t1.cds;Parent=utg000001l_pilon.g33.t1;product=CAGL0G00506g;note=CAGL0G00506g;inference=similar to RNA sequence, mRNA:RefSeq:XM_446387.1
utg000001l_pilon	AUGUSTUS	CDS	59717	59785	0.58	-	0	ID=utg000001l_pilon.g33.t1.cds;Parent=utg000001l_pilon.g33.t1;product=CAGL0G00506g;note=CAGL0G00506g;inference=similar to RNA sequence, mRNA:RefSeq:XM_446387.1
utg000001l_pilon	AUGUSTUS	gene	60027	62529	0.09	-	.	ID=utg000001l_pilon.g34;Name=XM_446387.1;locus_tag=utg000001l_pilong34;inference=similar to RNA sequence, mRNA:RefSeq:XM_446387.1"
utg000001l_pilon	AUGUSTUS	mRNA	60027	62529	0.09	-	.	ID=utg000001l_pilon.g34.t1;Parent=utg000001l_pilon.g34
utg000001l_pilon	AUGUSTUS	gene	63639	63995	0.17	-	.	ID=utg000001l_pilon.g35
utg000001l_pilon	AUGUSTUS	mRNA	63639	63995	0.17	-	.	ID=utg000001l_pilon.g35.t1;Parent=utg000001l_pilon.g35
utg000001l_pilon	AUGUSTUS	gene	64050	65099	0.31	-	.	ID=utg000001l_pilon.g36
utg000001l_pilon	AUGUSTUS	mRNA	64050	65099	0.31	-	.	ID=utg000001l_pilon.g36.t1;Parent=utg000001l_pilon.g36
utg000001l_pilon	AUGUSTUS	gene	65136	67704	0.11	-	.	ID=utg000001l_pilon.g37
utg000001l_pilon	AUGUSTUS	mRNA	65136	67704	0.11	-	.	ID=utg000001l_pilon.g37.t1;Parent=utg000001l_pilon.g37
utg000001l_pilon	AUGUSTUS	gene	69035	69932	0.43	+	.	ID=utg000001l_pilon.g38
utg000001l_pilon	AUGUSTUS	mRNA	69035	69932	0.43	+	.	ID=utg000001l_pilon.g38.t1;Parent=utg000001l_pilon.g38
utg000001l_pilon	AUGUSTUS	CDS	69035	69068	0.76	+	0	ID=utg000001l_pilon.g38.t1.cds;Parent=utg000001l_pilon.g38.t1;product=CAGL0G00594g;note=CAGL0G00594g;inference=similar to RNA sequence, mRNA:RefSeq:XM_446390.1
utg000001l_pilon	AUGUSTUS	CDS	69276	69523	0.64	+	2	ID=utg000001l_pilon.g38.t1.cds;Parent=utg000001l_pilon.g38.t1;product=CAGL0G00594g;note=CAGL0G00594g;inference=similar to RNA sequence, mRNA:RefSeq:XM_446390.1
utg000001l_pilon	AUGUSTUS	CDS	69663	69932	0.66	+	0	ID=utg000001l_pilon.g38.t1.cds;Parent=utg000001l_pilon.g38.t1;product=CAGL0G00594g;note=CAGL0G00594g;inference=similar to RNA sequence, mRNA:RefSeq:XM_446390.1
utg000001l_pilon	AUGUSTUS	gene	69989	72172	0.45	+	.	ID=utg000001l_pilon.g39;Name=XM_446390.1;locus_tag=utg000001l_pilong39;inference=similar to RNA sequence, mRNA:RefSeq:XM_446390.1"
utg000001l_pilon	AUGUSTUS	mRNA	69989	72172	0.45	+	.	ID=utg000001l_pilon.g39.t1;Parent=utg000001l_pilon.g39
utg000001l_pilon	AUGUSTUS	CDS	69989	70107	0.65	+	0	ID=utg000001l_pilon.g39.t1.cds;Parent=utg000001l_pilon.g39.t1;product=CAGL0G00594g;note=CAGL0G00594g;inference=similar to RNA sequence, mRNA:RefSeq:XM_446390.1
utg000001l_pilon	AUGUSTUS	CDS	71170	71364	0.74	+	1	ID=utg000001l_pilon.g39.t1.cds;Parent=utg000001l_pilon.g39.t1;product=CAGL0G00594g;note=CAGL0G00594g;inference=similar to RNA sequence, mRNA:RefSeq:XM_446390.1
utg000001l_pilon	AUGUSTUS	CDS	71524	72172	0.93	+	1	ID=utg000001l_pilon.g39.t1.cds;Parent=utg000001l_pilon.g39.t1;product=CAGL0G00594g;note=CAGL0G00594g;inference=similar to RNA sequence, mRNA:RefSeq:XM_446390.1
utg000001l_pilon	AUGUSTUS	gene	72223	72615	0.97	+	.	ID=utg000001l_pilon.g40;Name=XM_446391.1;locus_tag=utg000001l_pilong40;inference=similar to RNA sequence, mRNA:RefSeq:XM_446391.1"
utg000001l_pilon	AUGUSTUS	mRNA	72223	72615	0.97	+	.	ID=utg000001l_pilon.g40.t1;Parent=utg000001l_pilon.g40
utg000001l_pilon	AUGUSTUS	gene	72825	73231	0.44	-	.	ID=utg000001l_pilon.g41
utg000001l_pilon	AUGUSTUS	mRNA	72825	73231	0.44	-	.	ID=utg000001l_pilon.g41.t1;Parent=utg000001l_pilon.g41
utg000001l_pilon	AUGUSTUS	gene	73696	74875	0.36	+	.	ID=utg000001l_pilon.g42;Name=XM_446392.1;locus_tag=utg000001l_pilong42;inference=similar to RNA sequence, mRNA:RefSeq:XM_446392.1"
utg000001l_pilon	AUGUSTUS	mRNA	73696	74875	0.36	+	.	ID=utg000001l_pilon.g42.t1;Parent=utg000001l_pilon.g42
utg000001l_pilon	AUGUSTUS	CDS	73696	73837	0.85	+	0	ID=utg000001l_pilon.g42.t1.cds;Parent=utg000001l_pilon.g42.t1;product=CAGL0G00704g;note=CAGL0G00704g;inference=similar to RNA sequence, mRNA:RefSeq:XM_446393.1
utg000001l_pilon	AUGUSTUS	CDS	73959	74200	0.61	+	2	ID=utg000001l_pilon.g42.t1.cds;Parent=utg000001l_pilon.g42.t1;product=CAGL0G00704g;note=CAGL0G00704g;inference=similar to RNA sequence, mRNA:RefSeq:XM_446393.1
utg000001l_pilon	AUGUSTUS	CDS	74639	74875	0.65	+	0	ID=utg000001l_pilon.g42.t1.cds;Parent=utg000001l_pilon.g42.t1;product=CAGL0G00704g;note=CAGL0G00704g;inference=similar to RNA sequence, mRNA:RefSeq:XM_446393.1
utg000001l_pilon	AUGUSTUS	gene	76415	76963	0.5	-	.	ID=utg000001l_pilon.g43
utg000001l_pilon	AUGUSTUS	mRNA	76415	76963	0.5	-	.	ID=utg000001l_pilon.g43.t1;Parent=utg000001l_pilon.g43
utg000001l_pilon	AUGUSTUS	gene	77680	77952	0.33	+	.	ID=utg000001l_pilon.g44
utg000001l_pilon	AUGUSTUS	mRNA	77680	77952	0.33	+	.	ID=utg000001l_pilon.g44.t1;Parent=utg000001l_pilon.g44
utg000001l_pilon	AUGUSTUS	gene	77982	78413	0.63	+	.	ID=utg000001l_pilon.g45;Name=XM_446395.1;locus_tag=utg000001l_pilong45;inference=similar to RNA sequence, mRNA:RefSeq:XM_446395.1"
utg000001l_pilon	AUGUSTUS	mRNA	77982	78413	0.63	+	.	ID=utg000001l_pilon.g45.t1;Parent=utg000001l_pilon.g45
utg000001l_pilon	AUGUSTUS	gene	81443	81889	0.5	+	.	ID=utg000001l_pilon.g46
utg000001l_pilon	AUGUSTUS	mRNA	81443	81889	0.5	+	.	ID=utg000001l_pilon.g46.t1;Parent=utg000001l_pilon.g46
utg000001l_pilon	AUGUSTUS	gene	82200	82627	0.47	+	.	ID=utg000001l_pilon.g47
utg000001l_pilon	AUGUSTUS	mRNA	82200	82627	0.47	+	.	ID=utg000001l_pilon.g47.t1;Parent=utg000001l_pilon.g47
utg000001l_pilon	AUGUSTUS	gene	83718	83987	0.74	-	.	ID=utg000001l_pilon.g48
utg000001l_pilon	AUGUSTUS	mRNA	83718	83987	0.74	-	.	ID=utg000001l_pilon.g48.t1;Parent=utg000001l_pilon.g48
utg000001l_pilon	AUGUSTUS	gene	84170	84559	0.8	+	.	ID=utg000001l_pilon.g49
utg000001l_pilon	AUGUSTUS	mRNA	84170	84559	0.8	+	.	ID=utg000001l_pilon.g49.t1;Parent=utg000001l_pilon.g49
utg000001l_pilon	AUGUSTUS	gene	86817	88274	0.38	+	.	ID=utg000001l_pilon.g50
utg000001l_pilon	AUGUSTUS	mRNA	86817	88274	0.38	+	.	ID=utg000001l_pilon.g50.t1;Parent=utg000001l_pilon.g50
utg000001l_pilon	AUGUSTUS	CDS	86817	86931	0.52	+	0	ID=utg000001l_pilon.g50.t1.cds;Parent=utg000001l_pilon.g50.t1;product=CAGL0G00902g;note=CAGL0G00902g;inference=similar to RNA sequence, mRNA:RefSeq:XM_446400.1
utg000001l_pilon	AUGUSTUS	CDS	87922	88274	0.47	+	2	ID=utg000001l_pilon.g50.t1.cds;Parent=utg000001l_pilon.g50.t1;product=CAGL0G00902g;note=CAGL0G00902g;inference=similar to RNA sequence, mRNA:RefSeq:XM_446400.1
utg000001l_pilon	AUGUSTUS	gene	88641	89194	0.52	+	.	ID=utg000001l_pilon.g51;Name=XM_446400.1;locus_tag=utg000001l_pilong51;inference=similar to RNA sequence, mRNA:RefSeq:XM_446400.1"
utg000001l_pilon	AUGUSTUS	mRNA	88641	89194	0.52	+	.	ID=utg000001l_pilon.g51.t1;Parent=utg000001l_pilon.g51
utg000001l_pilon	AUGUSTUS	CDS	88641	88889	0.74	+	0	ID=utg000001l_pilon.g51.t1.cds;Parent=utg000001l_pilon.g51.t1;product=CAGL0G00902g;note=CAGL0G00902g;inference=similar to RNA sequence, mRNA:RefSeq:XM_446400.1
utg000001l_pilon	AUGUSTUS	CDS	88937	89194	0.56	+	0	ID=utg000001l_pilon.g51.t1.cds;Parent=utg000001l_pilon.g51.t1;product=CAGL0G00902g;note=CAGL0G00902g;inference=similar to RNA sequence, mRNA:RefSeq:XM_446400.1
utg000001l_pilon	AUGUSTUS	gene	89247	90301	0.19	-	.	ID=utg000001l_pilon.g52;Name=XM_446401.1;locus_tag=utg000001l_pilong52;inference=similar to RNA sequence, mRNA:RefSeq:XM_446401.1"
utg000001l_pilon	AUGUSTUS	mRNA	89247	90301	0.19	-	.	ID=utg000001l_pilon.g52.t1;Parent=utg000001l_pilon.g52
utg000001l_pilon	AUGUSTUS	CDS	89247	89833	0.49	-	2	ID=utg000001l_pilon.g52.t1.cds;Parent=utg000001l_pilon.g52.t1;product=CAGL0G00924g;note=CAGL0G00924g;inference=similar to RNA sequence, mRNA:RefSeq:XM_446401.1
utg000001l_pilon	AUGUSTUS	CDS	89887	90301	0.21	-	0	ID=utg000001l_pilon.g52.t1.cds;Parent=utg000001l_pilon.g52.t1;product=CAGL0G00924g;note=CAGL0G00924g;inference=similar to RNA sequence, mRNA:RefSeq:XM_446401.1
utg000001l_pilon	AUGUSTUS	gene	94492	97642	0.07	-	.	ID=utg000001l_pilon.g53
utg000001l_pilon	AUGUSTUS	mRNA	94492	97642	0.07	-	.	ID=utg000001l_pilon.g53.t1;Parent=utg000001l_pilon.g53
utg000001l_pilon	AUGUSTUS	gene	97763	98035	0.89	+	.	ID=utg000001l_pilon.g54
utg000001l_pilon	AUGUSTUS	mRNA	97763	98035	0.89	+	.	ID=utg000001l_pilon.g54.t1;Parent=utg000001l_pilon.g54
utg000001l_pilon	AUGUSTUS	gene	102043	102486	0.96	+	.	ID=utg000001l_pilon.g55
utg000001l_pilon	AUGUSTUS	mRNA	102043	102486	0.96	+	.	ID=utg000001l_pilon.g55.t1;Parent=utg000001l_pilon.g55
utg000001l_pilon	AUGUSTUS	gene	102530	102904	0.74	+	.	ID=utg000001l_pilon.g56;Name=XM_446406.1;locus_tag=utg000001l_pilong56;inference=similar to RNA sequence, mRNA:RefSeq:XM_446406.1"
utg000001l_pilon	AUGUSTUS	mRNA	102530	102904	0.74	+	.	ID=utg000001l_pilon.g56.t1;Parent=utg000001l_pilon.g56
utg000001l_pilon	AUGUSTUS	gene	103020	103511	0.91	+	.	ID=utg000001l_pilon.g57;Name=XM_446406.1;locus_tag=utg000001l_pilong57;inference=similar to RNA sequence, mRNA:RefSeq:XM_446406.1"
utg000001l_pilon	AUGUSTUS	mRNA	103020	103511	0.91	+	.	ID=utg000001l_pilon.g57.t1;Parent=utg000001l_pilon.g57
utg000001l_pilon	AUGUSTUS	gene	103828	104307	0.96	+	.	ID=utg000001l_pilon.g58
utg000001l_pilon	AUGUSTUS	mRNA	103828	104307	0.96	+	.	ID=utg000001l_pilon.g58.t1;Parent=utg000001l_pilon.g58
utg000001l_pilon	AUGUSTUS	gene	104453	105705	0.54	+	.	ID=utg000001l_pilon.g59
utg000001l_pilon	AUGUSTUS	mRNA	104453	105705	0.54	+	.	ID=utg000001l_pilon.g59.t1;Parent=utg000001l_pilon.g59
utg000001l_pilon	AUGUSTUS	CDS	104453	104964	0.72	+	0	ID=utg000001l_pilon.g59.t1.cds;Parent=utg000001l_pilon.g59.t1;product=CAGL0G01034g;note=CAGL0G01034g;inference=similar to RNA sequence, mRNA:RefSeq:XM_446406.1
utg000001l_pilon	AUGUSTUS	CDS	105043	105194	0.85	+	1	ID=utg000001l_pilon.g59.t1.cds;Parent=utg000001l_pilon.g59.t1;product=CAGL0G01034g;note=CAGL0G01034g;inference=similar to RNA sequence, mRNA:RefSeq:XM_446406.1
utg000001l_pilon	AUGUSTUS	CDS	105419	105705	0.85	+	2	ID=utg000001l_pilon.g59.t1.cds;Parent=utg000001l_pilon.g59.t1;product=CAGL0G01034g;note=CAGL0G01034g;inference=similar to RNA sequence, mRNA:RefSeq:XM_446406.1
utg000001l_pilon	AUGUSTUS	gene	105785	107460	0.58	+	.	ID=utg000001l_pilon.g60;Name=XM_446406.1;locus_tag=utg000001l_pilong60;inference=similar to RNA sequence, mRNA:RefSeq:XM_446406.1"
utg000001l_pilon	AUGUSTUS	mRNA	105785	107460	0.58	+	.	ID=utg000001l_pilon.g60.t1;Parent=utg000001l_pilon.g60
utg000001l_pilon	AUGUSTUS	CDS	105785	106505	0.58	+	0	ID=utg000001l_pilon.g60.t1.cds;Parent=utg000001l_pilon.g60.t1;product=CAGL0G01034g;note=CAGL0G01034g;inference=similar to RNA sequence, mRNA:RefSeq:XM_446406.1
utg000001l_pilon	AUGUSTUS	CDS	106649	107460	0.87	+	2	ID=utg000001l_pilon.g60.t1.cds;Parent=utg000001l_pilon.g60.t1;product=CAGL0G01034g;note=CAGL0G01034g;inference=similar to RNA sequence, mRNA:RefSeq:XM_446406.1
utg000001l_pilon	AUGUSTUS	gene	108541	111454	0.07	+	.	ID=utg000001l_pilon.g61
utg000001l_pilon	AUGUSTUS	mRNA	108541	111454	0.07	+	.	ID=utg000001l_pilon.g61.t1;Parent=utg000001l_pilon.g61
utg000001l_pilon	AUGUSTUS	gene	112425	113557	0.29	+	.	ID=utg000001l_pilon.g62
utg000001l_pilon	AUGUSTUS	mRNA	112425	113557	0.29	+	.	ID=utg000001l_pilon.g62.t1;Parent=utg000001l_pilon.g62
utg000001l_pilon	AUGUSTUS	gene	113775	114583	0.26	-	.	ID=utg000001l_pilon.g63
utg000001l_pilon	AUGUSTUS	mRNA	113775	114583	0.26	-	.	ID=utg000001l_pilon.g63.t1;Parent=utg000001l_pilon.g63
utg000001l_pilon	AUGUSTUS	gene	115744	116370	0.46	+	.	ID=utg000001l_pilon.g64
utg000001l_pilon	AUGUSTUS	mRNA	115744	116370	0.46	+	.	ID=utg000001l_pilon.g64.t1;Parent=utg000001l_pilon.g64
utg000001l_pilon	AUGUSTUS	gene	116967	117432	0.55	-	.	ID=utg000001l_pilon.g65
utg000001l_pilon	AUGUSTUS	mRNA	116967	117432	0.55	-	.	ID=utg000001l_pilon.g65.t1;Parent=utg000001l_pilon.g65
utg000001l_pilon	AUGUSTUS	CDS	116967	117181	0.72	-	2	ID=utg000001l_pilon.g65.t1.cds;Parent=utg000001l_pilon.g65.t1;product=CAGL0G01144g;note=CAGL0G01144g;inference=similar to RNA sequence, mRNA:RefSeq:XM_446411.1
utg000001l_pilon	AUGUSTUS	CDS	117264	117432	0.64	-	0	ID=utg000001l_pilon.g65.t1.cds;Parent=utg000001l_pilon.g65.t1;product=CAGL0G01144g;note=CAGL0G01144g;inference=similar to RNA sequence, mRNA:RefSeq:XM_446411.1
utg000001l_pilon	AUGUSTUS	gene	117559	117804	0.71	+	.	ID=utg000001l_pilon.g66
utg000001l_pilon	AUGUSTUS	mRNA	117559	117804	0.71	+	.	ID=utg000001l_pilon.g66.t1;Parent=utg000001l_pilon.g66
utg000001l_pilon	AUGUSTUS	gene	120494	121857	0.29	+	.	ID=utg000001l_pilon.g67
utg000001l_pilon	AUGUSTUS	mRNA	120494	121857	0.29	+	.	ID=utg000001l_pilon.g67.t1;Parent=utg000001l_pilon.g67
utg000001l_pilon	AUGUSTUS	gene	123841	127046	0.16	-	.	ID=utg000001l_pilon.g68
utg000001l_pilon	AUGUSTUS	mRNA	123841	127046	0.16	-	.	ID=utg000001l_pilon.g68.t1;Parent=utg000001l_pilon.g68
utg000001l_pilon	AUGUSTUS	gene	127111	129381	0.56	+	.	ID=utg000001l_pilon.g69
utg000001l_pilon	AUGUSTUS	mRNA	127111	129381	0.56	+	.	ID=utg000001l_pilon.g69.t1;Parent=utg000001l_pilon.g69
utg000001l_pilon	AUGUSTUS	gene	129393	129911	0.99	+	.	ID=utg000001l_pilon.g70
utg000001l_pilon	AUGUSTUS	mRNA	129393	129911	0.99	+	.	ID=utg000001l_pilon.g70.t1;Parent=utg000001l_pilon.g70
utg000001l_pilon	AUGUSTUS	CDS	129393	129605	1	+	0	ID=utg000001l_pilon.g70.t1.cds;Parent=utg000001l_pilon.g70.t1;product=CAGL0G01254g;note=CAGL0G01254g;inference=similar to RNA sequence, mRNA:RefSeq:XM_446416.1
utg000001l_pilon	AUGUSTUS	CDS	129723	129911	0.99	+	0	ID=utg000001l_pilon.g70.t1.cds;Parent=utg000001l_pilon.g70.t1;product=CAGL0G01254g;note=CAGL0G01254g;inference=similar to RNA sequence, mRNA:RefSeq:XM_446416.1
utg000001l_pilon	AUGUSTUS	gene	130274	130658	0.52	+	.	ID=utg000001l_pilon.g71
utg000001l_pilon	AUGUSTUS	mRNA	130274	130658	0.52	+	.	ID=utg000001l_pilon.g71.t1;Parent=utg000001l_pilon.g71
utg000001l_pilon	AUGUSTUS	gene	132442	134217	0.37	+	.	ID=utg000001l_pilon.g72
utg000001l_pilon	AUGUSTUS	mRNA	132442	134217	0.37	+	.	ID=utg000001l_pilon.g72.t1;Parent=utg000001l_pilon.g72
utg000001l_pilon	AUGUSTUS	gene	135837	137862	0.06	-	.	ID=utg000001l_pilon.g73
utg000001l_pilon	AUGUSTUS	mRNA	135837	137862	0.06	-	.	ID=utg000001l_pilon.g73.t1;Parent=utg000001l_pilon.g73
utg000001l_pilon	AUGUSTUS	CDS	135837	136813	0.31	-	2	ID=utg000001l_pilon.g73.t1.cds;Parent=utg000001l_pilon.g73.t1;product=CAGL0G01342g;note=CAGL0G01342g;inference=similar to RNA sequence, mRNA:RefSeq:XM_446420.1
utg000001l_pilon	AUGUSTUS	CDS	137210	137745	0.21	-	1	ID=utg000001l_pilon.g73.t1.cds;Parent=utg000001l_pilon.g73.t1;product=CAGL0G01342g;note=CAGL0G01342g;inference=similar to RNA sequence, mRNA:RefSeq:XM_446420.1
utg000001l_pilon	AUGUSTUS	CDS	137837	137862	0.67	-	0	ID=utg000001l_pilon.g73.t1.cds;Parent=utg000001l_pilon.g73.t1;product=CAGL0G01342g;note=CAGL0G01342g;inference=similar to RNA sequence, mRNA:RefSeq:XM_446420.1
utg000001l_pilon	AUGUSTUS	gene	137967	138482	0.65	-	.	ID=utg000001l_pilon.g74
utg000001l_pilon	AUGUSTUS	mRNA	137967	138482	0.65	-	.	ID=utg000001l_pilon.g74.t1;Parent=utg000001l_pilon.g74
utg000001l_pilon	AUGUSTUS	CDS	137967	138247	0.66	-	2	ID=utg000001l_pilon.g74.t1.cds;Parent=utg000001l_pilon.g74.t1;product=CAGL0G01342g;note=CAGL0G01342g;inference=similar to RNA sequence, mRNA:RefSeq:XM_446420.1
utg000001l_pilon	AUGUSTUS	CDS	138308	138482	0.97	-	0	ID=utg000001l_pilon.g74.t1.cds;Parent=utg000001l_pilon.g74.t1;product=CAGL0G01342g;note=CAGL0G01342g;inference=similar to RNA sequence, mRNA:RefSeq:XM_446420.1
utg000001l_pilon	AUGUSTUS	gene	139140	141023	0.12	+	.	ID=utg000001l_pilon.g75
utg000001l_pilon	AUGUSTUS	mRNA	139140	141023	0.12	+	.	ID=utg000001l_pilon.g75.t1;Parent=utg000001l_pilon.g75
utg000001l_pilon	AUGUSTUS	gene	141517	142992	0.79	-	.	ID=utg000001l_pilon.g76;Name=XM_446421.1;locus_tag=utg000001l_pilong76;inference=similar to RNA sequence, mRNA:RefSeq:XM_446421.1"
utg000001l_pilon	AUGUSTUS	mRNA	141517	142992	0.79	-	.	ID=utg000001l_pilon.g76.t1;Parent=utg000001l_pilon.g76
utg000001l_pilon	AUGUSTUS	CDS	141517	142443	0.81	-	0	ID=utg000001l_pilon.g76.t1.cds;Parent=utg000001l_pilon.g76.t1;product=CAGL0G01386g;note=CAGL0G01386g;inference=similar to RNA sequence, mRNA:RefSeq:XM_446422.1
utg000001l_pilon	AUGUSTUS	CDS	142518	142749	0.93	-	1	ID=utg000001l_pilon.g76.t1.cds;Parent=utg000001l_pilon.g76.t1;product=CAGL0G01386g;note=CAGL0G01386g;inference=similar to RNA sequence, mRNA:RefSeq:XM_446422.1
utg000001l_pilon	AUGUSTUS	CDS	142793	142992	0.98	-	0	ID=utg000001l_pilon.g76.t1.cds;Parent=utg000001l_pilon.g76.t1;product=CAGL0G01386g;note=CAGL0G01386g;inference=similar to RNA sequence, mRNA:RefSeq:XM_446422.1
utg000001l_pilon	AUGUSTUS	gene	143650	146285	0.38	+	.	ID=utg000001l_pilon.g77;Name=XM_446423.1;locus_tag=utg000001l_pilong77;inference=similar to RNA sequence, mRNA:RefSeq:XM_446423.1"
utg000001l_pilon	AUGUSTUS	mRNA	143650	146285	0.38	+	.	ID=utg000001l_pilon.g77.t1;Parent=utg000001l_pilon.g77
utg000001l_pilon	AUGUSTUS	CDS	143650	143882	0.57	+	0	ID=utg000001l_pilon.g77.t1.cds;Parent=utg000001l_pilon.g77.t1;product=CAGL0G01430g;note=CAGL0G01430g;inference=similar to RNA sequence, mRNA:RefSeq:XM_446424.1
utg000001l_pilon	AUGUSTUS	CDS	144351	144856	0.75	+	1	ID=utg000001l_pilon.g77.t1.cds;Parent=utg000001l_pilon.g77.t1;product=CAGL0G01430g;note=CAGL0G01430g;inference=similar to RNA sequence, mRNA:RefSeq:XM_446424.1
utg000001l_pilon	AUGUSTUS	CDS	144988	145214	1	+	2	ID=utg000001l_pilon.g77.t1.cds;Parent=utg000001l_pilon.g77.t1;product=CAGL0G01430g;note=CAGL0G01430g;inference=similar to RNA sequence, mRNA:RefSeq:XM_446424.1
utg000001l_pilon	AUGUSTUS	CDS	145384	145765	0.99	+	0	ID=utg000001l_pilon.g77.t1.cds;Parent=utg000001l_pilon.g77.t1;product=CAGL0G01430g;note=CAGL0G01430g;inference=similar to RNA sequence, mRNA:RefSeq:XM_446424.1
utg000001l_pilon	AUGUSTUS	CDS	145831	146285	0.83	+	2	ID=utg000001l_pilon.g77.t1.cds;Parent=utg000001l_pilon.g77.t1;product=CAGL0G01430g;note=CAGL0G01430g;inference=similar to RNA sequence, mRNA:RefSeq:XM_446424.1
utg000001l_pilon	AUGUSTUS	gene	146706	147466	0.97	+	.	ID=utg000001l_pilon.g78;Name=XM_446425.1;locus_tag=utg000001l_pilong78;inference=similar to RNA sequence, mRNA:RefSeq:XM_446425.1"
utg000001l_pilon	AUGUSTUS	mRNA	146706	147466	0.97	+	.	ID=utg000001l_pilon.g78.t1;Parent=utg000001l_pilon.g78
utg000001l_pilon	AUGUSTUS	CDS	146706	146729	0.97	+	0	ID=utg000001l_pilon.g78.t1.cds;Parent=utg000001l_pilon.g78.t1;product=CAGL0G01452g;note=CAGL0G01452g;inference=similar to RNA sequence, mRNA:RefSeq:XM_446425.1
utg000001l_pilon	AUGUSTUS	CDS	146954	147466	1	+	0	ID=utg000001l_pilon.g78.t1.cds;Parent=utg000001l_pilon.g78.t1;product=CAGL0G01452g;note=CAGL0G01452g;inference=similar to RNA sequence, mRNA:RefSeq:XM_446425.1
utg000001l_pilon	AUGUSTUS	gene	148583	148963	1	+	.	ID=utg000001l_pilon.g79;Name=XM_446426.1;locus_tag=utg000001l_pilong79;inference=similar to RNA sequence, mRNA:RefSeq:XM_446426.1"
utg000001l_pilon	AUGUSTUS	mRNA	148583	148963	1	+	.	ID=utg000001l_pilon.g79.t1;Parent=utg000001l_pilon.g79
utg000001l_pilon	AUGUSTUS	gene	149132	149467	0.94	+	.	ID=utg000001l_pilon.g80;Name=XM_446426.1;locus_tag=utg000001l_pilong80;inference=similar to RNA sequence, mRNA:RefSeq:XM_446426.1"
utg000001l_pilon	AUGUSTUS	mRNA	149132	149467	0.94	+	.	ID=utg000001l_pilon.g80.t1;Parent=utg000001l_pilon.g80
utg000001l_pilon	AUGUSTUS	gene	150353	154865	0.1	-	.	ID=utg000001l_pilon.g81
utg000001l_pilon	AUGUSTUS	mRNA	150353	154865	0.1	-	.	ID=utg000001l_pilon.g81.t1;Parent=utg000001l_pilon.g81
utg000001l_pilon	AUGUSTUS	CDS	150353	150612	0.49	-	2	ID=utg000001l_pilon.g81.t1.cds;Parent=utg000001l_pilon.g81.t1;product=CAGL0G01496g;note=CAGL0G01496g;inference=similar to RNA sequence, mRNA:RefSeq:XM_446427.1
utg000001l_pilon	AUGUSTUS	CDS	150982	151216	0.37	-	0	ID=utg000001l_pilon.g81.t1.cds;Parent=utg000001l_pilon.g81.t1;product=CAGL0G01496g;note=CAGL0G01496g;inference=similar to RNA sequence, mRNA:RefSeq:XM_446427.1
utg000001l_pilon	AUGUSTUS	CDS	153745	153859	0.84	-	1	ID=utg000001l_pilon.g81.t1.cds;Parent=utg000001l_pilon.g81.t1;product=CAGL0G01496g;note=CAGL0G01496g;inference=similar to RNA sequence, mRNA:RefSeq:XM_446427.1
utg000001l_pilon	AUGUSTUS	CDS	153923	154025	0.9	-	2	ID=utg000001l_pilon.g81.t1.cds;Parent=utg000001l_pilon.g81.t1;product=CAGL0G01496g;note=CAGL0G01496g;inference=similar to RNA sequence, mRNA:RefSeq:XM_446427.1
utg000001l_pilon	AUGUSTUS	CDS	154542	154743	0.46	-	0	ID=utg000001l_pilon.g81.t1.cds;Parent=utg000001l_pilon.g81.t1;product=CAGL0G01496g;note=CAGL0G01496g;inference=similar to RNA sequence, mRNA:RefSeq:XM_446427.1
utg000001l_pilon	AUGUSTUS	CDS	154863	154865	0.96	-	0	ID=utg000001l_pilon.g81.t1.cds;Parent=utg000001l_pilon.g81.t1;product=CAGL0G01496g;note=CAGL0G01496g;inference=similar to RNA sequence, mRNA:RefSeq:XM_446427.1
utg000001l_pilon	AUGUSTUS	gene	155339	155849	0.87	-	.	ID=utg000001l_pilon.g82
utg000001l_pilon	AUGUSTUS	mRNA	155339	155849	0.87	-	.	ID=utg000001l_pilon.g82.t1;Parent=utg000001l_pilon.g82
utg000001l_pilon	AUGUSTUS	gene	157244	157570	0.98	-	.	ID=utg000001l_pilon.g83
utg000001l_pilon	AUGUSTUS	mRNA	157244	157570	0.98	-	.	ID=utg000001l_pilon.g83.t1;Parent=utg000001l_pilon.g83
utg000001l_pilon	AUGUSTUS	gene	157638	158673	0.27	-	.	ID=utg000001l_pilon.g84
utg000001l_pilon	AUGUSTUS	mRNA	157638	158673	0.27	-	.	ID=utg000001l_pilon.g84.t1;Parent=utg000001l_pilon.g84
utg000001l_pilon	AUGUSTUS	gene	159252	159714	0.64	-	.	ID=utg000001l_pilon.g85
utg000001l_pilon	AUGUSTUS	mRNA	159252	159714	0.64	-	.	ID=utg000001l_pilon.g85.t1;Parent=utg000001l_pilon.g85
utg000001l_pilon	AUGUSTUS	gene	159786	160380	0.68	-	.	ID=utg000001l_pilon.g86
utg000001l_pilon	AUGUSTUS	mRNA	159786	160380	0.68	-	.	ID=utg000001l_pilon.g86.t1;Parent=utg000001l_pilon.g86
utg000001l_pilon	AUGUSTUS	gene	160556	161648	0.2	-	.	ID=utg000001l_pilon.g87;Name=XM_446431.1;locus_tag=utg000001l_pilong87;inference=similar to RNA sequence, mRNA:RefSeq:XM_446431.1"
utg000001l_pilon	AUGUSTUS	mRNA	160556	161648	0.2	-	.	ID=utg000001l_pilon.g87.t1;Parent=utg000001l_pilon.g87
utg000001l_pilon	AUGUSTUS	CDS	160556	160908	0.44	-	2	ID=utg000001l_pilon.g87.t1.cds;Parent=utg000001l_pilon.g87.t1;product=CAGL0G01628g;note=CAGL0G01628g;inference=similar to RNA sequence, mRNA:RefSeq:XM_446432.1
utg000001l_pilon	AUGUSTUS	CDS	161403	161539	0.45	-	1	ID=utg000001l_pilon.g87.t1.cds;Parent=utg000001l_pilon.g87.t1;product=CAGL0G01628g;note=CAGL0G01628g;inference=similar to RNA sequence, mRNA:RefSeq:XM_446432.1
utg000001l_pilon	AUGUSTUS	CDS	161632	161648	0.98	-	0	ID=utg000001l_pilon.g87.t1.cds;Parent=utg000001l_pilon.g87.t1;product=CAGL0G01628g;note=CAGL0G01628g;inference=similar to RNA sequence, mRNA:RefSeq:XM_446432.1
utg000001l_pilon	AUGUSTUS	gene	162162	163455	0.48	-	.	ID=utg000001l_pilon.g88;Name=XM_446432.1;locus_tag=utg000001l_pilong88;inference=similar to RNA sequence, mRNA:RefSeq:XM_446432.1"
utg000001l_pilon	AUGUSTUS	mRNA	162162	163455	0.48	-	.	ID=utg000001l_pilon.g88.t1;Parent=utg000001l_pilon.g88
utg000001l_pilon	AUGUSTUS	CDS	162162	163134	0.48	-	1	ID=utg000001l_pilon.g88.t1.cds;Parent=utg000001l_pilon.g88.t1;product=CAGL0G01672g;note=CAGL0G01672g;inference=similar to RNA sequence, mRNA:RefSeq:XM_446433.1
utg000001l_pilon	AUGUSTUS	CDS	163409	163455	0.98	-	0	ID=utg000001l_pilon.g88.t1.cds;Parent=utg000001l_pilon.g88.t1;product=CAGL0G01672g;note=CAGL0G01672g;inference=similar to RNA sequence, mRNA:RefSeq:XM_446433.1
[truncated: 20,113 more rows]

## Sheet: CG_UHB_03
utg000001l_pilon	AUGUSTUS	gene	201	2884	0.18	-	.	ID=utg000001l_pilon.g1
[truncated: 20,676 more rows]

## Sheet: CG_UHB_04
utg000001l_pilon	AUGUSTUS	gene	1749	2016	0.83	-	.	ID=utg000001l_pilon.g1
[truncated: 20,078 more rows]

## Sheet: CG_UHB_05
utg000001l_pilon	AUGUSTUS	gene	3476	4738	0.07	-	.	ID=utg000001l_pilon.g1
[truncated: 20,676 more rows]

[truncated: 4 more sheets: CG_UHB_06, CG_UHB_07, CG_UHB_08, CG_UHB_09]
