# Supplementary material for: Genomic Assembly of Clinical Candida glabrata (Nakaseomyces glabrata) Isolates Reveals within-Species Structural Plasticity and Association with In Vitro Antifungal Susceptibility
Source: Microbiol Spectr. 2022 Nov 10;10(6):e01827-22. doi: 10.1128/spectrum.01827-22 (PMC9769630; doi:10.1128/spectrum.01827-22)
Supplement: Supplemental file 5 — Data Set S4. Download spectrum.01827-22-s0005.xlsx, XLSX file, 15.6 MB [file spectrum.01827-22-s0005.xlsx]

## Sheet: README
Data set S4
Complete results of dN/dS analysis performed with snpgenie (Nelson et al. Bioinformatics, 2015)
	Description (as per snpgenie manual)	Notes
chromosome		chromosome (in the reference genome); “_FW”= the results of the analysis carried out on the Forward sequence of the corresponding chromosome; “_RV”= the results of the analysis carried out on the complementary Reverse sequence of the corresponding chromosome
strain		ID of the strain
product		ID of the gene
N_diffs	The sum over all codons in this product of the mean number of pairwise nucleotide comparisons which are nonsynonymous (i.e., amino acid-altering) in the pooled sequence sample. The numerator of πN.
S_diffs	The sum over all codons in this product of the mean number of pairwise nucleotide comparisons which are synonymous (i.e., amino acid-conserving) in the pooled sequence sample. The numerator of πS.
N_diffs_vs_ref	The sum over all codons in this product of the mean number of nonsynonymous nucleotide differences from the reference sequence in the pooled sequence sample. The numerator of mean πN versus the reference.
S_diffs_vs_ref	The sum over all codons in this product of the mean number of synonymous nucleotide differences from the reference sequence in the pooled sequence sample. The numerator of mean πS versus the reference.
N_sites	The mean number of sites in this product which are nonsynonymous, given all sequences in the pooled sample. The denominator of πN and mean dN versus the reference.
S_sites	The mean number of sites in this product which are synonymous, given all sequences in the pooled sample. The denominator of πS and mean dS versus the reference.
piN	(πN.) The mean number of pairwise nonsynonymous differences per nonsynonymous site in this product.
piS	(πS.) The mean number of pairwise synonymous differences per synonymous site in this product.
mean_dN_vs_ref	The mean number of nonsynonymous differences from the reference per nonsynonymous site in this product.	*= the value cannot be calculated (e.g. because n/0 or 0/n)
mean_dS_vs_ref	The mean number of synonymous differences from the reference per synonymous site in this product.
mean_gdiv_polymorphic	Mean gene diversity (observed heterozygosity) at all polymorphic nucleotide sites in this product.
mean_N_gdiv	Mean gene diversity at all nonsynonymous polymorphic nucleotide sites in this product.
mean_S_gdiv	Mean gene diversity at all synonymous polymorphic nucleotide sites in this product.

## Sheet: product_results
chromosome	strain	product	N_diffs	S_diffs	N_diffs_vs_ref	S_diffs_vs_ref	N_sites	S_sites	piN	piS	mean_dN_vs_ref	mean_dS_vs_ref	mean_gdiv_polymorphic	mean_N_gdiv	mean_S_gdiv
chrA_FW	CG_UHB_15	CAGL0A00209g	0	0	0	3	1671.67	506.333	0	0	0	0.00592495	0	*	*
chrA_FW	CG_UHB_15	CAGL0A00231g	0.0243134	0	2	3	1847	532	1.31637e-05	0	0.00108284	0.0056391	0.00484775	0.0242388	*
chrA_FW	CG_UHB_15	CAGL0A00275g	0	0	0	1	631.667	166.333	0	0	0	0.00601202	0	*	*
chrA_FW	CG_UHB_15	CAGL0A00319g	0	0	2	0	1189.5	337.5	0	0	0.00168138	0	0	*	*
chrA_FW	CG_UHB_15	CAGL0A00341g	0.00539084	0.0144922	2	2	429.833	137.167	1.25417e-05	0.000105654	0.00465297	0.0145808	0.00495834	0.00537631	0.0144571
chrA_FW	CG_UHB_15	CAGL0A00407g	0	0.022518	0	1.99717	581.333	180.667	0	0.000124639	0	0.0110544	0.0112271	*	0.0224542
chrA_FW	CG_UHB_15	CAGL0A00451g	0.0460298	0.0246807	4.00749	8.98685	2591.5	729.501	1.77619e-05	3.38323e-05	0.0015464	0.0123192	0.00542218	0.00917683	0.0123021
chrA_FW	CG_UHB_15	CAGL0A00517g	0.0083682	0	1	10	2566.83	799.168	3.26013e-06	0	0.000389585	0.012513	0.000757562	0.00833319	*
chrA_FW	CG_UHB_15	CAGL0A00583g	0.0394079	0.0134209	4.9802	7.99475	1503.84	434.157	2.62048e-05	3.09126e-05	0.00331165	0.0184144	0.0040463	0.0196064	0.00669454
chrA_FW	CG_UHB_15	CAGL0A00627g	0	0	0	0	506.5	144.5	0	0	0	0	*	*	*
chrA_FW	CG_UHB_15	CAGL0A00649g	0	0	2	0	293.5	87.5	0	0	0.00681431	0	0	*	*
chrA_FW	CG_UHB_15	CAGL0A00715g	0	0	0	0	216.167	68.8333	0	0	0	0	0	*	*
chrA_FW	CG_UHB_15	CAGL0A00737g	0	0.0373744	0	3.99718	1261.33	385.672	0	9.69071e-05	0	0.0103642	0.00929719	*	0.0185944
chrA_FW	CG_UHB_15	CAGL0A00781g	0.00735294	0.00289436	7.99632	9.99855	2815.33	802.668	2.61175e-06	3.60592e-06	0.00284028	0.0124566	0.00056756	0.00732591	0.00289017
chrA_FW	CG_UHB_15	CAGL0A00825g	0	0.00684932	0	6	845.333	246.667	0	2.77675e-05	0	0.0243243	0.00113764	*	0.00682586
chrA_FW	CG_UHB_15	CAGL0A00869g	0.0106991	0.00488992	8.00535	14.9922	1994.5	558.501	5.36429e-06	8.75543e-06	0.00401371	0.0268436	0.000676008	0.0057803	*
chrA_FW	CG_UHB_15	CAGL0A00913g	0.0296238	0	2	2	3355.67	922.333	8.82799e-06	0	0.000596007	0.00216841	0.00739205	0.0295682	*
chrA_FW	CG_UHB_15	CAGL0A00957g	0.0169963	0	5	3	929.994	279.006	1.82757e-05	0	0.00537638	0.0107525	0.00211849	0.0169479	*
chrA_FW	CG_UHB_15	CAGL0A01001g	0	0.0213891	0	1.98925	499.667	157.333	0	0.000135948	0	0.0126435	0.0106371	*	0.0212741
chrA_FW	CG_UHB_15	CAGL0A01023g	0	0.019204	0	3.99039	950.502	282.498	0	6.79793e-05	0	0.0141254	0.00478125	*	0.0095625
chrA_FW	CG_UHB_15	CAGL0A01067g	0.0182641	0.117956	0.00917431	12.9402	1531.16	391.836	1.19282e-05	0.000301035	5.99173e-06	0.0330244	0.0104301	*	0.0243374
chrA_FW	CG_UHB_15	CAGL0A01111g	0	0	0	0	156.333	50.6667	0	0	0	0	*	*	*
chrA_FW	CG_UHB_15	CAGL0A01133g	0.0148873	0.0297732	1.00746	17.9807	1828.5	574.5	8.14183e-06	5.18244e-05	0.000550976	0.031298	0.00234469	0.00742892	0.00593826
chrA_FW	CG_UHB_15	CAGL0A01155g	0.0646402	0.00536193	4.0049	10.9924	1429.33	397.673	4.52242e-05	1.34833e-05	0.00280195	0.0276419	0.00465398	0.0161155	0.00534756
chrA_FW	CG_UHB_15	CAGL0A01177g	0	0.0386088	0	6.98051	1949.33	600.667	0	6.42765e-05	0	0.0116213	0.00548737	*	0.0192058
chrA_FW	CG_UHB_15	CAGL0A01193g	0	0	0	1	231.667	77.3333	0	0	0	0.012931	0	*	*
chrA_FW	CG_UHB_15	CAGL0A01199g	0.0294863	0.0287741	0.990338	5.99487	1396.65	442.331	2.11121e-05	6.50511e-05	0.000709079	0.0135529	0.00828231	0.0146704	0.0143177
chrA_FW	CG_UHB_15	CAGL0A01221g	0	0.0181811	2	7	669.333	209.667	0	8.67141e-05	0.00298805	0.0333863	0.00201089	*	0.018098
chrA_FW	CG_UHB_15	CAGL0A01284g	0.0478613	0	12.9818	16	3252.51	950.492	1.47152e-05	0	0.00399132	0.0168334	0.00164531	0.0159047	*
chrA_FW	CG_UHB_15	CAGL0A01325g	0	0.17316	1	1.90909	1139.33	291.667	0	0.000593692	0.000877706	0.00654545	0.0550964	*	0.165289
chrA_FW	CG_UHB_15	CAGL0A01366g	0	0	1	2	3419.33	966.667	0	0	0.000292455	0.00206897	0	*	*
chrA_FW	CG_UHB_15	CAGL0A01408g	0	0	0	0	1148.67	294.333	0	0	0	0	*	*	*
chrA_FW	CG_UHB_15	CAGL0A01430g	0	0	0	2	1614.83	506.167	0	0	0	0.00395127	0	*	*
chrA_FW	CG_UHB_15	CAGL0A01452g	0.0206548	0.0375584	4.0026	9.98972	1909.83	532.17	1.0815e-05	7.0576e-05	0.00209579	0.0187717	0.00414375	0.0102984	0.0374156
chrA_FW	CG_UHB_15	CAGL0A01474g	0	0.0122697	0	1	1372.17	403.833	0	3.03831e-05	0	0.00247627	0.012232	*	0.012232
chrA_FW	CG_UHB_15	CAGL0A01562g	0	0	0	0	358.167	106.833	0	0	0	0	*	*	*
chrA_FW	CG_UHB_15	CAGL0A01584g	0	0	0	0	196.667	58.3333	0	0	0	0	*	*	*
chrA_FW	CG_UHB_15	CAGL0A01628g	0	0.0789314	1	2	981.5	290.5	0	0.000271709	0.00101885	0.00688468	0.0262026	*	0.0786079
chrA_FW	CG_UHB_15	CAGL0A01650g	0	0	0	4	279.167	74.8333	0	0	0	0.0534521	0	*	*
chrA_FW	CG_UHB_15	CAGL0A01716g	0	0.0180173	0	2	491.667	141.333	0	0.000127481	0	0.0141509	0.00896788	*	0.0179358
chrA_FW	CG_UHB_15	CAGL0A01738g	0.0369003	0.00369751	3.01857	8.9796	1105.5	301.503	3.33789e-05	1.22636e-05	0.00273051	0.0297828	0.00337346	0.0162591	0.00365629
chrA_FW	CG_UHB_15	CAGL0A01892g	0	0	1	0	198	66	0	0	0.00505051	0	0	*	*
chrA_FW	CG_UHB_15	CAGL0A01914g	0	0.0057471	5	13.9971	8760.5	2468.5	0	2.32818e-06	0.000570744	0.00567029	0.000302044	*	0.00573883
chrA_FW	CG_UHB_15	CAGL0A01958g	0	0	0	2	964.333	253.667	0	0	0	0.00788436	0	*	*
chrA_FW	CG_UHB_15	CAGL0A02046g	0.0124101	0.0456939	1.9977	19.9933	1798.5	529.497	6.90026e-06	8.62968e-05	0.00111076	0.0377591	0.0026355	0.00619214	0.00911933
chrA_FW	CG_UHB_15	CAGL0A02112g	0	0	2	8	1263.5	380.5	0	0	0.0015829	0.021025	0	*	*
chrA_FW	CG_UHB_15	CAGL0A02145g	0.00847458	0	3.99576	5	885.669	287.331	9.56855e-06	0	0.00451157	0.0174016	0.00093763	0.00843867	*
chrA_FW	CG_UHB_15	CAGL0A02255g	0	0	0	0	632.833	183.167	0	0	0	0	*	*	*
chrA_FW	CG_UHB_15	CAGL0A02277g	0	0	0	0	632.833	183.167	0	0	0	0	*	*	*
chrA_FW	CG_UHB_15	CAGL0A02299g	0.00664452	0.00544959	17.0061	11.9911	659.998	177.002	1.00675e-05	3.07883e-05	0.025767	0.0677457	0.000401906	0.00662244	0.00543474
chrA_FW	CG_UHB_15	CAGL0A02343g	0	0	0	0	205.5	58.5	0	0	0	0	*	*	*
chrA_FW	CG_UHB_15	CAGL0A02387g	0.00819672	0.0137234	1.9959	5.99314	737.498	219.502	1.11142e-05	6.25208e-05	0.00270631	0.0273033	0.00272986	0.00816313	0.00683786
chrA_FW	CG_UHB_15	CAGL0A02486g	0.1485	0.0799061	3.97801	7.9531	2024.84	573.163	7.33393e-05	0.000139413	0.00196461	0.0138758	0.0189162	0.0491296	0.0265353
chrA_FW	CG_UHB_15	CAGL0A02508g	0.0258866	0	1.01307	3.98693	720.996	227.004	3.5904e-05	0	0.0014051	0.0175632	0.00516041	0.025802	*
chrA_FW	CG_UHB_15	CAGL0A02530g	0	0.00645161	1	3	729.667	227.333	0	2.83795e-05	0.00137049	0.0131965	0.0016077	*	0.0064308
chrA_FW	CG_UHB_15	CAGL0A02574g	0.0107527	0.00823045	0.994624	3.00126	853.667	283.333	1.25959e-05	2.90487e-05	0.00116512	0.0105927	0.00472287	0.0106949	0.00819658
chrA_FW	CG_UHB_15	CAGL0A02596g	0.0450511	0.0421073	9.00122	13.9843	2072.67	543.332	2.17358e-05	7.74982e-05	0.00434282	0.025738	0.00376999	0.0112077	0.0139596
chrA_FW	CG_UHB_15	CAGL0A02629g	0.0621262	8.29845e-17	4.00517	13.9893	1359.67	404.329	4.56921e-05	2.0524e-19	0.00294569	0.0345988	0.0034376	0.0154692	*
chrA_FW	CG_UHB_15	CAGL0A02706g	0.0708459	0	1.0365	5.9635	843.321	263.679	8.40082e-05	0	0.00122906	0.0226165	0.010047	0.0703287	*
chrA_FW	CG_UHB_15	CAGL0A02728g	0	0.0285684	1	1.98561	213.667	56.3333	0	0.000507132	0.00468019	0.0352475	0.00945431	*	0.0283629
chrA_FW	CG_UHB_15	CAGL0A02750g	0	0	0	4	985.333	301.667	0	0	0	0.0132597	0	*	*
chrA_FW	CG_UHB_15	CAGL0A02794g	0	0	0	3	501	147	0	0	0	0.0204082	0	*	*
chrA_FW	CG_UHB_15	CAGL0A02816g	0.0214495	0.0160637	1.00593	7.986	718.167	211.833	2.9867e-05	7.58319e-05	0.0014007	0.0376995	0.0041519	0.0106841	0.015999
chrA_FW	CG_UHB_15	CAGL0A02882g	0	0.0430692	0	7	240.663	71.3368	0	0.000603745	0	0.0981261	0.00611939	*	0.0214179
chrA_FW	CG_UHB_15	CAGL0A02904g	0	0	2	7	1173.5	329.5	0	0	0.0017043	0.0212443	0	*	*
chrA_FW	CG_UHB_15	CAGL0A02948g	0	0.00851064	0	2.99574	446.832	123.168	0	6.90978e-05	0	0.0243224	0.00282481	*	0.00847442
chrA_FW	CG_UHB_15	CAGL0A03014g	0.0158227	0	4.99208	3	1170.33	332.664	1.35199e-05	0	0.00426555	0.00901811	0.0019738	0.00526347	*
chrA_FW	CG_UHB_15	CAGL0A03036g	0	0	0	3	230	73	0	0	0	0.0410959	0	*	*
chrA_FW	CG_UHB_15	CAGL0A03058g	0	0	2	13	1813	563	0	0	0.00110314	0.0230906	0	*	*
chrA_FW	CG_UHB_15	CAGL0A03102g	0	0	1	6	1509.17	437.833	0	0	0.000662617	0.0137038	0	*	*
chrA_FW	CG_UHB_15	CAGL0A03117g	0	0	0	3	526	170	0	0	0	0.0176471	0	*	*
chrA_FW	CG_UHB_15	CAGL0A03168g	0	0	0	0	249.167	77.8333	0	0	0	0	*	*	*
chrA_FW	CG_UHB_15	CAGL0A03234g	0	0	0	0	1950.33	575.667	0	0	0	0	*	*	*
chrA_FW	CG_UHB_15	CAGL0A03256g	0	0	0	0	1464.67	419.333	0	0	0	0	*	*	*
chrA_FW	CG_UHB_15	CAGL0A03322g	0	0	1	0	1050.83	299.167	0	0	0.000951626	0	0	*	*
chrA_FW	CG_UHB_15	CAGL0A03344g	0	0	0	0	1463.67	411.333	0	0	0	0	*	*	*
chrA_FW	CG_UHB_15	CAGL0A03410g	0	0	0	0	590	151	0	0	0	0	*	*	*
chrA_FW	CG_UHB_15	CAGL0A03432g	0	0.00498753	3	3.99751	2700	753	0	6.62355e-06	0.00111111	0.00530877	0.000710728	*	0.00497509
chrA_FW	CG_UHB_15	CAGL0A03454g	0.0153842	0.0100501	3.00772	8.98724	1141.17	316.831	1.3481e-05	3.17208e-05	0.00263565	0.0283661	0.00211246	0.0153248	0.0100248
chrA_FW	CG_UHB_15	CAGL0A03674g	0	0.0659238	1	10.9668	761.832	228.168	0	0.000288926	0.00131263	0.0480644	0.00546313	*	0.0218525
chrA_FW	CG_UHB_15	CAGL0A03696g	0	0	0	3	969	276	0	0	0	0.0108696	0	*	*
chrA_FW	CG_UHB_15	CAGL0A03740g	0.0125784	0.0356096	0.00630915	5.9852	1723.17	520.833	7.29956e-06	6.83704e-05	3.66137e-06	0.0114916	0.00800295	0.0125387	0.0118263
chrA_FW	CG_UHB_15	CAGL0A03806g	0	0	0	0	1099	311	0	0	0	0	*	*	*
chrA_FW	CG_UHB_15	CAGL0A03828g	0	0	3	0	1107.67	320.333	0	0	0.0027084	0	0	*	*
chrA_FW	CG_UHB_15	CAGL0A03883g	0	0	2	0	311.833	102.167	0	0	0.00641368	0	0	*	*
chrA_FW	CG_UHB_15	CAGL0A03927g	0	0.033578	0	4.99497	1009.5	301.5	0	0.00011137	0	0.0165671	0.00667766	*	0.0166941
chrA_FW	CG_UHB_15	CAGL0A03949g	0.0243878	0.0278761	1	5.98606	623.342	180.658	3.91243e-05	0.000154303	0.00160426	0.0331347	0.00744082	0.0242878	0.00555959
chrA_FW	CG_UHB_15	CAGL0A03993g	0	0	1	2	640	176	0	0	0.0015625	0.0113636	0	*	*
chrA_FW	CG_UHB_15	CAGL0A04059g	0.00673401	0.0144924	0.996633	4.99273	1051.5	301.502	6.4042e-06	4.80672e-05	0.000947822	0.0165595	0.00352517	0.00671133	0.0144397
chrA_FW	CG_UHB_15	CAGL0A04081g	0	0.0188824	3	7.99056	841.337	280.663	0	6.7278e-05	0.00356575	0.0284703	0.00170815	*	0.0093948
chrA_FW	CG_UHB_15	CAGL0A04103g	0	0	0	5	426.5	125.5	0	0	0	0.0398406	0	*	*
chrA_FW	CG_UHB_15	CAGL0A04125g	0	0.00892857	0	1.99554	623	172	0	5.19103e-05	0	0.011602	0.00444436	*	0.00888871
chrA_FW	CG_UHB_15	CAGL0A04213g	0	0	1	4	1473.17	443.833	0	0	0.00067881	0.00901239	0	*	*
chrA_FW	CG_UHB_15	CAGL0A04235g	0.03184	0	3.98733	1	1671.83	485.171	1.9045e-05	0	0.00238501	0.00206113	0.00634179	0.0105696	*
chrA_FW	CG_UHB_15	CAGL0A04279g	0	0	2	4	891.167	260.833	0	0	0.00224425	0.0153355	0	*	*
chrA_FW	CG_UHB_15	CAGL0A04323g	0.0301012	0.028244	0.0151506	8.98485	499.333	148.667	6.02828e-05	0.000189982	3.03416e-05	0.0604362	0.0064636	0.0150046	0.0281633
chrA_FW	CG_UHB_15	CAGL0A04389g	0	0	0	0	243.833	59.1667	0	0	0	0	*	*	*
chrA_FW	CG_UHB_15	CAGL0A04411g	0.0349848	0.0469414	0.992933	13.9806	1528.67	436.334	2.28859e-05	0.000107581	0.000649542	0.0320411	0.00544582	0.0348612	0.0156087
chrA_FW	CG_UHB_15	CAGL0A04433g	0	0	0	2	601	179	0	0	0	0.0111732	0	*	*
chrA_FW	CG_UHB_15	CAGL0A04455g	0.0167992	0.011725	1.99621	5.98951	2551.32	742.664	6.58449e-06	1.57878e-05	0.000782423	0.00806489	0.00355675	0.00838173	0.00584527
chrA_FW	CG_UHB_15	CAGL0A04477g	0.0179631	0	5.99096	3	1813.68	496.324	9.90425e-06	0	0.00330322	0.00604444	0.00198989	0.017909	*
chrA_FW	CG_UHB_15	CAGL0A04521g	0	0	0	1	459.667	143.333	0	0	0	0.00697674	0	*	*
chrA_FW	CG_UHB_15	CAGL0A04543g	0	0.00938957	2	0.995294	853.833	235.167	0	3.99273e-05	0.00234238	0.00423229	0.00312249	*	0.00936747
chrA_FW	CG_UHB_15	CAGL0A04565g	0	0	1	4	2434.33	688.667	0	0	0.00041079	0.00580833	0	*	*
chrA_FW	CG_UHB_15	CAGL0A04587g	0	0	0	0	1015.33	310.667	0	0	0	0	*	*	*
chrA_FW	CG_UHB_15	CAGL0A04631g	0	0	2	1	854.167	228.833	0	0	0.00234146	0.00436999	0	*	*
chrA_FW	CG_UHB_15	CAGL0A04697g	0	0	1	0	287.167	84.8333	0	0	0.0034823	0	0	*	*
chrA_FW	CG_UHB_15	CAGL0A04785g	0	0	1	3	1372.83	427.167	0	0	0.000728421	0.00702302	0	*	*
chrA_FW	CG_UHB_15	CAGL0A04807g	0	0	0	0	625.833	169.167	0	0	0	0	*	*	*
chrA_FW	CG_UHB_10	CAGL0A00209g	0	0.00711744	0	2.99644	1671.67	506.333	0	1.40568e-05	0	0.00591792	0.00236404	*	0.00709211
chrA_FW	CG_UHB_10	CAGL0A00231g	0	0	1	3	1847	532	0	0	0.000541419	0.0056391	0	*	*
chrA_FW	CG_UHB_10	CAGL0A00275g	0	0	0	1	631.667	166.333	0	0	0	0.00601202	0	*	*
chrA_FW	CG_UHB_10	CAGL0A00319g	0	0.0146516	0	2	1190.17	336.833	0	4.34981e-05	0	0.00593765	0.00729888	*	0.0145978
chrA_FW	CG_UHB_10	CAGL0A00341g	0	0	1	1	430.5	136.5	0	0	0.00232288	0.00732601	0	*	*
chrA_FW	CG_UHB_10	CAGL0A00407g	0	0	0	2	581.333	180.667	0	0	0	0.0110701	0	*	*
chrA_FW	CG_UHB_10	CAGL0A00451g	0.00396825	0.030073	1.99802	6.98889	2591.17	729.834	1.53146e-06	4.12052e-05	0.000771088	0.009576	0.00376981	0.00396038	0.0149839
chrA_FW	CG_UHB_10	CAGL0A00517g	0	0	1	15	2568.33	797.667	0	0	0.000389358	0.0188048	0	*	*
chrA_FW	CG_UHB_10	CAGL0A00583g	0	0	0	0	1505.17	432.833	0	0	0	0	*	*	*
chrA_FW	CG_UHB_10	CAGL0A00627g	0.00549451	0	0.00274725	0.997253	506.5	144.5	1.0848e-05	0	5.42399e-06	0.0069014	0.00547941	0.00547941	*
chrA_FW	CG_UHB_10	CAGL0A00649g	0	0	0	0	293	88	0	0	0	0	*	*	*
chrA_FW	CG_UHB_10	CAGL0A00715g	0	0	0	0	218.167	69.8333	0	0	0	0	*	*	*
chrA_FW	CG_UHB_10	CAGL0A00737g	0	0	1	13	1261.33	385.667	0	0	0.000792812	0.0337079	0	*	*
chrA_FW	CG_UHB_10	CAGL0A00781g	0.080257	0.0210458	17.977	29.9807	2812.37	805.632	2.85372e-05	2.61234e-05	0.00639212	0.0372139	0.00209362	0.0265019	0.00699605
chrA_FW	CG_UHB_10	CAGL0A00825g	0	0.0136051	1	5.99317	845	247	0	5.50815e-05	0.00118343	0.0242639	0.00193696	*	0.0135587
chrA_FW	CG_UHB_10	CAGL0A00869g	0	0.012903	1	1.99353	1993.5	559.496	0	2.30618e-05	0.000501629	0.00356308	0.00428707	*	0.0128612
chrA_FW	CG_UHB_10	CAGL0A00913g	0.0168767	0	1	2	3356	922	5.02882e-06	0	0.000297974	0.0021692	0.00561363	0.0168409	*
chrA_FW	CG_UHB_10	CAGL0A00957g	0	0	1	2	930.167	278.833	0	0	0.00107508	0.00717274	0	*	*
chrA_FW	CG_UHB_10	CAGL0A01001g	0	0	0	0	499.667	157.333	0	0	0	0	*	*	*
chrA_FW	CG_UHB_10	CAGL0A01023g	0	0.0861467	0	3	951.5	281.5	0	0.000306027	0	0.0106572	0.0285339	*	0.0428009
chrA_FW	CG_UHB_10	CAGL0A01067g	0.00793651	0.022987	0.00396825	8.98447	1531.17	391.835	5.18331e-06	5.8665e-05	2.59166e-06	0.0229292	0.00341768	0.00790501	0.0228541
chrA_FW	CG_UHB_10	CAGL0A01111g	0	0	0	0	156.333	50.6667	0	0	0	0	*	*	*
chrA_FW	CG_UHB_10	CAGL0A01133g	0.0168739	0.0101866	3.00188	14.9981	1827.5	575.502	9.23332e-06	1.77003e-05	0.00164262	0.0260609	0.0014996	0.00841183	0.0101692
chrA_FW	CG_UHB_10	CAGL0A01155g	0.0311809	1.08953e-16	5.01279	19.9872	1427.17	399.83	2.18481e-05	2.72498e-19	0.0035124	0.0499892	0.00124332	0.010361	*
chrA_FW	CG_UHB_10	CAGL0A01177g	0.0401862	3.40717e-17	1.02046	5.97954	1949.68	600.323	2.06117e-05	5.67557e-20	0.0005234	0.00996054	0.00572621	0.0400835	*
chrA_FW	CG_UHB_10	CAGL0A01193g	0	0.00947867	0	0.995261	231.667	77.3333	0	0.000122569	0	0.0128697	0.00943375	*	0.00943375
chrA_FW	CG_UHB_10	CAGL0A01199g	0.0603712	5.16414e-17	1.00012	5.98473	1396.67	442.333	4.32252e-05	1.16748e-19	0.000716073	0.0135299	0.00855887	0.029956	*
chrA_FW	CG_UHB_10	CAGL0A01221g	0	0.0444273	2	4	669.333	209.667	0	0.000211895	0.00298805	0.0190779	0.00736272	*	0.0441763
chrA_FW	CG_UHB_10	CAGL0A01284g	0	0	9	11	3255.5	947.5	0	0	0.00276455	0.0116095	0	*	*
chrA_FW	CG_UHB_10	CAGL0A01325g	0	0	0	0	1139.33	291.667	0	0	0	0	*	*	*
chrA_FW	CG_UHB_10	CAGL0A01366g	0	0.546851	2	10.6358	3419.33	966.669	0	0.000565707	0.00058491	0.0110025	0.040675	*	0.176258
chrA_FW	CG_UHB_10	CAGL0A01408g	0	0	0	0	1148.67	294.333	0	0	0	0	*	*	*
chrA_FW	CG_UHB_10	CAGL0A01430g	0	0	0	1	1614.83	506.167	0	0	0	0.00197563	0	*	*
chrA_FW	CG_UHB_10	CAGL0A01452g	0.0327453	0.00877193	3.98782	6.99561	1909.84	532.161	1.71456e-05	1.64836e-05	0.00208804	0.0131457	0.00375857	0.0108703	0.00873346
chrA_FW	CG_UHB_10	CAGL0A01474g	0	0	0	0	1372.17	403.833	0	0	0	0	*	*	*
chrA_FW	CG_UHB_10	CAGL0A01562g	0	0	0	0	358.167	106.833	0	0	0	0	*	*	*
chrA_FW	CG_UHB_10	CAGL0A01584g	0	0	1	2	196.667	58.3333	0	0	0.00508475	0.0342857	0	*	*
chrA_FW	CG_UHB_10	CAGL0A01628g	0	0	1	4	980.167	291.833	0	0	0.00102023	0.0137065	0	*	*
chrA_FW	CG_UHB_10	CAGL0A01650g	0	0	0	0	279.167	74.8333	0	0	0	0	*	*	*
chrA_FW	CG_UHB_10	CAGL0A01716g	0	0.0103093	0	1.99485	492.33	140.67	0	7.32869e-05	0	0.014181	0.00512807	*	0.0102561
chrA_FW	CG_UHB_10	CAGL0A01738g	0	0	2	7	1105.5	301.5	0	0	0.00180914	0.0232172	0	*	*
chrA_FW	CG_UHB_10	CAGL0A01892g	0	0	0	0	198	66	0	0	0	0	*	*	*
chrA_FW	CG_UHB_10	CAGL0A01914g	0.00675676	0.025974	2.00338	11.9898	8761.67	2467.33	7.71173e-07	1.05272e-05	0.000228653	0.00485943	0.00233023	0.00673393	0.0129446
chrA_FW	CG_UHB_10	CAGL0A01958g	0	0	1	3	964.333	253.667	0	0	0.00103699	0.0118265	0	*	*
chrA_FW	CG_UHB_10	CAGL0A02046g	0	0.0170943	1	21.9914	1799	529.002	0	3.23142e-05	0.000555865	0.0415716	0.000741106	*	0.00852271
chrA_FW	CG_UHB_10	CAGL0A02112g	0	0	1	6	1263.5	380.5	0	0	0.000791452	0.0157687	0	*	*
chrA_FW	CG_UHB_10	CAGL0A02145g	0.00847458	0	3.99576	6	885.667	287.333	9.56858e-06	0	0.00451159	0.0208817	0.000843867	0.00843867	*
chrA_FW	CG_UHB_10	CAGL0A02255g	0	0	0	0	632.833	183.167	0	0	0	0	*	*	*
chrA_FW	CG_UHB_10	CAGL0A02277g	0	0	0	0	632.833	183.167	0	0	0	0	*	*	*
chrA_FW	CG_UHB_10	CAGL0A02299g	0	0.00662252	6	6.99669	659.167	177.833	0	3.724e-05	0.0091024	0.0393441	0.000507738	*	0.00660059
chrA_FW	CG_UHB_10	CAGL0A02343g	0	0	2	2	206.167	57.8333	0	0	0.00970089	0.0345821	0	*	*
chrA_FW	CG_UHB_10	CAGL0A02387g	0	0	0	2	736.833	220.167	0	0	0	0.00908403	0	*	*
chrA_FW	CG_UHB_10	CAGL0A02486g	0	0	0	1	2023.17	574.833	0	0	0	0.00173963	0	*	*
chrA_FW	CG_UHB_10	CAGL0A02508g	0	0	0	0	720.5	227.5	0	0	0	0	*	*	*
chrA_FW	CG_UHB_10	CAGL0A02530g	0	0	0	0	729.667	227.333	0	0	0	0	*	*	*
chrA_FW	CG_UHB_10	CAGL0A02574g	0	0.0212766	0	2.98936	853.667	283.333	0	7.50939e-05	0	0.0105507	0.00701675	*	0.0210502
chrA_FW	CG_UHB_10	CAGL0A02596g	0.0168061	0.00813008	9.99471	10.0012	2074.16	541.839	8.10261e-06	1.50046e-05	0.00481868	0.0184579	0.00124161	0.0167352	0.00809703
chrA_FW	CG_UHB_10	CAGL0A02629g	0	0.0242406	3	12.9878	1358.33	405.667	0	5.9755e-05	0.00220859	0.032016	0.0015058	*	0.0240928
chrA_FW	CG_UHB_10	CAGL0A02706g	0.0470453	0	5	6	844.484	262.516	5.5709e-05	0	0.00592077	0.0228558	0.00422593	0.0464853	*
chrA_FW	CG_UHB_10	CAGL0A02728g	0	0	1	1	213.667	56.3333	0	0	0.00468019	0.0177515	0	*	*
chrA_FW	CG_UHB_10	CAGL0A02750g	0	0	0	7	985.667	301.333	0	0	0	0.0232301	0	*	*
chrA_FW	CG_UHB_10	CAGL0A02794g	0	0	0	0	500.667	147.333	0	0	0	0	*	*	*
chrA_FW	CG_UHB_10	CAGL0A02816g	0	0.010929	0	0.994536	717.5	212.5	0	5.14304e-05	0	0.00468017	0.0108692	*	0.0108692
chrA_FW	CG_UHB_10	CAGL0A02882g	0	0.0413671	0	6	240.667	71.3333	0	0.000579912	0	0.0841121	0.0068463	*	0.0410778
chrA_FW	CG_UHB_10	CAGL0A02904g	0.00595238	0	1.99702	5	1173.5	329.501	5.07234e-06	0	0.00170177	0.0151745	0.000847809	0.00593467	*
chrA_FW	CG_UHB_10	CAGL0A02948g	0	0	0	2	447.333	122.667	0	0	0	0.0163043	0	*	*
chrA_FW	CG_UHB_10	CAGL0A03014g	0.0512396	0	8.99437	8	1170.67	332.335	4.37696e-05	0	0.00768313	0.0240721	0.00300267	0.0170151	*
chrA_FW	CG_UHB_10	CAGL0A03036g	0	0	0	0	230.167	72.8333	0	0	0	0	*	*	*
chrA_FW	CG_UHB_10	CAGL0A03058g	0	0	2	8	1814.67	561.333	0	0	0.00110213	0.0142518	0	*	*
chrA_FW	CG_UHB_10	CAGL0A03102g	0	0	1	8	1509	438	0	0	0.000662691	0.0182648	0	*	*
chrA_FW	CG_UHB_10	CAGL0A03117g	0	0	0	2	526	170	0	0	0	0.0117647	0	*	*
chrA_FW	CG_UHB_10	CAGL0A03168g	0	0	0	0	249.167	77.8333	0	0	0	0	*	*	*
chrA_FW	CG_UHB_10	CAGL0A03234g	0	0	0	1	1950.33	575.667	0	0	0	0.00173712	0	*	*
chrA_FW	CG_UHB_10	CAGL0A03256g	0.0126582	0	0.993671	1	1465.33	418.667	8.63846e-06	0	0.000678119	0.00238854	0.00628906	0.0125781	*
chrA_FW	CG_UHB_10	CAGL0A03322g	0	0	1	1	1050.83	299.167	0	0	0.000951626	0.00334262	0	*	*
chrA_FW	CG_UHB_10	CAGL0A03344g	0	0	0	0	1463.67	411.333	0	0	0	0	*	*	*
chrA_FW	CG_UHB_10	CAGL0A03410g	0.0173131	0.00732601	7.99133	6.99634	588.835	152.165	2.94022e-05	4.81452e-05	0.0135714	0.0459787	0.00163742	0.00863105	0.00729917
chrA_FW	CG_UHB_10	CAGL0A03432g	0.0174641	0	2.99127	10	2700	752.998	6.46818e-06	0	0.00110788	0.0132802	0.00133721	0.00869188	*
chrA_FW	CG_UHB_10	CAGL0A03454g	0	0	0	2	1140.17	317.833	0	0	0	0.00629261	0	*	*
chrA_FW	CG_UHB_10	CAGL0A03674g	0	0.0192299	1	9	761.667	228.333	0	8.42184e-05	0.00131291	0.0394161	0.0019137	*	0.019137
chrA_FW	CG_UHB_10	CAGL0A03696g	0	0.00977983	0	2.9951	969.333	275.667	0	3.5477e-05	0	0.0108649	0.00325195	*	0.00975586
chrA_FW	CG_UHB_10	CAGL0A03740g	0	0.052879	0	6	1723.17	520.833	0	0.000101528	0	0.01152	0.00876552	*	0.0525931
chrA_FW	CG_UHB_10	CAGL0A03806g	0	0	2	1	1099.67	310.333	0	0	0.00181873	0.00322234	0	*	*
chrA_FW	CG_UHB_10	CAGL0A03828g	0.00430108	0	1.99785	0	1109	318.999	3.87833e-06	0	0.00180149	0	0.00214591	0.00429183	*
chrA_FW	CG_UHB_10	CAGL0A03883g	0.0439451	0.0439451	1.97778	0.977778	311.167	102.833	0.000141227	0.000427343	0.00635601	0.00950837	0.0289712	0.0434568	0.0434568
chrA_FW	CG_UHB_10	CAGL0A03927g	0	0	1	4	1009.17	301.833	0	0	0.000990917	0.0132523	0	*	*
chrA_FW	CG_UHB_10	CAGL0A03949g	0	0	1	1	622.667	181.333	0	0	0.001606	0.00551471	0	*	*
chrA_FW	CG_UHB_10	CAGL0A03993g	0.00409836	0	0.997951	2	640	176	6.40369e-06	0	0.0015593	0.0113636	0.00136332	0.00408996	*
chrA_FW	CG_UHB_10	CAGL0A04059g	0.00826446	0.016326	2	5.9918	1052.17	300.833	7.85471e-06	5.42692e-05	0.00190084	0.0199174	0.00306117	0.00823031	0.0162591
chrA_FW	CG_UHB_10	CAGL0A04081g	0.015748	0.0171677	3.99213	6.99142	841.005	280.995	1.87252e-05	6.10962e-05	0.00474685	0.0248809	0.00297437	0.015624	0.00854701
chrA_FW	CG_UHB_10	CAGL0A04103g	0	0	0	6	426.667	125.333	0	0	0	0.0478723	0	*	*
chrA_FW	CG_UHB_10	CAGL0A04125g	0	0.0392223	0	2.98029	623	172	0	0.000228036	0	0.0173273	0.0130097	*	0.0195145
chrA_FW	CG_UHB_10	CAGL0A04213g	0	0.00769231	1	2.99615	1473.17	443.833	0	1.73315e-05	0.00067881	0.00675063	0.00191568	*	0.00766272
chrA_FW	CG_UHB_10	CAGL0A04235g	0	0	5	1	1671.17	485.833	0	0	0.00299192	0.00205832	0	*	*
chrA_FW	CG_UHB_10	CAGL0A04279g	0	0	2	6	892.5	259.5	0	0	0.0022409	0.0231214	0	*	*
chrA_FW	CG_UHB_10	CAGL0A04323g	0.0169485	0	1	0	499.333	148.667	3.39423e-05	0	0.00200267	0	0.0168764	0.0168764	*
chrA_FW	CG_UHB_10	CAGL0A04389g	0	0	0	0	243.833	59.1667	0	0	0	0	*	*	*
chrA_FW	CG_UHB_10	CAGL0A04411g	0	0.00724638	0	10.9964	1528.34	436.664	0	1.65948e-05	0	0.0251827	0.000656375	*	0.00722012
chrA_FW	CG_UHB_10	CAGL0A04433g	0	0.00862069	0	1.99569	601	179	0	4.81603e-05	0	0.0111491	0.00429177	*	0.00858353
chrA_FW	CG_UHB_10	CAGL0A04455g	0	0.0219837	2	5.98898	2551.33	742.667	0	2.9601e-05	0.000783904	0.00806415	0.00274038	*	0.0109615
chrA_FW	CG_UHB_10	CAGL0A04477g	0	0.00729927	6	2.99635	1813.67	496.332	0	1.47064e-05	0.00330821	0.00603699	0.00080807	*	0.00727263
chrA_FW	CG_UHB_10	CAGL0A04521g	0	0	0	1	459.667	143.333	0	0	0	0.00697674	0	*	*
chrA_FW	CG_UHB_10	CAGL0A04543g	0	0	2	0	852.5	236.5	0	0	0.00234604	0	0	*	*
chrA_FW	CG_UHB_10	CAGL0A04565g	0	0	2	4	2433.67	689.333	0	0	0.000821805	0.00580271	0	*	*
chrA_FW	CG_UHB_10	CAGL0A04587g	0	0	0	1	1015.33	310.667	0	0	0	0.00321888	0	*	*
chrA_FW	CG_UHB_10	CAGL0A04631g	0.00809717	0	1.99595	1	854.167	228.833	9.47961e-06	0	0.00233672	0.00436999	0.00268813	0.00806438	*
chrA_FW	CG_UHB_10	CAGL0A04697g	0	0	1	0	287.167	84.8333	0	0	0.0034823	0	0	*	*
chrA_FW	CG_UHB_10	CAGL0A04785g	0.0187785	0	1.00943	3.99057	1372.34	427.664	1.36836e-05	0	0.000735559	0.00933109	0.00373799	0.0186899	*
chrA_FW	CG_UHB_10	CAGL0A04807g	0	0	0	0	625.833	169.167	0	0	0	0	*	*	*
chrA_FW	CG_UHB_16	CAGL0A00209g	0	0.157019	0	5.92009	1671.67	506.333	0	0.00031011	0	0.0116921	0.0260058	*	0.0390087
chrA_FW	CG_UHB_16	CAGL0A00231g	0.0770615	0.0147055	1.96086	0.99262	1847.5	531.504	4.17113e-05	2.76677e-05	0.00106136	0.00186757	0.0304033	0.0382794	0.0146512
chrA_FW	CG_UHB_16	CAGL0A00275g	0	0	0	0	631.667	166.333	0	0	0	0	*	*	*
chrA_FW	CG_UHB_16	CAGL0A00319g	0.0550093	0.0514439	1.97183	5.97412	1191.33	335.667	4.61746e-05	0.000153259	0.00165515	0.0177978	0.0132189	0.054751	0.0255
chrA_FW	CG_UHB_16	CAGL0A00341g	0.028298	0.212783	1.01429	3.87257	431.753	135.247	6.55421e-05	0.00157329	0.00234923	0.0286334	0.0480027	*	0.105728
chrA_FW	CG_UHB_16	CAGL0A00407g	0	0	0	1	581.333	180.667	0	0	0	0.00553506	0	*	*
chrA_FW	CG_UHB_16	CAGL0A00451g	0.0934455	0.29508	1.95219	5.84912	2591.19	729.814	3.60628e-05	0.000404323	0.000753395	0.00801454	0.0483537	0.0465735	0.0489472
chrA_FW	CG_UHB_16	CAGL0A00517g	0.0799087	0.408194	0.958904	12.787	2568.33	797.667	3.1113e-05	0.000511735	0.000373357	0.0160305	0.0343774	0.078814	0.0670783
chrA_FW	CG_UHB_16	CAGL0A00583g	0.278762	0.194053	4.87609	7.89087	1503.89	434.107	0.000185361	0.000447016	0.00324231	0.0181772	0.0361162	0.0692422	0.0481355
chrA_FW	CG_UHB_16	CAGL0A00627g	0	0	0	0	506.5	144.5	0	0	0	0	*	*	*
chrA_FW	CG_UHB_16	CAGL0A00649g	0	0	2	0	293.5	87.5	0	0	0.00681431	0	0	*	*
chrA_FW	CG_UHB_16	CAGL0A00715g	0.0756644	0	0.960938	0	218.487	69.513	0.000346311	0	0.00439815	0	0.0750732	0.0750732	*
chrA_FW	CG_UHB_16	CAGL0A00737g	0.0448243	0.798645	0.977169	10.5741	1261.01	385.992	3.55464e-05	0.00206907	0.000774911	0.0273946	0.0694376	0.0446196	0.112662
chrA_FW	CG_UHB_16	CAGL0A00781g	0.593866	0.849331	18.6952	26.5671	2813.31	804.691	0.000211092	0.00105547	0.00664526	0.0330153	0.0311501	0.0535196	0.0444311
chrA_FW	CG_UHB_16	CAGL0A00825g	0.0520537	0.134947	0.973404	2.93032	845.333	246.667	6.15777e-05	0.000547082	0.0011515	0.0118797	0.046483	0.0517768	0.0670775
chrA_FW	CG_UHB_16	CAGL0A00869g	0.345586	0.44186	10.8244	14.7742	1994.52	558.483	0.000173268	0.000791178	0.00542707	0.0264542	0.0298446	0.0484991	0.0396787
chrA_FW	CG_UHB_16	CAGL0A00913g	0.0730942	0.0390727	6.97674	13.9804	3356.16	921.837	2.17791e-05	4.23857e-05	0.00207879	0.0151658	0.00531611	0.036411	0.0194081
chrA_FW	CG_UHB_16	CAGL0A00957g	0	0.0679888	1	2.96561	929.833	279.167	0	0.000243542	0.00107546	0.0106231	0.0168998	*	0.0337995
chrA_FW	CG_UHB_16	CAGL0A01001g	0	0.0392053	0	1.98013	499.5	157.5	0	0.000248923	0	0.0125723	0.0194728	*	0.0389457
chrA_FW	CG_UHB_16	CAGL0A01023g	0	0.21008	0	2.88983	951.5	281.5	0	0.000746288	0	0.0102658	0.0691851	*	0.103778
chrA_FW	CG_UHB_16	CAGL0A01067g	0.0254756	0.198649	0.987179	8.89883	1531.17	391.833	1.6638e-05	0.000506973	0.000644724	0.0227108	0.0222064	0.0253123	0.0393504
chrA_FW	CG_UHB_16	CAGL0A01111g	0	0	0	0	156.333	50.6667	0	0	0	0	*	*	*
chrA_FW	CG_UHB_16	CAGL0A01133g	0.0437132	0.099208	2.98901	13.95	1827.5	575.5	2.39197e-05	0.000172386	0.00163557	0.0242399	0.00836356	0.0217365	0.0197415
chrA_FW	CG_UHB_16	CAGL0A01155g	0.0555195	0.131277	0.971591	2.93198	1428	399	3.88792e-05	0.000329014	0.000680386	0.00734831	0.0464451	0.055204	0.0652882
chrA_FW	CG_UHB_16	CAGL0A01177g	0	0.374825	1	12.8368	1948.82	601.179	0	0.000623483	0.000513131	0.0213527	0.0265549	*	0.046471
chrA_FW	CG_UHB_16	CAGL0A01193g	0	0	0	0	231.667	77.3333	0	0	0	0	*	*	*
chrA_FW	CG_UHB_16	CAGL0A01199g	0	0.102996	0	5.94792	1396.67	442.333	0	0.000232847	0	0.0134467	0.0170296	*	0.0340592
chrA_FW	CG_UHB_16	CAGL0A01221g	0.0254756	0.0868141	0.987179	3.95495	669.325	209.675	3.80616e-05	0.000414041	0.00147489	0.0188623	0.0222689	0.0253123	0.086032
chrA_FW	CG_UHB_16	CAGL0A01284g	0.0950617	0.521384	11.9506	18.7445	3254.35	948.65	2.92107e-05	0.000549606	0.0036722	0.0197592	0.0191091	0.0938881	0.0712134
chrA_FW	CG_UHB_16	CAGL0A01325g	0	0	0	0	1139.33	291.667	0	0	0	0	*	*	*
chrA_FW	CG_UHB_16	CAGL0A01366g	0	0.17316	3	3.90909	3418.33	967.667	0	0.000178946	0.000877621	0.00403971	0.0236128	*	0.165289
chrA_FW	CG_UHB_16	CAGL0A01408g	0	0	0	0	1148.67	294.333	0	0	0	0	*	*	*
chrA_FW	CG_UHB_16	CAGL0A01430g	0	0.0832785	0	2.95795	1615.17	505.833	0	0.000164636	0	0.00584768	0.0275897	*	0.0275897
chrA_FW	CG_UHB_16	CAGL0A01452g	0.0547585	0.28575	1.97196	7.85089	1911.16	530.838	2.86519e-05	0.000538299	0.00103181	0.0147896	0.0338024	0.0545026	0.0708804
chrA_FW	CG_UHB_16	CAGL0A01474g	0	0	0	0	1372.17	403.833	0	0	0	0	*	*	*
chrA_FW	CG_UHB_16	CAGL0A01562g	0	0	0	0	358.167	106.833	0	0	0	0	*	*	*
chrA_FW	CG_UHB_16	CAGL0A01584g	0	0	0	0	196.667	58.3333	0	0	0	0	*	*	*
chrA_FW	CG_UHB_16	CAGL0A01628g	0	0.0934039	0	4.95293	980.833	291.167	0	0.000320792	0	0.0170107	0.0184958	*	0.0308263
chrA_FW	CG_UHB_16	CAGL0A01650g	0	0.10359	0	3.94751	279.167	74.8333	0	0.00138428	0	0.0527507	0.0257004	*	0.0342671
chrA_FW	CG_UHB_16	CAGL0A01716g	0.0377289	0.13242	0.985646	4.92852	491.013	141.987	7.6839e-05	0.000932618	0.00200737	0.034711	0.0281086	0.0373696	0.0328205
chrA_FW	CG_UHB_16	CAGL0A01738g	0.075789	0.0882273	3.01081	8.93047	1105.48	301.516	6.85572e-05	0.000292613	0.00272352	0.0296186	0.0135951	0.0135412	0.0119411
chrA_FW	CG_UHB_16	CAGL0A01892g	0	0	0	0	198	66	0	0	0	0	*	*	*
chrA_FW	CG_UHB_16	CAGL0A01914g	0.0470453	0.371835	2.97619	21.8084	8761.17	2467.83	5.36976e-06	0.000150673	0.000339703	0.00883705	0.016647	0.0464853	0.0528128
chrA_FW	CG_UHB_16	CAGL0A01958g	0	0.0075188	0	1.99624	964.333	253.667	0	2.96405e-05	0	0.00786954	0.00374527	*	0.00749053
chrA_FW	CG_UHB_16	CAGL0A02046g	0	0.25625	0	5.86933	1799.5	528.496	0	0.000484866	0	0.0111057	0.0425173	*	0.0425173
chrA_FW	CG_UHB_16	CAGL0A02112g	0.106746	0.0155039	2.94555	9.99225	1263.34	380.661	8.4495e-05	4.07288e-05	0.00233156	0.0262497	0.00931919	0.0528829	0.0153837
chrA_FW	CG_UHB_16	CAGL0A02145g	0.0450969	0	4.9771	5	885.015	287.985	5.09561e-05	0	0.00562374	0.017362	0.00447526	0.0447526	*
chrA_FW	CG_UHB_16	CAGL0A02255g	0	0	0	0	632.833	183.167	0	0	0	0	*	*	*
chrA_FW	CG_UHB_16	CAGL0A02277g	0	0	0	0	632.833	183.167	0	0	0	0	*	*	*
chrA_FW	CG_UHB_16	CAGL0A02299g	0	0.019802	17.0159	14.9742	659.333	177.667	0	0.000111456	0.0258077	0.0842827	0.000594119	*	0.0196059
chrA_FW	CG_UHB_16	CAGL0A02343g	0	0.0666144	2	0.965909	206.167	57.8333	0	0.00115183	0.00970089	0.0167016	0.0219525	*	0.0658574
chrA_FW	CG_UHB_16	CAGL0A02387g	0	0.120489	1	3.9381	737.496	219.504	0	0.000548917	0.00135594	0.0179409	0.0239601	*	0.0399335
chrA_FW	CG_UHB_16	CAGL0A02486g	0.0498452	0.191212	1.98684	6.90116	2023.82	574.175	2.46292e-05	0.000333021	0.000981726	0.0120193	0.0263493	0.0246111	0.0626404
chrA_FW	CG_UHB_16	CAGL0A02508g	0	0.0230748	1	1.98837	720.333	227.667	0	0.000101354	0.00138825	0.0087337	0.0076618	*	0.0229854
chrA_FW	CG_UHB_16	CAGL0A02530g	0	0.0135135	1	3.99324	729.667	227.333	0	5.94436e-05	0.00137049	0.0175656	0.00268444	*	0.0134222
chrA_FW	CG_UHB_16	CAGL0A02574g	0.027027	0.184289	0.986486	2.93942	853.514	283.486	3.16656e-05	0.000650081	0.00115579	0.0103688	0.0520048	0.0266618	0.0604524
chrA_FW	CG_UHB_16	CAGL0A02596g	0.194071	0.143198	7.91521	7.92534	2073.52	542.481	9.3595e-05	0.000263968	0.00381728	0.0146094	0.0209245	0.0320612	0.0712123
chrA_FW	CG_UHB_16	CAGL0A02629g	0.0188679	0.0618141	3	7.96842	1358.33	405.667	1.38905e-05	0.000152377	0.00220859	0.0196428	0.0072594	0.0186899	0.0611634
chrA_FW	CG_UHB_16	CAGL0A02706g	0.136626	0.0892951	2.93	7.95535	842.667	264.333	0.000162135	0.000337812	0.00347706	0.0300959	0.0202626	0.0675	0.0292963
chrA_FW	CG_UHB_16	CAGL0A02728g	0	0.0555332	0	0.971831	213.667	56.3333	0	0.000985796	0	0.0172514	0.054751	*	0.054751
chrA_FW	CG_UHB_16	CAGL0A02750g	0	0.070526	0	4.96386	984.691	302.309	0	0.000233291	0	0.0164198	0.0139353	*	0.0696763
chrA_FW	CG_UHB_16	CAGL0A02794g	0	0.124151	0	3.93733	500.995	147.005	0	0.000844536	0	0.0267836	0.0307918	*	0.0307918
chrA_FW	CG_UHB_16	CAGL0A02816g	0.120796	0.120544	0.93617	5.93862	718.167	211.833	0.000168201	0.000569053	0.00130356	0.0280344	0.0340793	0.119511	0.0396814
chrA_FW	CG_UHB_16	CAGL0A02882g	0.0183486	0	1.99083	1	240.503	71.4969	7.62927e-05	0	0.00827776	0.0139866	0.0060601	0.0181803	*
chrA_FW	CG_UHB_16	CAGL0A02904g	0	0.114762	1	6.94112	1173.16	329.837	0	0.000347934	0.000852396	0.0210441	0.0142431	*	0.0569723
chrA_FW	CG_UHB_16	CAGL0A02948g	0	0	0	1	447	123	0	0	0	0.00813008	0	*	*
chrA_FW	CG_UHB_16	CAGL0A03014g	0.0816121	0.081025	4.95814	0.957831	1170.66	332.339	6.97146e-05	0.000243802	0.00423534	0.00288209	0.0270085	0.0406351	0.080781
chrA_FW	CG_UHB_16	CAGL0A03036g	0.0698572	0	0.964029	0	230.167	72.8333	0.000303507	0	0.00418839	0	0.0693546	0.0693546	*
chrA_FW	CG_UHB_16	CAGL0A03058g	0.020202	0.389887	1.9899	12.8018	1813.02	562.983	1.11428e-05	0.000692538	0.00109756	0.0227392	0.0271006	0.019998	0.0429457
chrA_FW	CG_UHB_16	CAGL0A03102g	0.0937419	0.202289	1.00066	8.87325	1511	436.003	6.20398e-05	0.000463962	0.000662251	0.0203513	0.0293151	0.0464039	0.0400686
chrA_FW	CG_UHB_16	CAGL0A03117g	0	0	0	2	526	170	0	0	0	0.0117647	0	*	*
chrA_FW	CG_UHB_16	CAGL0A03168g	0	0	0	0	249.167	77.8333	0	0	0	0	*	*	*
chrA_FW	CG_UHB_16	CAGL0A03234g	0	0.0232558	0	1.98837	1950.33	575.667	0	4.03981e-05	0	0.00345403	0.0114927	*	0.0229854
chrA_FW	CG_UHB_16	CAGL0A03256g	0	0	1	0	1464.33	419.667	0	0	0.000682905	0	0	*	*
chrA_FW	CG_UHB_16	CAGL0A03322g	0	0.0755759	1	0.960894	1050.83	299.167	0	0.000252621	0.000951626	0.0032119	0.0375769	*	0.0751537
chrA_FW	CG_UHB_16	CAGL0A03344g	0	0.0183478	0	0.990783	1463.67	411.333	0	4.46058e-05	0	0.00240871	0.0182633	*	0.0182633
chrA_FW	CG_UHB_16	CAGL0A03410g	0	0	0	0	590	151	0	0	0	0	*	*	*
chrA_FW	CG_UHB_16	CAGL0A03432g	0.0679861	0	2.96546	0	2700	753	2.518e-05	0	0.00109832	0	0.0225502	0.0338253	*
chrA_FW	CG_UHB_16	CAGL0A03454g	0.0392053	0.0341829	0.980132	0.982759	1140.17	317.833	3.43856e-05	0.00010755	0.00085964	0.00309206	0.0364169	0.0389457	0.0338882
chrA_FW	CG_UHB_16	CAGL0A03674g	0	0	0	0	762.167	227.833	0	0	0	0	*	*	*
chrA_FW	CG_UHB_16	CAGL0A03696g	0	0	0	0	969.333	275.667	0	0	0	0	*	*	*
chrA_FW	CG_UHB_16	CAGL0A03740g	0	0.170647	0	5.91317	1723.17	520.833	0	0.000327642	0	0.0113533	0.0282164	*	0.0423246
chrA_FW	CG_UHB_16	CAGL0A03806g	0	0	0	0	1099	311	0	0	0	0	*	*	*
chrA_FW	CG_UHB_16	CAGL0A03828g	0.0973268	0	2.94894	0	1107.73	320.265	8.78611e-05	0	0.00266213	0	0.0323042	0.0969126	*
chrA_FW	CG_UHB_16	CAGL0A03883g	0	0	3	0	310.167	103.833	0	0	0.00967222	0	0	*	*
chrA_FW	CG_UHB_16	CAGL0A03927g	0	0	0	4	1009.5	301.5	0	0	0	0.013267	0	*	*
chrA_FW	CG_UHB_16	CAGL0A03949g	0	0.133539	0	4.93082	623.333	180.667	0	0.000739143	0	0.0272923	0.026552	*	0.0663799
chrA_FW	CG_UHB_16	CAGL0A03993g	0.03149	0.0807247	0.984064	2.95909	640	176	4.92032e-05	0.000458663	0.0015376	0.016813	0.0278753	0.0313646	0.0400684
chrA_FW	CG_UHB_16	CAGL0A04059g	0	0.0347772	2	2.98246	1051.17	301.833	0	0.00011522	0.00190265	0.00988114	0.00689443	*	0.0344721
chrA_FW	CG_UHB_16	CAGL0A04081g	0.087573	0.0503964	2.95455	4.9748	841.333	280.667	0.000104088	0.00017956	0.00351174	0.0177249	0.017091	0.0867769	0.0166503
chrA_FW	CG_UHB_16	CAGL0A04103g	0	0.115328	0	4.94092	426.667	125.333	0	0.000920168	0	0.0394223	0.02291	*	0.0572751
chrA_FW	CG_UHB_16	CAGL0A04125g	0	0.352857	0	7.81454	623.311	171.689	0	0.00205521	0	0.0455158	0.0437862	*	0.0875724
chrA_FW	CG_UHB_16	CAGL0A04213g	0.0210514	0.356001	1.01058	9.80912	1473	443.995	1.42915e-05	0.000801812	0.000686068	0.0220928	0.0339454	*	0.0389344
chrA_FW	CG_UHB_16	CAGL0A04235g	0	0.0106952	2	0.994652	1670.67	486.333	0	2.19915e-05	0.00119713	0.00204521	0.003546	*	0.010638
chrA_FW	CG_UHB_16	CAGL0A04279g	0.0388274	0.0434676	1.98039	5.97802	892.487	259.513	4.35047e-05	0.000167497	0.00221896	0.0230355	0.0101796	0.0384468	0.04299
chrA_FW	CG_UHB_16	CAGL0A04323g	0	0.0894231	0	2.95385	499.333	148.667	0	0.000601501	0	0.0198689	0.0293491	*	0.0880473
chrA_FW	CG_UHB_16	CAGL0A04389g	0	0	0	0	243.833	59.1667	0	0	0	0	*	*	*
chrA_FW	CG_UHB_16	CAGL0A04411g	0.0310829	0.393786	0.984293	14.799	1528.67	436.333	2.03334e-05	0.000902489	0.00064389	0.0339169	0.0264056	0.0309202	0.0435078
chrA_FW	CG_UHB_16	CAGL0A04433g	0.0575163	0	0.970588	3	600.676	179.324	9.57526e-05	0	0.00161583	0.0167295	0.0142734	0.0570934	*
chrA_FW	CG_UHB_16	CAGL0A04455g	0.137373	0.177654	3.93017	4.90804	2551.33	742.667	5.38438e-05	0.000239211	0.00154044	0.00660867	0.034784	0.0454401	0.0441838
chrA_FW	CG_UHB_16	CAGL0A04477g	0	0.108452	3	3.94467	1814.5	495.505	0	0.000218872	0.00165335	0.00796092	0.0153693	*	0.0537927
chrA_FW	CG_UHB_16	CAGL0A04521g	0	0	0	1	459.667	143.333	0	0	0	0.00697674	0	*	*
chrA_FW	CG_UHB_16	CAGL0A04543g	0.0479456	0.300959	2.98718	3.84175	853.535	235.465	5.61729e-05	0.00127815	0.00349977	0.0163156	0.0495764	0.0238487	0.099779
chrA_FW	CG_UHB_16	CAGL0A04565g	0	0.184574	0	4.90245	2434.33	688.667	0	0.000268017	0	0.00711876	0.0364805	*	0.0456006
chrA_FW	CG_UHB_16	CAGL0A04587g	0	0.0774064	0	0.959839	1015.33	310.667	0	0.000249162	0	0.00308961	0.0770955	*	0.0770955
chrA_FW	CG_UHB_16	CAGL0A04631g	0.0955208	0.0111732	1.95125	1.99441	855.807	227.193	0.000111615	4.91793e-05	0.00228001	0.0087785	0.0265269	0.0474984	0.0111108
chrA_FW	CG_UHB_16	CAGL0A04697g	0	0	0	0	286.833	85.1667	0	0	0	0	*	*	*
chrA_FW	CG_UHB_16	CAGL0A04785g	0	0.0719844	1	2.96279	1372.83	427.167	0	0.000168516	0.000728421	0.00693591	0.0179124	*	0.0716495
chrA_FW	CG_UHB_16	CAGL0A04807g	0	0	0	0	625.833	169.167	0	0	0	0	*	*	*
chrA_FW	CG_UHB_17	CAGL0A00209g	0	0	0	6	1671.67	506.333	0	0	0	0.0118499	0	*	*
chrA_FW	CG_UHB_17	CAGL0A00231g	0.0135135	0	1.99324	1	1847.49	531.507	7.31451e-06	0	0.00107889	0.00188144	0.00447407	0.0134222	*
chrA_FW	CG_UHB_17	CAGL0A00275g	0	0	0	0	631.667	166.333	0	0	0	0	*	*	*
chrA_FW	CG_UHB_17	CAGL0A00319g	0	0.0190476	2	5.99048	1191.33	335.667	0	5.67456e-05	0.00167879	0.0178465	0.00235828	*	0.0188662
chrA_FW	CG_UHB_17	CAGL0A00341g	0	0	1	3	431.167	135.833	0	0	0.00231929	0.0220859	0	*	*
chrA_FW	CG_UHB_17	CAGL0A00407g	0	0	0	1	581.333	180.667	0	0	0	0.00553506	0	*	*
chrA_FW	CG_UHB_17	CAGL0A00451g	0	0.00522193	2	5.99739	2591.17	729.834	0	7.15496e-06	0.000771853	0.00821747	0.000651037	*	0.0052083
chrA_FW	CG_UHB_17	CAGL0A00517g	0	0.0710692	1	12.9645	2568.33	797.667	0	8.90963e-05	0.000389358	0.016253	0.00498583	*	0.0349008
chrA_FW	CG_UHB_17	CAGL0A00583g	0	0.00966184	5	6.99517	1503.83	434.167	0	2.22537e-05	0.00332484	0.0161117	0.000801263	*	0.00961516
chrA_FW	CG_UHB_17	CAGL0A00627g	0	0	0	0	506.5	144.5	0	0	0	0	*	*	*
chrA_FW	CG_UHB_17	CAGL0A00649g	0	0	2	0	293.5	87.5	0	0	0.00681431	0	0	*	*
chrA_FW	CG_UHB_17	CAGL0A00715g	0	0	1	0	218.5	69.5	0	0	0.00457666	0	0	*	*
chrA_FW	CG_UHB_17	CAGL0A00737g	0.0118343	0	0.994083	11	1261	385.998	9.38485e-06	0	0.000788328	0.0284976	0.000980358	0.0117643	*
chrA_FW	CG_UHB_17	CAGL0A00781g	0	0.0266965	19	25.9866	2813.33	804.667	0	3.31771e-05	0.00675355	0.0322949	0.000590544	*	0.0132872
chrA_FW	CG_UHB_17	CAGL0A00825g	0	0.0359202	1	2.98182	845.333	246.667	0	0.000145622	0.00118297	0.0120885	0.00892562	*	0.0357025
chrA_FW	CG_UHB_17	CAGL0A00869g	0	0.0388377	10	14.9806	1994.5	558.502	0	6.95392e-05	0.00501379	0.0268228	0.00153476	*	0.0191846
chrA_FW	CG_UHB_17	CAGL0A00913g	0.0112994	0.0116959	5.99435	13.9942	3356.17	921.833	3.36677e-06	1.26877e-05	0.00178607	0.0151808	0.00114316	0.0112356	0.0116275
chrA_FW	CG_UHB_17	CAGL0A00957g	0	0.0114286	1	2.99429	929.833	279.167	0	4.09382e-05	0.00107546	0.0107258	0.00284082	*	0.0113633
chrA_FW	CG_UHB_17	CAGL0A01001g	0	0.0186916	0	1.99065	499.5	157.5	0	0.000118677	0	0.0126391	0.00925845	*	0.0185169
chrA_FW	CG_UHB_17	CAGL0A01023g	0	0.0350877	0	2.98246	951.5	281.5	0	0.000124646	0	0.0105949	0.0114907	*	0.0344721
chrA_FW	CG_UHB_17	CAGL0A01067g	0.0183486	0.031746	0.990826	8.98413	1531.18	391.823	1.19833e-05	8.10214e-05	0.000647101	0.0229291	0.00494224	0.0181803	0.0312421
chrA_FW	CG_UHB_17	CAGL0A01111g	0	0	0	0	156.333	50.6667	0	0	0	0	*	*	*
chrA_FW	CG_UHB_17	CAGL0A01133g	0.0123837	2.42105e-17	2	14.9938	1827.15	575.827	6.77757e-06	4.20447e-20	0.0010946	0.0260387	0.000726188	0.0123452	*
chrA_FW	CG_UHB_17	CAGL0A01155g	0	0	1	3	1428	399	0	0	0.00070028	0.0075188	0	*	*
chrA_FW	CG_UHB_17	CAGL0A01177g	0	0.0222222	1	9.98889	1948.84	601.163	0	3.69654e-05	0.000513127	0.0166159	0.00199776	*	0.0219753
chrA_FW	CG_UHB_17	CAGL0A01193g	0	0	0	0	231.667	77.3333	0	0	0	0	*	*	*
chrA_FW	CG_UHB_17	CAGL0A01199g	0	0	0	6	1396.67	442.333	0	0	0	0.0135644	0	*	*
chrA_FW	CG_UHB_17	CAGL0A01221g	0	0.0196078	1	3.9902	669.333	209.667	0	9.35191e-05	0.00149402	0.0190311	0.00388312	*	0.0194156
chrA_FW	CG_UHB_17	CAGL0A01284g	0.120968	0.0768627	5.9375	16.9608	3254.27	948.729	3.7172e-05	8.10165e-05	0.00182453	0.0178774	0.00837144	0.117188	0.0753556
chrA_FW	CG_UHB_17	CAGL0A01325g	0	0	0	0	1139.33	291.667	0	0	0	0	*	*	*
chrA_FW	CG_UHB_17	CAGL0A01366g	0.0366909	0	3.98148	3	3418.33	967.667	1.07336e-05	0	0.00116474	0.00310024	0.00519302	0.0363512	*
chrA_FW	CG_UHB_17	CAGL0A01408g	0	0	0	0	1148.67	294.333	0	0	0	0	*	*	*
chrA_FW	CG_UHB_17	CAGL0A01430g	0	0.0127389	0	2.99363	1615.17	505.833	0	2.51839e-05	0	0.00591822	0.00421924	*	0.0126577
chrA_FW	CG_UHB_17	CAGL0A01452g	0	0	2	8	1911.17	530.833	0	0	0.00104648	0.0150706	0	*	*
chrA_FW	CG_UHB_17	CAGL0A01474g	0	0	0	0	1372.17	403.833	0	0	0	0	*	*	*
chrA_FW	CG_UHB_17	CAGL0A01562g	0	0	0	0	358.167	106.833	0	0	0	0	*	*	*
chrA_FW	CG_UHB_17	CAGL0A01584g	0	0	0	0	196.667	58.3333	0	0	0	0	*	*	*
chrA_FW	CG_UHB_17	CAGL0A01628g	0	0	0	5	980.833	291.167	0	0	0	0.0171723	0	*	*
chrA_FW	CG_UHB_17	CAGL0A01650g	0	0	0	4	279.167	74.8333	0	0	0	0.0534521	0	*	*
chrA_FW	CG_UHB_17	CAGL0A01716g	0	0.0215054	1.00498	4.98427	491	142	0	0.000151446	0.00204679	0.0351005	0.00354569	*	0.0212741
chrA_FW	CG_UHB_17	CAGL0A01738g	0	0	3	7	1104.83	302.167	0	0	0.00271534	0.023166	0	*	*
chrA_FW	CG_UHB_17	CAGL0A01892g	0	0	0	0	198	66	0	0	0	0	*	*	*
chrA_FW	CG_UHB_17	CAGL0A01914g	0.0120482	0	3.00602	22.994	8761.17	2467.83	1.37518e-06	0	0.000343108	0.00931749	0.000460601	0.0119756	*
chrA_FW	CG_UHB_17	CAGL0A01958g	0	0	0	2	964.333	253.667	0	0	0	0.00788436	0	*	*
chrA_FW	CG_UHB_17	CAGL0A02046g	0	0	0	6	1799.5	528.5	0	0	0	0.0113529	0	*	*
chrA_FW	CG_UHB_17	CAGL0A02112g	0	0.0263135	3	9.98675	1263.33	380.667	0	6.91247e-05	0.00237467	0.0262349	0.00201071	*	0.0261392
chrA_FW	CG_UHB_17	CAGL0A02145g	0	0	4	5	885.667	287.333	0	0	0.00451637	0.0174014	0	*	*
chrA_FW	CG_UHB_17	CAGL0A02255g	0	0	0	0	632.833	183.167	0	0	0	0	*	*	*
chrA_FW	CG_UHB_17	CAGL0A02277g	0	0	0	0	632.833	183.167	0	0	0	0	*	*	*
chrA_FW	CG_UHB_17	CAGL0A02299g	0	0	16	13	659.333	177.667	0	0	0.0242669	0.0731707	0	*	*
chrA_FW	CG_UHB_17	CAGL0A02343g	0	0	2	1	206.167	57.8333	0	0	0.00970089	0.0172911	0	*	*
chrA_FW	CG_UHB_17	CAGL0A02387g	0	0.0137931	1	3.9931	737.5	219.5	0	6.28387e-05	0.00135593	0.0181918	0.0027396	*	0.013698
chrA_FW	CG_UHB_17	CAGL0A02486g	0	0	1	7	2023.83	574.167	0	0	0.000494112	0.0121916	0	*	*
chrA_FW	CG_UHB_17	CAGL0A02508g	0.0194165	0	0.990244	2	720.335	227.665	2.69549e-05	0	0.0013747	0.00878484	0.00644061	0.0193218	*
chrA_FW	CG_UHB_17	CAGL0A02530g	0	0	1	4	729.667	227.333	0	0	0.00137049	0.0175953	0	*	*
chrA_FW	CG_UHB_17	CAGL0A02574g	0	0.0350877	0	1.98246	853.667	283.333	0	0.000123839	0	0.0069969	0.0172361	*	0.0344721
chrA_FW	CG_UHB_17	CAGL0A02596g	0.108766	0.0352866	6.97458	7.98214	2073.02	542.983	5.24676e-05	6.49865e-05	0.00336446	0.0147005	0.00952208	0.0538774	0.0350765
chrA_FW	CG_UHB_17	CAGL0A02629g	0	0.0206186	2	7.98969	1358.33	405.667	0	5.08264e-05	0.00147239	0.0196952	0.0020406	*	0.020406
chrA_FW	CG_UHB_17	CAGL0A02706g	0	0	3	8	842.667	264.333	0	0	0.00356013	0.0302648	0	*	*
chrA_FW	CG_UHB_17	CAGL0A02728g	0	0	0	1	213.667	56.3333	0	0	0	0.0177515	0	*	*
chrA_FW	CG_UHB_17	CAGL0A02750g	0	0	0	5	984.667	302.333	0	0	0	0.016538	0	*	*
chrA_FW	CG_UHB_17	CAGL0A02794g	0	0	0	4	501	147	0	0	0	0.0272109	0	*	*
chrA_FW	CG_UHB_17	CAGL0A02816g	0	0	1	6	718.167	211.833	0	0	0.00139243	0.0283242	0	*	*
chrA_FW	CG_UHB_17	CAGL0A02882g	0	0	2	1	240.5	71.5	0	0	0.00831601	0.013986	0	*	*
chrA_FW	CG_UHB_17	CAGL0A02904g	0	0	1	7	1173.17	329.833	0	0	0.000852394	0.0212228	0	*	*
chrA_FW	CG_UHB_17	CAGL0A02948g	0	0	0	1	447	123	0	0	0	0.00813008	0	*	*
chrA_FW	CG_UHB_17	CAGL0A03014g	0.01	0.00689655	4.995	0.996552	1170.67	332.33	8.54212e-06	2.07521e-05	0.00426679	0.00299868	0.0028038	0.00995	0.00687277
chrA_FW	CG_UHB_17	CAGL0A03036g	0	0	1	0	230.167	72.8333	0	0	0.00434468	0	0	*	*
chrA_FW	CG_UHB_17	CAGL0A03058g	0.024998	0	2.01258	13.9874	1813	563	1.37882e-05	0	0.00111008	0.0248444	0.00155255	0.0248408	*
chrA_FW	CG_UHB_17	CAGL0A03102g	0	0	1	8	1510.33	436.667	0	0	0.000662105	0.0183206	0	*	*
chrA_FW	CG_UHB_17	CAGL0A03117g	0	0	0	2	526	170	0	0	0	0.0117647	0	*	*
chrA_FW	CG_UHB_17	CAGL0A03168g	0	0	0	0	249.167	77.8333	0	0	0	0	*	*	*
chrA_FW	CG_UHB_17	CAGL0A03234g	0	0	0	2	1950.33	575.667	0	0	0	0.00347423	0	*	*
chrA_FW	CG_UHB_17	CAGL0A03256g	0	0	1	0	1464.33	419.667	0	0	0.000682905	0	0	*	*
chrA_FW	CG_UHB_17	CAGL0A03322g	0.0357055	8.89755e-17	1.0181	1.9819	1050.83	299.167	3.39782e-05	2.97411e-19	0.00096885	0.00662474	0.011848	0.0355439	*
chrA_FW	CG_UHB_17	CAGL0A03344g	0	0	0	1	1463.67	411.333	0	0	0	0.00243112	0	*	*
chrA_FW	CG_UHB_17	CAGL0A03410g	0	0	0	0	590	151	0	0	0	0	*	*	*
chrA_FW	CG_UHB_17	CAGL0A03432g	0.0131579	0	2.99342	0	2700	752.998	4.87329e-06	0	0.00110867	0	0.00435711	0.0130713	*
chrA_FW	CG_UHB_17	CAGL0A03454g	0	0	1	1	1140.17	317.833	0	0	0.000877065	0.0031463	0	*	*
chrA_FW	CG_UHB_17	CAGL0A03674g	0	0	0	0	762.167	227.833	0	0	0	0	*	*	*
chrA_FW	CG_UHB_17	CAGL0A03696g	0	0	0	0	969.333	275.667	0	0	0	0	*	*	*
chrA_FW	CG_UHB_17	CAGL0A03740g	0	0.103247	0	8	1723.17	520.833	0	0.000198234	0	0.01536	0.0127863	*	0.0511454
chrA_FW	CG_UHB_17	CAGL0A03806g	0	0	0	0	1099	311	0	0	0	0	*	*	*
chrA_FW	CG_UHB_17	CAGL0A03828g	0	0	3	0	1107.67	320.333	0	0	0.0027084	0	0	*	*
chrA_FW	CG_UHB_17	CAGL0A03883g	0	0	3	0	310.167	103.833	0	0	0.00967222	0	0	*	*
chrA_FW	CG_UHB_17	CAGL0A03927g	0	0	0	4	1009.5	301.5	0	0	0	0.013267	0	*	*
chrA_FW	CG_UHB_17	CAGL0A03949g	0	0	0	5	623.333	180.667	0	0	0	0.0276753	0	*	*
chrA_FW	CG_UHB_17	CAGL0A03993g	0	0.00696864	1	2.99652	640	176	0	3.95946e-05	0.0015625	0.0170257	0.00173609	*	0.00694436
chrA_FW	CG_UHB_17	CAGL0A04059g	0	0	2	3	1051.17	301.833	0	0	0.00190265	0.00993926	0	*	*
chrA_FW	CG_UHB_17	CAGL0A04081g	0	0.0188679	2	4.99057	841.333	280.667	0	6.72254e-05	0.00237718	0.0177811	0.00266999	*	0.0186899
chrA_FW	CG_UHB_17	CAGL0A04103g	0	0	0	5	424	125	0	0	0	0.04	0	*	*
chrA_FW	CG_UHB_17	CAGL0A04125g	0	0	0	7	623.333	171.667	0	0	0	0.0407767	0	*	*
chrA_FW	CG_UHB_17	CAGL0A04213g	0	0.0148148	1	8.99259	1473	444	0	3.33667e-05	0.000678887	0.0202536	0.00147051	*	0.0147051
chrA_FW	CG_UHB_17	CAGL0A04235g	0	0	2	1	1670.67	486.333	0	0	0.00119713	0.0020562	0	*	*
chrA_FW	CG_UHB_17	CAGL0A04279g	0	0	2	6	892.5	259.5	0	0	0.0022409	0.0231214	0	*	*
chrA_FW	CG_UHB_17	CAGL0A04323g	0	0	0	3	499.333	148.667	0	0	0	0.0201794	0	*	*
chrA_FW	CG_UHB_17	CAGL0A04389g	0	0	0	0	243.833	59.1667	0	0	0	0	*	*	*
chrA_FW	CG_UHB_17	CAGL0A04411g	0.015748	0.0680771	0.992126	15.9909	1528.67	436.333	1.03018e-05	0.000156021	0.000649014	0.0366484	0.00489384	0.015624	0.0337856
chrA_FW	CG_UHB_17	CAGL0A04433g	0	0.015625	1	2.99219	600.667	179.333	0	8.71283e-05	0.00166482	0.0166851	0.00387573	*	0.0155029
chrA_FW	CG_UHB_17	CAGL0A04455g	0	0	4	5	2551.33	742.667	0	0	0.00156781	0.0067325	0	*	*
chrA_FW	CG_UHB_17	CAGL0A04477g	0	0	3	4	1814.5	495.5	0	0	0.00165335	0.00807265	0	*	*
chrA_FW	CG_UHB_17	CAGL0A04521g	0	0	0	1	459.667	143.333	0	0	0	0.00697674	0	*	*
chrA_FW	CG_UHB_17	CAGL0A04543g	0.0432732	0	3	4	853.485	235.515	5.07017e-05	0	0.003515	0.0169841	0.00615465	0.0430825	*
chrA_FW	CG_UHB_17	CAGL0A04565g	0	0	0	5	2434.33	688.667	0	0	0	0.00726041	0	*	*
chrA_FW	CG_UHB_17	CAGL0A04587g	0	0	0	1	1015.33	310.667	0	0	0	0.00321888	0	*	*
chrA_FW	CG_UHB_17	CAGL0A04631g	0	0	2	2	855.833	227.167	0	0	0.0023369	0.00880411	0	*	*
chrA_FW	CG_UHB_17	CAGL0A04697g	0	0	0	0	286.833	85.1667	0	0	0	0	*	*	*
chrA_FW	CG_UHB_17	CAGL0A04785g	0	0.0377601	1	3.98104	1372.83	427.167	0	8.83966e-05	0.000728421	0.00931963	0.00750424	*	0.0187606
chrA_FW	CG_UHB_17	CAGL0A04807g	0	0	0	0	625.833	169.167	0	0	0	0	*	*	*
chrA_FW	CG_UHB_12	CAGL0A00209g	0	0.0806575	0	2.95897	1672.33	505.673	0	0.000159505	0	0.00585155	0.0266083	*	0.0399125
chrA_FW	CG_UHB_12	CAGL0A00231g	0.0228987	0	0.988462	0	1847.49	531.508	1.23945e-05	0	0.000535029	0	0.0228107	0.0228107	*
chrA_FW	CG_UHB_12	CAGL0A00275g	0	0	0	2	631.667	166.333	0	0	0	0.012024	0	*	*
chrA_FW	CG_UHB_12	CAGL0A00319g	0	0	0	1	1190.17	336.833	0	0	0	0.00296883	0	*	*
chrA_FW	CG_UHB_12	CAGL0A00341g	0.0148144	0	1.99257	2	430.831	136.169	3.43857e-05	0	0.00462494	0.0146876	0.00368983	0.0147593	*
chrA_FW	CG_UHB_12	CAGL0A00407g	0	0	0	1	581.333	180.667	0	0	0	0.00553506	0	*	*
chrA_FW	CG_UHB_12	CAGL0A00451g	0.0251974	0.0175944	2.98734	5.99115	2591.16	729.836	9.72434e-06	2.41073e-05	0.0011529	0.0082089	0.00474001	0.0125588	0.0175425
chrA_FW	CG_UHB_12	CAGL0A00517g	0.0425532	0.191311	1.97872	12.9028	2568.33	797.667	1.65684e-05	0.000239838	0.000770431	0.0161756	0.0153967	0.0416478	0.0473258
chrA_FW	CG_UHB_12	CAGL0A00583g	0.0327869	0.144285	3.98361	8.92641	1503.84	434.158	2.18021e-05	0.000332333	0.00264895	0.0205603	0.0135161	0.0322494	0.028692
chrA_FW	CG_UHB_12	CAGL0A00627g	0	0	0	1	506.5	144.5	0	0	0	0.00692042	0	*	*
chrA_FW	CG_UHB_12	CAGL0A00649g	0.0358939	0	2.98205	0	292.338	88.6619	0.000122782	0	0.0102007	0	0.011853	0.0177796	*
chrA_FW	CG_UHB_12	CAGL0A00715g	0	0	0	0	218.167	69.8333	0	0	0	0	*	*	*
chrA_FW	CG_UHB_12	CAGL0A00737g	0.0246914	0.155632	0	5.90984	1261.3	385.66	1.95761e-05	0.000403545	0	0.0153239	0.0295984	0.0243865	0.0306408
chrA_FW	CG_UHB_12	CAGL0A00781g	0.064986	0	3.96667	2	2815.66	802.344	2.30802e-05	0	0.00140879	0.0024927	0.0107407	0.0644444	*
chrA_FW	CG_UHB_12	CAGL0A00825g	0	0.00990099	0	0.99505	845.333	246.667	0	4.01391e-05	0	0.00403398	0.00985198	*	0.00985198
chrA_FW	CG_UHB_12	CAGL0A00869g	0	0.045958	1	0.976608	1993.52	559.484	0	8.21435e-05	0.000501626	0.00174555	0.0228446	*	0.0456893
chrA_FW	CG_UHB_12	CAGL0A00913g	0.227881	0.0387106	2.88509	3.98056	3355.62	922.376	6.79103e-05	4.19684e-05	0.000859778	0.00431555	0.0366458	0.072687	0.0192299
chrA_FW	CG_UHB_12	CAGL0A00957g	0.0232542	0.100298	0.988304	2.94937	929.837	279.163	2.50089e-05	0.00035928	0.00106288	0.0105651	0.0306637	0.0231182	0.0331788
chrA_FW	CG_UHB_12	CAGL0A01001g	0	0.0217391	0	0.98913	499.337	157.663	0	0.000137883	0	0.0062737	0.0215028	*	0.0215028
chrA_FW	CG_UHB_12	CAGL0A01023g	0	0	0	2	951.5	281.5	0	0	0	0.0071048	0	*	*
chrA_FW	CG_UHB_12	CAGL0A01067g	0.0346749	0.220025	2.98246	8.88774	1530.83	392.167	2.2651e-05	0.000561049	0.00194826	0.0226632	0.0210693	0.0344721	0.043672
chrA_FW	CG_UHB_12	CAGL0A01111g	0	0	0	0	156.333	50.6667	0	0	0	0	*	*	*
chrA_FW	CG_UHB_12	CAGL0A01133g	0.0344593	0.381163	3.9883	21.8046	1827.33	575.667	1.88577e-05	0.000662125	0.00218258	0.0378772	0.0158871	0.0143483	0.0241645
chrA_FW	CG_UHB_12	CAGL0A01155g	0.0304562	0.119988	1.98472	13.9398	1428.01	398.992	2.13277e-05	0.000300729	0.00138985	0.0349375	0.00933694	0.0151504	0.0198484
chrA_FW	CG_UHB_12	CAGL0A01177g	0.021978	0.363165	2.98901	12.8444	1949.67	600.326	1.12727e-05	0.000604947	0.00153308	0.0213958	0.0237153	0.0217365	0.0377922
chrA_FW	CG_UHB_12	CAGL0A01193g	0	0	0	0	231.667	77.3333	0	0	0	0	*	*	*
chrA_FW	CG_UHB_12	CAGL0A01199g	0.0758715	0.071364	1.96104	2.96341	1396.67	442.333	5.43233e-05	0.000161335	0.00140409	0.00669951	0.029076	0.0748862	0.0704938
chrA_FW	CG_UHB_12	CAGL0A01221g	0.0444293	0.0882784	1.97744	3.95513	669.333	209.667	6.63784e-05	0.000421042	0.00295435	0.0188639	0.0218969	0.0440952	0.0436432
chrA_FW	CG_UHB_12	CAGL0A01284g	0.136446	0.00956938	11.9521	24.9846	3253.84	949.155	4.19338e-05	1.0082e-05	0.00367323	0.026323	0.0038905	0.0448083	0.00952359
chrA_FW	CG_UHB_12	CAGL0A01325g	0	0	0	1	1139.33	291.667	0	0	0	0.00342857	0	*	*
chrA_FW	CG_UHB_12	CAGL0A01366g	0.533333	0	0.6	0	3419.13	966.867	0.000155985	0	0.000175483	0	0.48	0.48	*
chrA_FW	CG_UHB_12	CAGL0A01408g	0	0	0	0	1148.67	294.333	0	0	0	0	*	*	*
chrA_FW	CG_UHB_12	CAGL0A01430g	0	0.0509086	0	4.97437	1614.5	506.5	0	0.000100511	0	0.00982107	0.0101128	*	0.025282
chrA_FW	CG_UHB_12	CAGL0A01452g	0.0125	0.0728895	3.99375	12.9634	1909.83	532.167	6.54507e-06	0.000136968	0.00209115	0.0243596	0.00498445	0.0124219	0.0180784
chrA_FW	CG_UHB_12	CAGL0A01474g	0	0.0569141	0	4.97132	1372.49	403.506	0	0.000141049	0	0.0123203	0.0113169	*	0.0188614
chrA_FW	CG_UHB_12	CAGL0A01562g	0	0	0	0	358.167	106.833	0	0	0	0	*	*	*
chrA_FW	CG_UHB_12	CAGL0A01584g	0	0	0	0	196.667	58.3333	0	0	0	0	*	*	*
chrA_FW	CG_UHB_12	CAGL0A01628g	0	0.071576	1	3.96421	981.174	290.826	0	0.000246113	0.00101919	0.0136309	0.0141429	*	0.0235714
chrA_FW	CG_UHB_12	CAGL0A01650g	0	0	0	3	279.167	74.8333	0	0	0	0.0400891	0	*	*
chrA_FW	CG_UHB_12	CAGL0A01716g	0	0	0	3	491.667	141.333	0	0	0	0.0212264	0	*	*
chrA_FW	CG_UHB_12	CAGL0A01738g	0	0.041796	2	2.97872	1105.5	301.5	0	0.000138627	0.00180914	0.00987968	0.00832956	*	0.0416478
chrA_FW	CG_UHB_12	CAGL0A01892g	0	0	0	0	198	66	0	0	0	0	*	*	*
chrA_FW	CG_UHB_12	CAGL0A01914g	0.0138886	0.377221	4.00697	51.8203	8761.83	2467.17	1.58512e-06	0.000152897	0.000457321	0.021004	0.00692922	0.0138402	0.0267283
chrA_FW	CG_UHB_12	CAGL0A01958g	0.0243902	0.0266825	0.987805	3.98662	964.004	253.996	2.5301e-05	0.000105051	0.00102469	0.0156956	0.0101312	0.0240928	0.0132815
chrA_FW	CG_UHB_12	CAGL0A02046g	0.0178373	0.0913934	4.99108	17.9539	1798.33	529.666	9.91878e-06	0.000172549	0.00277539	0.0338967	0.00471897	0.00887882	0.0226947
chrA_FW	CG_UHB_12	CAGL0A02112g	0	0.0437569	1	8.97812	1263.5	380.5	0	0.000114999	0.000791452	0.0235956	0.00434313	*	0.0144771
chrA_FW	CG_UHB_12	CAGL0A02145g	0	0.110208	4	6.94309	885.667	287.333	0	0.000383554	0.00451637	0.0241639	0.00990272	*	0.0544649
chrA_FW	CG_UHB_12	CAGL0A02255g	0	0	0	0	632.833	183.167	0	0	0	0	*	*	*
chrA_FW	CG_UHB_12	CAGL0A02277g	0	0	0	0	632.833	183.167	0	0	0	0	*	*	*
chrA_FW	CG_UHB_12	CAGL0A02299g	0	0.0233902	7	8.98824	658	179	0	0.000130671	0.0106383	0.0502136	0.00145329	*	0.0232526
chrA_FW	CG_UHB_12	CAGL0A02343g	0.117347	0	3	0	206.293	57.7075	0.000568838	0	0.0145425	0	0.0383174	0.114952	*
chrA_FW	CG_UHB_12	CAGL0A02387g	0.0168061	0	3.99156	4	737.164	219.836	2.27984e-05	0	0.00541475	0.0181954	0.0020919	0.0167352	*
chrA_FW	CG_UHB_12	CAGL0A02486g	0	0	0	6	2023.17	574.833	0	0	0	0.0104378	0	*	*
chrA_FW	CG_UHB_12	CAGL0A02508g	0.0361623	0.0273946	1.98181	3.98621	719.677	228.323	5.02479e-05	0.000119982	0.00275374	0.0174586	0.0105209	0.0179599	0.0272057
chrA_FW	CG_UHB_12	CAGL0A02530g	0	0	1	2	729.667	227.333	0	0	0.00137049	0.00879765	0	*	*
chrA_FW	CG_UHB_12	CAGL0A02574g	0	0	0	0	853	284	0	0	0	0	*	*	*
chrA_FW	CG_UHB_12	CAGL0A02596g	0	0.140093	6	12.9288	2073.67	542.333	0	0.000258315	0.00289343	0.0238392	0.00724604	*	0.0458916
chrA_FW	CG_UHB_12	CAGL0A02629g	0.0217391	0.0458355	1.98913	8.97708	1358.33	405.667	1.60043e-05	0.000112988	0.00146439	0.0221292	0.00607379	0.0215028	0.0226545
chrA_FW	CG_UHB_12	CAGL0A02706g	0.112698	0.318983	1.94365	7.83714	842.343	264.657	0.000133792	0.00120527	0.00230743	0.0296124	0.0420502	0.0547613	0.0621959
chrA_FW	CG_UHB_12	CAGL0A02728g	0	0	0	0	213.667	56.3333	0	0	0	0	*	*	*
chrA_FW	CG_UHB_12	CAGL0A02750g	0	0.03125	0	4.98438	985.333	301.667	0	0.000103591	0	0.0165228	0.00615234	*	0.0307617
chrA_FW	CG_UHB_12	CAGL0A02794g	0	0.0406186	0	2.97969	500.667	147.333	0	0.000275692	0	0.0202241	0.013402	*	0.020103
chrA_FW	CG_UHB_12	CAGL0A02816g	0.0540265	0	1.97248	7	718.167	211.833	7.52284e-05	0	0.00274654	0.0330448	0.00594787	0.0535308	*
chrA_FW	CG_UHB_12	CAGL0A02882g	0	0	0	5	240.667	71.3333	0	0	0	0.0700935	0	*	*
chrA_FW	CG_UHB_12	CAGL0A02904g	0.033327	0.011976	1.98315	8.99401	1174.16	328.839	2.83837e-05	3.64192e-05	0.00168899	0.0273508	0.00409492	0.0331398	0.0119043
chrA_FW	CG_UHB_12	CAGL0A02948g	0	0.0589274	0	1.97019	447	123	0	0.000479084	0	0.0160178	0.0291161	*	0.0291161
chrA_FW	CG_UHB_12	CAGL0A03014g	0.0439727	0.284649	8.97793	12.8664	1170.5	332.496	3.75673e-05	0.000856099	0.00767014	0.0386966	0.0148594	0.0145924	0.0283129
chrA_FW	CG_UHB_12	CAGL0A03036g	0	0	0	1	230.167	72.8333	0	0	0	0.01373	0	*	*
chrA_FW	CG_UHB_12	CAGL0A03058g	0	0.0886674	1	8.95564	1814	562	0	0.000157771	0.000551268	0.0159353	0.00872619	*	0.0290873
chrA_FW	CG_UHB_12	CAGL0A03102g	0	0.028169	1	4.98592	1509	438	0	6.43128e-05	0.000662691	0.0113834	0.00462871	*	0.0277723
chrA_FW	CG_UHB_12	CAGL0A03117g	0	0	0	1	526	170	0	0	0	0.00588235	0	*	*
chrA_FW	CG_UHB_12	CAGL0A03168g	0	0	0	0	249.167	77.8333	0	0	0	0	*	*	*
chrA_FW	CG_UHB_12	CAGL0A03234g	0	0.185696	0	1.90392	1950.33	575.667	0	0.000322575	0	0.00330734	0.0913153	*	0.0913153
chrA_FW	CG_UHB_12	CAGL0A03256g	0	0.0495553	0	8.97506	1463.5	420.5	0	0.000117848	0	0.0213438	0.00547117	*	0.0246203
chrA_FW	CG_UHB_12	CAGL0A03322g	0.0308582	0.129349	1.01562	4.91865	1050.83	299.167	2.93654e-05	0.000432363	0.000966495	0.0164412	0.0265145	0.0307617	0.0427751
chrA_FW	CG_UHB_12	CAGL0A03344g	0.0644809	0	0.967213	1	1464.31	410.689	4.40349e-05	0	0.000660524	0.00243494	0.0317119	0.0634238	*
chrA_FW	CG_UHB_12	CAGL0A03410g	0	0	1	0	590.333	150.667	0	0	0.00169396	0	0	*	*
chrA_FW	CG_UHB_12	CAGL0A03432g	0	0.0194175	1	0.990291	2700	753	0	2.57868e-05	0.00037037	0.00131513	0.00961448	*	0.019229
chrA_FW	CG_UHB_12	CAGL0A03454g	0	0.0618801	1	2.96881	1140.17	317.833	0	0.000194693	0.000877065	0.00934079	0.0153492	*	0.0306984
chrA_FW	CG_UHB_12	CAGL0A03674g	0.0190476	0	1.99048	9	761.994	228.006	2.49971e-05	0	0.0026122	0.0394726	0.00171511	0.0188662	*
chrA_FW	CG_UHB_12	CAGL0A03696g	0	0.0774212	1	4.97521	970.333	274.667	0	0.000281873	0.00103057	0.0181136	0.0128277	*	0.0256554
chrA_FW	CG_UHB_12	CAGL0A03740g	0	0.170645	0	9.9197	1723.49	520.506	0	0.000327845	0	0.0190578	0.0169478	*	0.0282463
chrA_FW	CG_UHB_12	CAGL0A03806g	0	0	0	0	1099	311	0	0	0	0	*	*	*
chrA_FW	CG_UHB_12	CAGL0A03828g	0.0231718	0	2.98838	0	1109	318.999	2.08943e-05	0	0.00269466	0	0.00769397	0.011541	*
chrA_FW	CG_UHB_12	CAGL0A03883g	0	0	3	0	310.833	103.167	0	0	0.00965147	0	0	*	*
chrA_FW	CG_UHB_12	CAGL0A03927g	0	0	0	3	1009.5	301.5	0	0	0	0.00995025	0	*	*
chrA_FW	CG_UHB_12	CAGL0A03949g	0	0.0361184	0	6.98194	623.333	180.667	0	0.000199917	0	0.0386454	0.00512825	*	0.0119659
chrA_FW	CG_UHB_12	CAGL0A03993g	0.00611621	0.00843882	0.996942	4.99578	639.333	176.667	9.56654e-06	4.77669e-05	0.00155935	0.028278	0.00241679	0.0060975	0.00840321
chrA_FW	CG_UHB_12	CAGL0A04059g	0.0305307	0	3.01538	5.98462	1050.17	302.833	2.90723e-05	0	0.00287134	0.0197621	0.00336621	0.0302959	*
chrA_FW	CG_UHB_12	CAGL0A04081g	0.0908084	0.136306	2.95349	4.93088	841.333	280.667	0.000107934	0.000485652	0.00351049	0.0175685	0.0277299	0.0886966	0.0665715
chrA_FW	CG_UHB_12	CAGL0A04103g	0	0.116145	0	3.94065	426.667	125.333	0	0.000926689	0	0.0314413	0.0286045	*	0.057209
chrA_FW	CG_UHB_12	CAGL0A04125g	0	0.0217391	0	1.98913	623	172	0	0.00012639	0	0.0115647	0.0107514	*	0.0215028
chrA_FW	CG_UHB_12	CAGL0A04213g	0.0176205	0.0408163	1.00885	2.97074	1473.83	443.167	1.19555e-05	9.21015e-05	0.000684507	0.00670344	0.0143815	0.0175425	0.0399833
chrA_FW	CG_UHB_12	CAGL0A04235g	0.0327824	0.0366909	2.98347	1.98148	1671.33	485.675	1.96146e-05	7.55462e-05	0.00178509	0.00407985	0.0137725	0.0325114	0.0363512
chrA_FW	CG_UHB_12	CAGL0A04279g	0	0	1	6	892.5	259.5	0	0	0.00112045	0.0231214	0	*	*
chrA_FW	CG_UHB_12	CAGL0A04323g	0	0	0	2	499.333	148.667	0	0	0	0.0134529	0	*	*
chrA_FW	CG_UHB_12	CAGL0A04389g	0	0.0317406	0	0.983957	243.833	59.1667	0	0.00053646	0	0.0166303	0.0315708	*	0.0315708
chrA_FW	CG_UHB_12	CAGL0A04411g	0	0.0592103	0	3.97028	1529	436	0	0.000135803	0	0.00910615	0.0147043	*	0.0196057
chrA_FW	CG_UHB_12	CAGL0A04433g	0	0	1	2	601.5	178.5	0	0	0.00166251	0.0112045	0	*	*
chrA_FW	CG_UHB_12	CAGL0A04455g	0.0346922	0.0468194	2.98257	3.97645	2551.99	742.009	1.35942e-05	6.30982e-05	0.00116872	0.00535904	0.0115756	0.0172432	0.0232714
chrA_FW	CG_UHB_12	CAGL0A04477g	0.0408213	0.218647	6.98613	20.8837	1815.66	494.337	2.24829e-05	0.000442304	0.0038477	0.0422459	0.00917014	0.0135136	0.0270279
chrA_FW	CG_UHB_12	CAGL0A04521g	0	0	0	2	459.667	143.333	0	0	0	0.0139535	0	*	*
chrA_FW	CG_UHB_12	CAGL0A04543g	0.00854701	0.0251019	0.995726	0.987342	853.167	235.833	1.0018e-05	0.000106439	0.00116709	0.00418661	0.0167532	0.00851048	0.024996
chrA_FW	CG_UHB_12	CAGL0A04565g	0	0.1766	0	9.91138	2434.33	688.667	0	0.000256437	0	0.0143921	0.0173976	*	0.028996
chrA_FW	CG_UHB_12	CAGL0A04587g	0	0.103194	2	4.94595	1016.33	309.667	0	0.000333243	0.00196786	0.0159718	0.0146092	*	0.102264
chrA_FW	CG_UHB_12	CAGL0A04631g	0.010582	0	0.994709	1	854.17	228.83	1.23886e-05	0	0.00116453	0.00437006	0.00526301	0.010526	*
chrA_FW	CG_UHB_12	CAGL0A04697g	0	0	0	0	286.833	85.1667	0	0	0	0	*	*	*
chrA_FW	CG_UHB_12	CAGL0A04785g	0.0219767	0.0788238	0.98895	4.96029	1372.84	427.159	1.60082e-05	0.00018453	0.000720368	0.0116123	0.0166682	0.0218553	0.0260513
chrA_FW	CG_UHB_12	CAGL0A04807g	0	0	0	1	625.833	169.167	0	0	0	0.00591133	0	*	*
chrA_FW	CG_UHB_18	CAGL0A00209g	0	0	0	4	1671.67	506.333	0	0	0	0.00789993	0	*	*
chrA_FW	CG_UHB_18	CAGL0A00231g	0.0210233	0.0179095	1.00439	1.98353	1846.83	532.167	1.13834e-05	3.36539e-05	0.000543842	0.00372727	0.0129349	0.0104745	0.0178557
chrA_FW	CG_UHB_18	CAGL0A00275g	0	0.0128205	0	0.99359	631.667	166.333	0	7.70772e-05	0	0.00597349	0.0127383	*	0.0127383
chrA_FW	CG_UHB_18	CAGL0A00319g	0	0	2	0	1189.83	337.167	0	0	0.00168091	0	0	*	*
chrA_FW	CG_UHB_18	CAGL0A00341g	0	0	1	1	430.5	136.5	0	0	0.00232288	0.00732601	0	*	*
chrA_FW	CG_UHB_18	CAGL0A00407g	0	0	0	1	581.333	180.667	0	0	0	0.00553506	0	*	*
chrA_FW	CG_UHB_18	CAGL0A00451g	0.224476	0.136354	4.884	6.92972	2590.2	730.797	8.66635e-05	0.000186582	0.00188557	0.00948242	0.0295879	0.0551922	0.044762
chrA_FW	CG_UHB_18	CAGL0A00517g	0.0263158	0.0961287	0.986842	9.95154	2568	798	1.02476e-05	0.000120462	0.000384284	0.0124706	0.0109745	0.0259695	0.0315833
chrA_FW	CG_UHB_18	CAGL0A00583g	0.0191071	0.0251874	1.99038	4.98737	1504.17	433.827	1.27027e-05	5.80586e-05	0.00132324	0.0114962	0.00630741	0.0190459	0.012553
chrA_FW	CG_UHB_18	CAGL0A00627g	0	0	0	1	506.5	144.5	0	0	0	0.00692042	0	*	*
chrA_FW	CG_UHB_18	CAGL0A00649g	0	0	1	0	292.333	88.6667	0	0	0.00342075	0	0	*	*
chrA_FW	CG_UHB_18	CAGL0A00715g	0	0	0	0	218.167	69.8333	0	0	0	0	*	*	*
chrA_FW	CG_UHB_18	CAGL0A00737g	0	0.00613497	1	10.9969	1261	386	0	1.58937e-05	0.000793021	0.0284895	0.000509679	*	0.00611615
chrA_FW	CG_UHB_18	CAGL0A00781g	0.004158	0.0045977	16.9979	25.9977	2813.17	804.833	1.47805e-06	5.71261e-06	0.00604227	0.032302	0.000203174	0.00414936	0.00458713
chrA_FW	CG_UHB_18	CAGL0A00825g	0	0.00829876	0	0.995851	845.333	246.667	0	3.36436e-05	0	0.00403723	0.00826432	*	0.00826432
chrA_FW	CG_UHB_18	CAGL0A00869g	0	0.0120844	0	1.99394	1993.5	559.496	0	2.15987e-05	0	0.00356381	0.00602388	*	0.0120478
chrA_FW	CG_UHB_18	CAGL0A00913g	0.0260022	0.00819672	6.99419	8.9959	3355.67	922.333	7.74874e-06	8.88694e-06	0.00208429	0.00975342	0.00213104	0.00864451	0.00816313
chrA_FW	CG_UHB_18	CAGL0A00957g	0	0.104084	0	7.94775	930.167	278.833	0	0.000373283	0	0.0285036	0.0129576	*	0.0148087
chrA_FW	CG_UHB_18	CAGL0A01001g	0	0.0138889	0	0.993056	499.667	157.333	0	8.82768e-05	0	0.00631179	0.0137924	*	0.0137924
chrA_FW	CG_UHB_18	CAGL0A01023g	0	0.016	0	1.992	951.169	281.831	0	5.67717e-05	0	0.00706807	0.007936	*	0.015872
chrA_FW	CG_UHB_18	CAGL0A01067g	0	0.123343	1	15.9365	1531.17	391.833	0	0.000314785	0.000653097	0.0406715	0.00719463	*	0.0407695
chrA_FW	CG_UHB_18	CAGL0A01111g	0	0	0	0	156.333	50.6667	0	0	0	0	*	*	*
chrA_FW	CG_UHB_18	CAGL0A01133g	0	0.0399878	5	15.9847	1826.83	576.167	0	6.94032e-05	0.00273698	0.0277431	0.00189344	*	0.0132541
chrA_FW	CG_UHB_18	CAGL0A01155g	0	0.0115607	0	1.99422	1428	399	0	2.89742e-05	0	0.00499804	0.00574693	*	0.0114939
chrA_FW	CG_UHB_18	CAGL0A01177g	0	0.188944	1	9.90307	1949.31	600.688	0	0.000314545	0.000513002	0.0164862	0.0170615	*	0.0469191
chrA_FW	CG_UHB_18	CAGL0A01193g	0	0	0	0	231.667	77.3333	0	0	0	0	*	*	*
chrA_FW	CG_UHB_18	CAGL0A01199g	0.0169492	0.102734	0.991525	3.94805	1396.67	442.333	1.21354e-05	0.000232255	0.000709923	0.00892551	0.0237297	0.0168055	0.0339477
chrA_FW	CG_UHB_18	CAGL0A01221g	0	0.0357065	1	3.98193	669.333	209.667	0	0.000170301	0.00149402	0.0189917	0.00709827	*	0.0354914
chrA_FW	CG_UHB_18	CAGL0A01284g	0.492236	0.0701404	7.67622	12.9646	3254.83	948.173	0.000151232	7.39743e-05	0.00235841	0.0136733	0.0263059	0.16095	0.0231905
chrA_FW	CG_UHB_18	CAGL0A01325g	0	0	0	0	1139.33	291.667	0	0	0	0	*	*	*
chrA_FW	CG_UHB_18	CAGL0A01366g	0.0133995	0.128526	1.9933	7.9341	3419.33	966.667	3.91875e-06	0.000132958	0.00058295	0.00820769	0.0140243	0.00667728	0.0317221
chrA_FW	CG_UHB_18	CAGL0A01408g	0	0	0	0	1148.67	294.333	0	0	0	0	*	*	*
chrA_FW	CG_UHB_18	CAGL0A01430g	0	0.062468	0	0.968254	1614.84	506.156	0	0.000123416	0	0.00191296	0.0614764	*	0.0614764
chrA_FW	CG_UHB_18	CAGL0A01452g	0.0163929	0	2.99177	7	1909.84	532.161	8.58339e-06	0	0.0015665	0.0131539	0.00163254	0.0163254	*
chrA_FW	CG_UHB_18	CAGL0A01474g	0	0	0	0	1372.17	403.833	0	0	0	0	*	*	*
chrA_FW	CG_UHB_18	CAGL0A01562g	0	0	0	0	358.167	106.833	0	0	0	0	*	*	*
chrA_FW	CG_UHB_18	CAGL0A01584g	0.0296263	0	0.985075	2	196.667	58.3333	0.000150642	0	0.00500885	0.0342857	0.00980174	0.0294052	*
chrA_FW	CG_UHB_18	CAGL0A01628g	0	0	1	5	981.5	290.5	0	0	0.00101885	0.0172117	0	*	*
chrA_FW	CG_UHB_18	CAGL0A01650g	0	0.0340349	0	1.98276	279.167	74.8333	0	0.00045481	0	0.0264957	0.0169441	*	0.0338882
chrA_FW	CG_UHB_18	CAGL0A01716g	0	0.0194175	0	2.99029	491.997	141.003	0	0.000137709	0	0.0212073	0.00640965	*	0.019229
chrA_FW	CG_UHB_18	CAGL0A01738g	0	0.0574007	2	3.97103	1105.5	301.5	0	0.000190384	0.00180914	0.0131709	0.00951134	*	0.028534
chrA_FW	CG_UHB_18	CAGL0A01892g	0.0289824	0	0.985401	0	198	66	0.000146376	0	0.00497678	0	0.0287708	0.0287708	*
chrA_FW	CG_UHB_18	CAGL0A01914g	0	0	2	10	8761.67	2467.33	0	0	0.000228267	0.00405296	0	*	*
chrA_FW	CG_UHB_18	CAGL0A01958g	0	0	0	1	964.333	253.667	0	0	0	0.00394218	0	*	*
chrA_FW	CG_UHB_18	CAGL0A02046g	0	0.0431664	1	4.97833	1800.33	527.667	0	8.18062e-05	0.000555453	0.00943462	0.00716161	*	0.0143232
chrA_FW	CG_UHB_18	CAGL0A02112g	0.0104167	0.0130719	1.99479	5.99346	1262.84	381.163	8.24862e-06	3.42947e-05	0.00157961	0.0157241	0.00291861	0.0103624	0.0129865
chrA_FW	CG_UHB_18	CAGL0A02145g	0.0150376	0	3.99248	5	885.667	287.333	1.69788e-05	0	0.00450788	0.0174014	0.00165828	0.0149245	*
chrA_FW	CG_UHB_18	CAGL0A02255g	0	0	0	0	632.833	183.167	0	0	0	0	*	*	*
chrA_FW	CG_UHB_18	CAGL0A02277g	0	0	0	0	632.833	183.167	0	0	0	0	*	*	*
chrA_FW	CG_UHB_18	CAGL0A02299g	0	0.0197035	8	10.9901	658.167	178.833	0	0.000110178	0.012155	0.0614544	0.00103189	*	0.0196059
chrA_FW	CG_UHB_18	CAGL0A02343g	0	0	0	1	205.5	58.5	0	0	0	0.017094	0	*	*
chrA_FW	CG_UHB_18	CAGL0A02387g	0	0.0442298	1	3.97748	737.5	219.5	0	0.000201502	0.00135593	0.0181206	0.0088061	*	0.0440305
chrA_FW	CG_UHB_18	CAGL0A02486g	0	0.162033	1	14.9182	2024.16	573.835	0	0.000282368	0.000494031	0.0259974	0.0100564	*	0.022986
chrA_FW	CG_UHB_18	CAGL0A02508g	0.00606061	0.0601177	0.99697	3.96979	720.334	227.666	8.41361e-06	0.000264061	0.00138404	0.0174369	0.013171	0.00604224	0.0199376
chrA_FW	CG_UHB_18	CAGL0A02530g	0	0	1	3	729.667	227.333	0	0	0.00137049	0.0131965	0	*	*
chrA_FW	CG_UHB_18	CAGL0A02574g	0	0	0	1	853	284	0	0	0	0.00352113	0	*	*
chrA_FW	CG_UHB_18	CAGL0A02596g	0	0	1	0	2074	542	0	0	0.00048216	0	0	*	*
chrA_FW	CG_UHB_18	CAGL0A02629g	0	0	0	0	1359	405	0	0	0	0	*	*	*
chrA_FW	CG_UHB_18	CAGL0A02706g	0	0	3	6	842.667	264.333	0	0	0.00356013	0.0226986	0	*	*
chrA_FW	CG_UHB_18	CAGL0A02728g	0	0	0	0	213.667	56.3333	0	0	0	0	*	*	*
chrA_FW	CG_UHB_18	CAGL0A02750g	0	0.136412	0	3.93123	985.333	301.667	0	0.000452193	0	0.0130317	0.0336048	*	0.0336048
chrA_FW	CG_UHB_18	CAGL0A02794g	0	0	0	3	501	147	0	0	0	0.0204082	0	*	*
chrA_FW	CG_UHB_18	CAGL0A02816g	0	0	0	4	718.167	211.833	0	0	0	0.0188828	0	*	*
chrA_FW	CG_UHB_18	CAGL0A02882g	0	0.0447261	2	3.97764	240.664	71.3356	0	0.000626982	0.00831033	0.0557595	0.00736738	*	0.0221021
chrA_FW	CG_UHB_18	CAGL0A02904g	0.0111111	0	1.99444	9	1173.17	329.833	9.47104e-06	0	0.00170005	0.0272865	0.00100449	0.0110494	*
chrA_FW	CG_UHB_18	CAGL0A02948g	0	0.0405045	0	2.97964	446.838	123.162	0	0.000328873	0	0.024193	0.0134328	*	0.0201492
chrA_FW	CG_UHB_18	CAGL0A03014g	0.0579142	0.241897	9.97086	14.8783	1170.99	332.012	4.94576e-05	0.000728579	0.00851491	0.0448126	0.0119311	0.0192227	0.0171864
chrA_FW	CG_UHB_18	CAGL0A03036g	0	0	0	0	230.167	72.8333	0	0	0	0	*	*	*
chrA_FW	CG_UHB_18	CAGL0A03058g	0.0403955	0.062733	3.97959	6.96802	1813.35	562.653	2.22768e-05	0.000111495	0.00219461	0.0123842	0.0093147	0.0399833	0.0312392
chrA_FW	CG_UHB_18	CAGL0A03102g	0	0.0712286	0	7.96423	1510.33	436.667	0	0.000163119	0	0.0182387	0.00882091	*	0.0235224
chrA_FW	CG_UHB_18	CAGL0A03117g	0	0	0	1	526	170	0	0	0	0.00588235	0	*	*
chrA_FW	CG_UHB_18	CAGL0A03168g	0	0	0	2	249.167	77.8333	0	0	0	0.0256959	0	*	*
chrA_FW	CG_UHB_18	CAGL0A03234g	0	0	0	3	1950.33	575.667	0	0	0	0.00521135	0	*	*
chrA_FW	CG_UHB_18	CAGL0A03256g	0.020201	0.0640674	0.989848	7.96781	1464.17	419.831	1.37969e-05	0.000152603	0.000676047	0.0189786	0.00933349	0.0200984	0.0106505
chrA_FW	CG_UHB_18	CAGL0A03322g	0.0386361	0.0196874	1.01961	4.97053	1050.83	299.167	3.67671e-05	6.58075e-05	0.000970285	0.0166146	0.00967823	0.0384468	0.00981131
chrA_FW	CG_UHB_18	CAGL0A03344g	0.030834	0.161401	2.9845	7.92607	1463	412	2.10759e-05	0.000391749	0.00203999	0.019238	0.0174001	0.00865784	0.0200789
chrA_FW	CG_UHB_18	CAGL0A03410g	0	0.0240556	1	3.98795	590.333	150.667	0	0.000159661	0.00169396	0.0264687	0.00479062	*	0.0119766
chrA_FW	CG_UHB_18	CAGL0A03432g	0.0353222	0.0881756	1.98226	6.9557	2700	752.997	1.30823e-05	0.000117099	0.000734169	0.00923734	0.0136603	0.0175821	0.0175557
chrA_FW	CG_UHB_18	CAGL0A03454g	0	0.024538	1	2.98765	1140.83	317.167	0	7.73662e-05	0.000876552	0.00941982	0.00609663	*	0.0243865
chrA_FW	CG_UHB_18	CAGL0A03674g	0	0	0	1	762.167	227.833	0	0	0	0.00438917	0	*	*
chrA_FW	CG_UHB_18	CAGL0A03696g	0.0247649	0.0807154	0.9875	3.95928	969.333	275.667	2.55484e-05	0.000292801	0.00101874	0.0143626	0.0210272	0.0246875	0.0201121
chrA_FW	CG_UHB_18	CAGL0A03740g	0	0.213197	0	8.89096	1723.66	520.344	0	0.000409724	0	0.0170867	0.0235286	*	0.0423514
chrA_FW	CG_UHB_18	CAGL0A03806g	0.0290456	0	2.98542	1	1098.34	311.663	2.64451e-05	0	0.00271813	0.00320859	0.00723317	0.0144663	*
chrA_FW	CG_UHB_18	CAGL0A03828g	0.0115713	0.0217032	2.99421	0.989045	1109	318.999	1.0434e-05	6.80353e-05	0.00269992	0.00310046	0.00830407	0.00577353	0.0216692
chrA_FW	CG_UHB_18	CAGL0A03883g	0	0	1	0	311.833	102.167	0	0	0.00320684	0	0	*	*
chrA_FW	CG_UHB_18	CAGL0A03927g	0	0	0	5	1009.5	301.5	0	0	0	0.0165837	0	*	*
chrA_FW	CG_UHB_18	CAGL0A03949g	0	0.114849	1	6.94213	623.333	180.667	0	0.000635696	0.00160428	0.0384251	0.0142803	*	0.0228485
chrA_FW	CG_UHB_18	CAGL0A03993g	0	0	1	2	640	176	0	0	0.0015625	0.0113636	0	*	*
chrA_FW	CG_UHB_18	CAGL0A04059g	0	0.064477	0	6.96759	1050.17	302.826	0	0.000212917	0	0.0230085	0.00916118	*	0.0213761
chrA_FW	CG_UHB_18	CAGL0A04081g	0.0680213	0.0578199	3.0049	8.95129	841.992	280.008	8.07861e-05	0.000206494	0.0035688	0.031968	0.0103894	0.0289792	0.019108
chrA_FW	CG_UHB_18	CAGL0A04103g	0.0116279	2.08167e-17	0.00581395	4.99419	426.667	125.333	2.72529e-05	1.66091e-19	1.36265e-05	0.0398472	0.00231206	0.0115603	*
chrA_FW	CG_UHB_18	CAGL0A04125g	0	0.0186038	0	5.99065	623.333	171.667	0	0.000108372	0	0.034897	0.00308615	*	0.0185169
chrA_FW	CG_UHB_18	CAGL0A04213g	0	0	1	1	1473.17	443.833	0	0	0.00067881	0.0022531	0	*	*
chrA_FW	CG_UHB_18	CAGL0A04235g	0	0	2	1	1670.67	486.333	0	0	0.00119713	0.0020562	0	*	*
chrA_FW	CG_UHB_18	CAGL0A04279g	0	0.104885	2	7.94654	892.5	259.5	0	0.00040418	0.0022409	0.0306225	0.010405	*	0.0520252
chrA_FW	CG_UHB_18	CAGL0A04323g	0	0	0	0	499.333	148.667	0	0	0	0	*	*	*
chrA_FW	CG_UHB_18	CAGL0A04389g	0.0235278	0.0299175	0.0118343	2.97314	244.504	58.4961	9.62265e-05	0.000511445	4.84013e-05	0.0508263	0.0177179	*	0.00907053
chrA_FW	CG_UHB_18	CAGL0A04411g	0.0506046	0.0219246	0.974138	6.98902	1529	436	3.30965e-05	5.02859e-05	0.000637108	0.0160299	0.00902871	0.0503864	0.0109216
chrA_FW	CG_UHB_18	CAGL0A04433g	0	0	1	3	601.5	178.5	0	0	0.00166251	0.0168067	0	*	*
chrA_FW	CG_UHB_18	CAGL0A04455g	0.0100503	0.117402	3.00503	10.9358	2552	742	3.93819e-06	0.000158224	0.00117752	0.0147383	0.00904676	*	0.0110663
chrA_FW	CG_UHB_18	CAGL0A04477g	0.0424591	0.102887	4.97868	9.94826	1815.16	494.84	2.33914e-05	0.00020792	0.00274283	0.020104	0.00963735	0.0140854	0.0204608
chrA_FW	CG_UHB_18	CAGL0A04521g	0	0	0	1	459.667	143.333	0	0	0	0.00697674	0	*	*
chrA_FW	CG_UHB_18	CAGL0A04543g	0	0.00888889	3	5.99556	852.5	236.5	0	3.75852e-05	0.00351906	0.0253512	0.000983265	*	0.00884938
chrA_FW	CG_UHB_18	CAGL0A04565g	0.0175825	0.0779634	1.99121	8.96066	2435	688.003	7.22075e-06	0.000113318	0.000817746	0.0130242	0.00864879	0.00875261	0.0194079
chrA_FW	CG_UHB_18	CAGL0A04587g	0.0312737	0.0529737	2.99421	6.97346	1016.67	309.328	3.07609e-05	0.000171254	0.00294511	0.0225439	0.00840004	0.0155931	0.00880238
chrA_FW	CG_UHB_18	CAGL0A04631g	0	0.0629961	1	3.96806	855.167	227.833	0	0.000276501	0.00116936	0.0174165	0.0125544	*	0.031386
chrA_FW	CG_UHB_18	CAGL0A04697g	0	0	0	0	286.833	85.1667	0	0	0	0	*	*	*
chrA_FW	CG_UHB_18	CAGL0A04785g	0	0	1	3	1372.83	427.167	0	0	0.000728421	0.00702302	0	*	*
chrA_FW	CG_UHB_18	CAGL0A04807g	0	0	0	0	625.833	169.167	0	0	0	0	*	*	*
chrA_FW	CG_UHB_19	CAGL0A00209g	0	0	2	4	1671.67	506.333	0	0	0.00119641	0.00789993	0	*	*
chrA_FW	CG_UHB_19	CAGL0A00231g	0	0.00576369	1	2.99712	1846.83	532.167	0	1.08306e-05	0.000541467	0.00563192	0.00143677	*	0.00574708
chrA_FW	CG_UHB_19	CAGL0A00275g	0	0	0	1	631.667	166.333	0	0	0	0.00601202	0	*	*
chrA_FW	CG_UHB_19	CAGL0A00319g	0	0	3	6	1191.33	335.667	0	0	0.00251819	0.0178749	0	*	*
chrA_FW	CG_UHB_19	CAGL0A00341g	0	0	1	2	430.5	136.5	0	0	0.00232288	0.014652	0	*	*
chrA_FW	CG_UHB_19	CAGL0A00407g	0	0	0	1	581.333	180.667	0	0	0	0.00553506	0	*	*
chrA_FW	CG_UHB_19	CAGL0A00451g	0	0	1	0	2592.17	728.833	0	0	0.000385778	0	0	*	*
chrA_FW	CG_UHB_19	CAGL0A00517g	0	0	0	5	2568	798	0	0	0	0.00626566	0	*	*
chrA_FW	CG_UHB_19	CAGL0A00583g	0.0240946	0.0391579	3.98788	9.98615	1503.84	434.163	1.60221e-05	9.01917e-05	0.0026518	0.023001	0.00449838	0.0239486	0.0130096
chrA_FW	CG_UHB_19	CAGL0A00627g	0	0	0	1	506.5	144.5	0	0	0	0.00692042	0	*	*
chrA_FW	CG_UHB_19	CAGL0A00649g	0	0	2	0	292.333	88.6667	0	0	0.00684151	0	0	*	*
chrA_FW	CG_UHB_19	CAGL0A00715g	0	0	1	0	217.667	70.3333	0	0	0.00459418	0	0	*	*
chrA_FW	CG_UHB_19	CAGL0A00737g	0	0	0	5	1261.33	385.667	0	0	0	0.0129646	0	*	*
chrA_FW	CG_UHB_19	CAGL0A00781g	0.037045	0	6.98148	8	2816.34	801.662	1.31536e-05	0	0.00247892	0.00997927	0.00243824	0.0182868	*
chrA_FW	CG_UHB_19	CAGL0A00825g	0	0	1	2	845.167	246.833	0	0	0.0011832	0.00810263	0	*	*
chrA_FW	CG_UHB_19	CAGL0A00869g	0	0.00740741	0	1.9963	1993.5	559.498	0	1.32394e-05	0	0.00356802	0.00368999	*	0.00737997
chrA_FW	CG_UHB_19	CAGL0A00913g	0	0.0249371	6	9.98753	3356.34	921.665	0	2.70566e-05	0.00178766	0.0108364	0.00154867	*	0.0123893
chrA_FW	CG_UHB_19	CAGL0A00957g	0	0	1	3	929.833	279.167	0	0	0.00107546	0.0107463	0	*	*
chrA_FW	CG_UHB_19	CAGL0A01001g	0	0	0	1	499.667	157.333	0	0	0	0.00635593	0	*	*
chrA_FW	CG_UHB_19	CAGL0A01023g	0	0	0	1	952.167	280.833	0	0	0	0.00356083	0	*	*
chrA_FW	CG_UHB_19	CAGL0A01067g	0	0.0334875	0	22.9833	1531.83	391.167	0	8.56092e-05	0	0.0587557	0.00144378	*	0.0166035
chrA_FW	CG_UHB_19	CAGL0A01111g	0	0	0	0	156.333	50.6667	0	0	0	0	*	*	*
chrA_FW	CG_UHB_19	CAGL0A01133g	0.011236	0.171779	2	18.9867	1827.17	575.833	6.14939e-06	0.000298315	0.00109459	0.0329725	0.00866005	0.0111728	0.0426721
chrA_FW	CG_UHB_19	CAGL0A01155g	0	0	2	11	1428.67	398.333	0	0	0.00139991	0.0276151	0	*	*
chrA_FW	CG_UHB_19	CAGL0A01177g	0	0.015748	3	10	1947.5	602.497	0	2.61379e-05	0.00154043	0.0165976	0.00120185	*	0.015624
chrA_FW	CG_UHB_19	CAGL0A01193g	0	0	0	0	231.667	77.3333	0	0	0	0	*	*	*
chrA_FW	CG_UHB_19	CAGL0A01199g	0	0	1	2	1396.67	442.333	0	0	0.00071599	0.00452148	0	*	*
chrA_FW	CG_UHB_19	CAGL0A01221g	0	0	1	3	669.333	209.667	0	0	0.00149402	0.0143084	0	*	*
chrA_FW	CG_UHB_19	CAGL0A01284g	0.0357143	0.0188679	7.98214	13.9906	3253.5	949.5	1.09772e-05	1.98714e-05	0.0024534	0.0147347	0.00244393	0.0350765	0.0186899
chrA_FW	CG_UHB_19	CAGL0A01325g	0	0	1	0	1139.33	291.667	0	0	0.000877706	0	0	*	*
chrA_FW	CG_UHB_19	CAGL0A01366g	0.179784	0.435703	10.9084	25.7969	3417.88	968.121	5.2601e-05	0.00045005	0.00319158	0.0266464	0.0160988	0.0589444	0.0837647
chrA_FW	CG_UHB_19	CAGL0A01408g	0	0	0	0	1148.67	294.333	0	0	0	0	*	*	*
chrA_FW	CG_UHB_19	CAGL0A01430g	0	0	0	4	1614.5	506.5	0	0	0	0.00789733	0	*	*
chrA_FW	CG_UHB_19	CAGL0A01452g	0	0	2	6	1910.5	531.5	0	0	0.00104685	0.0112888	0	*	*
chrA_FW	CG_UHB_19	CAGL0A01474g	0	0.0172414	3	8.99138	1370.83	405.167	0	4.25538e-05	0.00218845	0.0221918	0.0014244	*	0.0170927
chrA_FW	CG_UHB_19	CAGL0A01562g	0	0	0	1	358.167	106.833	0	0	0	0.00936037	0	*	*
chrA_FW	CG_UHB_19	CAGL0A01584g	0.00716846	0	0.996416	1	196.667	58.3333	3.64498e-05	0	0.00506652	0.0171429	0.00357138	0.00714277	*
chrA_FW	CG_UHB_19	CAGL0A01628g	0	0	0	3	980.833	291.167	0	0	0	0.0103034	0	*	*
chrA_FW	CG_UHB_19	CAGL0A01650g	0	0.00823045	0	1.99588	279.333	74.6667	0	0.000110229	0	0.0267306	0.00409829	*	0.00819658
chrA_FW	CG_UHB_19	CAGL0A01716g	0	0	0	2	492.333	140.667	0	0	0	0.014218	0	*	*
chrA_FW	CG_UHB_19	CAGL0A01738g	0.0168531	0.0131145	3.99153	3.99342	1105.14	301.831	1.52497e-05	4.34498e-05	0.00361177	0.0132307	0.00373461	0.0168055	0.0130713
chrA_FW	CG_UHB_19	CAGL0A01892g	0	0	0	0	198	66	0	0	0	0	*	*	*
chrA_FW	CG_UHB_19	CAGL0A01914g	0	0.0879422	3	51.9677	8761.5	2467.5	0	3.56402e-05	0.000342407	0.0210609	0.00159108	*	0.0218774
chrA_FW	CG_UHB_19	CAGL0A01958g	0	0	1	3	964.333	253.667	0	0	0.00103699	0.0118265	0	*	*
chrA_FW	CG_UHB_19	CAGL0A02046g	0	0	1	0	1799.67	528.333	0	0	0.000555658	0	0	*	*
chrA_FW	CG_UHB_19	CAGL0A02112g	0.0124224	0.0337478	0.993789	8.98291	1263.5	380.501	9.83171e-06	8.86932e-05	0.000786537	0.0236081	0.00459488	0.0123452	0.0336036
chrA_FW	CG_UHB_19	CAGL0A02145g	0	0.0120482	4	5.99398	885.667	287.333	0	4.19311e-05	0.00451637	0.0208607	0.00119756	*	0.0119756
chrA_FW	CG_UHB_19	CAGL0A02255g	0	0	0	0	632.833	183.167	0	0	0	0	*	*	*
chrA_FW	CG_UHB_19	CAGL0A02277g	0	0	0	0	632.833	183.167	0	0	0	0	*	*	*
chrA_FW	CG_UHB_19	CAGL0A02299g	0	0	2	5	658.167	178.833	0	0	0.00303874	0.027959	0	*	*
chrA_FW	CG_UHB_19	CAGL0A02343g	0	0	1	1	205	59	0	0	0.00487805	0.0169492	0	*	*
chrA_FW	CG_UHB_19	CAGL0A02387g	0	0.0115607	1	3.99422	736.833	220.167	0	5.25088e-05	0.00135716	0.0181418	0.00229877	*	0.0114939
chrA_FW	CG_UHB_19	CAGL0A02486g	0	0	2	17	2023.17	574.833	0	0	0.000988549	0.0295738	0	*	*
chrA_FW	CG_UHB_19	CAGL0A02508g	0	0	1	4	720.333	227.667	0	0	0.00138825	0.0175695	0	*	*
chrA_FW	CG_UHB_19	CAGL0A02530g	0.0344775	2.06341e-17	1.01739	7.98261	729.667	227.333	4.7251e-05	9.07657e-20	0.00139432	0.0351141	0.00379752	0.0341777	*
chrA_FW	CG_UHB_19	CAGL0A02574g	0	0	0	5	853	284	0	0	0	0.0176056	0	*	*
chrA_FW	CG_UHB_19	CAGL0A02596g	0	0	4	12	2073.67	542.333	0	0	0.00192895	0.0221266	0	*	*
chrA_FW	CG_UHB_19	CAGL0A02629g	0	0	2	7	1358.33	405.667	0	0	0.00147239	0.0172555	0	*	*
chrA_FW	CG_UHB_19	CAGL0A02706g	0.079932	9.51207e-17	2.04082	9.95918	842.653	264.347	9.48575e-05	3.59833e-19	0.00242189	0.0376747	0.00652506	0.0783007	*
chrA_FW	CG_UHB_19	CAGL0A02728g	0	0	2	0	213.667	56.3333	0	0	0.00936037	0	0	*	*
chrA_FW	CG_UHB_19	CAGL0A02750g	0	0.0307692	0	5.98462	985.662	301.338	0	0.000102109	0	0.0198601	0.00504931	*	0.0302959
chrA_FW	CG_UHB_19	CAGL0A02794g	0	0	0	2	500.667	147.333	0	0	0	0.0135747	0	*	*
chrA_FW	CG_UHB_19	CAGL0A02816g	0	0	0	7	718.167	211.833	0	0	0	0.0330448	0	*	*
chrA_FW	CG_UHB_19	CAGL0A02882g	0	0	0	3	240.5	71.5	0	0	0	0.041958	0	*	*
chrA_FW	CG_UHB_19	CAGL0A02904g	0	0	3	7	1173.5	329.5	0	0	0.00255646	0.0212443	0	*	*
chrA_FW	CG_UHB_19	CAGL0A02948g	0	0	0	3	447.333	122.667	0	0	0	0.0244565	0	*	*
chrA_FW	CG_UHB_19	CAGL0A03014g	0.0121212	0	4.99394	1	1169.67	333.329	1.03629e-05	0	0.00426953	0.00300004	0.00200796	0.0120478	*
chrA_FW	CG_UHB_19	CAGL0A03036g	0	0.012987	0	1.99351	230.167	72.8333	0	0.000178311	0	0.0273708	0.00645134	*	0.0129027
chrA_FW	CG_UHB_19	CAGL0A03058g	0	0	1	4	1814	562	0	0	0.000551268	0.00711744	0	*	*
chrA_FW	CG_UHB_19	CAGL0A03102g	0.121046	0.0586398	2.03226	8.94719	1508.66	438.34	8.02342e-05	0.000133777	0.00134706	0.0204115	0.0161777	0.0599692	0.0193389
chrA_FW	CG_UHB_19	CAGL0A03117g	0	0	1	2	526	170	0	0	0.00190114	0.0117647	0	*	*
chrA_FW	CG_UHB_19	CAGL0A03168g	0	0	0	2	249.167	77.8333	0	0	0	0.0256959	0	*	*
chrA_FW	CG_UHB_19	CAGL0A03234g	0	0	0	4	1950.33	575.667	0	0	0	0.00694847	0	*	*
chrA_FW	CG_UHB_19	CAGL0A03256g	0	0	0	6	1463.5	420.5	0	0	0	0.0142687	0	*	*
chrA_FW	CG_UHB_19	CAGL0A03322g	0	0	1	3	1050.83	299.167	0	0	0.000951626	0.0100279	0	*	*
chrA_FW	CG_UHB_19	CAGL0A03344g	0	0.0106099	4.01357	10.9864	1463	412	0	2.57523e-05	0.00274339	0.0266661	0.000705447	*	0.0105817
chrA_FW	CG_UHB_19	CAGL0A03410g	0.00680272	0	0.996599	2	589.167	151.833	1.15463e-05	0	0.00169154	0.0131723	0.00225986	0.00677958	*
chrA_FW	CG_UHB_19	CAGL0A03432g	0.0258043	0	2.98701	7	2700	752.996	9.55712e-06	0	0.0011063	0.0092962	0.00256367	0.0256367	*
chrA_FW	CG_UHB_19	CAGL0A03454g	0.0165289	0	4	0	1139.5	318.5	1.45054e-05	0	0.00351031	0	0.00409808	0.0163923	*
chrA_FW	CG_UHB_19	CAGL0A03674g	0	0	2	5	762.167	227.833	0	0	0.0026241	0.0219459	0	*	*
chrA_FW	CG_UHB_19	CAGL0A03696g	0	0	0	6	968.667	276.333	0	0	0	0.0217129	0	*	*
chrA_FW	CG_UHB_19	CAGL0A03740g	0	0.0350725	0	5.98913	1723.17	520.833	0	6.73391e-05	0	0.0114991	0.00579121	*	0.0173736
chrA_FW	CG_UHB_19	CAGL0A03806g	0	0	0	0	1099	311	0	0	0	0	*	*	*
chrA_FW	CG_UHB_19	CAGL0A03828g	0.0103093	0	2.99485	0	1109	318.998	9.296e-06	0	0.00270049	0	0.00341871	0.0102561	*
chrA_FW	CG_UHB_19	CAGL0A03883g	0.0832562	0	1.95745	1	311.833	102.167	0.00026699	0	0.00627722	0.00978793	0.0271616	0.0814848	*
chrA_FW	CG_UHB_19	CAGL0A03927g	0	0.0152672	0	5.99237	1009.5	301.5	0	5.06374e-05	0	0.0198752	0.00252511	*	0.0151506
chrA_FW	CG_UHB_19	CAGL0A03949g	0	0.0173913	0	5.9913	623.333	180.667	0	9.62618e-05	0	0.0331622	0.00287335	*	0.0172401
chrA_FW	CG_UHB_19	CAGL0A03993g	0	0	1	4	639.833	176.167	0	0	0.00156291	0.0227058	0	*	*
chrA_FW	CG_UHB_19	CAGL0A04059g	0	0	2	8	1050.17	302.833	0	0	0.00190446	0.0264172	0	*	*
chrA_FW	CG_UHB_19	CAGL0A04081g	0.0238095	0	1.9881	4	841.341	280.659	2.82995e-05	0	0.00236301	0.0142522	0.00392101	0.0235261	*
chrA_FW	CG_UHB_19	CAGL0A04103g	0.0248428	0	0.9875	4	426.337	125.662	5.82702e-05	0	0.00231624	0.0318313	0.0049375	0.0246875	*
chrA_FW	CG_UHB_19	CAGL0A04125g	0	0.0281662	0	3.98582	623	172	0	0.000163757	0	0.0231733	0.0069916	*	0.0279664
chrA_FW	CG_UHB_19	CAGL0A04213g	0	0.0141844	1	0.992908	1473.17	443.833	0	3.19588e-05	0.00067881	0.00223712	0.0070419	*	0.0140838
chrA_FW	CG_UHB_19	CAGL0A04235g	0	0	5	3	1671.33	485.667	0	0	0.00299162	0.00617708	0	*	*
chrA_FW	CG_UHB_19	CAGL0A04279g	0	0.011976	1	5.99401	892.5	259.5	0	4.61505e-05	0.00112045	0.0230983	0.00170062	*	0.0119043
chrA_FW	CG_UHB_19	CAGL0A04323g	0.027775	0	1	0	499.333	148.667	5.56242e-05	0	0.00200267	0	0.0275808	0.0275808	*
chrA_FW	CG_UHB_19	CAGL0A04389g	0	0	0	0	243.833	59.1667	0	0	0	0	*	*	*
chrA_FW	CG_UHB_19	CAGL0A04411g	0	0	0	4	1529	436	0	0	0	0.00917431	0	*	*
chrA_FW	CG_UHB_19	CAGL0A04433g	0	0	0	7	601	179	0	0	0	0.0391061	0	*	*
chrA_FW	CG_UHB_19	CAGL0A04455g	0.0204082	0.0114286	2.9898	12.9943	2551.99	742.007	7.99695e-06	1.54022e-05	0.00117155	0.0175124	0.0019727	0.0201999	0.0113633
chrA_FW	CG_UHB_19	CAGL0A04477g	0.0112994	0	5.99435	3	1813.67	496.331	6.23015e-06	0	0.0033051	0.00604435	0.0012484	0.0112356	*
chrA_FW	CG_UHB_19	CAGL0A04521g	0	0	0	2	459.667	143.333	0	0	0	0.0139535	0	*	*
chrA_FW	CG_UHB_19	CAGL0A04543g	0	0	2	1	852.833	236.167	0	0	0.00234512	0.0042343	0	*	*
chrA_FW	CG_UHB_19	CAGL0A04565g	0.0105263	0	3.99474	8	2434.5	688.498	4.32381e-06	0	0.00164088	0.0116195	0.000872576	0.0104709	*
chrA_FW	CG_UHB_19	CAGL0A04587g	0.0181818	0.0178571	0.990909	6.99107	1015.99	310.012	1.78957e-05	5.76014e-05	0.000975316	0.022551	0.00446428	0.0180165	0.0176977
chrA_FW	CG_UHB_19	CAGL0A04631g	0	0.0482856	2	3	854	229	0	0.000210854	0.00234192	0.0131004	0.00960955	*	0.0480478
chrA_FW	CG_UHB_19	CAGL0A04697g	0	0	0	0	286.833	85.1667	0	0	0	0	*	*	*
chrA_FW	CG_UHB_19	CAGL0A04785g	0	0.0451797	1	2.97701	1372.83	427.167	0	0.000105766	0.000728421	0.0069692	0.01123	*	0.0449201
chrA_FW	CG_UHB_19	CAGL0A04807g	0	0	0	1	625.833	169.167	0	0	0	0.00591133	0	*	*
chrA_FW	CG_UHB_20	CAGL0A00209g	0	0	2	4	1671.67	506.333	0	0	0.00119641	0.00789993	0	*	*
chrA_FW	CG_UHB_20	CAGL0A00231g	0	0.00925926	1	2.99537	1846.83	532.167	0	1.73992e-05	0.000541467	0.00562863	0.0023041	*	0.00921639
chrA_FW	CG_UHB_20	CAGL0A00275g	0	0	0	1	631.667	166.333	0	0	0	0.00601202	0	*	*
chrA_FW	CG_UHB_20	CAGL0A00319g	0	0	3	6	1191.33	335.667	0	0	0.00251819	0.0178749	0	*	*
chrA_FW	CG_UHB_20	CAGL0A00341g	0	0.00980392	1	1.9951	430.5	136.5	0	7.18236e-05	0.00232288	0.0146161	0.00325195	*	0.00975586
chrA_FW	CG_UHB_20	CAGL0A00407g	0	0	0	1	581.333	180.667	0	0	0	0.00553506	0	*	*
chrA_FW	CG_UHB_20	CAGL0A00451g	0	0	1	0	2592.17	728.833	0	0	0.000385778	0	0	*	*
chrA_FW	CG_UHB_20	CAGL0A00517g	0	0.0143885	0	4.99281	2568	798	0	1.80307e-05	0	0.00625665	0.00285699	*	0.014285
chrA_FW	CG_UHB_20	CAGL0A00583g	0	0	4	9	1503.83	434.167	0	0	0.00265987	0.0207294	0	*	*
chrA_FW	CG_UHB_20	CAGL0A00627g	0	0	0	1	506.5	144.5	0	0	0	0.00692042	0	*	*
chrA_FW	CG_UHB_20	CAGL0A00649g	0	0	2	0	292.333	88.6667	0	0	0.00684151	0	0	*	*
chrA_FW	CG_UHB_20	CAGL0A00715g	0.0175439	0	0.991228	0	217.671	70.3289	8.0598e-05	0	0.00455379	0	0.01739	0.01739	*
chrA_FW	CG_UHB_20	CAGL0A00737g	0	0.0264877	0	4.98667	1261.33	385.667	0	6.86803e-05	0	0.01293	0.00526222	*	0.0263111
chrA_FW	CG_UHB_20	CAGL0A00781g	0.00641026	0	7.00321	8.99679	2817	801	2.27556e-06	0	0.00248605	0.011232	0.000399357	0.00638971	*
chrA_FW	CG_UHB_20	CAGL0A00825g	0	0	1	2	845.167	246.833	0	0	0.0011832	0.00810263	0	*	*
chrA_FW	CG_UHB_20	CAGL0A00869g	0	0	0	2	1993.5	559.5	0	0	0	0.00357462	0	*	*
chrA_FW	CG_UHB_20	CAGL0A00913g	0.0257482	0.0463158	7	9.97684	3356.33	921.667	7.67152e-06	5.02522e-05	0.00208561	0.0108248	0.00420037	0.0256367	0.0228848
chrA_FW	CG_UHB_20	CAGL0A00957g	0	0	1	3	929.833	279.167	0	0	0.00107546	0.0107463	0	*	*
chrA_FW	CG_UHB_20	CAGL0A01001g	0	0	0	1	499.667	157.333	0	0	0	0.00635593	0	*	*
chrA_FW	CG_UHB_20	CAGL0A01023g	0	0	0	1	952.167	280.833	0	0	0	0.00356083	0	*	*
chrA_FW	CG_UHB_20	CAGL0A01067g	0	0.0246914	0	22.9877	1531.83	391.167	0	6.31223e-05	0	0.0587669	0.00106028	*	0.0243865
chrA_FW	CG_UHB_20	CAGL0A01111g	0	0	0	0	156.333	50.6667	0	0	0	0	*	*	*
chrA_FW	CG_UHB_20	CAGL0A01133g	0	0	1	17	1827.17	575.833	0	0	0.000547295	0.0295224	0	*	*
chrA_FW	CG_UHB_20	CAGL0A01155g	0	0.0194175	2	10.9903	1428.67	398.333	0	4.87468e-05	0.00139991	0.0275907	0.00147915	*	0.019229
chrA_FW	CG_UHB_20	CAGL0A01177g	0	0.025974	3	8.98701	1947.5	602.5	0	4.31104e-05	0.00154044	0.0149162	0.00213639	*	0.0256367
chrA_FW	CG_UHB_20	CAGL0A01193g	0	0	0	0	231.667	77.3333	0	0	0	0	*	*	*
chrA_FW	CG_UHB_20	CAGL0A01199g	0	0	1	2	1396.67	442.333	0	0	0.00071599	0.00452148	0	*	*
chrA_FW	CG_UHB_20	CAGL0A01221g	0	0	1	3	669.333	209.667	0	0	0.00149402	0.0143084	0	*	*
chrA_FW	CG_UHB_20	CAGL0A01284g	0	0.0140845	9	16	3255.17	947.833	0	1.48597e-05	0.00276484	0.0168806	0.000559413	*	0.0139853
chrA_FW	CG_UHB_20	CAGL0A01325g	0	0	0	0	1139.33	291.667	0	0	0	0	*	*	*
chrA_FW	CG_UHB_20	CAGL0A01366g	0.15006	0.53426	10.9234	24.71	3418.06	967.944	4.39021e-05	0.000551953	0.00319579	0.0255283	0.0178354	0.0488666	0.0990946
chrA_FW	CG_UHB_20	CAGL0A01408g	0	0	0	0	1148.67	294.333	0	0	0	0	*	*	*
chrA_FW	CG_UHB_20	CAGL0A01430g	0	0	0	4	1614.5	506.5	0	0	0	0.00789733	0	*	*
chrA_FW	CG_UHB_20	CAGL0A01452g	0.0264861	0	2.99254	6	1910.5	531.5	1.38634e-05	0	0.00156636	0.0112888	0.0029231	0.0131539	*
chrA_FW	CG_UHB_20	CAGL0A01474g	0	0	3	9	1370.83	405.167	0	0	0.00218845	0.0222131	0	*	*
chrA_FW	CG_UHB_20	CAGL0A01562g	0	0	0	1	358.167	106.833	0	0	0	0.00936037	0	*	*
chrA_FW	CG_UHB_20	CAGL0A01584g	0	0	1	1	196.667	58.3333	0	0	0.00508475	0.0171429	0	*	*
chrA_FW	CG_UHB_20	CAGL0A01628g	0	0.020202	0	2.9899	980.833	291.167	0	6.9383e-05	0	0.0102687	0.00666599	*	0.019998
chrA_FW	CG_UHB_20	CAGL0A01650g	0	0	0	2	279.333	74.6667	0	0	0	0.0267857	0	*	*
chrA_FW	CG_UHB_20	CAGL0A01716g	0	0	0	2	492.333	140.667	0	0	0	0.014218	0	*	*
chrA_FW	CG_UHB_20	CAGL0A01738g	0.00738007	0.00790514	2.99631	3.99605	1105.17	301.829	6.67777e-06	2.61908e-05	0.00271117	0.0132394	0.00217525	0.00735284	0.00787389
chrA_FW	CG_UHB_20	CAGL0A01892g	0	0	1	0	198	66	0	0	0.00505051	0	0	*	*
chrA_FW	CG_UHB_20	CAGL0A01914g	0.0125	0.0482548	2.99375	50.9756	8761.5	2467.5	1.4267e-06	1.95562e-05	0.000341694	0.0206588	0.00111781	0.0124219	0.0239699
chrA_FW	CG_UHB_20	CAGL0A01958g	0	0	1	3	964.333	253.667	0	0	0.00103699	0.0118265	0	*	*
chrA_FW	CG_UHB_20	CAGL0A02046g	0	0	1	0	1799.67	528.333	0	0	0.000555658	0	0	*	*
chrA_FW	CG_UHB_20	CAGL0A02112g	0	0	1	9	1263.5	380.5	0	0	0.000791452	0.0236531	0	*	*
chrA_FW	CG_UHB_20	CAGL0A02145g	0.0490323	0	3.97548	6	885.673	287.327	5.53616e-05	0	0.00448866	0.0208822	0.00486189	0.0162063	*
chrA_FW	CG_UHB_20	CAGL0A02255g	0	0	0	0	632.833	183.167	0	0	0	0	*	*	*
chrA_FW	CG_UHB_20	CAGL0A02277g	0	0	0	0	632.833	183.167	0	0	0	0	*	*	*
chrA_FW	CG_UHB_20	CAGL0A02299g	0	0	2	5	658.167	178.833	0	0	0.00303874	0.027959	0	*	*
chrA_FW	CG_UHB_20	CAGL0A02343g	0	0	1	1	205	59	0	0	0.00487805	0.0169492	0	*	*
chrA_FW	CG_UHB_20	CAGL0A02387g	0	0.0178571	1	3.99107	736.833	220.167	0	8.11074e-05	0.00135716	0.0181275	0.00353954	*	0.0176977
chrA_FW	CG_UHB_20	CAGL0A02486g	0	0	2	17	2023.17	574.833	0	0	0.000988549	0.0295738	0	*	*
chrA_FW	CG_UHB_20	CAGL0A02508g	0	0	1	4	720.333	227.667	0	0	0.00138825	0.0175695	0	*	*
chrA_FW	CG_UHB_20	CAGL0A02530g	0	0	1	6	729.667	227.333	0	0	0.00137049	0.026393	0	*	*
chrA_FW	CG_UHB_20	CAGL0A02574g	0	0	0	5	853	284	0	0	0	0.0176056	0	*	*
chrA_FW	CG_UHB_20	CAGL0A02596g	0.0121951	0.0183486	3.9939	11.9908	2073.67	542.333	5.88095e-06	3.38327e-05	0.00192601	0.0221097	0.00189382	0.0121208	0.0181803
chrA_FW	CG_UHB_20	CAGL0A02629g	0	0	2	7	1358.33	405.667	0	0	0.00147239	0.0172555	0	*	*
chrA_FW	CG_UHB_20	CAGL0A02706g	0	0	2	9	842.667	264.333	0	0	0.00237342	0.0340479	0	*	*
chrA_FW	CG_UHB_20	CAGL0A02728g	0	0	2	0	213.667	56.3333	0	0	0.00936037	0	0	*	*
chrA_FW	CG_UHB_20	CAGL0A02750g	0	0	0	6	985.667	301.333	0	0	0	0.0199115	0	*	*
chrA_FW	CG_UHB_20	CAGL0A02794g	0	0	0	2	500.667	147.333	0	0	0	0.0135747	0	*	*
chrA_FW	CG_UHB_20	CAGL0A02816g	0	0	0	6	718.167	211.833	0	0	0	0.0283242	0	*	*
chrA_FW	CG_UHB_20	CAGL0A02882g	0	0	0	3	240.5	71.5	0	0	0	0.041958	0	*	*
chrA_FW	CG_UHB_20	CAGL0A02904g	0	0	3	7	1173.5	329.5	0	0	0.00255646	0.0212443	0	*	*
chrA_FW	CG_UHB_20	CAGL0A02948g	0	0.0155039	0	2.99225	447.331	122.669	0	0.000126388	0	0.0243928	0.0051279	*	0.0153837
chrA_FW	CG_UHB_20	CAGL0A03014g	0.0446452	0	4.97755	1	1169.68	333.318	3.81686e-05	0	0.00425547	0.00300013	0.00738466	0.022154	*
chrA_FW	CG_UHB_20	CAGL0A03036g	0	0	0	2	230.167	72.8333	0	0	0	0.02746	0	*	*
chrA_FW	CG_UHB_20	CAGL0A03058g	0	0	1	4	1814	562	0	0	0.000551268	0.00711744	0	*	*
chrA_FW	CG_UHB_20	CAGL0A03102g	0.0459644	0.0227086	2.02326	7.96512	1508.67	438.333	3.04669e-05	5.18067e-05	0.00134109	0.0181714	0.00678745	*	*
chrA_FW	CG_UHB_20	CAGL0A03117g	0	0	1	2	526	170	0	0	0.00190114	0.0117647	0	*	*
chrA_FW	CG_UHB_20	CAGL0A03168g	0	0	0	1	249.167	77.8333	0	0	0	0.012848	0	*	*
chrA_FW	CG_UHB_20	CAGL0A03234g	0	0	0	4	1950.33	575.667	0	0	0	0.00694847	0	*	*
chrA_FW	CG_UHB_20	CAGL0A03256g	0	0.0100501	0	5.99496	1463.5	420.5	0	2.39004e-05	0	0.0142567	0.0016708	*	0.0100248
chrA_FW	CG_UHB_20	CAGL0A03322g	0	0	1	3	1050.83	299.167	0	0	0.000951626	0.0100279	0	*	*
chrA_FW	CG_UHB_20	CAGL0A03344g	0	0.00711744	4	9.99644	1463	412	0	1.72753e-05	0.00273411	0.0242632	0.000506579	*	0.00709211
chrA_FW	CG_UHB_20	CAGL0A03410g	0.00829876	0	0.995851	2	589.167	151.833	1.40856e-05	0	0.00169027	0.0131723	0.00275477	0.00826432	*
chrA_FW	CG_UHB_20	CAGL0A03432g	0.015748	0.0273946	2.99213	6.98621	2700	752.997	5.8326e-06	3.63808e-05	0.00110819	0.00927786	0.00428297	0.015624	0.0272057
chrA_FW	CG_UHB_20	CAGL0A03454g	0	0	3	0	1140.17	317.833	0	0	0.00263119	0	0	*	*
chrA_FW	CG_UHB_20	CAGL0A03674g	0	0	2	5	762.167	227.833	0	0	0.0026241	0.0219459	0	*	*
chrA_FW	CG_UHB_20	CAGL0A03696g	0	0	0	6	968.667	276.333	0	0	0	0.0217129	0	*	*
chrA_FW	CG_UHB_20	CAGL0A03740g	0	0.0151515	0	4.99242	1723.17	520.833	0	2.90909e-05	0	0.00958545	0.00300735	*	0.0150367
chrA_FW	CG_UHB_20	CAGL0A03806g	0	0	0	0	1099	311	0	0	0	0	*	*	*
chrA_FW	CG_UHB_20	CAGL0A03828g	0	0	3	0	1109	319	0	0	0.00270514	0	0	*	*
chrA_FW	CG_UHB_20	CAGL0A03883g	0	0	2	1	311.833	102.167	0	0	0.00641368	0.00978793	0	*	*
chrA_FW	CG_UHB_20	CAGL0A03927g	0	0.0307692	0	5.98462	1009.5	301.5	0	0.000102054	0	0.0198495	0.00504931	*	0.0302959
chrA_FW	CG_UHB_20	CAGL0A03949g	0	0	0	6	623.333	180.667	0	0	0	0.0332103	0	*	*
chrA_FW	CG_UHB_20	CAGL0A03993g	0.016129	0	0.991935	4	639.829	176.171	2.52083e-05	0	0.00155031	0.0227053	0.00319979	0.015999	*
chrA_FW	CG_UHB_20	CAGL0A04059g	0	0.0283659	2	7.98571	1050.17	302.833	0	9.36683e-05	0.00190446	0.02637	0.00281633	*	0.0281633
chrA_FW	CG_UHB_20	CAGL0A04081g	0	0	2	4	841.333	280.667	0	0	0.00237718	0.0142518	0	*	*
chrA_FW	CG_UHB_20	CAGL0A04103g	0	0	1	4	426.333	125.667	0	0	0.00234558	0.0318302	0	*	*
chrA_FW	CG_UHB_20	CAGL0A04125g	0	0.0183486	0	3.99083	623	172	0	0.000106678	0	0.0232025	0.00454507	*	0.0181803
chrA_FW	CG_UHB_20	CAGL0A04213g	0	0	1	1	1473.17	443.833	0	0	0.00067881	0.0022531	0	*	*
chrA_FW	CG_UHB_20	CAGL0A04235g	0.0144928	0	4.99275	3	1671.33	485.667	8.67137e-06	0	0.00298729	0.00617708	0.00179847	0.0143877	*
chrA_FW	CG_UHB_20	CAGL0A04279g	0	0	1	6	892.5	259.5	0	0	0.00112045	0.0231214	0	*	*
chrA_FW	CG_UHB_20	CAGL0A04323g	0	0	0	0	499.333	148.667	0	0	0	0	*	*	*
chrA_FW	CG_UHB_20	CAGL0A04389g	0	0	0	0	243.833	59.1667	0	0	0	0	*	*	*
chrA_FW	CG_UHB_20	CAGL0A04411g	0	0	0	5	1529	436	0	0	0	0.0114679	0	*	*
chrA_FW	CG_UHB_20	CAGL0A04433g	0	0	0	7	601	179	0	0	0	0.0391061	0	*	*
chrA_FW	CG_UHB_20	CAGL0A04455g	0	0.0334834	3	12.9832	2552	742	0	4.51259e-05	0.00117555	0.0174976	0.00208018	*	0.0166414
chrA_FW	CG_UHB_20	CAGL0A04477g	0.0104712	0	5.99476	3	1813.67	496.332	5.77349e-06	0	0.00330533	0.00604435	0.00115738	0.0104164	*
chrA_FW	CG_UHB_20	CAGL0A04521g	0	0	0	2	459.667	143.333	0	0	0	0.0139535	0	*	*
chrA_FW	CG_UHB_20	CAGL0A04543g	0	0	2	1	852.833	236.167	0	0	0.00234512	0.0042343	0	*	*
chrA_FW	CG_UHB_20	CAGL0A04565g	0.015873	0	3.99206	8	2434.5	688.497	6.52002e-06	0	0.00163979	0.0116195	0.00131225	0.015747	*
chrA_FW	CG_UHB_20	CAGL0A04587g	0	0.0133776	1	6.99329	1016	310	0	4.31536e-05	0.000984252	0.022559	0.00166659	*	0.0133327
chrA_FW	CG_UHB_20	CAGL0A04631g	0	0	2	2	854	229	0	0	0.00234192	0.00873362	0	*	*
chrA_FW	CG_UHB_20	CAGL0A04697g	0	0	0	0	286.833	85.1667	0	0	0	0	*	*	*
chrA_FW	CG_UHB_20	CAGL0A04785g	0	0	1	3	1372.83	427.167	0	0	0.000728421	0.00702302	0	*	*
chrA_FW	CG_UHB_20	CAGL0A04807g	0	0	0	1	625.833	169.167	0	0	0	0.00591133	0	*	*
chrA_FW	CG_UHB_21	CAGL0A00209g	0	0.0326028	1	8.98352	1671.67	506.333	0	6.43899e-05	0.000598205	0.0177423	0.00324236	*	0.0324236
chrA_FW	CG_UHB_21	CAGL0A00231g	0	0	0	1	1846.83	532.167	0	0	0	0.00187911	0	*	*
chrA_FW	CG_UHB_21	CAGL0A00275g	0	0	0	0	631.667	166.333	0	0	0	0	*	*	*
chrA_FW	CG_UHB_21	CAGL0A00319g	0	0	0	1	1190.17	336.833	0	0	0	0.00296883	0	*	*
chrA_FW	CG_UHB_21	CAGL0A00341g	0	0	1	1	430.5	136.5	0	0	0.00232288	0.00732601	0	*	*
chrA_FW	CG_UHB_21	CAGL0A00407g	0	0	0	1	581.333	180.667	0	0	0	0.00553506	0	*	*
chrA_FW	CG_UHB_21	CAGL0A00451g	0.00871451	0	2	3	2591.83	729.168	3.3623e-06	0	0.000771655	0.00411428	0.0017391	0.00869549	*
chrA_FW	CG_UHB_21	CAGL0A00517g	0	0	0	3	2568	798	0	0	0	0.0037594	0	*	*
chrA_FW	CG_UHB_21	CAGL0A00583g	0	0	0	0	1505.17	432.833	0	0	0	0	*	*	*
chrA_FW	CG_UHB_21	CAGL0A00627g	0	0	0	0	506.5	144.5	0	0	0	0	*	*	*
chrA_FW	CG_UHB_21	CAGL0A00649g	0	0	0	0	293	88	0	0	0	0	*	*	*
chrA_FW	CG_UHB_21	CAGL0A00715g	0	0	0	0	218.167	69.8333	0	0	0	0	*	*	*
chrA_FW	CG_UHB_21	CAGL0A00737g	0	0	0	0	1261.33	385.667	0	0	0	0	*	*	*
chrA_FW	CG_UHB_21	CAGL0A00781g	0.103283	0.0241911	3.94825	2.9878	2815.67	802.327	3.66815e-05	3.01512e-05	0.00140224	0.00372392	0.0179411	0.0253737	0.0240928
chrA_FW	CG_UHB_21	CAGL0A00825g	0.0127386	0	0.99361	0	844.671	247.329	1.50811e-05	0	0.00117633	0	0.0126979	0.0126979	*
chrA_FW	CG_UHB_21	CAGL0A00869g	0	0.0183776	0	2.99079	1993.5	559.496	0	3.28468e-05	0	0.00534551	0.00610674	*	0.00916012
chrA_FW	CG_UHB_21	CAGL0A00913g	0.0568186	0.0717736	1.97109	2.96296	3357.31	920.686	1.69238e-05	7.79567e-05	0.000587103	0.00321821	0.0255607	0.0282364	0.0713306
chrA_FW	CG_UHB_21	CAGL0A00957g	0.0175439	0	0.991228	0	930.167	278.833	1.8861e-05	0	0.00106565	0	0.01739	0.01739	*
chrA_FW	CG_UHB_21	CAGL0A01001g	0	0	0	0	499.667	157.333	0	0	0	0	*	*	*
chrA_FW	CG_UHB_21	CAGL0A01023g	0	0.0650449	0	2.96748	951.5	281.5	0	0.000231066	0	0.0105417	0.0213291	*	0.0319936
chrA_FW	CG_UHB_21	CAGL0A01067g	0.0834021	0.027027	0.99423	17.9683	1531.17	391.833	5.44696e-05	6.89758e-05	0.000649328	0.045857	0.00574321	0.0412296	0.0266618
chrA_FW	CG_UHB_21	CAGL0A01111g	0	0	1	0	156.333	50.6667	0	0	0.00639659	0	0	*	*
chrA_FW	CG_UHB_21	CAGL0A01133g	0	0.101965	2	18.9485	1827.83	575.167	0	0.000177279	0.00109419	0.0329443	0.00483614	*	0.0253898
chrA_FW	CG_UHB_21	CAGL0A01155g	0	0.0534978	2	16.9732	1428.67	398.333	0	0.000134304	0.00139991	0.0426105	0.00280276	*	0.0133131
chrA_FW	CG_UHB_21	CAGL0A01177g	0.0185185	0.132353	2.99074	12.933	1947.19	602.814	9.5104e-06	0.000219558	0.00153593	0.0214543	0.00934922	0.0183471	0.0328101
chrA_FW	CG_UHB_21	CAGL0A01193g	0	0	2	2	231.667	77.3333	0	0	0.00863309	0.0258621	0	*	*
chrA_FW	CG_UHB_21	CAGL0A01199g	0	0.0215054	0	4.98925	1396.67	442.333	0	4.8618e-05	0	0.0112794	0.00425483	*	0.0212741
chrA_FW	CG_UHB_21	CAGL0A01221g	0	0.0629516	1	2.96827	669.333	209.667	0	0.000300246	0.00149402	0.0141571	0.0155702	*	0.0311404
chrA_FW	CG_UHB_21	CAGL0A01284g	0.520512	0.813178	13.716	23.6108	3253.38	949.624	0.000159991	0.000856316	0.00421594	0.0248634	0.0335444	0.0976515	0.0604947
chrA_FW	CG_UHB_21	CAGL0A01325g	0	0	0	0	1139.33	291.667	0	0	0	0	*	*	*
chrA_FW	CG_UHB_21	CAGL0A01366g	0.859507	1.14306	10.5343	24.365	3417.98	968.02	0.000251466	0.00118082	0.00308204	0.02517	0.0542759	0.139809	0.139385
chrA_FW	CG_UHB_21	CAGL0A01408g	0	0	0	0	1148.67	294.333	0	0	0	0	*	*	*
chrA_FW	CG_UHB_21	CAGL0A01430g	0	0.0216382	0	2.98918	1615.17	505.833	0	4.27774e-05	0	0.00590942	0.00717339	*	0.0107601
chrA_FW	CG_UHB_21	CAGL0A01452g	0	0.0104167	2	7.99479	1911.16	530.837	0	1.96231e-05	0.00104648	0.0150607	0.00103624	*	0.0103624
chrA_FW	CG_UHB_21	CAGL0A01474g	0.00970874	0.0157475	0.995146	0.992095	1372.17	403.833	7.07548e-06	3.89951e-05	0.000725237	0.00245669	0.0126735	0.00966161	0.0156853
chrA_FW	CG_UHB_21	CAGL0A01562g	0	0	0	1	358.167	106.833	0	0	0	0.00936037	0	*	*
chrA_FW	CG_UHB_21	CAGL0A01584g	0	0	1	1	196.667	58.3333	0	0	0.00508475	0.0171429	0	*	*
chrA_FW	CG_UHB_21	CAGL0A01628g	0	0.0416542	1	0.978873	980.5	291.5	0	0.000142896	0.00101989	0.00335806	0.0206804	*	0.0413608
chrA_FW	CG_UHB_21	CAGL0A01650g	0	0.0803873	0	3.95939	279.167	74.8333	0	0.00107422	0	0.0529094	0.0198928	*	0.0397856
chrA_FW	CG_UHB_21	CAGL0A01716g	0	0	0	3	491.667	141.333	0	0	0	0.0212264	0	*	*
chrA_FW	CG_UHB_21	CAGL0A01738g	0	0.0510652	2	8.97407	1104.84	302.164	0	0.000168998	0.00181022	0.0296993	0.00462699	*	0.0254484
chrA_FW	CG_UHB_21	CAGL0A01892g	0	0	0	0	198	66	0	0	0	0	*	*	*
chrA_FW	CG_UHB_21	CAGL0A01914g	0.0363313	0.516165	4.98511	46.7468	8761.5	2467.5	4.14669e-06	0.000209186	0.000568979	0.0189451	0.010539	0.012072	0.0204724
chrA_FW	CG_UHB_21	CAGL0A01958g	0.022727	0.0408085	1.98861	10.9796	963.674	254.326	2.35837e-05	0.000160458	0.00206358	0.0431713	0.0048666	0.0113189	0.010157
chrA_FW	CG_UHB_21	CAGL0A02046g	0	0.0594222	0	5.97005	1799.5	528.499	0	0.000112436	0	0.0112963	0.00987673	*	0.0197535
chrA_FW	CG_UHB_21	CAGL0A02112g	0	0.215304	2	10.8903	1262.84	381.16	0	0.000564867	0.00158373	0.0285715	0.016428	*	0.035594
chrA_FW	CG_UHB_21	CAGL0A02145g	0	0.0534413	1	6.97328	886.333	286.667	0	0.000186423	0.00112824	0.0243254	0.00662045	*	0.0176545
chrA_FW	CG_UHB_21	CAGL0A02255g	0	0	0	0	632.833	183.167	0	0	0	0	*	*	*
chrA_FW	CG_UHB_21	CAGL0A02277g	0	0	0	0	632.833	183.167	0	0	0	0	*	*	*
chrA_FW	CG_UHB_21	CAGL0A02299g	0	0.0211628	3	5.98936	658.167	178.833	0	0.000118338	0.00455812	0.0334913	0.00233892	*	0.0210502
chrA_FW	CG_UHB_21	CAGL0A02343g	0	0.0850242	0	1.95652	205.5	58.5	0	0.0014534	0	0.0334448	0.0415879	*	0.0831758
chrA_FW	CG_UHB_21	CAGL0A02387g	0.0208333	0	1.98958	1	737.493	219.507	2.82489e-05	0	0.00269777	0.00455566	0.00687211	0.0206163	*
chrA_FW	CG_UHB_21	CAGL0A02486g	0.04	0.147692	0.98	11.9231	2024.15	573.847	1.97613e-05	0.000257372	0.000484153	0.0207775	0.0139394	0.0392	0.142012
chrA_FW	CG_UHB_21	CAGL0A02508g	0.107082	0.117608	1.94366	3.93844	720.333	227.667	0.000148656	0.000516582	0.00269828	0.0172991	0.0371883	0.106328	0.0584007
chrA_FW	CG_UHB_21	CAGL0A02530g	0	0	1	2	729.667	227.333	0	0	0.00137049	0.00879765	0	*	*
chrA_FW	CG_UHB_21	CAGL0A02574g	0	0	1	4	853.333	283.667	0	0	0.00117187	0.0141011	0	*	*
chrA_FW	CG_UHB_21	CAGL0A02596g	0.0708697	0.123666	4.96443	7.93761	2073.02	542.98	3.41867e-05	0.000227755	0.00239478	0.0146186	0.0148417	0.0176087	0.0306269
chrA_FW	CG_UHB_21	CAGL0A02629g	0.0296985	0.0455861	2.015	9.96213	1358.99	405.008	2.18533e-05	0.000112556	0.00148272	0.0245973	0.00623038	*	0.0177073
chrA_FW	CG_UHB_21	CAGL0A02706g	0.0246914	0.174056	3.98765	7.91165	843.321	263.679	2.92787e-05	0.000660104	0.00472851	0.0300049	0.016323	0.0243865	0.0571631
chrA_FW	CG_UHB_21	CAGL0A02728g	0	0	0	0	213.667	56.3333	0	0	0	0	*	*	*
chrA_FW	CG_UHB_21	CAGL0A02750g	0	0	0	5	984.667	302.333	0	0	0	0.016538	0	*	*
chrA_FW	CG_UHB_21	CAGL0A02794g	0	0	0	1	501	147	0	0	0	0.00680272	0	*	*
chrA_FW	CG_UHB_21	CAGL0A02816g	0	0	1	7	718.167	211.833	0	0	0.00139243	0.0330448	0	*	*
chrA_FW	CG_UHB_21	CAGL0A02882g	0	0	2	1	240.5	71.5	0	0	0.00831601	0.013986	0	*	*
chrA_FW	CG_UHB_21	CAGL0A02904g	0	0	4	15	1172.17	330.833	0	0	0.00341248	0.0453401	0	*	*
chrA_FW	CG_UHB_21	CAGL0A02948g	0	0	0	0	447	123	0	0	0	0	*	*	*
chrA_FW	CG_UHB_21	CAGL0A03014g	0	0.0143885	3	0.992806	1170.67	332.333	0	4.32954e-05	0.00256264	0.00298738	0.00357124	*	0.014285
chrA_FW	CG_UHB_21	CAGL0A03036g	0	0	0	0	230.167	72.8333	0	0	0	0	*	*	*
chrA_FW	CG_UHB_21	CAGL0A03058g	0	0.0224719	2	5.98876	1813.66	562.337	0	3.99616e-05	0.00110274	0.0106498	0.00277743	*	0.0222194
chrA_FW	CG_UHB_21	CAGL0A03102g	0	0	2	6	1509.17	437.833	0	0	0.00132523	0.0137038	0	*	*
chrA_FW	CG_UHB_21	CAGL0A03117g	0	0	0	1	526	170	0	0	0	0.00588235	0	*	*
chrA_FW	CG_UHB_21	CAGL0A03168g	0	0	0	2	249.167	77.8333	0	0	0	0.0256959	0	*	*
chrA_FW	CG_UHB_21	CAGL0A03234g	0	0.116137	0	2.93878	1950.33	575.667	0	0.000201744	0	0.005105	0.0383174	*	0.114952
chrA_FW	CG_UHB_21	CAGL0A03256g	0.0119045	0.0206864	0.0059761	9.98365	1464.5	419.496	8.12868e-06	4.93125e-05	4.08063e-06	0.0237991	0.00325123	0.0118808	0.0103158
chrA_FW	CG_UHB_21	CAGL0A03322g	0.0322516	0.0869787	1.01633	6.93995	1050.83	299.167	3.06914e-05	0.000290736	0.000967162	0.0231976	0.0148547	0.03212	0.0144529
chrA_FW	CG_UHB_21	CAGL0A03344g	0.0371263	0.0590409	2.98135	9.97048	1462.34	412.66	2.53883e-05	0.000143074	0.00203875	0.0241615	0.00732638	0.0184766	0.0194299
chrA_FW	CG_UHB_21	CAGL0A03410g	0	0.0186916	2	0.990654	591.333	149.667	0	0.000124888	0.00338219	0.00661907	0.0061723	*	0.0185169
chrA_FW	CG_UHB_21	CAGL0A03432g	0	0.0349844	2	1.98241	2700	753	0	4.64601e-05	0.000740741	0.00263269	0.00871467	*	0.0174293
chrA_FW	CG_UHB_21	CAGL0A03454g	0	0.0127793	0	3	1139.5	318.5	0	4.01234e-05	0	0.00941915	0.00424611	*	0.0127383
chrA_FW	CG_UHB_21	CAGL0A03674g	0	0	3	6	761.667	228.333	0	0	0.00393873	0.0262774	0	*	*
chrA_FW	CG_UHB_21	CAGL0A03696g	0	0	0	5	969.333	275.667	0	0	0	0.0181378	0	*	*
chrA_FW	CG_UHB_21	CAGL0A03740g	0	0.123916	0	6.99225	1723.17	520.833	0	0.000237918	0	0.0134251	0.0175091	*	0.0612817
chrA_FW	CG_UHB_21	CAGL0A03806g	0	0	0	0	1099	311	0	0	0	0	*	*	*
chrA_FW	CG_UHB_21	CAGL0A03828g	0.00615385	0.0611842	2.99692	0.96875	1109	318.999	5.549e-06	0.000191801	0.00270236	0.00303684	0.0166704	0.00613491	0.0605469
chrA_FW	CG_UHB_21	CAGL0A03883g	0	0	1	1	311.833	102.167	0	0	0.00320684	0.00978793	0	*	*
chrA_FW	CG_UHB_21	CAGL0A03927g	0	0.118544	0	4.93916	1009.5	301.5	0	0.000393179	0	0.016382	0.0234145	*	0.0585364
chrA_FW	CG_UHB_21	CAGL0A03949g	0	0.039702	0	6.98011	623.333	180.667	0	0.000219753	0	0.0386353	0.0056433	*	0.0131677
chrA_FW	CG_UHB_21	CAGL0A03993g	0	0.016877	0	4.99153	639.333	176.667	0	9.55303e-05	0	0.0282539	0.0033611	*	0.0168055
chrA_FW	CG_UHB_21	CAGL0A04059g	0	0.0370482	0	6.98148	1050.83	302.167	0	0.000122608	0	0.0231047	0.00523759	*	0.0183316
chrA_FW	CG_UHB_21	CAGL0A04081g	0	0.10919	3	6.9454	841.333	280.667	0	0.000389039	0.00356577	0.0247461	0.0107605	*	0.0269012
chrA_FW	CG_UHB_21	CAGL0A04103g	0	0.0464986	0	0.976471	426.667	125.333	0	0.000370999	0	0.00779099	0.0459516	*	0.0459516
chrA_FW	CG_UHB_21	CAGL0A04125g	0	0	0	3	623	172	0	0	0	0.0174419	0	*	*
chrA_FW	CG_UHB_21	CAGL0A04213g	0	0.199807	2	2.89242	1473.17	443.833	0	0.000450184	0.00135762	0.0065169	0.0393444	*	0.0983611
chrA_FW	CG_UHB_21	CAGL0A04235g	0.0123454	0.0152667	2.99381	0.992337	1671	485.999	7.38805e-06	3.14131e-05	0.00179163	0.00204185	0.00687886	0.0123072	0.0152082
chrA_FW	CG_UHB_21	CAGL0A04279g	0.0263158	0.0333333	1.98684	5.98333	892.491	259.509	2.94858e-05	0.000128448	0.00222618	0.0230564	0.00734341	0.0259695	0.0327778
chrA_FW	CG_UHB_21	CAGL0A04323g	0	0.103825	0	4.9473	499.333	148.667	0	0.000698371	0	0.0332778	0.0205443	*	0.0342405
chrA_FW	CG_UHB_21	CAGL0A04389g	0	0	0	0	243.833	59.1667	0	0	0	0	*	*	*
chrA_FW	CG_UHB_21	CAGL0A04411g	0	0.0188084	1	5.99057	1529	436	0	4.31384e-05	0.000654022	0.0137398	0.00267835	*	0.00937423
chrA_FW	CG_UHB_21	CAGL0A04433g	0	0.0330532	0	3.98333	601	179	0	0.000184655	0	0.0222533	0.00819444	*	0.0327778
chrA_FW	CG_UHB_21	CAGL0A04455g	0.0330793	0.0369251	1.98696	6.97789	2551.32	742.665	1.29656e-05	4.97198e-05	0.000778794	0.00939574	0.00774348	0.0164704	0.0122501
chrA_FW	CG_UHB_21	CAGL0A04477g	0	0	2	0	1813.83	496.167	0	0	0.00110264	0	0	*	*
chrA_FW	CG_UHB_21	CAGL0A04521g	0	0	0	1	459.667	143.333	0	0	0	0.00697674	0	*	*
chrA_FW	CG_UHB_21	CAGL0A04543g	0.0433698	0	1.99371	0	854.167	234.833	5.07744e-05	0	0.0023341	0	0.0215584	0.0215584	*
chrA_FW	CG_UHB_21	CAGL0A04565g	0	0.0865127	0	11.9565	2433.67	689.329	0	0.000125503	0	0.0173452	0.00718431	*	0.0143686
chrA_FW	CG_UHB_21	CAGL0A04587g	0	0.0129805	3	4.99351	1016.33	309.667	0	4.19175e-05	0.00295179	0.0161254	0.00161707	*	0.00646829
chrA_FW	CG_UHB_21	CAGL0A04631g	0.0145981	0.00714286	0.992674	1.99643	854.337	228.663	1.70871e-05	3.12375e-05	0.00116192	0.00873088	0.00722067	0.0145447	0.00711735
chrA_FW	CG_UHB_21	CAGL0A04697g	0	0	0	0	286.833	85.1667	0	0	0	0	*	*	*
chrA_FW	CG_UHB_21	CAGL0A04785g	0	0	1	2	1372.83	427.167	0	0	0.000728421	0.00468201	0	*	*
chrA_FW	CG_UHB_21	CAGL0A04807g	0	0	0	0	625.833	169.167	0	0	0	0	*	*	*
chrA_FW	CG_UHB_22	CAGL0A00209g	0	0	0	3	1671.67	506.333	0	0	0	0.00592495	0	*	*
chrA_FW	CG_UHB_22	CAGL0A00231g	0.00706714	0	1.99647	3	1848	531.004	3.82422e-06	0	0.00108034	0.00564968	0.00140843	0.00704217	*
chrA_FW	CG_UHB_22	CAGL0A00275g	0	0	0	1	631.667	166.333	0	0	0	0.00601202	0	*	*
chrA_FW	CG_UHB_22	CAGL0A00319g	0.0102564	0	1.99487	0	1189.5	337.497	8.62243e-06	0	0.00167706	0	0.00510191	0.0102038	*
chrA_FW	CG_UHB_22	CAGL0A00341g	0	0	1	1	430.5	136.5	0	0	0.00232288	0.00732601	0	*	*
chrA_FW	CG_UHB_22	CAGL0A00407g	0	0	0	2	581.333	180.667	0	0	0	0.0110701	0	*	*
chrA_FW	CG_UHB_22	CAGL0A00451g	0.00522193	0.0198927	1.99739	7	2591.17	729.833	2.01528e-06	2.72565e-05	0.000770845	0.00959123	0.00278121	0.0052083	0.00991128
chrA_FW	CG_UHB_22	CAGL0A00517g	0	0.0740741	1	11	2568.33	797.667	0	9.28634e-05	0.000389358	0.0137902	0.00594422	*	0.0713306
chrA_FW	CG_UHB_22	CAGL0A00583g	0	0	0	0	1505.17	432.833	0	0	0	0	*	*	*
chrA_FW	CG_UHB_22	CAGL0A00627g	0	0	0	0	506.5	144.5	0	0	0	0	*	*	*
chrA_FW	CG_UHB_22	CAGL0A00649g	0	0	1	0	292.333	88.6667	0	0	0.00342075	0	0	*	*
chrA_FW	CG_UHB_22	CAGL0A00715g	0	0	0	0	218.167	69.8333	0	0	0	0	*	*	*
chrA_FW	CG_UHB_22	CAGL0A00737g	0	0	0	1	1261.33	385.667	0	0	0	0.00259291	0	*	*
chrA_FW	CG_UHB_22	CAGL0A00781g	0.0441159	0.00781684	3.97784	4.00542	2815.34	802.663	1.56699e-05	9.73864e-06	0.00141292	0.00499016	0.00645246	0.0217365	0.00775182
chrA_FW	CG_UHB_22	CAGL0A00825g	0	0	0	1	845.333	246.667	0	0	0	0.00405405	0	*	*
chrA_FW	CG_UHB_22	CAGL0A00869g	0	0.0225967	0	1.9886	1993.51	559.492	0	4.03878e-05	0	0.0035543	0.0112661	*	0.0225323
chrA_FW	CG_UHB_22	CAGL0A00913g	0.0145273	0.0428129	3	2.97841	3357.33	920.667	4.32704e-06	4.65021e-05	0.000893566	0.00323506	0.00951795	0.014492	0.0213079
chrA_FW	CG_UHB_22	CAGL0A00957g	0	0	2	0	930.167	278.833	0	0	0.00215015	0	0	*	*
chrA_FW	CG_UHB_22	CAGL0A01001g	0	0	0	1	499.667	157.333	0	0	0	0.00635593	0	*	*
chrA_FW	CG_UHB_22	CAGL0A01023g	0	0	0	4	951.5	281.5	0	0	0	0.0142096	0	*	*
chrA_FW	CG_UHB_22	CAGL0A01067g	0	0	0	0	1531.83	391.167	0	0	0	0	*	*	*
chrA_FW	CG_UHB_22	CAGL0A01111g	0	0	0	0	156.333	50.6667	0	0	0	0	*	*	*
chrA_FW	CG_UHB_22	CAGL0A01133g	0	0	0	0	1827.83	575.167	0	0	0	0	*	*	*
chrA_FW	CG_UHB_22	CAGL0A01155g	0	0	0	0	1428	399	0	0	0	0	*	*	*
chrA_FW	CG_UHB_22	CAGL0A01177g	0	0	0	0	1949.17	600.833	0	0	0	0	*	*	*
chrA_FW	CG_UHB_22	CAGL0A01193g	0	0	0	1	231.667	77.3333	0	0	0	0.012931	0	*	*
chrA_FW	CG_UHB_22	CAGL0A01199g	0	0	1	4	1396.67	442.333	0	0	0.00071599	0.00904295	0	*	*
chrA_FW	CG_UHB_22	CAGL0A01221g	0	0	1	1	669.333	209.667	0	0	0.00149402	0.00476948	0	*	*
chrA_FW	CG_UHB_22	CAGL0A01284g	0.0279033	0.262963	9.01408	9.85443	3254.33	948.667	8.57419e-06	0.000277192	0.00276987	0.0103877	0.0145001	0.0277723	0.0825766
chrA_FW	CG_UHB_22	CAGL0A01325g	0	0	0	0	1139.33	291.667	0	0	0	0	*	*	*
chrA_FW	CG_UHB_22	CAGL0A01366g	0	0.00884956	2	6.99558	3419.33	966.667	0	9.15471e-06	0.000584909	0.0072368	0.000978933	*	0.0088104
chrA_FW	CG_UHB_22	CAGL0A01408g	0	0	0	0	1148.67	294.333	0	0	0	0	*	*	*
chrA_FW	CG_UHB_22	CAGL0A01430g	0	0	0	1	1614.83	506.167	0	0	0	0.00197563	0	*	*
chrA_FW	CG_UHB_22	CAGL0A01452g	0.00701754	0	3.99649	7	1909.17	532.831	3.67571e-06	0	0.00209331	0.0131374	0.00063572	0.00699292	*
chrA_FW	CG_UHB_22	CAGL0A01474g	0	0.0373731	4	7	1371.83	404.167	0	9.24694e-05	0.00291581	0.0173196	0.00338145	*	0.0371959
chrA_FW	CG_UHB_22	CAGL0A01562g	0	0	0	0	358.167	106.833	0	0	0	0	*	*	*
chrA_FW	CG_UHB_22	CAGL0A01584g	0	0.00366972	1	1.99817	196.667	58.3333	0	6.29096e-05	0.00508475	0.0342543	0.001221	*	0.00366299
chrA_FW	CG_UHB_22	CAGL0A01628g	0	0	0	4	981.833	290.167	0	0	0	0.0137852	0	*	*
chrA_FW	CG_UHB_22	CAGL0A01650g	0	0	0	3	279.167	74.8333	0	0	0	0.0400891	0	*	*
chrA_FW	CG_UHB_22	CAGL0A01716g	0	0	0	2	492	141	0	0	0	0.0141844	0	*	*
chrA_FW	CG_UHB_22	CAGL0A01738g	0	0	2	7	1105.5	301.5	0	0	0.00180914	0.0232172	0	*	*
chrA_FW	CG_UHB_22	CAGL0A01892g	0	0	1	0	198	66	0	0	0.00505051	0	0	*	*
chrA_FW	CG_UHB_22	CAGL0A01914g	0	0.0371058	1	42.9813	8761.67	2467.33	0	1.50388e-05	0.000114134	0.0174202	0.000840489	*	0.0123272
chrA_FW	CG_UHB_22	CAGL0A01958g	0	0	0	5	964.333	253.667	0	0	0	0.0197109	0	*	*
chrA_FW	CG_UHB_22	CAGL0A02046g	0	0	1	17	1798.5	529.5	0	0	0.000556019	0.0321058	0	*	*
chrA_FW	CG_UHB_22	CAGL0A02112g	0	0	2	8	1263.5	380.5	0	0	0.0015829	0.021025	0	*	*
chrA_FW	CG_UHB_22	CAGL0A02145g	0	0	4	5	885.667	287.333	0	0	0.00451637	0.0174014	0	*	*
chrA_FW	CG_UHB_22	CAGL0A02255g	0	0	0	0	632.833	183.167	0	0	0	0	*	*	*
chrA_FW	CG_UHB_22	CAGL0A02277g	0	0	0	0	632.833	183.167	0	0	0	0	*	*	*
chrA_FW	CG_UHB_22	CAGL0A02299g	0	0	3	4	658.167	178.833	0	0	0.00455812	0.0223672	0	*	*
chrA_FW	CG_UHB_22	CAGL0A02343g	0	0	0	0	205.5	58.5	0	0	0	0	*	*	*
chrA_FW	CG_UHB_22	CAGL0A02387g	0	0	2	6	737.5	219.5	0	0	0.00271186	0.0273349	0	*	*
chrA_FW	CG_UHB_22	CAGL0A02486g	0.0691268	0.0209412	2.96544	6.98947	2024.16	573.843	3.41509e-05	3.6493e-05	0.00146502	0.0121801	0.00891261	0.022765	0.020831
chrA_FW	CG_UHB_22	CAGL0A02508g	0	0	1	3	720.333	227.667	0	0	0.00138825	0.0131772	0	*	*
chrA_FW	CG_UHB_22	CAGL0A02530g	0	0	1	2	729.667	227.333	0	0	0.00137049	0.00879765	0	*	*
chrA_FW	CG_UHB_22	CAGL0A02574g	0	0.0442299	0	2.97784	853.667	283.333	0	0.000156105	0	0.01051	0.0146082	*	0.0219122
chrA_FW	CG_UHB_22	CAGL0A02596g	0.00952381	0.090544	5.99524	13.9771	2074.34	541.663	4.59126e-06	0.000167159	0.0028902	0.025804	0.00497047	0.00947846	0.0224828
chrA_FW	CG_UHB_22	CAGL0A02629g	0	0	3	12	1358.33	405.667	0	0	0.00220859	0.0295809	0	*	*
chrA_FW	CG_UHB_22	CAGL0A02706g	0.0454424	0	0.977011	4	843.333	263.667	5.38843e-05	0	0.00115851	0.0151707	0.00898401	0.0449201	*
chrA_FW	CG_UHB_22	CAGL0A02728g	0	0	0	0	213.667	56.3333	0	0	0	0	*	*	*
chrA_FW	CG_UHB_22	CAGL0A02750g	0	0	0	1	985.333	301.667	0	0	0	0.00331492	0	*	*
chrA_FW	CG_UHB_22	CAGL0A02794g	0	0	0	3	501	147	0	0	0	0.0204082	0	*	*
chrA_FW	CG_UHB_22	CAGL0A02816g	0	0	1	6	718.167	211.833	0	0	0.00139243	0.0283242	0	*	*
chrA_FW	CG_UHB_22	CAGL0A02882g	0	0	0	5	240.667	71.3333	0	0	0	0.0700935	0	*	*
chrA_FW	CG_UHB_22	CAGL0A02904g	0	0.0285169	3	15.9857	1173.83	329.167	0	8.66336e-05	0.00255573	0.0485641	0.00149345	*	0.0141878
chrA_FW	CG_UHB_22	CAGL0A02948g	0	0	0	0	447	123	0	0	0	0	*	*	*
chrA_FW	CG_UHB_22	CAGL0A03014g	0.0070922	0.0580734	5.99645	8.97082	1170.34	332.664	6.05997e-06	0.000174571	0.0051237	0.0269666	0.00432341	0.00706705	0.0192614
chrA_FW	CG_UHB_22	CAGL0A03036g	0	0	0	0	230.167	72.8333	0	0	0	0	*	*	*
chrA_FW	CG_UHB_22	CAGL0A03058g	0	0.0129032	2	11.9935	1813.67	562.333	0	2.29459e-05	0.00110274	0.0213282	0.000915713	*	0.01282
chrA_FW	CG_UHB_22	CAGL0A03102g	0	0	2	10	1508.83	438.167	0	0	0.00132553	0.0228224	0	*	*
chrA_FW	CG_UHB_22	CAGL0A03117g	0	0	0	0	526	170	0	0	0	0	*	*	*
chrA_FW	CG_UHB_22	CAGL0A03168g	0	0	0	2	249.167	77.8333	0	0	0	0.0256959	0	*	*
chrA_FW	CG_UHB_22	CAGL0A03234g	0	0	0	0	1950.33	575.667	0	0	0	0	*	*	*
chrA_FW	CG_UHB_22	CAGL0A03256g	0.0152957	0.00416667	2.00769	6.99022	1465.17	418.828	1.04395e-05	9.94839e-06	0.00137028	0.01669	0.00215825	0.0152663	0.00415799
chrA_FW	CG_UHB_22	CAGL0A03322g	0	0.00724638	1	5.99638	1050.83	299.167	0	2.42219e-05	0.000951626	0.0200436	0.00103145	*	0.00722012
chrA_FW	CG_UHB_22	CAGL0A03344g	0.0190492	0	3	1	1462.84	412.162	1.30221e-05	0	0.00205081	0.00242623	0.00474711	0.00949422	*
chrA_FW	CG_UHB_22	CAGL0A03410g	0	0	0	0	590	151	0	0	0	0	*	*	*
chrA_FW	CG_UHB_22	CAGL0A03432g	0	0	1	0	2700	753	0	0	0.00037037	0	0	*	*
chrA_FW	CG_UHB_22	CAGL0A03454g	0.00719424	0	1.9964	4	1140.83	317.167	6.30613e-06	0	0.00174995	0.0126117	0.00119473	0.00716837	*
chrA_FW	CG_UHB_22	CAGL0A03674g	0	0.0166667	1	9.99167	761.833	228.167	0	7.3046e-05	0.00131262	0.0437911	0.00150253	*	0.0165278
chrA_FW	CG_UHB_22	CAGL0A03696g	0	0	1	2	968.667	276.333	0	0	0.00103235	0.00723764	0	*	*
chrA_FW	CG_UHB_22	CAGL0A03740g	0.0128205	0	0.00641026	5.99359	1723.83	520.167	7.43721e-06	0	3.71861e-06	0.0115224	0.00212306	0.0127383	*
chrA_FW	CG_UHB_22	CAGL0A03806g	0	0	1	1	1099	311	0	0	0.000909918	0.00321543	0	*	*
chrA_FW	CG_UHB_22	CAGL0A03828g	0.00600601	0	0.996997	1	1109	318.999	5.41569e-06	0	0.000899005	0.00313481	0.00299398	0.00598797	*
chrA_FW	CG_UHB_22	CAGL0A03883g	0	0	1	2	311.833	102.167	0	0	0.00320684	0.0195759	0	*	*
chrA_FW	CG_UHB_22	CAGL0A03927g	0	0	0	3	1009.5	301.5	0	0	0	0.00995025	0	*	*
chrA_FW	CG_UHB_22	CAGL0A03949g	0	0	0	6	623.333	180.667	0	0	0	0.0332103	0	*	*
chrA_FW	CG_UHB_22	CAGL0A03993g	0	0	1	2	640	176	0	0	0.0015625	0.0113636	0	*	*
chrA_FW	CG_UHB_22	CAGL0A04059g	0.0696924	0	3.01631	5.97895	1050.68	302.323	6.63309e-05	0	0.00287083	0.0197767	0.00770449	0.0346702	*
chrA_FW	CG_UHB_22	CAGL0A04081g	0.0125786	0	2.99371	5	842	280	1.4939e-05	0	0.00355548	0.0178571	0.00156244	0.0124995	*
chrA_FW	CG_UHB_22	CAGL0A04103g	0	0	0	2	426.667	125.333	0	0	0	0.0159574	0	*	*
chrA_FW	CG_UHB_22	CAGL0A04125g	0	0	0	3	623	172	0	0	0	0.0174419	0	*	*
chrA_FW	CG_UHB_22	CAGL0A04213g	0.0588235	0	1.97059	3	1473.17	443.833	3.993e-05	0	0.00133765	0.00675929	0.0114187	0.0570934	*
chrA_FW	CG_UHB_22	CAGL0A04235g	0	0	2	3	1670.67	486.333	0	0	0.00119713	0.00616861	0	*	*
chrA_FW	CG_UHB_22	CAGL0A04279g	0	0	1	6	891.833	260.167	0	0	0.00112129	0.0230621	0	*	*
chrA_FW	CG_UHB_22	CAGL0A04323g	0.0229221	0	0.994253	7	499.333	148.667	4.59053e-05	0	0.00199116	0.0470852	0.00284879	0.0227903	*
chrA_FW	CG_UHB_22	CAGL0A04389g	0	0	0	0	243.833	59.1667	0	0	0	0	*	*	*
chrA_FW	CG_UHB_22	CAGL0A04411g	0.0143885	0	1.99281	5	1529.66	435.338	9.40632e-06	0	0.00130278	0.0114853	0.00204071	0.014285	*
chrA_FW	CG_UHB_22	CAGL0A04433g	0	0	1	4	601.5	178.5	0	0	0.00166251	0.022409	0	*	*
chrA_FW	CG_UHB_22	CAGL0A04455g	0	0	1	1	2551.33	742.667	0	0	0.000391952	0.0013465	0	*	*
chrA_FW	CG_UHB_22	CAGL0A04477g	0	0	6	4	1813.67	496.333	0	0	0.00330822	0.0080591	0	*	*
chrA_FW	CG_UHB_22	CAGL0A04521g	0	0	0	1	459.667	143.333	0	0	0	0.00697674	0	*	*
chrA_FW	CG_UHB_22	CAGL0A04543g	0	0	0	3	853.167	235.833	0	0	0	0.0127208	0	*	*
chrA_FW	CG_UHB_22	CAGL0A04565g	0.0134956	0	1.99325	5	2433.67	689.331	5.54535e-06	0	0.000819032	0.00725341	0.00192136	0.00672477	*
chrA_FW	CG_UHB_22	CAGL0A04587g	0	0	1	1	1015.17	310.833	0	0	0.00098506	0.00321716	0	*	*
chrA_FW	CG_UHB_22	CAGL0A04631g	0	0	3	2	855	228	0	0	0.00350877	0.00877193	0	*	*
chrA_FW	CG_UHB_22	CAGL0A04697g	0	0	2	0	286.833	85.1667	0	0	0.00697269	0	0	*	*
chrA_FW	CG_UHB_22	CAGL0A04785g	0	0	1	3	1372.83	427.167	0	0	0.000728421	0.00702302	0	*	*
chrA_FW	CG_UHB_22	CAGL0A04807g	0	0	0	0	625.833	169.167	0	0	0	0	*	*	*
chrA_FW	CG_UHB_07	CAGL0A00209g	0	0	0	4	1671.67	506.333	0	0	0	0.00789993	0	*	*
chrA_FW	CG_UHB_07	CAGL0A00231g	0	0.0266667	1	0.986667	1846.83	532.167	0	5.01096e-05	0.000541467	0.00185406	0.0131556	*	0.0263111
chrA_FW	CG_UHB_07	CAGL0A00275g	0	0	0	1	631.667	166.333	0	0	0	0.00601202	0	*	*
chrA_FW	CG_UHB_07	CAGL0A00319g	0	0	2	0	1189.83	337.167	0	0	0.00168091	0	0	*	*
chrA_FW	CG_UHB_07	CAGL0A00341g	0	0	1	1	430.5	136.5	0	0	0.00232288	0.00732601	0	*	*
chrA_FW	CG_UHB_07	CAGL0A00407g	0	0	0	1	581.333	180.667	0	0	0	0.00553506	0	*	*
chrA_FW	CG_UHB_07	CAGL0A00451g	0	0	3	6	2590.5	730.5	0	0	0.00115808	0.00821355	0	*	*
chrA_FW	CG_UHB_07	CAGL0A00517g	0	0.166008	1	5.91304	2568	798	0	0.00020803	0.000389408	0.00740983	0.0226843	*	0.15879
chrA_FW	CG_UHB_07	CAGL0A00583g	0	0	2	5	1504.17	433.833	0	0	0.00132964	0.0115252	0	*	*
chrA_FW	CG_UHB_07	CAGL0A00627g	0	0	0	1	506.5	144.5	0	0	0	0.00692042	0	*	*
chrA_FW	CG_UHB_07	CAGL0A00649g	0	0	1	0	292.333	88.6667	0	0	0.00342075	0	0	*	*
chrA_FW	CG_UHB_07	CAGL0A00715g	0	0	0	0	218.167	69.8333	0	0	0	0	*	*	*
chrA_FW	CG_UHB_07	CAGL0A00737g	0	0	1	11	1261	386	0	0	0.000793021	0.0284974	0	*	*
chrA_FW	CG_UHB_07	CAGL0A00781g	0	0.0212766	17	25.9894	2813.17	804.833	0	2.6436e-05	0.00604301	0.0322916	0.000489541	*	0.0210502
chrA_FW	CG_UHB_07	CAGL0A00825g	0	0	0	1	845.333	246.667	0	0	0	0.00405405	0	*	*
chrA_FW	CG_UHB_07	CAGL0A00869g	0	0.101504	0	0.947368	1993.54	559.465	0	0.00018143	0	0.00169335	0.099723	*	0.099723
chrA_FW	CG_UHB_07	CAGL0A00913g	0	0.102418	3	7.94737	3355.67	922.333	0	0.000111043	0.00089401	0.00861659	0.00906573	*	0.099723
chrA_FW	CG_UHB_07	CAGL0A00957g	0	0	0	8	930.167	278.833	0	0	0	0.028691	0	*	*
chrA_FW	CG_UHB_07	CAGL0A01001g	0	0	0	1	499.667	157.333	0	0	0	0.00635593	0	*	*
chrA_FW	CG_UHB_07	CAGL0A01023g	0	0	0	3	951.167	281.833	0	0	0	0.0106446	0	*	*
chrA_FW	CG_UHB_07	CAGL0A01067g	0.0909091	0.129845	0.954545	15.9351	1531.17	391.833	5.93724e-05	0.000331378	0.000623411	0.040668	0.0124746	0.0867769	0.0626455
chrA_FW	CG_UHB_07	CAGL0A01111g	0	0	0	0	156.333	50.6667	0	0	0	0	*	*	*
chrA_FW	CG_UHB_07	CAGL0A01133g	0	0	5	14	1826.83	576.167	0	0	0.00273698	0.0242985	0	*	*
chrA_FW	CG_UHB_07	CAGL0A01155g	0	0	0	2	1428	399	0	0	0	0.00501253	0	*	*
chrA_FW	CG_UHB_07	CAGL0A01177g	0	0	1	10	1949.33	600.667	0	0	0.000512996	0.0166482	0	*	*
chrA_FW	CG_UHB_07	CAGL0A01193g	0	0	0	0	231.667	77.3333	0	0	0	0	*	*	*
chrA_FW	CG_UHB_07	CAGL0A01199g	0	0	1	2	1396.67	442.333	0	0	0.00071599	0.00452148	0	*	*
chrA_FW	CG_UHB_07	CAGL0A01221g	0	0	1	3	669.333	209.667	0	0	0.00149402	0.0143084	0	*	*
chrA_FW	CG_UHB_07	CAGL0A01284g	0	0	6	9	3253.83	949.167	0	0	0.00184398	0.009482	0	*	*
chrA_FW	CG_UHB_07	CAGL0A01325g	0	0	0	0	1139.33	291.667	0	0	0	0	*	*	*
chrA_FW	CG_UHB_07	CAGL0A01366g	0	0.153846	2	3.92308	3419.33	966.667	0	0.000159151	0.000584909	0.00405836	0.0236686	*	0.142012
chrA_FW	CG_UHB_07	CAGL0A01408g	0	0	0	0	1148.67	294.333	0	0	0	0	*	*	*
chrA_FW	CG_UHB_07	CAGL0A01430g	0	0	0	1	1614.83	506.167	0	0	0	0.00197563	0	*	*
chrA_FW	CG_UHB_07	CAGL0A01452g	0	0	3	7	1909.83	532.167	0	0	0.00157082	0.0131538	0	*	*
chrA_FW	CG_UHB_07	CAGL0A01474g	0	0	0	0	1372.17	403.833	0	0	0	0	*	*	*
chrA_FW	CG_UHB_07	CAGL0A01562g	0	0	0	0	358.167	106.833	0	0	0	0	*	*	*
chrA_FW	CG_UHB_07	CAGL0A01584g	0	0	1	2	196.667	58.3333	0	0	0.00508475	0.0342857	0	*	*
chrA_FW	CG_UHB_07	CAGL0A01628g	0	0	1	5	981.5	290.5	0	0	0.00101885	0.0172117	0	*	*
chrA_FW	CG_UHB_07	CAGL0A01650g	0	0	0	2	279.167	74.8333	0	0	0	0.0267261	0	*	*
chrA_FW	CG_UHB_07	CAGL0A01716g	0	0	0	3	492	141	0	0	0	0.0212766	0	*	*
chrA_FW	CG_UHB_07	CAGL0A01738g	0	0	2	4	1105.5	301.5	0	0	0.00180914	0.013267	0	*	*
chrA_FW	CG_UHB_07	CAGL0A01892g	0	0	1	0	198	66	0	0	0.00505051	0	0	*	*
chrA_FW	CG_UHB_07	CAGL0A01914g	0	0	1	10	8761.67	2467.33	0	0	0.000114134	0.00405296	0	*	*
chrA_FW	CG_UHB_07	CAGL0A01958g	0	0	0	1	964.333	253.667	0	0	0	0.00394218	0	*	*
chrA_FW	CG_UHB_07	CAGL0A02046g	0	0.0277778	0	4.98611	1799.67	528.333	0	5.25762e-05	0	0.00943743	0.0054784	*	0.027392
chrA_FW	CG_UHB_07	CAGL0A02112g	0	0	1	6	1263.5	380.5	0	0	0.000791452	0.0157687	0	*	*
chrA_FW	CG_UHB_07	CAGL0A02145g	0	0	4	5	885.667	287.333	0	0	0.00451637	0.0174014	0	*	*
chrA_FW	CG_UHB_07	CAGL0A02255g	0	0	0	0	632.833	183.167	0	0	0	0	*	*	*
chrA_FW	CG_UHB_07	CAGL0A02277g	0	0	0	0	632.833	183.167	0	0	0	0	*	*	*
chrA_FW	CG_UHB_07	CAGL0A02299g	0	0	5	7	658.5	178.5	0	0	0.00759301	0.0392157	0	*	*
chrA_FW	CG_UHB_07	CAGL0A02343g	0	0	0	0	205.5	58.5	0	0	0	0	*	*	*
chrA_FW	CG_UHB_07	CAGL0A02387g	0	0	1	4	737.5	219.5	0	0	0.00135593	0.0182232	0	*	*
chrA_FW	CG_UHB_07	CAGL0A02486g	0	0	2	15	2024.17	573.833	0	0	0.000988061	0.02614	0	*	*
chrA_FW	CG_UHB_07	CAGL0A02508g	0	0.0588235	1	3.97059	720.333	227.667	0	0.000258376	0.00138825	0.0174404	0.0114187	*	0.0570934
chrA_FW	CG_UHB_07	CAGL0A02530g	0	0	1	3	729.667	227.333	0	0	0.00137049	0.0131965	0	*	*
chrA_FW	CG_UHB_07	CAGL0A02574g	0	0	0	1	853	284	0	0	0	0.00352113	0	*	*
chrA_FW	CG_UHB_07	CAGL0A02596g	0	0	1	0	2074	542	0	0	0.00048216	0	0	*	*
chrA_FW	CG_UHB_07	CAGL0A02629g	0	0	0	1	1359.67	404.333	0	0	0	0.00247321	0	*	*
chrA_FW	CG_UHB_07	CAGL0A02706g	0	0	0	4	843.333	263.667	0	0	0	0.0151707	0	*	*
chrA_FW	CG_UHB_07	CAGL0A02728g	0	0	0	0	213.667	56.3333	0	0	0	0	*	*	*
chrA_FW	CG_UHB_07	CAGL0A02750g	0	0	0	4	985.333	301.667	0	0	0	0.0132597	0	*	*
chrA_FW	CG_UHB_07	CAGL0A02794g	0	0	0	3	501	147	0	0	0	0.0204082	0	*	*
chrA_FW	CG_UHB_07	CAGL0A02816g	0	0	0	4	718.167	211.833	0	0	0	0.0188828	0	*	*
chrA_FW	CG_UHB_07	CAGL0A02882g	0	0	2	4	240.667	71.3333	0	0	0.00831025	0.0560748	0	*	*
chrA_FW	CG_UHB_07	CAGL0A02904g	0	0.0333333	2	7.98333	1173.17	329.833	0	0.000101061	0.00170479	0.0242041	0.00327778	*	0.0327778
chrA_FW	CG_UHB_07	CAGL0A02948g	0	0	0	3	446.833	123.167	0	0	0	0.0243572	0	*	*
chrA_FW	CG_UHB_07	CAGL0A03014g	0.0686275	0.166008	9.96569	14.913	1171.01	331.987	5.86052e-05	0.000500043	0.00851031	0.0449206	0.00904865	0.033713	0.15879
chrA_FW	CG_UHB_07	CAGL0A03036g	0	0	0	0	230.167	72.8333	0	0	0	0	*	*	*
chrA_FW	CG_UHB_07	CAGL0A03058g	0	0	4	7	1813.33	562.667	0	0	0.00220588	0.0124408	0	*	*
chrA_FW	CG_UHB_07	CAGL0A03102g	0	0	0	6	1510.5	436.5	0	0	0	0.0137457	0	*	*
chrA_FW	CG_UHB_07	CAGL0A03117g	0	0	0	1	526	170	0	0	0	0.00588235	0	*	*
chrA_FW	CG_UHB_07	CAGL0A03168g	0	0	0	1	249.167	77.8333	0	0	0	0.012848	0	*	*
chrA_FW	CG_UHB_07	CAGL0A03234g	0	0	0	3	1950.33	575.667	0	0	0	0.00521135	0	*	*
chrA_FW	CG_UHB_07	CAGL0A03256g	0	0	1	8	1464.17	419.833	0	0	0.000682982	0.0190552	0	*	*
chrA_FW	CG_UHB_07	CAGL0A03322g	0	0.0540335	1	3.9726	1050.83	299.167	0	0.000180613	0.000951626	0.0132789	0.0106587	*	0.0532933
chrA_FW	CG_UHB_07	CAGL0A03344g	0	0	2	8	1462.33	412.667	0	0	0.00136768	0.0193861	0	*	*
chrA_FW	CG_UHB_07	CAGL0A03410g	0.0384615	0	0.980769	4	590.327	150.673	6.51529e-05	0	0.0016614	0.0265475	0.00754438	0.0377219	*
chrA_FW	CG_UHB_07	CAGL0A03432g	0.0540541	0	1.97297	7	2700.01	752.991	2.002e-05	0	0.000730728	0.00929626	0.00584368	0.0525931	*
chrA_FW	CG_UHB_07	CAGL0A03454g	0	0	1	3	1140.83	317.167	0	0	0.000876552	0.00945875	0	*	*
chrA_FW	CG_UHB_07	CAGL0A03674g	0	0	0	1	762.167	227.833	0	0	0	0.00438917	0	*	*
chrA_FW	CG_UHB_07	CAGL0A03696g	0	0	1	4	969.333	275.667	0	0	0.00103164	0.0145103	0	*	*
chrA_FW	CG_UHB_07	CAGL0A03740g	0	0	0	9	1723.67	520.333	0	0	0	0.0172966	0	*	*
chrA_FW	CG_UHB_07	CAGL0A03806g	0	0	4	0	1098	312	0	0	0.00364299	0	0	*	*
chrA_FW	CG_UHB_07	CAGL0A03828g	0.0212766	0	2.98936	1	1109	319	1.91854e-05	0	0.00269555	0.0031348	0.00526256	0.0210502	*
chrA_FW	CG_UHB_07	CAGL0A03883g	0	0	1	0	311.833	102.167	0	0	0.00320684	0	0	*	*
chrA_FW	CG_UHB_07	CAGL0A03927g	0	0	0	5	1009.5	301.5	0	0	0	0.0165837	0	*	*
chrA_FW	CG_UHB_07	CAGL0A03949g	0	0	1	7	623.333	180.667	0	0	0.00160428	0.0387454	0	*	*
chrA_FW	CG_UHB_07	CAGL0A03993g	0	0	1	2	640	176	0	0	0.0015625	0.0113636	0	*	*
chrA_FW	CG_UHB_07	CAGL0A04059g	0	0	0	7	1050.17	302.833	0	0	0	0.023115	0	*	*
chrA_FW	CG_UHB_07	CAGL0A04081g	0.189474	0	2.9	8	842.067	279.933	0.00022501	0	0.00344391	0.0285782	0.0163636	0.18	*
chrA_FW	CG_UHB_07	CAGL0A04103g	0	0	0	4	426.667	125.333	0	0	0	0.0319149	0	*	*
chrA_FW	CG_UHB_07	CAGL0A04125g	0	0	0	5	623.333	171.667	0	0	0	0.0291262	0	*	*
chrA_FW	CG_UHB_07	CAGL0A04213g	0	0.0571429	1	0.971429	1473.17	443.833	0	0.000128748	0.00067881	0.00218872	0.0277551	*	0.0555102
chrA_FW	CG_UHB_07	CAGL0A04235g	0.037037	0	1.98148	1	1670.67	486.33	2.2169e-05	0	0.00118604	0.00205622	0.0121171	0.0363512	*
chrA_FW	CG_UHB_07	CAGL0A04279g	0	0	2	7	892.5	259.5	0	0	0.0022409	0.026975	0	*	*
chrA_FW	CG_UHB_07	CAGL0A04323g	0	0	0	0	499.333	148.667	0	0	0	0	*	*	*
chrA_FW	CG_UHB_07	CAGL0A04389g	0	0	0	2	243.833	59.1667	0	0	0	0.0338028	0	*	*
chrA_FW	CG_UHB_07	CAGL0A04411g	0	0	1	7	1529	436	0	0	0.000654022	0.016055	0	*	*
chrA_FW	CG_UHB_07	CAGL0A04433g	0	0	1	3	601.5	178.5	0	0	0.00166251	0.0168067	0	*	*
chrA_FW	CG_UHB_07	CAGL0A04455g	0	0	3	10	2552	742	0	0	0.00117555	0.0134771	0	*	*
chrA_FW	CG_UHB_07	CAGL0A04477g	0	0	5	9	1815.17	494.833	0	0	0.00275457	0.0181879	0	*	*
chrA_FW	CG_UHB_07	CAGL0A04521g	0	0	0	1	459.667	143.333	0	0	0	0.00697674	0	*	*
chrA_FW	CG_UHB_07	CAGL0A04543g	0	0	3	6	852.5	236.5	0	0	0.00351906	0.02537	0	*	*
chrA_FW	CG_UHB_07	CAGL0A04565g	0	0	2	9	2435	688	0	0	0.000821355	0.0130814	0	*	*
chrA_FW	CG_UHB_07	CAGL0A04587g	0	0.0434783	2	5.97826	1016.33	309.667	0	0.000140403	0.00196786	0.0193055	0.00531664	*	0.0425331
chrA_FW	CG_UHB_07	CAGL0A04631g	0	0.0416667	1	3.97917	855.167	227.833	0	0.000182882	0.00116936	0.0174653	0.00815972	*	0.0407986
chrA_FW	CG_UHB_07	CAGL0A04697g	0	0	0	0	286.833	85.1667	0	0	0	0	*	*	*
chrA_FW	CG_UHB_07	CAGL0A04785g	0	0	1	3	1372.83	427.167	0	0	0.000728421	0.00702302	0	*	*
chrA_FW	CG_UHB_07	CAGL0A04807g	0	0	0	0	625.833	169.167	0	0	0	0	*	*	*
chrA_FW	CG_UHB_23	CAGL0A00209g	0	0	0	6	1671.67	506.333	0	0	0	0.0118499	0	*	*
chrA_FW	CG_UHB_23	CAGL0A00231g	0.0210526	0	1.98947	1	1847.5	531.496	1.13952e-05	0	0.00107684	0.00188148	0.00694367	0.020831	*
chrA_FW	CG_UHB_23	CAGL0A00275g	0	0	0	0	631.667	166.333	0	0	0	0	*	*	*
chrA_FW	CG_UHB_23	CAGL0A00319g	0	0	2	6	1191.33	335.667	0	0	0.00167879	0.0178749	0	*	*
chrA_FW	CG_UHB_23	CAGL0A00341g	0	0	1	3	431.167	135.833	0	0	0.00231929	0.0220859	0	*	*
chrA_FW	CG_UHB_23	CAGL0A00407g	0	0	0	1	581.333	180.667	0	0	0	0.00553506	0	*	*
chrA_FW	CG_UHB_23	CAGL0A00451g	0.00934579	0.0768875	1.99533	7.99138	2591.16	729.836	3.60679e-06	0.000105349	0.000770051	0.0109496	0.00856811	0.00930212	0.0254597
chrA_FW	CG_UHB_23	CAGL0A00517g	0	0.188997	1	12.9026	2568.32	797.684	0	0.000236932	0.00038936	0.0161751	0.01323	*	0.0926103
chrA_FW	CG_UHB_23	CAGL0A00583g	0	0	5	7	1503.83	434.167	0	0	0.00332484	0.0161228	0	*	*
chrA_FW	CG_UHB_23	CAGL0A00627g	0	0	0	0	506.5	144.5	0	0	0	0	*	*	*
chrA_FW	CG_UHB_23	CAGL0A00649g	0	0	2	0	293.5	87.5	0	0	0.00681431	0	0	*	*
chrA_FW	CG_UHB_23	CAGL0A00715g	0	0	1	0	218.5	69.5	0	0	0.00457666	0	0	*	*
chrA_FW	CG_UHB_23	CAGL0A00737g	0	0.0103093	1	10.9948	1261	386	0	2.6708e-05	0.000793021	0.0284841	0.000854678	*	0.0102561
chrA_FW	CG_UHB_23	CAGL0A00781g	0	0.0408055	19	25.9795	2813.33	804.667	0	5.07111e-05	0.00675355	0.032286	0.000901746	*	0.0202893
chrA_FW	CG_UHB_23	CAGL0A00825g	0	0	1	3	845.333	246.667	0	0	0.00118297	0.0121622	0	*	*
chrA_FW	CG_UHB_23	CAGL0A00869g	0	0.0309752	9	13.9845	1994.5	558.496	0	5.54617e-05	0.0045124	0.0250396	0.00133551	*	0.0153583
chrA_FW	CG_UHB_23	CAGL0A00913g	0	0.107091	6	13.9461	3356.17	921.833	0	0.000116171	0.00178775	0.0151286	0.00530554	*	0.0265277
chrA_FW	CG_UHB_23	CAGL0A00957g	0	0	1	3	929.833	279.167	0	0	0.00107546	0.0107463	0	*	*
chrA_FW	CG_UHB_23	CAGL0A01001g	0	0	0	2	499.5	157.5	0	0	0	0.0126984	0	*	*
chrA_FW	CG_UHB_23	CAGL0A01023g	0	0	0	3	951.5	281.5	0	0	0	0.0106572	0	*	*
chrA_FW	CG_UHB_23	CAGL0A01067g	0	0	1	9	1531.17	391.833	0	0	0.000653097	0.0229689	0	*	*
chrA_FW	CG_UHB_23	CAGL0A01111g	0	0	0	0	156.333	50.6667	0	0	0	0	*	*	*
chrA_FW	CG_UHB_23	CAGL0A01133g	0	0	2	14	1827.17	575.833	0	0	0.00109459	0.0243126	0	*	*
chrA_FW	CG_UHB_23	CAGL0A01155g	0	0	1	3	1428	399	0	0	0.00070028	0.0075188	0	*	*
chrA_FW	CG_UHB_23	CAGL0A01177g	0.0138889	0.0253165	1	10.9804	1948.81	601.168	7.12685e-06	4.21121e-05	0.000513133	0.0182651	0.00323237	0.0137924	0.024996
chrA_FW	CG_UHB_23	CAGL0A01193g	0	0	0	0	231.667	77.3333	0	0	0	0	*	*	*
chrA_FW	CG_UHB_23	CAGL0A01199g	0	0	0	6	1396.67	442.333	0	0	0	0.0135644	0	*	*
chrA_FW	CG_UHB_23	CAGL0A01221g	0	0	1	4	669.333	209.667	0	0	0.00149402	0.0190779	0	*	*
chrA_FW	CG_UHB_23	CAGL0A01284g	0	0	9	18	3254.33	948.667	0	0	0.00276554	0.018974	0	*	*
chrA_FW	CG_UHB_23	CAGL0A01325g	0	0	0	0	1139.33	291.667	0	0	0	0	*	*	*
chrA_FW	CG_UHB_23	CAGL0A01366g	0	0.0769231	3	3.96154	3418.33	967.667	0	7.94934e-05	0.000877621	0.00409391	0.0105664	*	0.0739645
chrA_FW	CG_UHB_23	CAGL0A01408g	0	0	0	0	1148.67	294.333	0	0	0	0	*	*	*
chrA_FW	CG_UHB_23	CAGL0A01430g	0	0.0281662	0	2.98582	1615.17	505.833	0	5.56827e-05	0	0.00590277	0.00932213	*	0.0279664
chrA_FW	CG_UHB_23	CAGL0A01452g	0.0220981	0	2.01111	8.98889	1911.16	530.839	1.15626e-05	0	0.0010523	0.0169334	0.00199776	0.0219753	*
chrA_FW	CG_UHB_23	CAGL0A01474g	0	0	0	0	1372.17	403.833	0	0	0	0	*	*	*
chrA_FW	CG_UHB_23	CAGL0A01562g	0	0	0	0	358.167	106.833	0	0	0	0	*	*	*
chrA_FW	CG_UHB_23	CAGL0A01584g	0	0	0	0	196.667	58.3333	0	0	0	0	*	*	*
chrA_FW	CG_UHB_23	CAGL0A01628g	0	0	0	5	980.833	291.167	0	0	0	0.0171723	0	*	*
chrA_FW	CG_UHB_23	CAGL0A01650g	0	0.0540335	0	3.9726	279.167	74.8333	0	0.000722051	0	0.053086	0.0133233	*	0.0532933
chrA_FW	CG_UHB_23	CAGL0A01716g	0	0	1	5	491	142	0	0	0.00203666	0.0352113	0	*	*
chrA_FW	CG_UHB_23	CAGL0A01738g	0.0328446	0	2.98353	7	1104.84	302.155	2.97278e-05	0	0.00270041	0.0231669	0.00326601	0.01633	*
chrA_FW	CG_UHB_23	CAGL0A01892g	0	0	0	0	198	66	0	0	0	0	*	*	*
chrA_FW	CG_UHB_23	CAGL0A01914g	0	0.0483961	3	21.9757	8761.17	2467.83	0	1.96107e-05	0.00034242	0.00890484	0.00192226	*	0.0160189
chrA_FW	CG_UHB_23	CAGL0A01958g	0	0	0	2	964.333	253.667	0	0	0	0.00788436	0	*	*
chrA_FW	CG_UHB_23	CAGL0A02046g	0	0	0	6	1799.5	528.5	0	0	0	0.0113529	0	*	*
chrA_FW	CG_UHB_23	CAGL0A02112g	0	0	3	10	1263.33	380.667	0	0	0.00237467	0.0262697	0	*	*
chrA_FW	CG_UHB_23	CAGL0A02145g	0	0.0215054	4	4.98925	885.667	287.333	0	7.48447e-05	0.00451637	0.017364	0.00236379	*	0.0212741
chrA_FW	CG_UHB_23	CAGL0A02255g	0	0	0	0	632.833	183.167	0	0	0	0	*	*	*
chrA_FW	CG_UHB_23	CAGL0A02277g	0	0	0	0	632.833	183.167	0	0	0	0	*	*	*
chrA_FW	CG_UHB_23	CAGL0A02299g	0	0	5	7	658.5	178.5	0	0	0.00759301	0.0392157	0	*	*
chrA_FW	CG_UHB_23	CAGL0A02343g	0	0	2	1	206.167	57.8333	0	0	0.00970089	0.0172911	0	*	*
chrA_FW	CG_UHB_23	CAGL0A02387g	0	0	1	4	737.5	219.5	0	0	0.00135593	0.0182232	0	*	*
chrA_FW	CG_UHB_23	CAGL0A02486g	0	0	1	7	2023.83	574.167	0	0	0.000494112	0.0121916	0	*	*
chrA_FW	CG_UHB_23	CAGL0A02508g	0.00980392	0	0.995098	2	720.334	227.666	1.36102e-05	0	0.00138144	0.0087848	0.00325195	0.00975586	*
chrA_FW	CG_UHB_23	CAGL0A02530g	0	0	1	4	729.667	227.333	0	0	0.00137049	0.0175953	0	*	*
chrA_FW	CG_UHB_23	CAGL0A02574g	0	0.0890648	0	2.97872	853.497	283.503	0	0.000314159	0	0.0105069	0.0290259	*	0.0435389
chrA_FW	CG_UHB_23	CAGL0A02596g	0.030303	0	5.98485	8	2073.01	542.99	1.46179e-05	0	0.00288703	0.0147332	0.00213171	0.0298439	*
chrA_FW	CG_UHB_23	CAGL0A02629g	0	0	2	8	1358.33	405.667	0	0	0.00147239	0.0197206	0	*	*
chrA_FW	CG_UHB_23	CAGL0A02706g	0	0	3	8	842.667	264.333	0	0	0.00356013	0.0302648	0	*	*
chrA_FW	CG_UHB_23	CAGL0A02728g	0	0	0	1	213.667	56.3333	0	0	0	0.0177515	0	*	*
chrA_FW	CG_UHB_23	CAGL0A02750g	0	0	0	5	984.667	302.333	0	0	0	0.016538	0	*	*
chrA_FW	CG_UHB_23	CAGL0A02794g	0	0	0	4	501	147	0	0	0	0.0272109	0	*	*
chrA_FW	CG_UHB_23	CAGL0A02816g	0	0	1	6	718.167	211.833	0	0	0.00139243	0.0283242	0	*	*
chrA_FW	CG_UHB_23	CAGL0A02882g	0	0	2	1	240.5	71.5	0	0	0.00831601	0.013986	0	*	*
chrA_FW	CG_UHB_23	CAGL0A02904g	0	0	1	7	1173.17	329.833	0	0	0.000852394	0.0212228	0	*	*
chrA_FW	CG_UHB_23	CAGL0A02948g	0	0	0	1	447	123	0	0	0	0.00813008	0	*	*
chrA_FW	CG_UHB_23	CAGL0A03014g	0	0	5	1	1170.67	332.333	0	0	0.00427107	0.00300903	0	*	*
chrA_FW	CG_UHB_23	CAGL0A03036g	0	0	1	0	230.167	72.8333	0	0	0.00434468	0	0	*	*
chrA_FW	CG_UHB_23	CAGL0A03058g	0	0	2	13	1813	563	0	0	0.00110314	0.0230906	0	*	*
chrA_FW	CG_UHB_23	CAGL0A03102g	0	0.0666277	1	7.9661	1510.33	436.667	0	0.000152583	0.000662105	0.018243	0.0072776	*	0.0654984
chrA_FW	CG_UHB_23	CAGL0A03117g	0	0	0	2	526	170	0	0	0	0.0117647	0	*	*
chrA_FW	CG_UHB_23	CAGL0A03168g	0	0	0	0	249.167	77.8333	0	0	0	0	*	*	*
chrA_FW	CG_UHB_23	CAGL0A03234g	0	0	0	2	1950.33	575.667	0	0	0	0.00347423	0	*	*
chrA_FW	CG_UHB_23	CAGL0A03256g	0	0	1	0	1464.33	419.667	0	0	0.000682905	0	0	*	*
chrA_FW	CG_UHB_23	CAGL0A03322g	0	0	1	1	1050.83	299.167	0	0	0.000951626	0.00334262	0	*	*
chrA_FW	CG_UHB_23	CAGL0A03344g	0	0	0	1	1463.67	411.333	0	0	0	0.00243112	0	*	*
chrA_FW	CG_UHB_23	CAGL0A03410g	0	0	0	0	590	151	0	0	0	0	*	*	*
chrA_FW	CG_UHB_23	CAGL0A03432g	0	0	3	0	2700	753	0	0	0.00111111	0	0	*	*
chrA_FW	CG_UHB_23	CAGL0A03454g	0	0	1	1	1140.17	317.833	0	0	0.000877065	0.0031463	0	*	*
chrA_FW	CG_UHB_23	CAGL0A03674g	0	0	0	0	762.167	227.833	0	0	0	0	*	*	*
chrA_FW	CG_UHB_23	CAGL0A03696g	0	0	0	0	969.333	275.667	0	0	0	0	*	*	*
chrA_FW	CG_UHB_23	CAGL0A03740g	0	0	0	6	1723.17	520.833	0	0	0	0.01152	0	*	*
chrA_FW	CG_UHB_23	CAGL0A03806g	0	0	0	0	1099	311	0	0	0	0	*	*	*
chrA_FW	CG_UHB_23	CAGL0A03828g	0.0172407	0	2.99134	0	1107.67	320.33	1.55649e-05	0	0.00270057	0	0.00572203	0.0171661	*
chrA_FW	CG_UHB_23	CAGL0A03883g	0	0	3	0	310.167	103.833	0	0	0.00967222	0	0	*	*
chrA_FW	CG_UHB_23	CAGL0A03927g	0	0	0	4	1009.5	301.5	0	0	0	0.013267	0	*	*
chrA_FW	CG_UHB_23	CAGL0A03949g	0	0	0	5	623.333	180.667	0	0	0	0.0276753	0	*	*
chrA_FW	CG_UHB_23	CAGL0A03993g	0	0.00740741	1	2.9963	640	176	0	4.20875e-05	0.0015625	0.0170244	0.00184499	*	0.00737997
chrA_FW	CG_UHB_23	CAGL0A04059g	0	0	2	3	1051.17	301.833	0	0	0.00190265	0.00993926	0	*	*
chrA_FW	CG_UHB_23	CAGL0A04081g	0	0.03603	2	4.98182	841.333	280.667	0	0.000128373	0.00237718	0.0177499	0.00510035	*	0.0357025
chrA_FW	CG_UHB_23	CAGL0A04103g	0	0	0	5	424	125	0	0	0	0.04	0	*	*
chrA_FW	CG_UHB_23	CAGL0A04125g	0	0.0285714	0	6.98571	623.333	171.667	0	0.000166436	0	0.0406935	0.00402332	*	0.0281633
chrA_FW	CG_UHB_23	CAGL0A04213g	0	0	1	10	1473	444	0	0	0.000678887	0.0225225	0	*	*
chrA_FW	CG_UHB_23	CAGL0A04235g	0	0	2	1	1670.67	486.333	0	0	0.00119713	0.0020562	0	*	*
chrA_FW	CG_UHB_23	CAGL0A04279g	0	0	2	6	892.5	259.5	0	0	0.0022409	0.0231214	0	*	*
chrA_FW	CG_UHB_23	CAGL0A04323g	0	0	0	3	499.333	148.667	0	0	0	0.0201794	0	*	*
chrA_FW	CG_UHB_23	CAGL0A04389g	0	0	0	0	243.833	59.1667	0	0	0	0	*	*	*
chrA_FW	CG_UHB_23	CAGL0A04411g	0	0.0540197	1	14.9728	1528.68	436.323	0	0.000123807	0.00065416	0.0343159	0.00335283	*	0.0268226
chrA_FW	CG_UHB_23	CAGL0A04433g	0	0	1	3	600.667	179.333	0	0	0.00166482	0.0167286	0	*	*
chrA_FW	CG_UHB_23	CAGL0A04455g	0	0.0127389	4	4.99363	2551.33	742.667	0	1.71529e-05	0.00156781	0.00672392	0.00140641	*	0.0126577
chrA_FW	CG_UHB_23	CAGL0A04477g	0	0	3	3	1814.5	495.5	0	0	0.00165335	0.00605449	0	*	*
chrA_FW	CG_UHB_23	CAGL0A04521g	0	0	0	1	459.667	143.333	0	0	0	0.00697674	0	*	*
chrA_FW	CG_UHB_23	CAGL0A04543g	0	0	2	4	852.833	236.167	0	0	0.00234512	0.0169372	0	*	*
chrA_FW	CG_UHB_23	CAGL0A04565g	0	0	0	5	2434.33	688.667	0	0	0	0.00726041	0	*	*
chrA_FW	CG_UHB_23	CAGL0A04587g	0	0	0	1	1015.33	310.667	0	0	0	0.00321888	0	*	*
chrA_FW	CG_UHB_23	CAGL0A04631g	0	0	2	2	855.833	227.167	0	0	0.0023369	0.00880411	0	*	*
chrA_FW	CG_UHB_23	CAGL0A04697g	0	0	0	0	286.833	85.1667	0	0	0	0	*	*	*
chrA_FW	CG_UHB_23	CAGL0A04785g	0	0	1	4	1372.83	427.167	0	0	0.000728421	0.00936403	0	*	*
chrA_FW	CG_UHB_23	CAGL0A04807g	0	0	0	0	625.833	169.167	0	0	0	0	*	*	*
chrA_FW	CG_UHB_01	CAGL0A00209g	0	0.0162596	2	3.99184	1671.67	506.333	0	3.21125e-05	0.00119641	0.00788381	0.00269888	*	0.0161933
chrA_FW	CG_UHB_01	CAGL0A00231g	0	0	1	3	1846.83	532.167	0	0	0.000541467	0.00563733	0	*	*
chrA_FW	CG_UHB_01	CAGL0A00275g	0	0	0	1	631.667	166.333	0	0	0	0.00601202	0	*	*
chrA_FW	CG_UHB_01	CAGL0A00319g	0	0.00961538	3	5.99519	1191.33	335.667	0	2.86456e-05	0.00251819	0.0178606	0.00106324	*	0.00956916
chrA_FW	CG_UHB_01	CAGL0A00341g	0.00471698	0	0.997642	2	430.5	136.5	1.0957e-05	0	0.0023174	0.014652	0.00156862	0.00470586	*
chrA_FW	CG_UHB_01	CAGL0A00407g	0	0	0	1	581.333	180.667	0	0	0	0.00553506	0	*	*
chrA_FW	CG_UHB_01	CAGL0A00451g	0	0	1	0	2592.17	728.833	0	0	0.000385778	0	0	*	*
chrA_FW	CG_UHB_01	CAGL0A00517g	0	0	0	5	2568	798	0	0	0	0.00626566	0	*	*
chrA_FW	CG_UHB_01	CAGL0A00583g	0.0034662	0	6	9	1505	433.001	2.30313e-06	0	0.00398671	0.0207852	0.00023068	0.0034602	*
chrA_FW	CG_UHB_01	CAGL0A00627g	0	0	0	1	506.5	144.5	0	0	0	0.00692042	0	*	*
chrA_FW	CG_UHB_01	CAGL0A00649g	0	0	2	0	292.333	88.6667	0	0	0.00684151	0	0	*	*
chrA_FW	CG_UHB_01	CAGL0A00715g	0	0	1	0	217.667	70.3333	0	0	0.00459418	0	0	*	*
chrA_FW	CG_UHB_01	CAGL0A00737g	0	0.0218399	0	4.98905	1261.33	385.667	0	5.66289e-05	0	0.0129362	0.00435194	*	0.0108799
chrA_FW	CG_UHB_01	CAGL0A00781g	0	0.00350877	8	7.99825	2817	801	0	4.38049e-06	0.0028399	0.00998533	0.000218914	*	0.00350262
chrA_FW	CG_UHB_01	CAGL0A00825g	0	0	1	2	845.167	246.833	0	0	0.0011832	0.00810263	0	*	*
chrA_FW	CG_UHB_01	CAGL0A00869g	0	0.00534759	0	1.99733	1993.5	559.498	0	9.55784e-06	0	0.00356985	0.00266665	*	0.0053333
chrA_FW	CG_UHB_01	CAGL0A00913g	0.00826446	0.0436469	5.99587	9.97795	3356.33	921.665	2.46235e-06	4.73566e-05	0.00178643	0.010826	0.00323026	0.00823031	0.0217269
chrA_FW	CG_UHB_01	CAGL0A00957g	0	0	1	3	929.833	279.167	0	0	0.00107546	0.0107463	0	*	*
chrA_FW	CG_UHB_01	CAGL0A01001g	0	0	0	1	499.667	157.333	0	0	0	0.00635593	0	*	*
chrA_FW	CG_UHB_01	CAGL0A01023g	0	0	0	1	952.167	280.833	0	0	0	0.00356083	0	*	*
chrA_FW	CG_UHB_01	CAGL0A01067g	0	0.0136054	0	22.9932	1531.83	391.167	0	3.47817e-05	0	0.0587811	0.000587517	*	0.0135129
chrA_FW	CG_UHB_01	CAGL0A01111g	0	0	0	0	156.333	50.6667	0	0	0	0	*	*	*
chrA_FW	CG_UHB_01	CAGL0A01133g	0.00894846	0.0181811	1.00448	18.9955	1827.17	575.835	4.89745e-06	3.15734e-05	0.00054975	0.0329878	0.00135132	0.00892839	0.018098
chrA_FW	CG_UHB_01	CAGL0A01155g	0.00600601	8.67362e-17	2.003	11.997	1428.67	398.333	4.20392e-06	2.17748e-19	0.00140201	0.030118	0.000427712	0.00598797	*
chrA_FW	CG_UHB_01	CAGL0A01177g	0	0.0190476	3	8.99048	1947.5	602.5	0	3.16143e-05	0.00154044	0.014922	0.00157218	*	0.0188662
chrA_FW	CG_UHB_01	CAGL0A01193g	0	0	0	0	231.667	77.3333	0	0	0	0	*	*	*
chrA_FW	CG_UHB_01	CAGL0A01199g	0.0162602	0.052325	0.99187	2.99213	1396.67	442.333	1.16421e-05	0.000118293	0.000710169	0.00676441	0.0170258	0.016128	0.0259876
chrA_FW	CG_UHB_01	CAGL0A01221g	0	0	2	3	670	209	0	0	0.00298507	0.0143541	0	*	*
chrA_FW	CG_UHB_01	CAGL0A01284g	0	1.13903	11	19.1423	3254.5	948.5	0	0.00120088	0.00337994	0.0201817	0.0358018	*	0.221971
chrA_FW	CG_UHB_01	CAGL0A01325g	0	0	0	1	1139.33	291.667	0	0	0	0.00342857	0	*	*
chrA_FW	CG_UHB_01	CAGL0A01366g	1.08303	1.60857	17.2143	33.001	3418.26	967.735	0.000316836	0.00166221	0.00503597	0.0341012	0.048311	0.329932	0.190297
chrA_FW	CG_UHB_01	CAGL0A01408g	0	0	0	0	1148.67	294.333	0	0	0	0	*	*	*
chrA_FW	CG_UHB_01	CAGL0A01430g	0	0.00952381	0	4.99524	1614.5	506.5	0	1.88032e-05	0	0.00986227	0.00189569	*	0.00947846
chrA_FW	CG_UHB_01	CAGL0A01452g	0.00662252	0	1.99669	7	1911.17	530.833	3.46517e-06	0	0.00104475	0.0131868	0.000733399	0.00660059	*
chrA_FW	CG_UHB_01	CAGL0A01474g	0	0.00873362	2	8.99563	1371.5	404.5	0	2.15912e-05	0.00145826	0.0222389	0.000790499	*	0.00869549
chrA_FW	CG_UHB_01	CAGL0A01562g	0	0	0	1	358.167	106.833	0	0	0	0.00936037	0	*	*
chrA_FW	CG_UHB_01	CAGL0A01584g	0	0	1	1	196.667	58.3333	0	0	0.00508475	0.0171429	0	*	*
chrA_FW	CG_UHB_01	CAGL0A01628g	0	0	0	3	980.833	291.167	0	0	0	0.0103034	0	*	*
chrA_FW	CG_UHB_01	CAGL0A01650g	0	0.0128205	0	1.99359	279.332	74.6677	0	0.000171701	0	0.0266995	0.00636917	*	0.0127383
chrA_FW	CG_UHB_01	CAGL0A01716g	0	0.017094	0	1.99145	492.333	140.667	0	0.000121521	0	0.0141572	0.00847396	*	0.0169479
chrA_FW	CG_UHB_01	CAGL0A01738g	0.0090702	0.00938967	3.99545	3.99531	1104.83	302.167	8.20956e-06	3.10745e-05	0.00361634	0.0132222	0.0022994	0.00904959	0.00934559
chrA_FW	CG_UHB_01	CAGL0A01892g	0	0	0	0	198	66	0	0	0	0	*	*	*
chrA_FW	CG_UHB_01	CAGL0A01914g	0	0.0413876	3	50.9792	8761.5	2467.5	0	1.67731e-05	0.000342407	0.0206603	0.000763636	*	0.0137455
chrA_FW	CG_UHB_01	CAGL0A01958g	0	0.00479616	1	2.9976	964.333	253.667	0	1.89073e-05	0.00103699	0.0118171	0.00119617	*	0.00478466
chrA_FW	CG_UHB_01	CAGL0A02046g	0	0	1	0	1799.67	528.333	0	0	0.000555658	0	0	*	*
chrA_FW	CG_UHB_01	CAGL0A02112g	0	0.0382666	1	8.98058	1263.5	380.5	0	0.000100569	0.000791452	0.0236021	0.00380809	*	0.0380809
chrA_FW	CG_UHB_01	CAGL0A02145g	0	0	4	6	885.667	287.333	0	0	0.00451637	0.0208817	0	*	*
chrA_FW	CG_UHB_01	CAGL0A02255g	0	0	0	0	632.833	183.167	0	0	0	0	*	*	*
chrA_FW	CG_UHB_01	CAGL0A02277g	0	0	0	0	632.833	183.167	0	0	0	0	*	*	*
chrA_FW	CG_UHB_01	CAGL0A02299g	0	0.00735294	19	21.9963	659.333	177.667	0	4.13862e-05	0.028817	0.123807	0.000174426	*	0.00732591
chrA_FW	CG_UHB_01	CAGL0A02343g	0.083203	0	2	1	205.138	58.8621	0.000405595	0	0.00974954	0.0169889	0.0275348	0.0826044	*
chrA_FW	CG_UHB_01	CAGL0A02387g	0	0	1	4	736.833	220.167	0	0	0.00135716	0.0181681	0	*	*
chrA_FW	CG_UHB_01	CAGL0A02486g	0	0.0368306	2	15.9816	2023.17	574.833	0	6.40718e-05	0.000988549	0.0278021	0.00203002	*	0.0182702
chrA_FW	CG_UHB_01	CAGL0A02508g	0	0	1	4	720.333	227.667	0	0	0.00138825	0.0175695	0	*	*
chrA_FW	CG_UHB_01	CAGL0A02530g	0	0	1	6	729.667	227.333	0	0	0.00137049	0.026393	0	*	*
chrA_FW	CG_UHB_01	CAGL0A02574g	0	0	0	5	853	284	0	0	0	0.0176056	0	*	*
chrA_FW	CG_UHB_01	CAGL0A02596g	0.0237131	0.0199052	3.98805	11.99	2073.67	542.327	1.14353e-05	3.67032e-05	0.00192318	0.0221085	0.00271403	0.0236187	0.00990292
chrA_FW	CG_UHB_01	CAGL0A02629g	0	0	2	7	1358.33	405.667	0	0	0.00147239	0.0172555	0	*	*
chrA_FW	CG_UHB_01	CAGL0A02706g	0	0.0454545	2	8.97727	842.667	264.333	0	0.000171959	0.00237342	0.0339619	0.00403832	*	0.0444215
chrA_FW	CG_UHB_01	CAGL0A02728g	0	0	2	0	213.667	56.3333	0	0	0.00936037	0	0	*	*
chrA_FW	CG_UHB_01	CAGL0A02750g	0	0	0	6	985.667	301.333	0	0	0	0.0199115	0	*	*
chrA_FW	CG_UHB_01	CAGL0A02794g	0	0	0	2	500.667	147.333	0	0	0	0.0135747	0	*	*
chrA_FW	CG_UHB_01	CAGL0A02816g	0	0	0	6	718.167	211.833	0	0	0	0.0283242	0	*	*
chrA_FW	CG_UHB_01	CAGL0A02882g	0	0	0	3	240.5	71.5	0	0	0	0.041958	0	*	*
chrA_FW	CG_UHB_01	CAGL0A02904g	0.00552486	0	2.99724	7	1173.5	329.501	4.70802e-06	0	0.0025541	0.0212443	0.00055096	0.0055096	*
chrA_FW	CG_UHB_01	CAGL0A02948g	0	0.0108696	0	2.99457	447.332	122.668	0	8.86093e-05	0	0.0244119	0.0036035	*	0.0108105
chrA_FW	CG_UHB_01	CAGL0A03014g	0.00696864	0	4.99652	1	1169.67	333.331	5.95779e-06	0	0.00427173	0.00300002	0.00115739	0.00694436	*
chrA_FW	CG_UHB_01	CAGL0A03036g	0	0.0121212	0	1.99394	230.167	72.8333	0	0.000166424	0	0.0273767	0.00602388	*	0.0120478
chrA_FW	CG_UHB_01	CAGL0A03058g	0	0	1	5	1813.83	562.167	0	0	0.000551319	0.00889416	0	*	*
chrA_FW	CG_UHB_01	CAGL0A03102g	0.0447606	0	1.02273	7.97727	1508.67	438.333	2.9669e-05	0	0.000677901	0.0181991	0.00493572	0.0444215	*
chrA_FW	CG_UHB_01	CAGL0A03117g	0	0	1	2	526	170	0	0	0.00190114	0.0117647	0	*	*
chrA_FW	CG_UHB_01	CAGL0A03168g	0	0	0	2	249.167	77.8333	0	0	0	0.0256959	0	*	*
chrA_FW	CG_UHB_01	CAGL0A03234g	0	0	0	4	1950.33	575.667	0	0	0	0.00694847	0	*	*
chrA_FW	CG_UHB_01	CAGL0A03256g	0.0070175	0.00350256	0.00351494	6.99473	1464.17	419.832	4.79283e-06	8.34277e-06	2.40064e-06	0.0166608	0.00150022	*	*
chrA_FW	CG_UHB_01	CAGL0A03322g	0.00869565	0	1.00435	3.99565	1050.83	299.167	8.27501e-06	0	0.000955763	0.0133559	0.00173157	0.00865784	*
chrA_FW	CG_UHB_01	CAGL0A03344g	0.0265455	0	3.98096	10.0056	1463	412	1.81446e-05	0	0.00272109	0.0242856	0.00188764	0.026427	*
chrA_FW	CG_UHB_01	CAGL0A03410g	0.00595238	0.0106383	0.997024	1.99468	589.17	151.83	1.0103e-05	7.00673e-05	0.00169225	0.0131376	0.00550546	0.00593467	0.0105817
chrA_FW	CG_UHB_01	CAGL0A03432g	0	0.00446429	3	6.99777	2700	753	0	5.92867e-06	0.00111111	0.00929318	0.000445432	*	0.00445432
chrA_FW	CG_UHB_01	CAGL0A03454g	0.0102041	0	3	0	1139.5	318.5	8.95488e-06	0	0.00263273	0	0.00338401	0.010152	*
chrA_FW	CG_UHB_01	CAGL0A03674g	0	0	2	5	762.167	227.833	0	0	0.0026241	0.0219459	0	*	*
chrA_FW	CG_UHB_01	CAGL0A03696g	0	0	0	6	968.667	276.333	0	0	0	0.0217129	0	*	*
chrA_FW	CG_UHB_01	CAGL0A03740g	0	0.0320799	0	6	1723.17	520.833	0	6.15934e-05	0	0.01152	0.00531775	*	0.0319065
chrA_FW	CG_UHB_01	CAGL0A03806g	0	0	0	0	1099	311	0	0	0	0	*	*	*
chrA_FW	CG_UHB_01	CAGL0A03828g	0	0	4	0	1109.33	318.667	0	0	0.00360577	0	0	*	*
chrA_FW	CG_UHB_01	CAGL0A03883g	0	0	2	1	311.833	102.167	0	0	0.00641368	0.00978793	0	*	*
chrA_FW	CG_UHB_01	CAGL0A03927g	0	0	0	6	1009.5	301.5	0	0	0	0.0199005	0	*	*
chrA_FW	CG_UHB_01	CAGL0A03949g	0	0.00790514	0	5.99605	623.333	180.667	0	4.37554e-05	0	0.0331885	0.00131232	*	0.00787389
chrA_FW	CG_UHB_01	CAGL0A03993g	0	0	1	4	639.833	176.167	0	0	0.00156291	0.0227058	0	*	*
chrA_FW	CG_UHB_01	CAGL0A04059g	0	0	2	8	1050.17	302.833	0	0	0.00190446	0.0264172	0	*	*
chrA_FW	CG_UHB_01	CAGL0A04081g	0	0.0104712	2	3.99476	841.333	280.667	0	3.73083e-05	0.00237718	0.0142331	0.00173606	*	0.0104164
chrA_FW	CG_UHB_01	CAGL0A04103g	0.0153846	0	0.992308	4	426.336	125.664	3.60857e-05	0	0.00232753	0.0318309	0.00305325	0.0152663	*
chrA_FW	CG_UHB_01	CAGL0A04125g	0	0.0363554	0	3.9816	623	172	0	0.000211368	0	0.0231488	0.00903308	*	0.0361323
chrA_FW	CG_UHB_01	CAGL0A04213g	0	0	1	1	1473.17	443.833	0	0	0.00067881	0.0022531	0	*	*
chrA_FW	CG_UHB_01	CAGL0A04235g	0.00938967	0	4.99531	3	1671.33	485.667	5.61807e-06	0	0.00298881	0.00617708	0.0011682	0.00934559	*
chrA_FW	CG_UHB_01	CAGL0A04279g	0	0	1	6	892.5	259.5	0	0	0.00112045	0.0231214	0	*	*
chrA_FW	CG_UHB_01	CAGL0A04323g	0	0	0	0	499.333	148.667	0	0	0	0	*	*	*
chrA_FW	CG_UHB_01	CAGL0A04389g	0	0	0	0	243.833	59.1667	0	0	0	0	*	*	*
chrA_FW	CG_UHB_01	CAGL0A04411g	0	0	0	4	1529	436	0	0	0	0.00917431	0	*	*
chrA_FW	CG_UHB_01	CAGL0A04433g	0	0	0	7	601	179	0	0	0	0.0391061	0	*	*
chrA_FW	CG_UHB_01	CAGL0A04455g	0.019802	0.00947867	2.9901	12.9953	2551.99	742.007	7.75942e-06	1.27744e-05	0.00117167	0.0175137	0.00181498	0.0196059	0.00943375
chrA_FW	CG_UHB_01	CAGL0A04477g	0	0	6	3	1813.67	496.333	0	0	0.00330822	0.00604433	0	*	*
chrA_FW	CG_UHB_01	CAGL0A04521g	0	0	0	2	459.667	143.333	0	0	0	0.0139535	0	*	*
chrA_FW	CG_UHB_01	CAGL0A04543g	0.0296459	0.0124221	2.99726	0.993769	853.491	235.509	3.47349e-05	5.27458e-05	0.00351177	0.00421967	0.0104852	0.0147786	0.0123834
chrA_FW	CG_UHB_01	CAGL0A04565g	0.0363278	0	3.98172	8	2434.5	688.496	1.49221e-05	0	0.00163554	0.0116195	0.00300635	0.0180381	*
chrA_FW	CG_UHB_01	CAGL0A04587g	0	0	1	7	1016	310	0	0	0.000984252	0.0225806	0	*	*
chrA_FW	CG_UHB_01	CAGL0A04631g	0	0	2	2	854	229	0	0	0.00234192	0.00873362	0	*	*
chrA_FW	CG_UHB_01	CAGL0A04697g	0	0	0	0	286.833	85.1667	0	0	0	0	*	*	*
chrA_FW	CG_UHB_01	CAGL0A04785g	0	0.00453515	1	2.99773	1372.83	427.167	0	1.06168e-05	0.000728421	0.00701771	0.00113122	*	0.00452486
chrA_FW	CG_UHB_01	CAGL0A04807g	0	0	0	1	625.833	169.167	0	0	0	0.00591133	0	*	*
chrA_FW	CG_UHB_24	CAGL0A00209g	0	0	2	4	1671.67	506.333	0	0	0.00119641	0.00789993	0	*	*
chrA_FW	CG_UHB_24	CAGL0A00231g	0	0.00966184	1	1.99517	1846.83	532.167	0	1.81557e-05	0.000541467	0.00374914	0.00320505	*	0.00961516
chrA_FW	CG_UHB_24	CAGL0A00275g	0	0	0	1	631.667	166.333	0	0	0	0.00601202	0	*	*
chrA_FW	CG_UHB_24	CAGL0A00319g	0	0.0296263	3	5.98507	1191.33	335.667	0	8.82611e-05	0.00251819	0.0178304	0.00326725	*	0.0294052
chrA_FW	CG_UHB_24	CAGL0A00341g	0	0	1	2	430.5	136.5	0	0	0.00232288	0.014652	0	*	*
chrA_FW	CG_UHB_24	CAGL0A00407g	0	0	0	1	581.333	180.667	0	0	0	0.00553506	0	*	*
chrA_FW	CG_UHB_24	CAGL0A00451g	0	0	1	0	2592.17	728.833	0	0	0.000385778	0	0	*	*
chrA_FW	CG_UHB_24	CAGL0A00517g	0	0.0392157	0	4.98039	2568	798	0	4.91425e-05	0	0.00624109	0.00768935	*	0.0384468
chrA_FW	CG_UHB_24	CAGL0A00583g	0	0	4	9	1503.83	434.167	0	0	0.00265987	0.0207294	0	*	*
chrA_FW	CG_UHB_24	CAGL0A00627g	0	0	0	1	506.5	144.5	0	0	0	0.00692042	0	*	*
chrA_FW	CG_UHB_24	CAGL0A00649g	0	0	2	0	292.333	88.6667	0	0	0.00684151	0	0	*	*
chrA_FW	CG_UHB_24	CAGL0A00715g	0	0	1	0	217.667	70.3333	0	0	0.00459418	0	0	*	*
chrA_FW	CG_UHB_24	CAGL0A00737g	0	0.0144928	0	4.99275	1261.33	385.667	0	3.75784e-05	0	0.0129458	0.00287755	*	0.0143877
chrA_FW	CG_UHB_24	CAGL0A00781g	0	0	7	8	2816.33	801.667	0	0	0.0024855	0.00997921	0	*	*
chrA_FW	CG_UHB_24	CAGL0A00825g	0	0	1	2	845.167	246.833	0	0	0.0011832	0.00810263	0	*	*
chrA_FW	CG_UHB_24	CAGL0A00869g	0	0	0	2	1993.5	559.5	0	0	0	0.00357462	0	*	*
chrA_FW	CG_UHB_24	CAGL0A00913g	0	0.0553119	6	9.97234	3356.33	921.667	0	6.00129e-05	0.00178767	0.0108199	0.00342093	*	0.018245
chrA_FW	CG_UHB_24	CAGL0A00957g	0	0	1	3	929.833	279.167	0	0	0.00107546	0.0107463	0	*	*
chrA_FW	CG_UHB_24	CAGL0A01001g	0	0	0	1	499.667	157.333	0	0	0	0.00635593	0	*	*
chrA_FW	CG_UHB_24	CAGL0A01023g	0	0.0224719	0	0.988764	952.159	280.841	0	8.00165e-05	0	0.00352073	0.0222194	*	0.0222194
chrA_FW	CG_UHB_24	CAGL0A01067g	0.0783673	0.0289855	0.96	22.9855	1531.83	391.167	5.11592e-05	7.41001e-05	0.0006267	0.0587614	0.00439023	0.0768	0.0285654
chrA_FW	CG_UHB_24	CAGL0A01111g	0	0	0	0	156.333	50.6667	0	0	0	0	*	*	*
chrA_FW	CG_UHB_24	CAGL0A01133g	0.00865801	0.106399	1.00433	19.985	1827.17	575.835	4.73849e-06	0.000184774	0.000549665	0.0347062	0.00542181	0.00862053	0.0350792
chrA_FW	CG_UHB_24	CAGL0A01155g	0	0	2	11	1428.67	398.333	0	0	0.00139991	0.0276151	0	*	*
chrA_FW	CG_UHB_24	CAGL0A01177g	0	0	3	9	1947.5	602.5	0	0	0.00154044	0.0149378	0	*	*
chrA_FW	CG_UHB_24	CAGL0A01193g	0	0	0	0	231.667	77.3333	0	0	0	0	*	*	*
chrA_FW	CG_UHB_24	CAGL0A01199g	0	0	1	2	1396.67	442.333	0	0	0.00071599	0.00452148	0	*	*
chrA_FW	CG_UHB_24	CAGL0A01221g	0	0	1	3	669.333	209.667	0	0	0.00149402	0.0143084	0	*	*
chrA_FW	CG_UHB_24	CAGL0A01284g	0	0.100564	10	15.9885	3254.5	948.5	0	0.000106025	0.00307267	0.0168566	0.00382786	*	0.0497621
chrA_FW	CG_UHB_24	CAGL0A01325g	0	0	0	0	1139.33	291.667	0	0	0	0	*	*	*
chrA_FW	CG_UHB_24	CAGL0A01366g	0.0190476	0.199756	10.9905	23.9001	3418	968	5.57274e-06	0.000206359	0.00321547	0.0246902	0.00595726	0.0188662	0.0632126
chrA_FW	CG_UHB_24	CAGL0A01408g	0	0	0	0	1148.67	294.333	0	0	0	0	*	*	*
chrA_FW	CG_UHB_24	CAGL0A01430g	0	0	0	4	1614.5	506.5	0	0	0	0.00789733	0	*	*
chrA_FW	CG_UHB_24	CAGL0A01452g	0.0436192	0	2.98773	6	1910.5	531.5	2.28313e-05	0	0.00156385	0.0112888	0.0048094	0.0216423	*
chrA_FW	CG_UHB_24	CAGL0A01474g	0	0	3	10	1370.83	405.167	0	0	0.00218845	0.0246812	0	*	*
chrA_FW	CG_UHB_24	CAGL0A01562g	0	0	0	1	358.167	106.833	0	0	0	0.00936037	0	*	*
chrA_FW	CG_UHB_24	CAGL0A01584g	0	0	1	1	196.667	58.3333	0	0	0.00508475	0.0171429	0	*	*
chrA_FW	CG_UHB_24	CAGL0A01628g	0	0	0	3	980.833	291.167	0	0	0	0.0103034	0	*	*
chrA_FW	CG_UHB_24	CAGL0A01650g	0	0	0	2	279.333	74.6667	0	0	0	0.0267857	0	*	*
chrA_FW	CG_UHB_24	CAGL0A01716g	0	0	0	2	492.333	140.667	0	0	0	0.014218	0	*	*
chrA_FW	CG_UHB_24	CAGL0A01738g	0	0	3	4	1105.17	301.833	0	0	0.00271452	0.0132523	0	*	*
chrA_FW	CG_UHB_24	CAGL0A01892g	0	0	0	0	198	66	0	0	0	0	*	*	*
chrA_FW	CG_UHB_24	CAGL0A01914g	0.0321114	0.033203	3.99246	51.9791	8761.5	2467.5	3.66506e-06	1.34561e-05	0.000455682	0.0210655	0.00115824	0.0159677	0.0164631
chrA_FW	CG_UHB_24	CAGL0A01958g	0	0.010989	1	2.99451	964.333	253.667	0	4.33207e-05	0.00103699	0.0118049	0.00273216	*	0.0109286
chrA_FW	CG_UHB_24	CAGL0A02046g	0.0180988	0	1.99091	0	1799.67	528.333	1.00567e-05	0	0.00110627	0	0.00900826	0.0180165	*
chrA_FW	CG_UHB_24	CAGL0A02112g	0.0212766	0	0.989362	9	1263.5	380.502	1.68394e-05	0	0.000783034	0.023653	0.00210502	0.0210502	*
chrA_FW	CG_UHB_24	CAGL0A02145g	0.0162602	0	3.99187	6	885.667	287.333	1.83592e-05	0	0.00450719	0.0208817	0.0016128	0.016128	*
chrA_FW	CG_UHB_24	CAGL0A02255g	0	0	0	0	632.833	183.167	0	0	0	0	*	*	*
chrA_FW	CG_UHB_24	CAGL0A02277g	0	0	0	0	632.833	183.167	0	0	0	0	*	*	*
chrA_FW	CG_UHB_24	CAGL0A02299g	0	0	14	11	659	178	0	0	0.0212443	0.0617978	0	*	*
chrA_FW	CG_UHB_24	CAGL0A02343g	0	0	1	1	205	59	0	0	0.00487805	0.0169492	0	*	*
chrA_FW	CG_UHB_24	CAGL0A02387g	0	0.0238095	1	3.9881	736.833	220.167	0	0.000108143	0.00135716	0.018114	0.00470522	*	0.0235261
chrA_FW	CG_UHB_24	CAGL0A02486g	0	0	2	17	2023.17	574.833	0	0	0.000988549	0.0295738	0	*	*
chrA_FW	CG_UHB_24	CAGL0A02508g	0.0113636	0	0.994318	4	720.334	227.666	1.57755e-05	0	0.00138036	0.0175696	0.00225981	0.0112991	*
chrA_FW	CG_UHB_24	CAGL0A02530g	0	0	1	6	729.667	227.333	0	0	0.00137049	0.026393	0	*	*
chrA_FW	CG_UHB_24	CAGL0A02574g	0	0	0	5	853	284	0	0	0	0.0176056	0	*	*
chrA_FW	CG_UHB_24	CAGL0A02596g	0.0298473	0	3.98496	12	2073.67	542.333	1.43935e-05	0	0.0019217	0.0221266	0.00185143	0.0296229	*
chrA_FW	CG_UHB_24	CAGL0A02629g	0	0	2	7	1358.33	405.667	0	0	0.00147239	0.0172555	0	*	*
chrA_FW	CG_UHB_24	CAGL0A02706g	0.0850242	0	2.04348	9.95652	842.652	264.348	0.000100901	0	0.00242506	0.0376645	0.00693132	0.0831758	*
chrA_FW	CG_UHB_24	CAGL0A02728g	0	0	2	0	213.667	56.3333	0	0	0.00936037	0	0	*	*
chrA_FW	CG_UHB_24	CAGL0A02750g	0	0	0	6	985.667	301.333	0	0	0	0.0199115	0	*	*
chrA_FW	CG_UHB_24	CAGL0A02794g	0	0	0	2	500.667	147.333	0	0	0	0.0135747	0	*	*
chrA_FW	CG_UHB_24	CAGL0A02816g	0	0	0	6	718.167	211.833	0	0	0	0.0283242	0	*	*
chrA_FW	CG_UHB_24	CAGL0A02882g	0	0	0	3	240.5	71.5	0	0	0	0.041958	0	*	*
chrA_FW	CG_UHB_24	CAGL0A02904g	0.010929	0	2.99454	7	1173.5	329.502	9.31315e-06	0	0.0025518	0.0212442	0.00108692	0.0108692	*
chrA_FW	CG_UHB_24	CAGL0A02948g	0	0.0289855	0	2.98551	447.333	122.667	0	0.000236295	0	0.0243384	0.00952181	*	0.0285654
chrA_FW	CG_UHB_24	CAGL0A03014g	0	0	5	1	1169.67	333.333	0	0	0.00427472	0.003	0	*	*
chrA_FW	CG_UHB_24	CAGL0A03036g	0	0	0	2	230.167	72.8333	0	0	0	0.02746	0	*	*
chrA_FW	CG_UHB_24	CAGL0A03058g	0	0	1	4	1814	562	0	0	0.000551268	0.00711744	0	*	*
chrA_FW	CG_UHB_24	CAGL0A03102g	0.177742	0.0215054	2.0411	7.94815	1508.66	438.345	0.000117815	4.90604e-05	0.00135292	0.0181322	0.0196923	0.0878243	0.0212741
chrA_FW	CG_UHB_24	CAGL0A03117g	0	0	1	2	526	170	0	0	0.00190114	0.0117647	0	*	*
chrA_FW	CG_UHB_24	CAGL0A03168g	0	0	0	1	249.167	77.8333	0	0	0	0.012848	0	*	*
chrA_FW	CG_UHB_24	CAGL0A03234g	0	0	0	4	1950.33	575.667	0	0	0	0.00694847	0	*	*
chrA_FW	CG_UHB_24	CAGL0A03256g	0	0	0	6	1463.5	420.5	0	0	0	0.0142687	0	*	*
chrA_FW	CG_UHB_24	CAGL0A03322g	0	0.0097561	1	2.99512	1050.83	299.167	0	3.26109e-05	0.000951626	0.0100115	0.00242713	*	0.00970851
chrA_FW	CG_UHB_24	CAGL0A03344g	0	0	3.98039	10.0196	1463	412	0	0	0.00272071	0.0243194	0	*	*
chrA_FW	CG_UHB_24	CAGL0A03410g	0.0075188	0.0210526	0.996241	1.98947	589.174	151.826	1.27616e-05	0.000138663	0.00169091	0.0131036	0.00944052	0.00749053	0.020831
chrA_FW	CG_UHB_24	CAGL0A03432g	0	0	3	7	2700	753	0	0	0.00111111	0.00929615	0	*	*
chrA_FW	CG_UHB_24	CAGL0A03454g	0.0137931	0	2.9931	0	1140.17	317.833	1.20974e-05	0	0.00262515	0	0.00456599	0.013698	*
chrA_FW	CG_UHB_24	CAGL0A03674g	0	0	2	5	762.167	227.833	0	0	0.0026241	0.0219459	0	*	*
chrA_FW	CG_UHB_24	CAGL0A03696g	0	0.0291939	0	5.98529	968.667	276.333	0	0.000105647	0	0.0216597	0.00482987	*	0.0289792
chrA_FW	CG_UHB_24	CAGL0A03740g	0	0	0	5	1723.17	520.833	0	0	0	0.0096	0	*	*
chrA_FW	CG_UHB_24	CAGL0A03806g	0	0	0	0	1099	311	0	0	0	0	*	*	*
chrA_FW	CG_UHB_24	CAGL0A03828g	0.0264877	0	2.98667	0	1109	318.996	2.38842e-05	0	0.00269311	0	0.00877037	0.0263111	*
chrA_FW	CG_UHB_24	CAGL0A03883g	0.0327869	0	1.98361	1	311.822	102.178	0.000105146	0	0.00636133	0.00978688	0.0107498	0.0322494	*
chrA_FW	CG_UHB_24	CAGL0A03927g	0	0.0425532	0	5.97872	1009.5	301.5	0	0.000141138	0	0.0198299	0.0069413	*	0.0416478
chrA_FW	CG_UHB_24	CAGL0A03949g	0	0	0	6	623.333	180.667	0	0	0	0.0332103	0	*	*
chrA_FW	CG_UHB_24	CAGL0A03993g	0	0	1	4	639.833	176.167	0	0	0.00156291	0.0227058	0	*	*
chrA_FW	CG_UHB_24	CAGL0A04059g	0.0188679	0	1.99057	8	1050.16	302.836	1.79667e-05	0	0.00189548	0.0264169	0.00186899	0.0186899	*
chrA_FW	CG_UHB_24	CAGL0A04081g	0.0294118	0	1.98529	4	841.343	280.657	3.49581e-05	0	0.00235967	0.0142523	0.00482987	0.0289792	*
chrA_FW	CG_UHB_24	CAGL0A04103g	0	0	1	4	426.333	125.667	0	0	0.00234558	0.0318302	0	*	*
chrA_FW	CG_UHB_24	CAGL0A04125g	0	0	0	4	623	172	0	0	0	0.0232558	0	*	*
chrA_FW	CG_UHB_24	CAGL0A04213g	0	0	1	1	1473.17	443.833	0	0	0.00067881	0.0022531	0	*	*
chrA_FW	CG_UHB_24	CAGL0A04235g	0	0	5	3	1671.33	485.667	0	0	0.00299162	0.00617708	0	*	*
chrA_FW	CG_UHB_24	CAGL0A04279g	0	0.0246914	1	5.98765	892.5	259.5	0	9.51497e-05	0.00112045	0.0230738	0.00348379	*	0.0243865
chrA_FW	CG_UHB_24	CAGL0A04323g	0	0	0	0	499.333	148.667	0	0	0	0	*	*	*
chrA_FW	CG_UHB_24	CAGL0A04389g	0	0	0	0	243.833	59.1667	0	0	0	0	*	*	*
chrA_FW	CG_UHB_24	CAGL0A04411g	0	0	0	4	1529	436	0	0	0	0.00917431	0	*	*
chrA_FW	CG_UHB_24	CAGL0A04433g	0	0	0	7	601	179	0	0	0	0.0391061	0	*	*
chrA_FW	CG_UHB_24	CAGL0A04455g	0.0467748	0.018018	3.01297	13.9727	2551.99	742.006	1.83287e-05	2.42828e-05	0.00118064	0.018831	0.0037855	0.0232489	0.0178557
chrA_FW	CG_UHB_24	CAGL0A04477g	0	0	6	3	1813.67	496.333	0	0	0.00330822	0.00604433	0	*	*
chrA_FW	CG_UHB_24	CAGL0A04521g	0	0	0	2	459.667	143.333	0	0	0	0.0139535	0	*	*
chrA_FW	CG_UHB_24	CAGL0A04543g	0	0	2	1	852.833	236.167	0	0	0.00234512	0.0042343	0	*	*
chrA_FW	CG_UHB_24	CAGL0A04565g	0	0.00913242	4	7.99543	2434.5	688.5	0	1.32642e-05	0.00164305	0.0116128	0.00075756	*	0.00909072
chrA_FW	CG_UHB_24	CAGL0A04587g	0	0.0121578	1	6.9939	1016	310	0	3.92188e-05	0.000984252	0.022561	0.0015151	*	0.0121208
chrA_FW	CG_UHB_24	CAGL0A04631g	0	0	2	2	854	229	0	0	0.00234192	0.00873362	0	*	*
chrA_FW	CG_UHB_24	CAGL0A04697g	0	0	0	0	286.833	85.1667	0	0	0	0	*	*	*
chrA_FW	CG_UHB_24	CAGL0A04785g	0	0.0172414	1	2.99138	1372.83	427.167	0	4.03622e-05	0.000728421	0.00700284	0.00427319	*	0.0170927
chrA_FW	CG_UHB_24	CAGL0A04807g	0	0	0	1	625.833	169.167	0	0	0	0.00591133	0	*	*
chrA_FW	CG_UHB_25	CAGL0A00209g	0.0128205	0	1.99359	4	1671.67	506.333	7.6693e-06	0	0.00119258	0.00789993	0.00212306	0.0127383	*
chrA_FW	CG_UHB_25	CAGL0A00231g	0	0	1	3	1846.83	532.167	0	0	0.000541467	0.00563733	0	*	*
chrA_FW	CG_UHB_25	CAGL0A00275g	0	0	0	1	631.667	166.333	0	0	0	0.00601202	0	*	*
chrA_FW	CG_UHB_25	CAGL0A00319g	0.00930233	0.0134228	2.99535	5.99329	1191.33	335.667	7.80833e-06	3.99885e-05	0.00251428	0.0178549	0.0025102	0.00925906	0.0133327
chrA_FW	CG_UHB_25	CAGL0A00341g	0	0	1	2	430.5	136.5	0	0	0.00232288	0.014652	0	*	*
chrA_FW	CG_UHB_25	CAGL0A00407g	0	0.0205117	0	0.989691	581.333	180.667	0	0.000113534	0	0.00547799	0.020406	*	0.020406
chrA_FW	CG_UHB_25	CAGL0A00451g	0.0309228	0	1.98438	0	2591.8	729.151	1.1931e-05	0	0.000765635	0	0.0153809	0.0307617	*
chrA_FW	CG_UHB_25	CAGL0A00517g	0	0.109317	1	4.94286	2568	798	0	0.000136988	0.000389408	0.00619406	0.0179592	*	0.107755
chrA_FW	CG_UHB_25	CAGL0A00583g	0	0	4	9	1503.83	434.167	0	0	0.00265987	0.0207294	0	*	*
chrA_FW	CG_UHB_25	CAGL0A00627g	0	0	0	1	506.5	144.5	0	0	0	0.00692042	0	*	*
chrA_FW	CG_UHB_25	CAGL0A00649g	0	0	2	0	292.333	88.6667	0	0	0.00684151	0	0	*	*
chrA_FW	CG_UHB_25	CAGL0A00715g	0	0	1	0	217.667	70.3333	0	0	0.00459418	0	0	*	*
chrA_FW	CG_UHB_25	CAGL0A00737g	0	0.010101	0	4.99495	1261.33	385.667	0	2.6191e-05	0	0.0129515	0.00201	*	0.01005
chrA_FW	CG_UHB_25	CAGL0A00781g	0	0.0163897	7	7.99179	2816.33	801.667	0	2.04446e-05	0.0024855	0.00996897	0.00108963	*	0.00817223
chrA_FW	CG_UHB_25	CAGL0A00825g	0	0	1	2	845.167	246.833	0	0	0.0011832	0.00810263	0	*	*
chrA_FW	CG_UHB_25	CAGL0A00869g	0	0.00784314	0	1.99608	1993.5	559.497	0	1.40182e-05	0	0.00356763	0.00390619	*	0.00781238
chrA_FW	CG_UHB_25	CAGL0A00913g	0.0287724	0.020202	7	9.9899	3356.33	921.667	8.57257e-06	2.1919e-05	0.00208561	0.010839	0.00286269	0.0286678	0.019998
chrA_FW	CG_UHB_25	CAGL0A00957g	0	0	1	3	929.833	279.167	0	0	0.00107546	0.0107463	0	*	*
chrA_FW	CG_UHB_25	CAGL0A01001g	0	0	0	1	499.667	157.333	0	0	0	0.00635593	0	*	*
chrA_FW	CG_UHB_25	CAGL0A01023g	0	0	0	1	952.167	280.833	0	0	0	0.00356083	0	*	*
chrA_FW	CG_UHB_25	CAGL0A01067g	0	0.025	0	22.9875	1531.83	391.167	0	6.39114e-05	0	0.0587665	0.00107337	*	0.0246875
chrA_FW	CG_UHB_25	CAGL0A01111g	0	0	0	0	156.333	50.6667	0	0	0	0	*	*	*
chrA_FW	CG_UHB_25	CAGL0A01133g	0	0.0653002	1	18	1827.17	575.833	0	0.000113401	0.000547295	0.031259	0.00341379	*	0.0648619
chrA_FW	CG_UHB_25	CAGL0A01155g	0.0182641	0	2.00917	11.9908	1428.67	398.333	1.2784e-05	0	0.00140633	0.0301025	0.00129859	0.0181803	*
chrA_FW	CG_UHB_25	CAGL0A01177g	0.0235278	0	3.01183	9.98817	1947.34	602.661	1.2082e-05	0	0.00154664	0.0165734	0.00179912	0.0233885	*
chrA_FW	CG_UHB_25	CAGL0A01193g	0	0	0	0	231.667	77.3333	0	0	0	0	*	*	*
chrA_FW	CG_UHB_25	CAGL0A01199g	0.0758715	0	0.961039	2	1396.67	442.333	5.43233e-05	0	0.000688095	0.00452148	0.0249621	0.0748862	*
chrA_FW	CG_UHB_25	CAGL0A01221g	0	0	1	3	669.333	209.667	0	0	0.00149402	0.0143084	0	*	*
chrA_FW	CG_UHB_25	CAGL0A01284g	0.027027	0.414706	9.98649	15.7426	3254.5	948.505	8.30452e-06	0.000437221	0.00306852	0.0165973	0.01601	0.0266618	0.194799
chrA_FW	CG_UHB_25	CAGL0A01325g	0	0	0	0	1139.33	291.667	0	0	0	0	*	*	*
chrA_FW	CG_UHB_25	CAGL0A01366g	0.0341006	1.21732	14.9829	29.0271	3418.83	967.167	9.97434e-06	0.00125865	0.00438247	0.0300125	0.0264353	0.0169017	0.288946
chrA_FW	CG_UHB_25	CAGL0A01408g	0	0	0	0	1148.67	294.333	0	0	0	0	*	*	*
chrA_FW	CG_UHB_25	CAGL0A01430g	0	0.015748	0	3.99213	1614.5	506.5	0	3.10919e-05	0	0.00788179	0.00390601	*	0.015624
chrA_FW	CG_UHB_25	CAGL0A01452g	0.0083682	0	1.99582	6	1910.5	531.5	4.38011e-06	0	0.00104466	0.0112888	0.00104165	0.00833319	*
chrA_FW	CG_UHB_25	CAGL0A01474g	0	0.0133333	3	8.99333	1370.83	405.169	0	3.29081e-05	0.00218845	0.0221965	0.0011037	*	0.0132444
chrA_FW	CG_UHB_25	CAGL0A01562g	0	0	0	1	358.167	106.833	0	0	0	0.00936037	0	*	*
chrA_FW	CG_UHB_25	CAGL0A01584g	0	0	1	1	196.667	58.3333	0	0	0.00508475	0.0171429	0	*	*
chrA_FW	CG_UHB_25	CAGL0A01628g	0	0	0	3	980.833	291.167	0	0	0	0.0103034	0	*	*
chrA_FW	CG_UHB_25	CAGL0A01650g	0	0	0	2	279.333	74.6667	0	0	0	0.0267857	0	*	*
chrA_FW	CG_UHB_25	CAGL0A01716g	0	0.0178571	0	1.99107	492.333	140.667	0	0.000126947	0	0.0141545	0.00884885	*	0.0176977
chrA_FW	CG_UHB_25	CAGL0A01738g	0	0.0233902	3	3.98824	1105.17	301.833	0	7.74937e-05	0.00271452	0.0132134	0.0033218	*	0.0232526
chrA_FW	CG_UHB_25	CAGL0A01892g	0	0	0	0	198	66	0	0	0	0	*	*	*
chrA_FW	CG_UHB_25	CAGL0A01914g	0.0174666	0.0335088	3.99123	50.9832	8761.5	2467.5	1.99356e-06	1.35801e-05	0.000455542	0.0206619	0.000921979	0.01739	0.0111063
chrA_FW	CG_UHB_25	CAGL0A01958g	0.0108696	0.0173906	0.994565	2.99127	964.333	253.667	1.12716e-05	6.8557e-05	0.00103135	0.0117921	0.0070313	0.0108105	0.0173147
chrA_FW	CG_UHB_25	CAGL0A02046g	0	0	1	0	1799.67	528.333	0	0	0.000555658	0	0	*	*
chrA_FW	CG_UHB_25	CAGL0A02112g	0.0192308	0	0.990385	9	1263.5	380.502	1.52203e-05	0	0.000783843	0.023653	0.00190459	0.0190459	*
chrA_FW	CG_UHB_25	CAGL0A02145g	0	0	4	6	885.667	287.333	0	0	0.00451637	0.0208817	0	*	*
chrA_FW	CG_UHB_25	CAGL0A02255g	0	0	0	0	632.833	183.167	0	0	0	0	*	*	*
chrA_FW	CG_UHB_25	CAGL0A02277g	0	0	0	0	632.833	183.167	0	0	0	0	*	*	*
chrA_FW	CG_UHB_25	CAGL0A02299g	0	0	2	5	658.167	178.833	0	0	0.00303874	0.027959	0	*	*
chrA_FW	CG_UHB_25	CAGL0A02343g	0	0	1	1	205	59	0	0	0.00487805	0.0169492	0	*	*
chrA_FW	CG_UHB_25	CAGL0A02387g	0	0.0341818	1	3.98291	736.833	220.167	0	0.000155254	0.00135716	0.0180904	0.00677771	*	0.0169443
chrA_FW	CG_UHB_25	CAGL0A02486g	0.105051	0	3	16	2023.17	574.833	5.19238e-05	0	0.00148282	0.0278342	0.00542845	0.10314	*
chrA_FW	CG_UHB_25	CAGL0A02508g	0	0	1	4	720.333	227.667	0	0	0.00138825	0.0175695	0	*	*
chrA_FW	CG_UHB_25	CAGL0A02530g	0	0	1	6	729.667	227.333	0	0	0.00137049	0.026393	0	*	*
chrA_FW	CG_UHB_25	CAGL0A02574g	0	0	0	5	853	284	0	0	0	0.0176056	0	*	*
chrA_FW	CG_UHB_25	CAGL0A02596g	0.0188679	0	5	12	2073.67	542.333	9.09882e-06	0	0.00241119	0.0221266	0.00109941	0.0186899	*
chrA_FW	CG_UHB_25	CAGL0A02629g	0	0	2	7	1358.33	405.667	0	0	0.00147239	0.0172555	0	*	*
chrA_FW	CG_UHB_25	CAGL0A02706g	0	0	2	9	842.667	264.333	0	0	0.00237342	0.0340479	0	*	*
chrA_FW	CG_UHB_25	CAGL0A02728g	0.028169	0	1.98592	0	213.667	56.3333	0.000131836	0	0.00929446	0	0.0138861	0.0277723	*
chrA_FW	CG_UHB_25	CAGL0A02750g	0	0.108853	0	5.9434	985.648	301.352	0	0.000361217	0	0.0197224	0.0177999	*	0.1068
chrA_FW	CG_UHB_25	CAGL0A02794g	0	0	0	2	500.667	147.333	0	0	0	0.0135747	0	*	*
chrA_FW	CG_UHB_25	CAGL0A02816g	0	0	0	6	718.167	211.833	0	0	0	0.0283242	0	*	*
chrA_FW	CG_UHB_25	CAGL0A02882g	0	0	0	3	240.5	71.5	0	0	0	0.041958	0	*	*
chrA_FW	CG_UHB_25	CAGL0A02904g	0	0	3	7	1173.5	329.5	0	0	0.00255646	0.0212443	0	*	*
chrA_FW	CG_UHB_25	CAGL0A02948g	0	0.0327824	0	2.98347	447.328	122.672	0	0.000267236	0	0.0243207	0.0108371	*	0.0325114
chrA_FW	CG_UHB_25	CAGL0A03014g	0.0111111	0	4.99444	1	1169.67	333.33	9.49935e-06	0	0.00426996	0.00300003	0.00184156	0.0110494	*
chrA_FW	CG_UHB_25	CAGL0A03036g	0	0.0149254	0	1.99254	230.167	72.8333	0	0.000204925	0	0.0273575	0.00740699	*	0.014814
chrA_FW	CG_UHB_25	CAGL0A03058g	0	0.0165289	1	3.99174	1814	562	0	2.94109e-05	0.000551268	0.00710273	0.00327846	*	0.0163923
chrA_FW	CG_UHB_25	CAGL0A03102g	0.0414474	0.0224719	1.98958	6.98876	1508.67	438.331	2.74728e-05	5.1267e-05	0.00131877	0.015944	0.00702612	0.0410156	0.0222194
chrA_FW	CG_UHB_25	CAGL0A03117g	0	0	1	2	526	170	0	0	0.00190114	0.0117647	0	*	*
chrA_FW	CG_UHB_25	CAGL0A03168g	0	0	0	2	249.167	77.8333	0	0	0	0.0256959	0	*	*
chrA_FW	CG_UHB_25	CAGL0A03234g	0	0	0	4	1950.33	575.667	0	0	0	0.00694847	0	*	*
chrA_FW	CG_UHB_25	CAGL0A03256g	0	0	0	6	1463.5	420.5	0	0	0	0.0142687	0	*	*
chrA_FW	CG_UHB_25	CAGL0A03322g	0	0	1	3	1050.83	299.167	0	0	0.000951626	0.0100279	0	*	*
chrA_FW	CG_UHB_25	CAGL0A03344g	0	0	3.99401	10.006	1463	412	0	0	0.00273002	0.0242864	0	*	*
chrA_FW	CG_UHB_25	CAGL0A03410g	0	0	1	2	589.167	151.833	0	0	0.00169731	0.0131723	0	*	*
chrA_FW	CG_UHB_25	CAGL0A03432g	0.010101	0	2.99495	7	2700	752.998	3.74111e-06	0	0.00110924	0.00929617	0.001005	0.01005	*
chrA_FW	CG_UHB_25	CAGL0A03454g	0	0	2	0	1140.17	317.833	0	0	0.00175413	0	0	*	*
chrA_FW	CG_UHB_25	CAGL0A03674g	0	0	2	5	762.167	227.833	0	0	0.0026241	0.0219459	0	*	*
chrA_FW	CG_UHB_25	CAGL0A03696g	0	0.0198995	0	5.99	968.667	276.333	0	7.20127e-05	0	0.0216767	0.0033	*	0.0198
chrA_FW	CG_UHB_25	CAGL0A03740g	0	0.0204082	0	4.9898	1723.17	520.833	0	3.91837e-05	0	0.00958041	0.00403998	*	0.0201999
chrA_FW	CG_UHB_25	CAGL0A03806g	0	0	0	0	1099	311	0	0	0	0	*	*	*
chrA_FW	CG_UHB_25	CAGL0A03828g	0.00833333	0	2.99583	0	1109	318.999	7.51427e-06	0	0.00270138	0	0.0027662	0.00829861	*
chrA_FW	CG_UHB_25	CAGL0A03883g	0	0	2	1	311.833	102.167	0	0	0.00641368	0.00978793	0	*	*
chrA_FW	CG_UHB_25	CAGL0A03927g	0	0	0	6	1009.5	301.5	0	0	0	0.0199005	0	*	*
chrA_FW	CG_UHB_25	CAGL0A03949g	0	0	0	6	623.333	180.667	0	0	0	0.0332103	0	*	*
chrA_FW	CG_UHB_25	CAGL0A03993g	0	0	1	4	639.833	176.167	0	0	0.00156291	0.0227058	0	*	*
chrA_FW	CG_UHB_25	CAGL0A04059g	0	0	2	8	1050.17	302.833	0	0	0.00190446	0.0264172	0	*	*
chrA_FW	CG_UHB_25	CAGL0A04081g	0	0	2	4	841.333	280.667	0	0	0.00237718	0.0142518	0	*	*
chrA_FW	CG_UHB_25	CAGL0A04103g	0	0	1	4	426.333	125.667	0	0	0.00234558	0.0318302	0	*	*
chrA_FW	CG_UHB_25	CAGL0A04125g	0	0.028169	0	3.98592	623	172	0	0.000163773	0	0.0231739	0.00694307	*	0.0277723
chrA_FW	CG_UHB_25	CAGL0A04213g	0	0	1	1	1473.17	443.833	0	0	0.00067881	0.0022531	0	*	*
chrA_FW	CG_UHB_25	CAGL0A04235g	0	0	5	3	1671.33	485.667	0	0	0.00299162	0.00617708	0	*	*
chrA_FW	CG_UHB_25	CAGL0A04279g	0	0	1	6	892.5	259.5	0	0	0.00112045	0.0231214	0	*	*
chrA_FW	CG_UHB_25	CAGL0A04323g	0	0	0	0	499.333	148.667	0	0	0	0	*	*	*
chrA_FW	CG_UHB_25	CAGL0A04389g	0	0	0	0	243.833	59.1667	0	0	0	0	*	*	*
chrA_FW	CG_UHB_25	CAGL0A04411g	0	0	0	4	1529	436	0	0	0	0.00917431	0	*	*
chrA_FW	CG_UHB_25	CAGL0A04433g	0	0	0	7	601	179	0	0	0	0.0391061	0	*	*
chrA_FW	CG_UHB_25	CAGL0A04455g	0.0246888	0.0233902	3.01245	14.9876	2552	742	9.67429e-06	3.15231e-05	0.00118043	0.0201989	0.00265772	0.0245864	0.0232526
chrA_FW	CG_UHB_25	CAGL0A04477g	0	0	6	3	1813.67	496.333	0	0	0.00330822	0.00604433	0	*	*
chrA_FW	CG_UHB_25	CAGL0A04521g	0	0	0	2	459.667	143.333	0	0	0	0.0139535	0	*	*
chrA_FW	CG_UHB_25	CAGL0A04543g	0	0	2	1	852.833	236.167	0	0	0.00234512	0.0042343	0	*	*
chrA_FW	CG_UHB_25	CAGL0A04565g	0.0116279	0	3.99419	8	2434.5	688.5	4.7763e-06	0	0.00164066	0.0116195	0.000963359	0.0115603	*
chrA_FW	CG_UHB_25	CAGL0A04587g	0	0	1	7	1016	310	0	0	0.000984252	0.0225806	0	*	*
chrA_FW	CG_UHB_25	CAGL0A04631g	0	0	2	2	854	229	0	0	0.00234192	0.00873362	0	*	*
chrA_FW	CG_UHB_25	CAGL0A04697g	0	0	0	0	286.833	85.1667	0	0	0	0	*	*	*
chrA_FW	CG_UHB_25	CAGL0A04785g	0	0	1	3	1372.83	427.167	0	0	0.000728421	0.00702302	0	*	*
chrA_FW	CG_UHB_25	CAGL0A04807g	0	0	0	1	625.833	169.167	0	0	0	0.00591133	0	*	*
chrA_FW	CG_UHB_26	CAGL0A00209g	0.00757576	0	1.99621	4	1671.67	506.333	4.53186e-06	0	0.00119414	0.00789993	0.00125784	0.00754706	*
chrA_FW	CG_UHB_26	CAGL0A00231g	0	0.0119086	1	2.99405	1846.83	532.167	0	2.23775e-05	0.000541467	0.00562614	0.00296827	*	0.00593655
chrA_FW	CG_UHB_26	CAGL0A00275g	0	0	0	1	631.667	166.333	0	0	0	0.00601202	0	*	*
chrA_FW	CG_UHB_26	CAGL0A00319g	0	0.024998	3	5.98742	1191.33	335.667	0	7.44727e-05	0.00251819	0.0178374	0.00276009	*	0.0248408
chrA_FW	CG_UHB_26	CAGL0A00341g	0.00558659	0	0.997207	2	430.5	136.5	1.2977e-05	0	0.00231639	0.014652	0.001857	0.00557099	*
chrA_FW	CG_UHB_26	CAGL0A00407g	0	0	0	1	581.333	180.667	0	0	0	0.00553506	0	*	*
chrA_FW	CG_UHB_26	CAGL0A00451g	0	0	1	0	2592.17	728.833	0	0	0.000385778	0	0	*	*
chrA_FW	CG_UHB_26	CAGL0A00517g	0	0.0344828	1	4.98276	2568	798	0	4.32115e-05	0.000389408	0.00624406	0.00564804	*	0.0338882
chrA_FW	CG_UHB_26	CAGL0A00583g	0.0168067	0.00671141	3.9916	8.99664	1503.84	434.164	1.11759e-05	1.54582e-05	0.00265428	0.0207218	0.00179649	0.0166655	0.00668889
chrA_FW	CG_UHB_26	CAGL0A00627g	0	0	0	1	506.5	144.5	0	0	0	0.00692042	0	*	*
chrA_FW	CG_UHB_26	CAGL0A00649g	0	0	2	0	292.333	88.6667	0	0	0.00684151	0	0	*	*
chrA_FW	CG_UHB_26	CAGL0A00715g	0	0	1	0	217.667	70.3333	0	0	0.00459418	0	0	*	*
chrA_FW	CG_UHB_26	CAGL0A00737g	0	0.0218219	0	4.98909	1261.33	385.667	0	5.65823e-05	0	0.0129363	0.00433735	*	0.0108434
chrA_FW	CG_UHB_26	CAGL0A00781g	0	0	7	8	2816.33	801.667	0	0	0.0024855	0.00997921	0	*	*
chrA_FW	CG_UHB_26	CAGL0A00825g	0	0	1	2	845.167	246.833	0	0	0.0011832	0.00810263	0	*	*
chrA_FW	CG_UHB_26	CAGL0A00869g	0	0.0216197	0	1.9891	1993.51	559.493	0	3.86416e-05	0	0.00355519	0.0107804	*	0.0215608
chrA_FW	CG_UHB_26	CAGL0A00913g	0.0295902	0.0283659	6.99254	9.98571	3356.33	921.667	8.81623e-06	3.07767e-05	0.00208339	0.0108344	0.00339293	0.0295166	0.0281633
chrA_FW	CG_UHB_26	CAGL0A00957g	0.0103627	0	0.994819	3	929.835	279.165	1.11447e-05	0	0.00106989	0.0107463	0.00257725	0.010309	*
chrA_FW	CG_UHB_26	CAGL0A01001g	0	0	0	1	499.667	157.333	0	0	0	0.00635593	0	*	*
chrA_FW	CG_UHB_26	CAGL0A01023g	0	0	0	1	952.167	280.833	0	0	0	0.00356083	0	*	*
chrA_FW	CG_UHB_26	CAGL0A01067g	0	0.0150376	0	22.9925	1531.83	391.167	0	3.84429e-05	0	0.0587792	0.000648893	*	0.0149245
chrA_FW	CG_UHB_26	CAGL0A01111g	0	0	0	0	156.333	50.6667	0	0	0	0	*	*	*
chrA_FW	CG_UHB_26	CAGL0A01133g	0.0116279	0	0.994186	17	1827.17	575.829	6.36389e-06	0	0.000544112	0.0295226	0.000642239	0.0115603	*
chrA_FW	CG_UHB_26	CAGL0A01155g	0	0	2	11	1428.67	398.333	0	0	0.00139991	0.0276151	0	*	*
chrA_FW	CG_UHB_26	CAGL0A01177g	0.0512526	0.0536219	3.0262	10.9651	1947.35	602.652	2.63192e-05	8.89765e-05	0.00155401	0.0181947	0.0074455	*	0.0363512
chrA_FW	CG_UHB_26	CAGL0A01193g	0	0	0	0	231.667	77.3333	0	0	0	0	*	*	*
chrA_FW	CG_UHB_26	CAGL0A01199g	0	0.0153846	1	1.99231	1396.67	442.333	0	3.47806e-05	0.00071599	0.00450409	0.00508876	*	0.0152663
chrA_FW	CG_UHB_26	CAGL0A01221g	0	0	1	3	669.333	209.667	0	0	0.00149402	0.0143084	0	*	*
chrA_FW	CG_UHB_26	CAGL0A01284g	0	0.558198	8	17.5126	3255.17	947.833	0	0.00058892	0.00245763	0.0184764	0.0207203	*	0.179576
chrA_FW	CG_UHB_26	CAGL0A01325g	0	0	0	0	1139.33	291.667	0	0	0	0	*	*	*
chrA_FW	CG_UHB_26	CAGL0A01366g	0	0.090425	12	24.9543	3418.5	967.497	0	9.34628e-05	0.00351031	0.0257926	0.0024169	*	0.0298085
chrA_FW	CG_UHB_26	CAGL0A01408g	0	0	0	0	1148.67	294.333	0	0	0	0	*	*	*
chrA_FW	CG_UHB_26	CAGL0A01430g	0	0	0	4	1614.5	506.5	0	0	0	0.00789733	0	*	*
chrA_FW	CG_UHB_26	CAGL0A01452g	0.024094	0.00645161	1.98785	5.99677	1910.5	531.5	1.26114e-05	1.21385e-05	0.00104049	0.0112827	0.00380341	0.0239965	0.0064308
chrA_FW	CG_UHB_26	CAGL0A01474g	0	0.00961538	3	8.99519	1370.83	405.167	0	2.37319e-05	0.00218845	0.0222012	0.00079743	*	0.00956916
chrA_FW	CG_UHB_26	CAGL0A01562g	0	0	0	1	358.167	106.833	0	0	0	0.00936037	0	*	*
chrA_FW	CG_UHB_26	CAGL0A01584g	0	0	1	1	196.667	58.3333	0	0	0.00508475	0.0171429	0	*	*
chrA_FW	CG_UHB_26	CAGL0A01628g	0	0	0	3	980.833	291.167	0	0	0	0.0103034	0	*	*
chrA_FW	CG_UHB_26	CAGL0A01650g	0	0	0	2	279.333	74.6667	0	0	0	0.0267857	0	*	*
chrA_FW	CG_UHB_26	CAGL0A01716g	0	0	0	2	492.333	140.667	0	0	0	0.014218	0	*	*
chrA_FW	CG_UHB_26	CAGL0A01738g	0	0.00483092	3	3.99758	1105.17	301.833	0	1.60052e-05	0.00271452	0.0132443	0.000688464	*	0.00481925
chrA_FW	CG_UHB_26	CAGL0A01892g	0	0	0	0	198	66	0	0	0	0	*	*	*
chrA_FW	CG_UHB_26	CAGL0A01914g	0.00784314	0.0159258	3.99608	50.992	8761.5	2467.5	8.95182e-07	6.45424e-06	0.000456095	0.0206655	0.000430809	0.00781238	0.00794106
chrA_FW	CG_UHB_26	CAGL0A01958g	0	0.00664452	1	2.99668	964.333	253.667	0	2.61939e-05	0.00103699	0.0118134	0.00165561	*	0.00662244
chrA_FW	CG_UHB_26	CAGL0A02046g	0	0	1	0	1799.67	528.333	0	0	0.000555658	0	0	*	*
chrA_FW	CG_UHB_26	CAGL0A02112g	0	0.0172414	1	8.99138	1263.5	380.5	0	4.53124e-05	0.000791452	0.0236304	0.00170927	*	0.0170927
chrA_FW	CG_UHB_26	CAGL0A02145g	0	0	4	6	885.667	287.333	0	0	0.00451637	0.0208817	0	*	*
chrA_FW	CG_UHB_26	CAGL0A02255g	0	0	0	0	632.833	183.167	0	0	0	0	*	*	*
chrA_FW	CG_UHB_26	CAGL0A02277g	0	0	0	0	632.833	183.167	0	0	0	0	*	*	*
chrA_FW	CG_UHB_26	CAGL0A02299g	0	0	15	13	659.167	177.833	0	0	0.022756	0.0731022	0	*	*
chrA_FW	CG_UHB_26	CAGL0A02343g	0	0	1	1	205	59	0	0	0.00487805	0.0169492	0	*	*
chrA_FW	CG_UHB_26	CAGL0A02387g	0	0.0137931	1	3.9931	736.833	220.167	0	6.26485e-05	0.00135716	0.0181367	0.0027396	*	0.013698
chrA_FW	CG_UHB_26	CAGL0A02486g	0	0	2	16	2023.17	574.833	0	0	0.000988549	0.0278342	0	*	*
chrA_FW	CG_UHB_26	CAGL0A02508g	0.0058651	0	0.997067	4	720.334	227.666	8.1422e-06	0	0.00138417	0.0175696	0.00116958	0.0058479	*
chrA_FW	CG_UHB_26	CAGL0A02530g	0.0188679	0	1.00943	6.99057	729.667	227.333	2.58583e-05	0	0.00138342	0.0307503	0.00233624	0.0186899	*
chrA_FW	CG_UHB_26	CAGL0A02574g	0	0	0	5	853	284	0	0	0	0.0176056	0	*	*
chrA_FW	CG_UHB_26	CAGL0A02596g	0	0	4	12	2073.67	542.333	0	0	0.00192895	0.0221266	0	*	*
chrA_FW	CG_UHB_26	CAGL0A02629g	0	0.0402138	2	6.97983	1358.33	405.667	0	9.91302e-05	0.00147239	0.0172058	0.00443703	*	0.0199667
chrA_FW	CG_UHB_26	CAGL0A02706g	0	0.107937	2	8.94444	842.667	264.333	0	0.000408335	0.00237342	0.0338377	0.00953984	*	0.104938
chrA_FW	CG_UHB_26	CAGL0A02728g	0	0	2	0	213.667	56.3333	0	0	0.00936037	0	0	*	*
chrA_FW	CG_UHB_26	CAGL0A02750g	0	0.0357143	0	5.98214	985.661	301.339	0	0.000118519	0	0.0198519	0.00584609	*	0.0350765
chrA_FW	CG_UHB_26	CAGL0A02794g	0	0	0	2	500.667	147.333	0	0	0	0.0135747	0	*	*
chrA_FW	CG_UHB_26	CAGL0A02816g	0	0	0	6	718.167	211.833	0	0	0	0.0283242	0	*	*
chrA_FW	CG_UHB_26	CAGL0A02882g	0	0	0	3	240.5	71.5	0	0	0	0.041958	0	*	*
chrA_FW	CG_UHB_26	CAGL0A02904g	0.00621118	0	2.99689	7	1173.5	329.501	5.29287e-06	0	0.00255381	0.0212442	0.000619189	0.00619189	*
chrA_FW	CG_UHB_26	CAGL0A02948g	0	0	0	3	447.333	122.667	0	0	0	0.0244565	0	*	*
chrA_FW	CG_UHB_26	CAGL0A03014g	0.0217589	0	4.98912	1	1169.67	333.33	1.86026e-05	0	0.00426541	0.00300003	0.00360602	0.0108181	*
chrA_FW	CG_UHB_26	CAGL0A03036g	0	0.0181818	0	1.99091	230.167	72.8333	0	0.000249636	0	0.0273351	0.00900826	*	0.0180165
chrA_FW	CG_UHB_26	CAGL0A03058g	0	0.0163929	1	3.99177	1814	562	0	2.91688e-05	0.000551268	0.00710279	0.00326508	*	0.0163254
chrA_FW	CG_UHB_26	CAGL0A03102g	0.0689223	0.0338346	1.03509	7.94737	1508.67	438.333	4.56843e-05	7.71892e-05	0.000686094	0.0181309	0.0112171	*	*
chrA_FW	CG_UHB_26	CAGL0A03117g	0	0	1	2	526	170	0	0	0.00190114	0.0117647	0	*	*
chrA_FW	CG_UHB_26	CAGL0A03168g	0	0	0	1	249.167	77.8333	0	0	0	0.012848	0	*	*
chrA_FW	CG_UHB_26	CAGL0A03234g	0	0	0	4	1950.33	575.667	0	0	0	0.00694847	0	*	*
chrA_FW	CG_UHB_26	CAGL0A03256g	0.00345423	0	0.00172712	6.99827	1464.17	419.832	2.35918e-06	0	1.17959e-06	0.0166692	0.000492609	0.00344827	*
chrA_FW	CG_UHB_26	CAGL0A03322g	0	0	1	3	1050.83	299.167	0	0	0.000951626	0.0100279	0	*	*
chrA_FW	CG_UHB_26	CAGL0A03344g	0	0.0384615	3.99029	9.99029	1463	412	0	9.33532e-05	0.00272747	0.0242483	0.00269442	*	0.0377219
chrA_FW	CG_UHB_26	CAGL0A03410g	0.0111419	0.0148148	0.994413	1.99259	589.172	151.828	1.89111e-05	9.7576e-05	0.00168782	0.013124	0.00860528	0.0111108	0.0147051
chrA_FW	CG_UHB_26	CAGL0A03432g	0	0	3	7	2700	753	0	0	0.00111111	0.00929615	0	*	*
chrA_FW	CG_UHB_26	CAGL0A03454g	0.0478197	0	2.99394	0	1139.5	318.496	4.19653e-05	0	0.00262741	0	0.0158433	0.0475298	*
chrA_FW	CG_UHB_26	CAGL0A03674g	0	0	2	5	762.167	227.833	0	0	0.0026241	0.0219459	0	*	*
chrA_FW	CG_UHB_26	CAGL0A03696g	0	0.0234197	0	5.98826	968.667	276.333	0	8.47516e-05	0	0.0216704	0.00388799	*	0.011664
chrA_FW	CG_UHB_26	CAGL0A03740g	0	0.0969812	0	5.98851	1723.17	520.833	0	0.000186204	0	0.0114979	0.016002	*	0.0480061
chrA_FW	CG_UHB_26	CAGL0A03806g	0	0	0	0	1099	311	0	0	0	0	*	*	*
chrA_FW	CG_UHB_26	CAGL0A03828g	0	0	3	0	1109	319	0	0	0.00270514	0	0	*	*
chrA_FW	CG_UHB_26	CAGL0A03883g	0	0	2	1	311.833	102.167	0	0	0.00641368	0.00978793	0	*	*
chrA_FW	CG_UHB_26	CAGL0A03927g	0	0	0	6	1009.5	301.5	0	0	0	0.0199005	0	*	*
chrA_FW	CG_UHB_26	CAGL0A03949g	0	0	0	6	623.333	180.667	0	0	0	0.0332103	0	*	*
chrA_FW	CG_UHB_26	CAGL0A03993g	0	0	1	4	639.833	176.167	0	0	0.00156291	0.0227058	0	*	*
chrA_FW	CG_UHB_26	CAGL0A04059g	0	0	2	8	1050.17	302.833	0	0	0.00190446	0.0264172	0	*	*
chrA_FW	CG_UHB_26	CAGL0A04081g	0	0	2	4	841.333	280.667	0	0	0.00237718	0.0142518	0	*	*
chrA_FW	CG_UHB_26	CAGL0A04103g	0.0470453	0	0.97619	4	426.341	125.659	0.000110347	0	0.00228969	0.0318322	0.00929705	0.0464853	*
chrA_FW	CG_UHB_26	CAGL0A04125g	0	0.0431516	0	3.9781	623	172	0	0.000250881	0	0.0231285	0.0107091	*	0.0428366
chrA_FW	CG_UHB_26	CAGL0A04213g	0	0	1	1	1473.17	443.833	0	0	0.00067881	0.0022531	0	*	*
chrA_FW	CG_UHB_26	CAGL0A04235g	0	0.00790514	5	2.99605	1671.33	485.667	0	1.62769e-05	0.00299162	0.00616894	0.000984237	*	0.00787389
chrA_FW	CG_UHB_26	CAGL0A04279g	0	0	1	6	892.5	259.5	0	0	0.00112045	0.0231214	0	*	*
chrA_FW	CG_UHB_26	CAGL0A04323g	0	0	0	0	499.333	148.667	0	0	0	0	*	*	*
chrA_FW	CG_UHB_26	CAGL0A04389g	0	0	0	0	243.833	59.1667	0	0	0	0	*	*	*
chrA_FW	CG_UHB_26	CAGL0A04411g	0	0	0	4	1529	436	0	0	0	0.00917431	0	*	*
chrA_FW	CG_UHB_26	CAGL0A04433g	0	0.0217391	0	6.98913	601	179	0	0.000121448	0	0.0390454	0.00307183	*	0.0215028
chrA_FW	CG_UHB_26	CAGL0A04455g	0.0279724	0	2.99919	13.9934	2552	742.002	1.0961e-05	0	0.00117523	0.018859	0.00163643	0.0139096	*
chrA_FW	CG_UHB_26	CAGL0A04477g	0	0	6	3	1813.67	496.333	0	0	0.00330822	0.00604433	0	*	*
chrA_FW	CG_UHB_26	CAGL0A04521g	0	0	0	2	459.667	143.333	0	0	0	0.0139535	0	*	*
chrA_FW	CG_UHB_26	CAGL0A04543g	0.00593472	0	1.99703	1	852.832	236.168	6.95883e-06	0	0.00234165	0.00423428	0.00197237	0.00591711	*
chrA_FW	CG_UHB_26	CAGL0A04565g	0	0	4	8	2434.5	688.5	0	0	0.00164305	0.0116195	0	*	*
chrA_FW	CG_UHB_26	CAGL0A04587g	0	0.00421941	1	6.99789	1016	310	0	1.3611e-05	0.000984252	0.0225738	0.000526313	*	0.00421051
chrA_FW	CG_UHB_26	CAGL0A04631g	0.022987	0	1.98844	2	854.004	228.996	2.69167e-05	0	0.00232837	0.00873377	0.00571352	0.0228541	*
chrA_FW	CG_UHB_26	CAGL0A04697g	0	0	0	0	286.833	85.1667	0	0	0	0	*	*	*
chrA_FW	CG_UHB_26	CAGL0A04785g	0	0	1	3	1372.83	427.167	0	0	0.000728421	0.00702302	0	*	*
chrA_FW	CG_UHB_26	CAGL0A04807g	0	0	0	1	625.833	169.167	0	0	0	0.00591133	0	*	*
chrA_FW	CG_UHB_14	CAGL0A00209g	0	0.0127389	0	2.99363	1671.67	506.333	0	2.5159e-05	0	0.00591237	0.00421924	*	0.0126577
chrA_FW	CG_UHB_14	CAGL0A00231g	0.0298456	0	1.98491	3	1847.98	531.015	1.61504e-05	0	0.00107409	0.00564956	0.0059466	0.029733	*
chrA_FW	CG_UHB_14	CAGL0A00275g	0	0	0	1	631.667	166.333	0	0	0	0.00601202	0	*	*
chrA_FW	CG_UHB_14	CAGL0A00319g	0	0	2	0	1189.5	337.5	0	0	0.00168138	0	0	*	*
chrA_FW	CG_UHB_14	CAGL0A00341g	0	0	1	1	430.5	136.5	0	0	0.00232288	0.00732601	0	*	*
chrA_FW	CG_UHB_14	CAGL0A00407g	0	0	0	2	581.333	180.667	0	0	0	0.0110701	0	*	*
chrA_FW	CG_UHB_14	CAGL0A00451g	0.00597015	0.0560289	1.99701	5.98731	2591.17	729.834	2.30404e-06	7.67694e-05	0.000770701	0.00820365	0.00771266	0.00595233	0.0278745
chrA_FW	CG_UHB_14	CAGL0A00517g	0	0	1	10	2568.33	797.667	0	0	0.000389358	0.0125366	0	*	*
chrA_FW	CG_UHB_14	CAGL0A00583g	0	0	0	0	1505.17	432.833	0	0	0	0	*	*	*
chrA_FW	CG_UHB_14	CAGL0A00627g	0	0	0	0	506.5	144.5	0	0	0	0	*	*	*
chrA_FW	CG_UHB_14	CAGL0A00649g	0	0	1	0	292.333	88.6667	0	0	0.00342075	0	0	*	*
chrA_FW	CG_UHB_14	CAGL0A00715g	0	0	0	0	218.167	69.8333	0	0	0	0	*	*	*
chrA_FW	CG_UHB_14	CAGL0A00737g	0	0	0	1	1261.33	385.667	0	0	0	0.00259291	0	*	*
chrA_FW	CG_UHB_14	CAGL0A00781g	0.136729	0.00470588	3.92987	3.99765	2815.69	802.306	4.85595e-05	5.86545e-06	0.0013957	0.0049827	0.0172608	0.0666959	0.00469481
chrA_FW	CG_UHB_14	CAGL0A00825g	0	0	0	1	845.333	246.667	0	0	0	0.00405405	0	*	*
chrA_FW	CG_UHB_14	CAGL0A00869g	0	0	0	1	1993.5	559.5	0	0	0	0.00178731	0	*	*
chrA_FW	CG_UHB_14	CAGL0A00913g	0	0.0837757	2	2.95727	3357.33	920.667	0	9.09946e-05	0.000595711	0.0032121	0.0166292	*	0.0277153
chrA_FW	CG_UHB_14	CAGL0A00957g	0.0264286	0	1.98667	0	930.167	278.833	2.84127e-05	0	0.00213582	0	0.0131556	0.0263111	*
chrA_FW	CG_UHB_14	CAGL0A01001g	0	0	0	1	499.667	157.333	0	0	0	0.00635593	0	*	*
chrA_FW	CG_UHB_14	CAGL0A01023g	0	0	0	4	951.5	281.5	0	0	0	0.0142096	0	*	*
chrA_FW	CG_UHB_14	CAGL0A01067g	0	0	0	0	1531.83	391.167	0	0	0	0	*	*	*
chrA_FW	CG_UHB_14	CAGL0A01111g	0	0	0	0	156.333	50.6667	0	0	0	0	*	*	*
chrA_FW	CG_UHB_14	CAGL0A01133g	0	0	0	0	1827.83	575.167	0	0	0	0	*	*	*
chrA_FW	CG_UHB_14	CAGL0A01155g	0	0	0	0	1428	399	0	0	0	0	*	*	*
chrA_FW	CG_UHB_14	CAGL0A01177g	0	0	0	0	1949.17	600.833	0	0	0	0	*	*	*
chrA_FW	CG_UHB_14	CAGL0A01193g	0	0.015748	0	0.992126	231.667	77.3333	0	0.000203638	0	0.0128292	0.015624	*	0.015624
chrA_FW	CG_UHB_14	CAGL0A01199g	0	0.0163934	1	3.9918	1396.67	442.333	0	3.70613e-05	0.00071599	0.00902442	0.00325181	*	0.0162591
chrA_FW	CG_UHB_14	CAGL0A01221g	0	0	1	1	669.333	209.667	0	0	0.00149402	0.00476948	0	*	*
chrA_FW	CG_UHB_14	CAGL0A01284g	0	0	6	6	3254.83	948.167	0	0	0.00184341	0.006328	0	*	*
chrA_FW	CG_UHB_14	CAGL0A01325g	0	0	0	0	1139.33	291.667	0	0	0	0	*	*	*
chrA_FW	CG_UHB_14	CAGL0A01366g	0.0140845	0	2.00704	7.99296	3419.33	966.667	4.11908e-06	0	0.000586969	0.00826858	0.00139853	0.0139853	*
chrA_FW	CG_UHB_14	CAGL0A01408g	0	0	0	0	1148.67	294.333	0	0	0	0	*	*	*
chrA_FW	CG_UHB_14	CAGL0A01430g	0	0	0	1	1614.83	506.167	0	0	0	0.00197563	0	*	*
chrA_FW	CG_UHB_14	CAGL0A01452g	0	0.0103093	3	6.99485	1909.83	532.167	0	1.93723e-05	0.00157082	0.0131441	0.00102561	*	0.0102561
chrA_FW	CG_UHB_14	CAGL0A01474g	0.248186	0	3.86167	6	1371.83	404.167	0.000180915	0	0.00281497	0.0148454	0.0245061	0.122531	*
chrA_FW	CG_UHB_14	CAGL0A01562g	0	0	0	0	358.167	106.833	0	0	0	0	*	*	*
chrA_FW	CG_UHB_14	CAGL0A01584g	0.0625	0	0.96875	2	196.667	58.3333	0.000317797	0	0.00492585	0.0342857	0.0201823	0.0605469	*
chrA_FW	CG_UHB_14	CAGL0A01628g	0	0.0259718	0	3.98693	981.829	290.171	0	8.95051e-05	0	0.0137399	0.00645051	*	0.025802
chrA_FW	CG_UHB_14	CAGL0A01650g	0	0	0	3	279.167	74.8333	0	0	0	0.0400891	0	*	*
chrA_FW	CG_UHB_14	CAGL0A01716g	0	0	0	1	492.333	140.667	0	0	0	0.007109	0	*	*
chrA_FW	CG_UHB_14	CAGL0A01738g	0	0	2	7	1105.5	301.5	0	0	0.00180914	0.0232172	0	*	*
chrA_FW	CG_UHB_14	CAGL0A01892g	0.0123457	0	0.993827	0	198	66	6.23519e-05	0	0.00501933	0	0.0122695	0.0122695	*
chrA_FW	CG_UHB_14	CAGL0A01914g	0	0.0606733	1	42.9696	8761.67	2467.33	0	2.45906e-05	0.000114134	0.0174154	0.0013701	*	0.0150711
chrA_FW	CG_UHB_14	CAGL0A01958g	0	0	0	5	964.333	253.667	0	0	0	0.0197109	0	*	*
chrA_FW	CG_UHB_14	CAGL0A02046g	0.0312461	0.0270049	2	16.9865	1798.5	529.5	1.73734e-05	5.10007e-05	0.00111204	0.0320803	0.00304614	0.0310001	0.00895884
chrA_FW	CG_UHB_14	CAGL0A02112g	0	0.010582	3	7.99471	1262.83	381.167	0	2.77622e-05	0.00237561	0.0209743	0.000956911	*	0.010526
chrA_FW	CG_UHB_14	CAGL0A02145g	0	0	4	5	885.667	287.333	0	0	0.00451637	0.0174014	0	*	*
chrA_FW	CG_UHB_14	CAGL0A02255g	0	0	0	0	632.833	183.167	0	0	0	0	*	*	*
chrA_FW	CG_UHB_14	CAGL0A02277g	0	0	0	0	632.833	183.167	0	0	0	0	*	*	*
chrA_FW	CG_UHB_14	CAGL0A02299g	0	0.0186038	3	3.99065	658.167	178.833	0	0.000104029	0.00455812	0.0223149	0.00264527	*	0.0185169
chrA_FW	CG_UHB_14	CAGL0A02343g	0	0	0	0	205.5	58.5	0	0	0	0	*	*	*
chrA_FW	CG_UHB_14	CAGL0A02387g	0	0	2	6	737.5	219.5	0	0	0.00271186	0.0273349	0	*	*
chrA_FW	CG_UHB_14	CAGL0A02486g	0.0222222	0.0240964	2.98889	6.98795	2024.17	573.833	1.09785e-05	4.1992e-05	0.0014766	0.0121777	0.00457814	0.0219753	0.0238061
chrA_FW	CG_UHB_14	CAGL0A02508g	0.00649351	0	0.996753	3	720.334	227.666	9.01458e-06	0	0.00138374	0.0131772	0.00161811	0.00647242	*
chrA_FW	CG_UHB_14	CAGL0A02530g	0	0	1	2	729.667	227.333	0	0	0.00137049	0.00879765	0	*	*
chrA_FW	CG_UHB_14	CAGL0A02574g	0	0	0	3	853.667	283.333	0	0	0	0.0105882	0	*	*
chrA_FW	CG_UHB_14	CAGL0A02596g	0.0746577	0	6.9844	13	2074.99	541.014	3.59799e-05	0	0.003366	0.0240289	0.00370459	0.0370459	*
chrA_FW	CG_UHB_14	CAGL0A02629g	0	0	3	12	1358.33	405.667	0	0	0.00220859	0.0295809	0	*	*
chrA_FW	CG_UHB_14	CAGL0A02706g	0	0	1	4	843.333	263.667	0	0	0.00118577	0.0151707	0	*	*
chrA_FW	CG_UHB_14	CAGL0A02728g	0	0	0	0	213.667	56.3333	0	0	0	0	*	*	*
chrA_FW	CG_UHB_14	CAGL0A02750g	0	0	0	1	985.333	301.667	0	0	0	0.00331492	0	*	*
chrA_FW	CG_UHB_14	CAGL0A02794g	0	0.0174666	0	2.99123	500.997	147.003	0	0.000118818	0	0.0203481	0.00579666	*	0.01739
chrA_FW	CG_UHB_14	CAGL0A02816g	0.0416573	0	0.978947	6	718.167	211.833	5.80051e-05	0	0.00136312	0.0283242	0.00588841	0.0412188	*
chrA_FW	CG_UHB_14	CAGL0A02882g	0	0	0	5	240.667	71.3333	0	0	0	0.0700935	0	*	*
chrA_FW	CG_UHB_14	CAGL0A02904g	0	0.0526316	3	15.9737	1173.83	329.167	0	0.000159893	0.00255573	0.0485276	0.00269719	*	0.0512465
chrA_FW	CG_UHB_14	CAGL0A02948g	0	0	0	0	447	123	0	0	0	0	*	*	*
chrA_FW	CG_UHB_14	CAGL0A03014g	0.0202162	0	5.98987	8	1170.34	332.662	1.72738e-05	0	0.00511807	0.0240484	0.00143912	0.0100739	*
chrA_FW	CG_UHB_14	CAGL0A03036g	0	0	0	0	230.167	72.8333	0	0	0	0	*	*	*
chrA_FW	CG_UHB_14	CAGL0A03058g	0	0	2	12	1813.67	562.333	0	0	0.00110274	0.0213397	0	*	*
chrA_FW	CG_UHB_14	CAGL0A03102g	0.0227273	0.0363666	1.98864	9.98182	1508.84	438.164	1.50628e-05	8.29978e-05	0.00131799	0.022781	0.00487542	0.022469	0.018018
chrA_FW	CG_UHB_14	CAGL0A03117g	0	0	0	0	526	170	0	0	0	0	*	*	*
chrA_FW	CG_UHB_14	CAGL0A03168g	0	0	0	2	249.167	77.8333	0	0	0	0.0256959	0	*	*
chrA_FW	CG_UHB_14	CAGL0A03234g	0	0	0	0	1950.33	575.667	0	0	0	0	*	*	*
chrA_FW	CG_UHB_14	CAGL0A03256g	0	0	2	6	1464.5	419.5	0	0	0.00136565	0.0143027	0	*	*
chrA_FW	CG_UHB_14	CAGL0A03322g	0	0.0120844	1	5.99394	1050.83	299.167	0	4.03934e-05	0.000951626	0.0200355	0.00172111	*	0.0120478
chrA_FW	CG_UHB_14	CAGL0A03344g	0	0.0156858	0	0.992126	1463.67	411.333	0	3.8134e-05	0	0.00241198	0.015624	*	0.015624
chrA_FW	CG_UHB_14	CAGL0A03410g	0	0	0	0	590	151	0	0	0	0	*	*	*
chrA_FW	CG_UHB_14	CAGL0A03432g	0	0	1	0	2700	753	0	0	0.00037037	0	0	*	*
chrA_FW	CG_UHB_14	CAGL0A03454g	0	0	2	4	1140.83	317.167	0	0	0.0017531	0.0126117	0	*	*
chrA_FW	CG_UHB_14	CAGL0A03674g	0.018018	0.0439451	0.990991	9.97778	761.833	228.167	2.36509e-05	0.000192601	0.0013008	0.0437302	0.00557386	0.0178557	0.0434568
chrA_FW	CG_UHB_14	CAGL0A03696g	0	0	1	2	968.667	276.333	0	0	0.00103235	0.00723764	0	*	*
chrA_FW	CG_UHB_14	CAGL0A03740g	0	0.032277	0	4.98386	1723.83	520.172	0	6.20505e-05	0	0.00958118	0.00640327	*	0.0160082
chrA_FW	CG_UHB_14	CAGL0A03806g	0	0	1	1	1099	311	0	0	0.000909918	0.00321543	0	*	*
chrA_FW	CG_UHB_14	CAGL0A03828g	0.00638978	0	0.996805	1	1109	318.999	5.76174e-06	0	0.000898832	0.00313481	0.00318468	0.00636936	*
chrA_FW	CG_UHB_14	CAGL0A03883g	0	0	1	2	311.833	102.167	0	0	0.00320684	0.0195759	0	*	*
chrA_FW	CG_UHB_14	CAGL0A03927g	0	0	0	3	1009.5	301.5	0	0	0	0.00995025	0	*	*
chrA_FW	CG_UHB_14	CAGL0A03949g	0	0.0330275	0	6.99401	623.333	180.667	0	0.000182809	0	0.0387122	0.00469206	*	0.0164222
chrA_FW	CG_UHB_14	CAGL0A03993g	0	0	1	2	640	176	0	0	0.0015625	0.0113636	0	*	*
chrA_FW	CG_UHB_14	CAGL0A04059g	0.0349501	0	2.00585	5.9883	1050.83	302.167	3.32594e-05	0	0.00190882	0.0198179	0.00434322	0.0173729	*
chrA_FW	CG_UHB_14	CAGL0A04081g	0	0.0526316	3	4.97368	842	280	0	0.00018797	0.00356295	0.0177632	0.00640582	*	0.0512465
chrA_FW	CG_UHB_14	CAGL0A04103g	0	0	0	2	426.667	125.333	0	0	0	0.0159574	0	*	*
chrA_FW	CG_UHB_14	CAGL0A04125g	0	0.0356746	0	2.98216	623	172	0	0.000207411	0	0.0173382	0.0117851	*	0.0176777
chrA_FW	CG_UHB_14	CAGL0A04213g	0.0769231	0.0108696	1.96154	2.99457	1473.17	443.833	5.22161e-05	2.44902e-05	0.00133151	0.00674705	0.016955	0.0739645	0.0108105
chrA_FW	CG_UHB_14	CAGL0A04235g	0	0	2	3	1670.67	486.333	0	0	0.00119713	0.00616861	0	*	*
chrA_FW	CG_UHB_14	CAGL0A04279g	0	0	1	6	891.833	260.167	0	0	0.00112129	0.0230621	0	*	*
chrA_FW	CG_UHB_14	CAGL0A04323g	0	0	0	7	499.333	148.667	0	0	0	0.0470852	0	*	*
chrA_FW	CG_UHB_14	CAGL0A04389g	0	0	0	0	243.833	59.1667	0	0	0	0	*	*	*
chrA_FW	CG_UHB_14	CAGL0A04411g	0	0	2	5	1529.67	435.333	0	0	0.00130747	0.0114855	0	*	*
chrA_FW	CG_UHB_14	CAGL0A04433g	0	0.016	1	3.992	601.5	178.5	0	8.96359e-05	0.00166251	0.0223641	0.0031744	*	0.015872
chrA_FW	CG_UHB_14	CAGL0A04455g	0	0	1	1	2551.33	742.667	0	0	0.000391952	0.0013465	0	*	*
chrA_FW	CG_UHB_14	CAGL0A04477g	0	0.0212754	5	2.9893	1813	496.996	0	4.28079e-05	0.00275785	0.00601474	0.0026452	*	0.0211616
chrA_FW	CG_UHB_14	CAGL0A04521g	0	0	0	1	459.667	143.333	0	0	0	0.00697674	0	*	*
chrA_FW	CG_UHB_14	CAGL0A04543g	0	0.0239503	0	2.98795	853.167	235.833	0	0.000101556	0	0.0126698	0.00793536	*	0.0238061
chrA_FW	CG_UHB_14	CAGL0A04565g	0	0.0102564	2	4.99487	2433.67	689.333	0	1.48787e-05	0.000821805	0.00724595	0.00145769	*	0.0102038
chrA_FW	CG_UHB_14	CAGL0A04587g	0.00531915	0	0.99734	1	1015.17	310.833	5.23968e-06	0	0.00098244	0.00321716	0.0026525	0.005305	*
chrA_FW	CG_UHB_14	CAGL0A04631g	0	0	3	2	855	228	0	0	0.00350877	0.00877193	0	*	*
chrA_FW	CG_UHB_14	CAGL0A04697g	0	0	2	0	286.833	85.1667	0	0	0.00697269	0	0	*	*
chrA_FW	CG_UHB_14	CAGL0A04785g	0	0.0367136	1	2.98158	1372.83	427.167	0	8.59467e-05	0.000728421	0.0069799	0.00912111	*	0.0182422
chrA_FW	CG_UHB_14	CAGL0A04807g	0	0	0	0	625.833	169.167	0	0	0	0	*	*	*
chrA_FW	CG_UHB_08	CAGL0A00209g	0.0125	0.00869565	1.00625	4.9894	1671.67	506.329	7.47755e-06	1.71739e-05	0.000601943	0.00985407	0.00351329	0.0124219	0.00865784
chrA_FW	CG_UHB_08	CAGL0A00231g	0	0	1	2	1846.83	532.167	0	0	0.000541467	0.00375822	0	*	*
chrA_FW	CG_UHB_08	CAGL0A00275g	0	0	0	2	631.667	166.333	0	0	0	0.012024	0	*	*
chrA_FW	CG_UHB_08	CAGL0A00319g	0.00884956	0	2.99558	6	1190.67	336.333	7.43244e-06	0	0.00251588	0.0178394	0.000978933	0.0088104	*
chrA_FW	CG_UHB_08	CAGL0A00341g	0	0	1	2	430.5	136.5	0	0	0.00232288	0.014652	0	*	*
chrA_FW	CG_UHB_08	CAGL0A00407g	0	0	0	1	581.333	180.667	0	0	0	0.00553506	0	*	*
chrA_FW	CG_UHB_08	CAGL0A00451g	0	0	2	5	2591.17	729.833	0	0	0.000771853	0.00685088	0	*	*
chrA_FW	CG_UHB_08	CAGL0A00517g	0	0	0	10	2568.33	797.667	0	0	0	0.0125366	0	*	*
chrA_FW	CG_UHB_08	CAGL0A00583g	0	0	2	3	1504.83	433.167	0	0	0.00132905	0.00692574	0	*	*
chrA_FW	CG_UHB_08	CAGL0A00627g	0	0	0	0	506.5	144.5	0	0	0	0	*	*	*
chrA_FW	CG_UHB_08	CAGL0A00649g	0	0	2	0	292.333	88.6667	0	0	0.00684151	0	0	*	*
chrA_FW	CG_UHB_08	CAGL0A00715g	0	0	0	0	218.167	69.8333	0	0	0	0	*	*	*
chrA_FW	CG_UHB_08	CAGL0A00737g	0	0	0	12	1261.33	385.667	0	0	0	0.031115	0	*	*
chrA_FW	CG_UHB_08	CAGL0A00781g	0.00966184	0.0527443	17.9952	30.9735	2813	805	3.43471e-06	6.55209e-05	0.00639715	0.0384764	0.00126787	0.00961516	0.0175034
chrA_FW	CG_UHB_08	CAGL0A00825g	0	0.0125	1	0.99375	845.333	246.667	0	5.06757e-05	0.00118297	0.00402872	0.00621094	*	0.0124219
chrA_FW	CG_UHB_08	CAGL0A00869g	0	0.0473905	12	11.9761	1995.5	557.503	0	8.50048e-05	0.00601354	0.0214817	0.00195754	*	0.0234905
chrA_FW	CG_UHB_08	CAGL0A00913g	0.0246894	0.0106952	6.99077	8.00388	3354.67	923.333	7.35973e-06	1.15832e-05	0.00208389	0.00866847	0.00234494	0.0245361	0.010638
chrA_FW	CG_UHB_08	CAGL0A00957g	0	0	1	6	929.833	279.167	0	0	0.00107546	0.0214925	0	*	*
chrA_FW	CG_UHB_08	CAGL0A01001g	0	0	0	1	499.667	157.333	0	0	0	0.00635593	0	*	*
chrA_FW	CG_UHB_08	CAGL0A01023g	0	0.0733154	0	2	951.5	281.5	0	0.000260445	0	0.0071048	0.0363119	*	0.0726237
chrA_FW	CG_UHB_08	CAGL0A01067g	0	0.0988597	2	12.9739	1531.17	391.833	0	0.000252301	0.00130619	0.0331108	0.00652231	*	0.0326116
chrA_FW	CG_UHB_08	CAGL0A01111g	0	0	0	0	156.333	50.6667	0	0	0	0	*	*	*
chrA_FW	CG_UHB_08	CAGL0A01133g	0.00925926	0.0165135	1.99537	12.9948	1827.17	575.834	5.06755e-06	2.86775e-05	0.00109206	0.0225668	0.00171045	0.00921639	0.00822021
chrA_FW	CG_UHB_08	CAGL0A01155g	0	0	3	14	1428.67	398.333	0	0	0.00209986	0.0351464	0	*	*
chrA_FW	CG_UHB_08	CAGL0A01177g	0	0.0871307	2	11.9771	1949.83	600.167	0	0.000145178	0.00102573	0.0199562	0.00617725	*	0.0173812
chrA_FW	CG_UHB_08	CAGL0A01193g	0	0	0	0	231.667	77.3333	0	0	0	0	*	*	*
chrA_FW	CG_UHB_08	CAGL0A01199g	0.012987	0.0370305	1.00649	7.99351	1397.33	441.667	9.29414e-06	8.38427e-05	0.000720296	0.0180985	0.00550968	0.0129027	0.0366844
chrA_FW	CG_UHB_08	CAGL0A01221g	0	0	2	1	669.333	209.667	0	0	0.00298805	0.00476948	0	*	*
chrA_FW	CG_UHB_08	CAGL0A01284g	0.135828	0	7.95031	10.9909	3254.83	948.167	4.17312e-05	0	0.00244262	0.0115917	0.00678025	0.0644123	*
chrA_FW	CG_UHB_08	CAGL0A01325g	0	0	0	0	1139.33	291.667	0	0	0	0	*	*	*
chrA_FW	CG_UHB_08	CAGL0A01366g	0.0248295	0	1.00478	7.99138	3419.33	966.667	7.26151e-06	0	0.000293853	0.00826694	0.00274898	0.0123704	*
chrA_FW	CG_UHB_08	CAGL0A01408g	0	0	0	0	1148.67	294.333	0	0	0	0	*	*	*
chrA_FW	CG_UHB_08	CAGL0A01430g	0	0	0	1	1614.83	506.167	0	0	0	0.00197563	0	*	*
chrA_FW	CG_UHB_08	CAGL0A01452g	0.0248428	0	5	7	1909.5	532.5	1.30101e-05	0	0.00261849	0.0131455	0.00205729	0.0246875	*
chrA_FW	CG_UHB_08	CAGL0A01474g	0	0	0	0	1372.17	403.833	0	0	0	0	*	*	*
chrA_FW	CG_UHB_08	CAGL0A01562g	0	0	0	0	358.167	106.833	0	0	0	0	*	*	*
chrA_FW	CG_UHB_08	CAGL0A01584g	0	0	1	0	197.333	57.6667	0	0	0.00506757	0	0	*	*
chrA_FW	CG_UHB_08	CAGL0A01628g	0	0.0224719	1	4.98876	980.167	291.833	0	7.70025e-05	0.00102023	0.0170946	0.00370324	*	0.0222194
chrA_FW	CG_UHB_08	CAGL0A01650g	0	0	0	4	279.167	74.8333	0	0	0	0.0534521	0	*	*
chrA_FW	CG_UHB_08	CAGL0A01716g	0	0	0	3	491.667	141.333	0	0	0	0.0212264	0	*	*
chrA_FW	CG_UHB_08	CAGL0A01738g	0	0	3	6	1105.5	301.5	0	0	0.0027137	0.0199005	0	*	*
chrA_FW	CG_UHB_08	CAGL0A01892g	0.0190467	0	0.990431	0	198	66	9.61957e-05	0	0.00500217	0	0.0189556	0.0189556	*
chrA_FW	CG_UHB_08	CAGL0A01914g	0.0308824	0	2.01562	18.9844	8760.51	2468.49	3.52518e-06	0	0.000230081	0.00769067	0.00146484	0.0307617	*
chrA_FW	CG_UHB_08	CAGL0A01958g	0.0161938	0	0.99187	3	963.672	254.328	1.68043e-05	0	0.00102926	0.0117958	0.00403199	0.016128	*
chrA_FW	CG_UHB_08	CAGL0A02046g	0	0.010989	1	21.9945	1799	529	0	2.07732e-05	0.000555864	0.0415775	0.000475158	*	0.0109286
chrA_FW	CG_UHB_08	CAGL0A02112g	0.0124224	0.011236	0.993789	5.99438	1263.5	380.501	9.83171e-06	2.95294e-05	0.000786537	0.0157539	0.00335972	0.0123452	0.0111728
chrA_FW	CG_UHB_08	CAGL0A02145g	0.0151515	0	3.99242	6	885.662	287.338	1.71076e-05	0	0.00450784	0.0208813	0.00150367	0.0150367	*
chrA_FW	CG_UHB_08	CAGL0A02255g	0	0	0	0	632.833	183.167	0	0	0	0	*	*	*
chrA_FW	CG_UHB_08	CAGL0A02277g	0	0	0	0	632.833	183.167	0	0	0	0	*	*	*
chrA_FW	CG_UHB_08	CAGL0A02299g	0.0118343	0	5.99408	10	658.669	178.331	1.7967e-05	0	0.0091003	0.0560754	0.000735268	0.0117643	*
chrA_FW	CG_UHB_08	CAGL0A02343g	0	0	2	1	206.167	57.8333	0	0	0.00970089	0.0172911	0	*	*
chrA_FW	CG_UHB_08	CAGL0A02387g	0	0	0	2	736.833	220.167	0	0	0	0.00908403	0	*	*
chrA_FW	CG_UHB_08	CAGL0A02486g	0	0	3	13	2024.5	573.5	0	0	0.00148185	0.0226678	0	*	*
chrA_FW	CG_UHB_08	CAGL0A02508g	0.027801	0.0202292	1.00595	8.97994	720.172	227.828	3.86033e-05	8.87918e-05	0.00139682	0.0394155	0.00477896	0.0138352	0.0100596
chrA_FW	CG_UHB_08	CAGL0A02530g	0	0	1	2	729.667	227.333	0	0	0.00137049	0.00879765	0	*	*
chrA_FW	CG_UHB_08	CAGL0A02574g	0	0.0658571	0	6.9927	853	284	0	0.000231891	0	0.0246222	0.00932926	*	0.0326524
chrA_FW	CG_UHB_08	CAGL0A02596g	0.0698065	0	6.98378	10	2073.66	542.335	3.36634e-05	0	0.00336785	0.0184388	0.00408193	0.0346964	*
chrA_FW	CG_UHB_08	CAGL0A02629g	0.0444331	0	2.97753	12	1358.33	405.667	3.27115e-05	0	0.00219205	0.0295809	0.00292892	0.0439338	*
chrA_FW	CG_UHB_08	CAGL0A02706g	0	0	2	10	842.667	264.333	0	0	0.00237342	0.037831	0	*	*
chrA_FW	CG_UHB_08	CAGL0A02728g	0	0	1	0	213.667	56.3333	0	0	0.00468019	0	0	*	*
chrA_FW	CG_UHB_08	CAGL0A02750g	0	0.0547216	0	5.99065	985.333	301.667	0	0.000181398	0	0.0198585	0.00903656	*	0.0271097
chrA_FW	CG_UHB_08	CAGL0A02794g	0	0	0	2	501	147	0	0	0	0.0136054	0	*	*
chrA_FW	CG_UHB_08	CAGL0A02816g	0	0	1	7	718.833	211.167	0	0	0.00139114	0.0331492	0	*	*
chrA_FW	CG_UHB_08	CAGL0A02882g	0	0	0	5	240.667	71.3333	0	0	0	0.0700935	0	*	*
chrA_FW	CG_UHB_08	CAGL0A02904g	0	0	0	0	1173	330	0	0	0	0	*	*	*
chrA_FW	CG_UHB_08	CAGL0A02948g	0	0	0	3	446.833	123.167	0	0	0	0.0243572	0	*	*
chrA_FW	CG_UHB_08	CAGL0A03014g	0	0.00632911	10	11.9968	1170.67	332.333	0	1.90445e-05	0.00854214	0.0360988	0.000286777	*	0.00630909
chrA_FW	CG_UHB_08	CAGL0A03036g	0	0	0	0	230.167	72.8333	0	0	0	0	*	*	*
chrA_FW	CG_UHB_08	CAGL0A03058g	0	0	2	8	1812.33	563.667	0	0	0.00110355	0.0141928	0	*	*
chrA_FW	CG_UHB_08	CAGL0A03102g	0	0.0196078	1	9.9902	1509.17	437.833	0	4.47838e-05	0.000662617	0.0228173	0.00176506	*	0.0194156
chrA_FW	CG_UHB_08	CAGL0A03117g	0	0	0	3	526	170	0	0	0	0.0176471	0	*	*
chrA_FW	CG_UHB_08	CAGL0A03168g	0	0	0	2	249.167	77.8333	0	0	0	0.0256959	0	*	*
chrA_FW	CG_UHB_08	CAGL0A03234g	0	0	1	4	1949	577	0	0	0.000513084	0.00693241	0	*	*
chrA_FW	CG_UHB_08	CAGL0A03256g	0	0.03599	3	5.99545	1464.67	419.333	0	8.58268e-05	0.00204825	0.0142976	0.00398072	*	0.0358264
chrA_FW	CG_UHB_08	CAGL0A03322g	0	0	1	4	1050.83	299.167	0	0	0.000951626	0.0133705	0	*	*
chrA_FW	CG_UHB_08	CAGL0A03344g	0	0.0142853	1	10.9929	1462.33	412.667	0	3.46172e-05	0.000683839	0.0266387	0.00118618	*	0.0142341
chrA_FW	CG_UHB_08	CAGL0A03410g	0	0	5	1	589.833	151.167	0	0	0.00847697	0.00661521	0	*	*
chrA_FW	CG_UHB_08	CAGL0A03432g	0.00806452	0.00657895	4.99597	5.99671	2699.33	753.667	2.9876e-06	8.72925e-06	0.00185082	0.00795671	0.0013263	0.008032	0.00655731
chrA_FW	CG_UHB_08	CAGL0A03454g	0	0	1	7	1141.5	316.5	0	0	0.00087604	0.0221169	0	*	*
chrA_FW	CG_UHB_08	CAGL0A03674g	0	0	2	9	762	228	0	0	0.00262467	0.0394737	0	*	*
chrA_FW	CG_UHB_08	CAGL0A03696g	0	0	0	4	969	276	0	0	0	0.0144928	0	*	*
chrA_FW	CG_UHB_08	CAGL0A03740g	0	0.013245	0	2.99338	1723.17	520.833	0	2.54305e-05	0	0.00574728	0.00438577	*	0.0131573
chrA_FW	CG_UHB_08	CAGL0A03806g	0	0	1	1	1099	311	0	0	0.000909918	0.00321543	0	*	*
chrA_FW	CG_UHB_08	CAGL0A03828g	0.00657895	0.0148695	1.99671	4	1109	319	5.93232e-06	4.66128e-05	0.00180046	0.0125392	0.00356188	0.00655731	0.014814
chrA_FW	CG_UHB_08	CAGL0A03883g	0	0	3	0	310.167	103.833	0	0	0.00967222	0	0	*	*
chrA_FW	CG_UHB_08	CAGL0A03927g	0.0253144	0	0	3.98726	1009.47	301.487	2.50768e-05	0	0	0.0132253	0.00628829	0.0251532	*
chrA_FW	CG_UHB_08	CAGL0A03949g	0	0	0	3	624	180	0	0	0	0.0166667	0	*	*
chrA_FW	CG_UHB_08	CAGL0A03993g	0.00626959	0	0.996865	3	640	176	9.79624e-06	0	0.0015576	0.0170455	0.00156248	0.00624994	*
chrA_FW	CG_UHB_08	CAGL0A04059g	0	0	2	5	1050.5	302.5	0	0	0.00190386	0.0165289	0	*	*
chrA_FW	CG_UHB_08	CAGL0A04081g	0	0	2	7	841.333	280.667	0	0	0.00237718	0.0249406	0	*	*
chrA_FW	CG_UHB_08	CAGL0A04103g	0	0.0225974	0	5	426.667	125.333	0	0.000180298	0	0.0398936	0.0044938	*	0.022469
chrA_FW	CG_UHB_08	CAGL0A04125g	0	0.0133333	1	4.99333	623.333	171.667	0	7.76699e-05	0.00160428	0.0290874	0.00220741	*	0.0132444
chrA_FW	CG_UHB_08	CAGL0A04213g	0	0.0114943	6	5.99425	1473.5	443.5	0	2.59171e-05	0.00407194	0.0135158	0.000952349	*	0.0114282
chrA_FW	CG_UHB_08	CAGL0A04235g	0.022987	0.0207243	4.01156	8.98844	1670	487	1.37646e-05	4.25549e-05	0.00240213	0.0184568	0.00310503	0.0228541	0.0206163
chrA_FW	CG_UHB_08	CAGL0A04279g	0	0	1	7	892.5	259.5	0	0	0.00112045	0.026975	0	*	*
chrA_FW	CG_UHB_08	CAGL0A04323g	0	0	0	5	499.333	148.667	0	0	0	0.0336323	0	*	*
chrA_FW	CG_UHB_08	CAGL0A04389g	0	0	0	0	243.833	59.1667	0	0	0	0	*	*	*
chrA_FW	CG_UHB_08	CAGL0A04411g	0	0	0	4	1529	436	0	0	0	0.00917431	0	*	*
chrA_FW	CG_UHB_08	CAGL0A04433g	0	0	2	2	601.833	178.167	0	0	0.00332318	0.0112254	0	*	*
chrA_FW	CG_UHB_08	CAGL0A04455g	0.00851064	0.0194165	1.99574	3.99024	2551.33	742.667	3.33576e-06	2.61444e-05	0.000782236	0.00537286	0.00463271	0.00847442	0.0193218
chrA_FW	CG_UHB_08	CAGL0A04477g	0	0.0252147	6.99748	20.9899	1815.67	494.333	0	5.10074e-05	0.00385395	0.042461	0.000894747	*	0.0125265
chrA_FW	CG_UHB_08	CAGL0A04521g	0	0	0	2	459.667	143.333	0	0	0	0.0139535	0	*	*
chrA_FW	CG_UHB_08	CAGL0A04543g	0	0	0	0	853.167	235.833	0	0	0	0	*	*	*
chrA_FW	CG_UHB_08	CAGL0A04565g	0	0	0	8	2434.33	688.667	0	0	0	0.0116167	0	*	*
chrA_FW	CG_UHB_08	CAGL0A04587g	0	0.00722022	3	6.99639	1016	310	0	2.3291e-05	0.00295276	0.022569	0.000719415	*	0.00719415
chrA_FW	CG_UHB_08	CAGL0A04631g	0	0	0	2	854.833	228.167	0	0	0	0.00876552	0	*	*
chrA_FW	CG_UHB_08	CAGL0A04697g	0	0	0	0	286.833	85.1667	0	0	0	0	*	*	*
chrA_FW	CG_UHB_08	CAGL0A04785g	0	0.0136054	1	2.9932	1372.83	427.167	0	3.18504e-05	0.000728421	0.00700709	0.00337822	*	0.0135129
chrA_FW	CG_UHB_08	CAGL0A04807g	0	0	0	0	625.833	169.167	0	0	0	0	*	*	*
chrA_FW	CG_UHB_06	CAGL0A00209g	0.0078125	0	1.99609	4	1671.67	506.333	4.67348e-06	0	0.00119407	0.00789993	0.001297	0.00778198	*
chrA_FW	CG_UHB_06	CAGL0A00231g	0	0.0108696	1	2.99457	1846.83	532.167	0	2.04251e-05	0.000541467	0.00562712	0.00270262	*	0.0108105
chrA_FW	CG_UHB_06	CAGL0A00275g	0	0	0	1	631.667	166.333	0	0	0	0.00601202	0	*	*
chrA_FW	CG_UHB_06	CAGL0A00319g	0	0	3	6	1191.33	335.667	0	0	0.00251819	0.0178749	0	*	*
chrA_FW	CG_UHB_06	CAGL0A00341g	0	0	1	2	430.5	136.5	0	0	0.00232288	0.014652	0	*	*
chrA_FW	CG_UHB_06	CAGL0A00407g	0	0	0	1	581.333	180.667	0	0	0	0.00553506	0	*	*
chrA_FW	CG_UHB_06	CAGL0A00451g	0	0	1	0	2592.17	728.833	0	0	0.000385778	0	0	*	*
chrA_FW	CG_UHB_06	CAGL0A00517g	0	0.0212766	0	4.98936	2568	798	0	2.66624e-05	0	0.00625233	0.00421005	*	0.0210502
chrA_FW	CG_UHB_06	CAGL0A00583g	0	0.0129032	4	8.99355	1503.83	434.167	0	2.97195e-05	0.00265987	0.0207145	0.000986152	*	0.01282
chrA_FW	CG_UHB_06	CAGL0A00627g	0	0	0	1	506.5	144.5	0	0	0	0.00692042	0	*	*
chrA_FW	CG_UHB_06	CAGL0A00649g	0	0	2	0	292.333	88.6667	0	0	0.00684151	0	0	*	*
chrA_FW	CG_UHB_06	CAGL0A00715g	0	0	1	0	217.667	70.3333	0	0	0.00459418	0	0	*	*
chrA_FW	CG_UHB_06	CAGL0A00737g	0	0.0147059	0	4.99265	1261.33	385.667	0	3.81311e-05	0	0.0129455	0.00291955	*	0.0145978
chrA_FW	CG_UHB_06	CAGL0A00781g	0.0205117	0.00884956	6.98969	7.99558	2816.34	801.663	7.28312e-06	1.1039e-05	0.00248184	0.00997373	0.00194776	0.020406	0.0088104
chrA_FW	CG_UHB_06	CAGL0A00825g	0	0	1	2	845.167	246.833	0	0	0.0011832	0.00810263	0	*	*
chrA_FW	CG_UHB_06	CAGL0A00869g	0	0.0103627	0	1.99482	1993.5	559.497	0	1.85215e-05	0	0.00356538	0.0051545	*	0.010309
chrA_FW	CG_UHB_06	CAGL0A00913g	0	0.0266765	6	9.98663	3356.33	921.667	0	2.89438e-05	0.00178767	0.0108354	0.00165966	*	0.0132773
chrA_FW	CG_UHB_06	CAGL0A00957g	0	0	1	3	929.833	279.167	0	0	0.00107546	0.0107463	0	*	*
chrA_FW	CG_UHB_06	CAGL0A01001g	0	0	0	1	499.667	157.333	0	0	0	0.00635593	0	*	*
chrA_FW	CG_UHB_06	CAGL0A01023g	0	0	0	1	952.167	280.833	0	0	0	0.00356083	0	*	*
chrA_FW	CG_UHB_06	CAGL0A01067g	0	0.0927374	0	22.9531	1531.83	391.167	0	0.000237079	0	0.0586785	0.00398406	*	0.0458167
chrA_FW	CG_UHB_06	CAGL0A01111g	0	0	0	0	156.333	50.6667	0	0	0	0	*	*	*
chrA_FW	CG_UHB_06	CAGL0A01133g	0	0.0311346	1	17.994	1827.17	575.833	0	5.40688e-05	0.000547295	0.0312487	0.00163005	*	0.0154854
chrA_FW	CG_UHB_06	CAGL0A01155g	0	0	2	11	1428.67	398.333	0	0	0.00139991	0.0276151	0	*	*
chrA_FW	CG_UHB_06	CAGL0A01177g	0.0238171	0.0362167	3.00585	10.9698	1947.32	602.658	1.22307e-05	6.0095e-05	0.00154358	0.0182024	0.00426226	0.0116275	0.0121947
chrA_FW	CG_UHB_06	CAGL0A01193g	0	0	0	0	231.667	77.3333	0	0	0	0	*	*	*
chrA_FW	CG_UHB_06	CAGL0A01199g	0.0192308	0.0150376	0.990385	1.99248	1396.67	442.333	1.3769e-05	3.39961e-05	0.000709106	0.00450448	0.0113235	0.0190459	0.0149245
chrA_FW	CG_UHB_06	CAGL0A01221g	0	0	1	3	669.333	209.667	0	0	0.00149402	0.0143084	0	*	*
chrA_FW	CG_UHB_06	CAGL0A01284g	0	0	9	16	3255.17	947.833	0	0	0.00276484	0.0168806	0	*	*
chrA_FW	CG_UHB_06	CAGL0A01325g	0	0	0	0	1139.33	291.667	0	0	0	0	*	*	*
chrA_FW	CG_UHB_06	CAGL0A01366g	0.010582	0.302067	11.9947	26.8457	3418	967.999	3.09596e-06	0.000312053	0.00350928	0.0277332	0.00778893	0.010526	0.0586485
chrA_FW	CG_UHB_06	CAGL0A01408g	0	0	0	0	1148.67	294.333	0	0	0	0	*	*	*
chrA_FW	CG_UHB_06	CAGL0A01430g	0	0	0	4	1614.5	506.5	0	0	0	0.00789733	0	*	*
chrA_FW	CG_UHB_06	CAGL0A01452g	0	0.00990099	2	5.99505	1910.5	531.5	0	1.86284e-05	0.00104685	0.0112795	0.0012315	*	0.00985198
chrA_FW	CG_UHB_06	CAGL0A01474g	0	0.0134228	3	8.99329	1370.83	405.167	0	3.31291e-05	0.00218845	0.0221965	0.00111106	*	0.0133327
chrA_FW	CG_UHB_06	CAGL0A01562g	0	0	0	1	358.167	106.833	0	0	0	0.00936037	0	*	*
chrA_FW	CG_UHB_06	CAGL0A01584g	0	0	1	1	196.667	58.3333	0	0	0.00508475	0.0171429	0	*	*
[truncated: 154,031 more rows]
